# Supplementary material for: Mutual and asynchronous anticipation and action in sports as globally competitive and locally coordinative dynamics
Source: Sci Rep. 2015 Nov 5;5:16140. doi: 10.1038/srep16140 (PMC4633604; doi:10.1038/srep16140)
Supplement: Supplementary Dataset 1 [file srep16140-s2.csv]

	tau = 0						tau = 0.1						tau = 0.2
	observe			non-observe			observe			non-observe			observe			non-observe
trial No	P/G	PSx	PSo	P/G	PSx	PSo	P/G	PSx	PSo	P/G	PSx	PSo	P/G	PSx	PSo	P/G	PSx	PSo
1	0	0.80429	0.45304	1	0.18208	0.55168	1	0.13813	0.9724	0	0.12176	0.026441	1	0.13754	0.1078	0	0.88693	0.87152
2	1	0.68122	0.47482	1	0.37407	0.58764	0	0.6095	0.93999	1	0.22025	0.38271	1	0.69028	0.3241	0	0.58402	0.5348
3	0	0.7974	0.65191	1	0.69588	0.80087	1	0.44521	0.66895	1	0.47051	0.16857	1	0.53568	0.059467	1	0.87539	0.41555
4	1	0.29697	0.76606	0	0.44594	0.91782	1	0.32867	0.52918	1	0.40516	0.7386	1	0.1273	0.51808	0	0.58945	0.99198
5	1	0.81591	0.98911	0	0.1401	0.68738	0	0.87544	0.69538	0	0.24313	0.62227	1	0.0099673	0.90352	0	0.3698	0.74514
6	0	0.96106	0.52166	0	0.86863	0.29518	0	0.98836	0.78316	1	0.31996	0.69427	1	0.38232	0.85914	1	0.37597	0.28048
7	0	0.55351	0.80988	1	0.66173	0.57528	1	0.1225	0.068606	1	0.61315	0.42337	1	0.82643	0.59234	0	0.83438	0.68279
8	1	0.34009	0.4594	1	0.83387	0.46042	1	0.53067	0.113	1	0.77682	0.40801	1	0.38462	0.0074409	1	0.54613	0.85798
9	0	0.37025	0.58792	0	0.099384	0.048546	1	0.99757	0.97725	1	0.24032	0.86233	1	0.21521	0.75623	0	0.40136	0.40412
10	1	0.24541	0.90086	1	0.2517	0.34006	1	0.018514	0.75785	0	0.17602	0.21754	1	0.17839	0.52523	1	0.32154	0.099989
11	1	0.65173	0.98453	1	0.074171	0.74071	0	0.96381	0.98188	1	0.24883	0.50352	1	0.81484	0.74641	1	0.40947	0.11948
12	1	0.26749	0.60317	0	0.62893	0.02125	1	0.97999	0.77407	0	0.86014	0.88321	0	0.33646	0.36176	1	0.27823	0.49921
13	0	0.94803	0.697	0	0.64028	0.855	1	0.45443	0.50115	0	0.39426	0.75781	0	0.68241	0.6767	1	0.85288	0.57522
14	0	0.27799	0.63317	1	0.41708	0.6577	1	0.7818	0.83677	1	0.34596	0.99868	1	0.89059	0.47132	1	0.015813	0.36157
15	1	0.39055	0.47082	0	0.16777	0.33809	1	0.54852	0.8383	1	0.2419	0.9378	1	0.24617	0.36759	1	0.14742	0.55322
16	1	0.098124	0.68954	0	0.9234	0.65134	1	0.2637	0.15145	1	0.046108	0.056929	1	0.29	0.55852	0	0.71326	0.16794
17	1	0.017974	0.65665	0	0.44757	0.3542	1	0.0089261	0.99243	1	0.074242	0.79989	1	0.20842	0.45103	0	0.087653	0.83754
18	1	0.24001	0.7339	1	0.97562	0.18383	1	0.12225	0.70244	0	0.39616	0.25831	1	0.29784	0.082263	0	0.54269	0.37519
19	1	0.38275	0.17457	0	0.86325	0.68454	1	0.32386	0.79479	1	0.42725	0.34919	1	0.012782	0.16764	1	0.14568	0.8948
20	1	0.96181	0.63032	1	0.13964	0.16064	1	0.039566	0.018458	0	0.33694	0.14867	1	0.44621	0.51069	1	0.91264	0.002332
21	0	0.84945	0.35205	1	0.49597	0.25689	1	0.22552	0.77609	1	0.53348	0.70642	1	0.97726	0.80948	1	0.45276	0.048918
22	0	0.35424	0.64181	1	0.1786	0.36013	1	0.62914	0.90194	1	0.29481	0.98314	1	0.53472	0.054265	1	0.30479	0.88612
23	1	0.24903	0.53071	1	0.1259	0.50507	1	0.17149	0.87027	1	0.15355	0.62225	1	0.026689	0.11173	1	0.4678	0.77703
24	0	0.64549	0.76006	0	0.085441	0.96956	1	0.20962	0.71029	0	0.84775	0.01856	1	0.9984	0.77484	1	0.029395	0.46341
25	0	0.70645	0.96488	1	0.36526	0.25106	0	0.50906	0.86306	0	0.71694	0.55945	1	0.4255	0.12512	1	0.014804	0.050436
26	1	0.085637	0.85561	1	0.38453	0.61332	1	0.033387	0.14251	1	0.38775	0.89659	1	0.091816	0.86488	0	0.050477	0.85752
27	0	0.45453	0.27885	1	0.13324	0.12138	1	0.72876	0.61742	1	0.63962	0.84834	1	0.6952	0.30854	1	0.67183	0.31109
28	0	0.25991	0.71108	1	0.23729	0.32948	1	0.17504	0.42479	1	0.83766	0.7777	1	0.10387	0.35386	1	0.25221	0.18652
29	0	0.50473	0.20345	0	0.56738	0.27838	1	0.18788	0.69596	0	0.65875	0.97968	1	0.42832	0.82036	1	0.54574	0.95637
30	1	0.39851	0.80181	1	0.11154	0.081697	0	0.44802	0.93554	0	0.32563	0.50206	1	0.36474	0.62385	0	0.74619	0.18212
31	1	0.17817	0.89217	1	0.19132	0.21764	1	0.10476	0.96074	1	0.53151	0.132	0	0.6781	0.12854	1	0.25992	0.71503
32	0	0.49603	0.37174	1	0.065691	0.90684	1	0.57658	0.73061	1	0.044396	0.043427	1	0.78016	0.066212	0	0.76962	0.51663
33	1	0.35471	0.047394	0	0.24981	0.78145	0	0.085046	0.82652	0	0.23288	0.83386	1	0.21341	0.99875	0	0.52637	0.10028
34	1	0.50738	0.95702	1	0.091586	0.8518	1	0.12211	0.87683	1	0.22918	0.089396	1	0.0086684	0.27292	1	0.45289	0.232
35	1	0.12136	0.87742	1	0.29666	0.31487	1	0.36858	0.60275	0	0.10061	0.78809	1	0.021736	0.34922	1	0.43887	0.56402
36	1	0.43814	0.71429	1	0.94868	0.72717	0	0.95173	0.42669	0	0.56516	0.25723	1	0.34739	0.38527	1	0.37417	0.27225
37	0	0.63241	0.078738	1	0.071606	0.066223	1	0.18832	0.082327	0	0.93984	0.94241	0	0.21713	0.67405	1	0.15633	0.89537
38	1	0.21398	0.068113	1	0.86538	0.15047	1	0.7808	0.72213	0	0.81786	0.071676	0	0.56745	0.56014	1	0.078239	0.045903
39	1	0.41555	0.98152	1	0.48619	0.25129	1	0.05209	0.52373	1	0.11394	0.5997	0	0.55304	0.3407	1	0.3525	0.64878
40	1	0.25108	0.73424	1	0.93373	0.05576	1	0.09862	0.7688	0	0.048122	0.087247	1	0.29624	0.72064	0	0.82026	0.1006
41	1	0.037626	0.1434	0	0.52116	0.68769	0	0.62333	0.15073	1	0.79243	0.3716	1	0.45272	0.89427	1	0.35826	0.60121
42	1	0.0090227	0.55306	1	0.20637	0.81054	1	0.13047	0.5549	1	0.44975	0.97522	1	0.83616	0.606	1	0.91578	0.35945
43	1	0.04196	0.35797	1	0.40016	0.69631	1	0.33483	0.53151	0	0.61838	0.064594	1	0.012447	0.44361	1	0.34489	0.57722
44	1	0.51147	0.17401	0	0.96013	0.038733	1	0.11467	0.91403	0	0.90436	0.24664	0	0.0088552	0.32901	1	0.4305	0.77343
45	1	0.50124	0.86752	0	0.49629	0.34874	1	0.42328	0.34829	1	0.23104	0.37741	1	0.72928	0.16802	1	0.22779	0.096242
46	1	0.22154	0.32632	0	0.28488	0.20507	1	0.24047	0.125	0	0.90724	0.62939	1	0.81771	0.67419	0	0.10328	0.82439
47	1	0.15068	0.71004	0	0.37109	0.72751	1	0.60561	0.23873	1	0.074435	0.9882	1	0.77039	0.71497	1	0.44115	0.64918
48	1	0.54573	0.76113	1	0.31585	0.58612	1	0.31558	0.37613	1	0.61444	0.54431	0	0.47944	0.99891	0	0.52459	0.66314
49	1	0.040194	0.21103	1	0.40116	0.89641	1	0.10646	0.35873	1	0.33463	0.48071	1	0.6454	0.42236	1	0.37936	0.54619
50	1	0.10316	0.40608	0	0.2157	0.17659	1	0.26915	0.24772	1	0.96395	0.65531	1	0.051138	0.47032	0	0.63547	0.56935
51	1	0.45754	0.6415	1	0.32816	0.47782	1	0.77362	0.38533	0	0.17187	0.13928	1	0.28307	0.80298	0	0.86899	0.63655
52	0	0.127	0.75695	1	0.29809	0.02959	1	0.72781	0.83748	1	0.37286	0.6282	1	0.15079	0.15875	1	0.95521	0.38364
53	1	0.038514	0.45274	0	0.32785	0.11102	0	0.80281	0.70264	1	0.14028	0.92961	1	0.95417	0.20801	1	0.19474	0.88313
54	0	0.29231	0.7146	1	0.026217	0.19207	1	0.33435	0.85421	1	0.2504	0.20559	1	0.19632	0.44332	0	0.30521	0.19023
55	1	0.011643	0.59119	0	0.030854	0.85038	0	0.41591	0.79145	1	0.39628	0.17676	1	0.38428	0.45679	0	0.74236	0.39266
56	1	0.73097	0.18974	0	0.032626	0.86941	1	0.37338	0.042581	0	0.48076	0.67497	1	0.059972	0.62983	1	0.28647	0.74742
57	1	0.28479	0.161	1	0.32245	0.38184	1	0.06071	0.77242	1	0.021279	0.18591	1	0.067367	0.39175	1	0.10598	0.20773
58	0	0.66363	0.88331	0	0.8523	0.85704	1	0.22738	0.52067	0	0.63598	0.88629	1	0.13087	0.010055	1	0.051918	0.18328
59	1	0.69153	0.33956	0	0.37019	0.76463	1	0.15519	0.66868	0	0.33703	0.49626	1	0.52751	0.33473	0	0.8195	0.4159
60	1	0.49039	0.26908	0	0.48953	0.21992	0	0.93309	0.11068	1	0.87882	0.61626	1	0.20986	0.21871	0	0.9949	0.88158
61	0	0.63948	0.84945	1	0.47107	0.63513	1	0.26293	0.7128	0	0.24511	0.89943	1	0.074562	0.57372	1	0.12188	0.23521
62	1	0.3325	0.15706	0	0.83158	0.017262	1	0.090708	0.86429	0	0.099064	0.70505	1	0.13904	0.33162	1	0.50206	0.22752
63	1	0.64474	0.90633	1	0.4711	0.84519	1	0.5393	0.74359	0	0.86642	0.84825	1	0.27731	0.41893	0	0.25485	0.77827
64	0	0.84811	0.81011	1	0.2132	0.68202	1	0.3353	0.42494	0	0.82481	0.97582	1	0.091341	0.36006	1	0.011559	0.56376
65	1	0.24867	0.62343	1	0.26251	0.59254	1	0.1203	0.22479	0	0.29603	0.50562	1	0.53855	0.9425	1	0.25521	0.2971
66	1	0.5042	0.60929	0	0.78093	0.6201	1	0.55906	0.94127	1	0.28436	0.27868	1	0.76623	0.54687	1	0.60464	0.57516
67	1	0.13776	0.9753	0	0.13661	0.56749	1	0.40473	0.55007	1	0.28192	0.91203	1	0.27221	0.40442	1	0.22476	0.17058
68	0	0.66082	0.91912	1	0.90242	0.69482	0	0.18832	0.069145	1	0.4795	0.26513	1	0.22833	0.23443	1	0.76709	0.79399
69	1	0.8767	0.94728	1	0.0059799	0.86642	0	0.61396	0.021844	1	0.22315	0.90003	1	0.16881	0.0097886	1	0.14035	0.94295
70	1	0.20155	0.52263	0	0.084314	0.50449	1	0.94842	0.67209	1	0.43739	0.73339	1	0.13277	0.88914	1	0.22834	0.82624
71	1	0.01981	0.39456	0	0.6961	0.039403	1	0.13465	0.96225	1	0.56877	0.51717	1	0.38638	0.86667	1	0.16086	0.27386
72	0	0.80241	0.084633	0	0.15428	0.45184	1	0.10206	0.65364	0	0.059654	0.042016	1	0.27261	0.31863	1	0.059084	0.72665
73	0	0.5625	0.55125	1	0.50605	0.75004	1	0.35411	0.58848	0	0.40556	0.87151	0	0.91806	0.6563	0	0.5475	0.8699
74	0	0.29813	0.60797	0	0.82476	0.7873	1	0.56979	0.54344	0	0.1454	0.51571	0	0.18216	0.23003	1	0.16629	0.86888
75	1	0.62375	0.30307	1	0.18919	0.77022	1	0.63594	0.001605	1	0.50027	0.17004	1	0.062416	0.31337	1	0.66142	0.625
76	0	0.85827	0.056839	0	0.51172	0.4382	1	0.057148	0.19718	1	0.40771	0.61922	0	0.32634	0.4476	1	0.11956	0.73641
77	0	0.3143	0.71216	1	0.49885	0.76704	1	0.12433	0.52458	1	0.41707	0.91776	1	0.0075296	0.99502	0	0.68038	0.2561
78	1	0.36298	0.82537	1	0.35915	0.42705	1	0.23395	0.45524	0	0.21448	0.57876	1	0.38133	0.84532	1	0.019007	0.41422
79	1	0.32367	0.44623	0	0.5191	0.043807	1	0.79253	0.29078	0	0.2719	0.24081	1	0.42073	0.68444	1	0.98322	0.44458
80	0	0.68561	0.28545	1	0.0093242	0.91449	1	0.41252	0.5455	1	0.084747	0.51955	1	0.8877	0.90767	1	0.036928	0.78381
81	1	0.075859	0.53312	1	0.96715	0.58078	1	0.48264	0.48895	1	0.19	0.099071	1	0.068144	0.0030791	1	0.44298	0.76287
82	0	0.88607	0.49067	0	0.041613	0.0088071	1	0.094962	0.34612	1	0.092177	0.40822	1	0.25418	0.0067916	1	0.077658	0.74963
83	0	0.38543	0.072006	1	0.18201	0.59844	0	0.37933	0.94369	0	0.47758	0.87362	1	0.21471	0.41146	1	0.078619	0.84599
84	0	0.81788	0.60769	1	0.29036	0.34585	1	0.26501	0.24679	0	0.69247	0.10441	1	0.077513	0.20696	0	0.63709	0.18167
85	0	0.18532	0.020402	0	0.36403	0.79246	1	0.52147	0.73979	1	0.59805	0.7852	1	0.50531	0.62565	1	0.95765	0.24963
86	0	0.19838	0.73308	1	0.16182	0.86858	1	0.49727	0.32736	1	0.93593	0.13342	0	0.48073	0.71979	1	0.2512	0.30216
87	0	0.17151	0.72175	0	0.56113	0.91803	1	0.30925	0.24367	1	0.37823	0.89454	1	0.68569	0.10368	1	0.024322	0.88897
88	0	0.63058	0.95313	1	0.43025	0.41208	0	0.040109	0.19549	0	0.59959	0.69849	1	0.50078	0.56379	1	0.21788	0.66357
89	1	0.23172	0.13064	0	0.88109	0.19189	0	0.54615	0.72311	1	0.33467	0.25729	1	0.11292	0.54426	1	0.15177	0.57802
90	1	0.35806	0.75872	1	0.17448	0.39547	1	0.8647	0.96944	1	0.38601	0.85343	0	0.7302	0.66015	1	0.70382	0.045186
91	1	0.25594	0.81429	1	0.73397	0.6066	0	0.68861	0.03794	1	0.043901	0.28749	1	0.78923	0.6554	1	0.1404	0.49522
92	1	0.073165	0.89995	1	0.59086	0.82931	1	0.35776	0.9864	0	0.035145	0.52691	0	0.22332	0.60467	0	0.46636	0.24993
93	1	0.49904	0.2019	1	0.069337	0.51996	1	0.40045	0.58782	0	0.18283	0.71708	1	0.33095	0.75893	1	0.40481	0.10325
94	0	0.71144	0.076709	0	0.55114	0.15861	1	0.25115	0.56334	1	0.97348	0.613	1	0.26877	0.65122	1	0.61718	0.39067
95	1	0.37439	0.83356	1	0.26281	0.53804	1	0.067927	0.91292	1	0.10795	0.44755	1	0.01722	0.21434	0	0.92316	0.51878
96	0	0.72861	0.48061	1	0.078564	0.73345	1	0.29788	0.3279	1	0.26362	0.10726	1	0.16336	0.28	1	0.18759	0.81931
97	1	0.3546	0.44144	0	0.085236	0.34604	1	0.5334	0.8978	1	0.026662	0.31209	1	0.58529	0.68339	1	0.31223	0.15404
98	1	0.51706	0.74884	1	0.12363	0.21384	0	0.015264	0.43383	0	0.93215	0.65096	0	0.88634	0.55534	1	0.32282	0.76528
99	0	0.4397	0.69925	1	0.30757	0.70272	1	0.11448	0.79868	1	0.017688	0.86044	1	0.22042	0.3798	1	0.10442	0.445
100	1	0.34434	0.93128	1	0.28229	0.53044	0	0.68573	0.29229	1	0.40274	0.16439	1	0.38354	0.4214	1	0.052314	0.060537
101	1	0.0774	0.26101	1	0.55829	0.77418	1	0.16779	0.93689	1	0.30706	0.30429	1	0.58309	0.78126	1	0.52636	0.58994
102	1	0.24828	0.94347	0	0.62179	0.26127	1	0.3543	0.748	1	0.033319	0.96924	1	0.048442	0.80439	1	0.34799	0.27094
103	0	0.53709	0.03261	0	0.86823	0.16109	0	0.82048	0.28355	1	0.28319	0.66638	1	0.32877	0.47381	1	0.75621	0.21467
104	0	0.8632	0.15028	0	0.33686	0.7087	0	0.39797	0.67287	0	0.3074	0.0011286	0	0.71679	0.79271	0	0.44837	0.078376
105	0	0.20107	0.32686	1	0.50335	0.591	0	0.1509	0.38029	0	0.31317	0.46032	1	0.406	0.12871	1	0.38504	0.64158
106	1	0.010588	0.1434	1	0.44842	0.12481	1	0.32967	0.21412	1	0.25743	0.61543	0	0.94411	0.19302	1	0.91429	0.36505
107	0	0.38994	0.20171	1	0.36756	0.56806	1	0.77683	0.1471	0	0.12702	0.11639	1	0.065688	0.46753	1	0.013282	0.31235
108	0	0.02374	0.13002	0	0.70142	0.72706	1	0.10412	0.24632	1	0.55531	0.1845	1	0.43454	0.76329	1	0.22919	0.87043
109	0	0.6396	0.84402	1	0.12593	0.85333	1	0.59745	0.67993	0	0.87776	0.8643	1	0.31732	0.4433	1	0.20658	0.9534
110	1	0.19469	0.13842	0	0.83573	0.30372	1	0.2987	0.57418	0	0.73295	0.49049	1	0.18977	0.86077	1	0.86292	0.95381
111	1	0.69027	0.92593	0	0.16338	0.75919	0	0.065855	0.78235	1	0.070725	0.68181	1	0.2797	0.16507	1	0.65388	0.24876
112	0	0.42223	0.8645	1	0.10881	0.45871	1	0.32923	0.75525	1	0.038454	0.86709	1	0.48128	0.25682	0	0.08857	0.9019
113	1	0.044823	0.8124	1	0.4046	0.55848	1	0.21084	0.30313	1	0.40474	0.4729	1	0.077833	0.20674	1	0.96729	0.9183
114	0	0.92055	0.79759	1	0.36693	0.32674	1	0.54809	0.38221	1	0.93924	0.6603	1	0.42184	0.59688	1	0.90079	0.045866
115	1	0.030303	0.46162	0	0.81638	0.66127	0	0.3997	0.80577	1	0.55832	0.80647	1	0.093619	0.15961	0	0.4882	0.11317
116	1	0.36206	0.89825	1	0.064554	0.4696	0	0.33765	0.21292	1	0.18783	0.11432	0	0.53805	0.39589	1	0.43827	0.83704
117	0	0.93874	0.44475	0	0.20021	0.26138	0	0.71121	0.57665	0	0.72922	0.14126	0	0.0032887	0.64065	1	0.2452	0.25217
118	1	0.35166	0.72407	0	0.10595	0.71855	1	0.5209	0.27571	1	0.053324	0.15348	1	0.1563	0.83701	1	0.18804	0.079559
119	1	0.49965	0.47417	1	0.23989	0.69741	1	0.4379	0.20669	0	0.44584	0.027512	1	0.52649	0.63694	1	0.2562	0.24809
120	1	0.2164	0.85128	0	0.12487	0.35179	1	0.12687	0.16025	0	0.35528	0.4109	1	0.14897	0.59289	1	0.45813	0.22343
121	1	0.5214	0.97235	0	0.47771	0.45859	1	0.47243	0.91245	0	0.31503	0.84713	1	0.35578	0.54948	1	0.036111	0.60194
122	0	0.88037	0.52448	0	0.17873	0.59728	1	0.5668	0.12602	1	0.037843	0.49948	1	0.94787	0.63823	1	0.28911	0.33101
123	1	0.56146	0.72911	0	0.62032	0.12524	1	0.63578	0.87131	0	0.35464	0.28027	1	0.37873	0.24616	0	0.48238	0.9748
124	1	0.84765	0.41389	0	0.69306	0.64292	1	0.24047	0.7578	1	0.24769	0.54013	1	0.27765	0.57703	1	0.37026	0.6709
125	1	0.63637	0.88161	0	0.84063	0.52949	1	0.93739	0.89597	1	0.29154	0.86106	0	0.11285	0.15738	1	0.49507	0.43784
126	0	0.97991	0.012704	0	0.90616	0.30667	1	0.34997	0.54326	1	0.059154	0.68234	1	0.97839	0.28393	1	0.20972	0.10458
127	1	0.21888	0.45174	0	0.50083	0.58327	0	0.017148	0.97241	1	0.84057	0.13153	1	0.95926	0.66574	0	0.4874	0.045499
128	1	0.40073	0.57818	0	0.69269	0.16172	1	0.3531	0.16785	0	0.43734	0.79764	1	0.31832	0.59903	0	0.010778	0.72201
129	0	0.9186	0.36909	1	0.47257	0.52794	1	0.28756	0.32085	0	0.49952	0.248	1	0.57704	0.43578	1	0.63902	0.2302
130	1	0.2087	0.66838	1	0.20484	0.56823	1	0.13435	0.71002	1	0.1577	0.79635	1	0.37852	0.023539	0	0.47611	0.37108
131	1	0.27616	0.17188	0	0.96628	0.79874	0	0.69459	0.047407	1	0.31986	0.58217	0	0.30665	0.31469	1	0.46699	0.0070903
132	1	0.98328	0.65092	0	0.35332	0.15979	1	0.73601	0.6509	0	0.5335	0.043091	1	0.053072	0.8703	1	0.52052	0.80603
133	0	0.7488	0.83427	0	0.57692	0.26027	1	0.18664	0.65897	0	0.11648	0.69554	1	0.74787	0.82159	0	0.89616	0.49284
134	1	0.76637	0.24421	0	0.52253	0.60333	0	0.73957	0.20592	1	0.60322	0.21017	1	0.0046446	0.20693	0	0.51793	0.27275
135	1	0.52807	0.05062	1	0.41512	0.89715	1	0.82903	0.061095	1	0.24069	0.40292	1	0.12922	0.3832	0	0.73917	0.27746
136	1	0.46221	0.59937	0	0.28525	0.14296	0	0.33845	0.27839	1	0.35926	0.69285	1	0.38119	0.14445	1	0.30924	0.14969
137	1	0.17544	0.3581	1	0.54531	0.73345	1	0.80059	0.97194	0	0.47158	0.61751	1	0.46904	0.70597	1	0.73409	0.46677
138	1	0.62048	0.74796	0	0.53575	0.67227	0	0.39662	0.90807	0	0.57634	0.684	1	0.17579	0.51822	1	0.062989	0.61071
139	1	0.3981	0.76442	0	0.62807	0.0017042	1	0.46427	0.047301	1	0.23881	0.68853	1	0.1109	0.10122	1	0.041598	0.84698
140	0	0.23559	0.24477	1	0.37691	0.38925	1	0.33918	0.25146	1	0.99108	0.67336	1	0.17255	0.57451	1	0.53473	0.5682
141	1	0.18458	0.31126	1	0.77912	0.78587	0	0.18401	0.096997	1	0.11386	0.67839	1	0.62949	0.59943	1	0.07276	0.46158
142	0	0.68928	0.80963	1	0.048504	0.70409	1	0.85293	0.98437	1	0.60292	0.0092199	0	0.61974	0.41687	1	0.3147	0.98175
143	0	0.20088	0.56138	1	0.2599	0.44158	1	0.13844	0.29401	0	0.7048	0.4449	1	0.73428	0.17167	1	0.4283	0.52495
144	1	0.23126	0.7845	1	0.7908	0.58931	1	0.38927	0.55105	1	0.67469	0.73614	1	0.56158	0.11533	1	0.13945	0.0184
145	1	0.45797	0.0036081	0	0.012424	0.52359	1	0.01222	0.9121	0	0.34458	0.8634	0	0.035883	0.60261	1	0.83155	0.72432
146	0	0.62466	0.51165	0	0.31158	0.38188	1	0.25752	0.10332	1	0.62122	0.88355	0	0.82022	0.27115	1	0.54209	0.42401
147	0	0.69142	0.2122	0	0.23302	0.32574	1	0.94805	0.023612	1	0.39955	0.35671	1	0.71242	0.49197	0	0.14909	0.13659
148	1	0.32758	0.86914	1	0.078598	0.96839	1	0.77565	0.56514	0	0.11299	0.94625	1	0.048972	0.38328	1	0.25305	0.5581
149	1	0.19988	0.38705	1	0.12404	0.73288	0	0.67616	0.11845	0	0.98446	0.77094	1	0.83435	0.45979	0	0.10448	0.86786
150	0	0.69741	0.73426	0	0.37456	0.90161	0	0.53451	0.82419	1	0.010565	0.66431	1	0.9658	0.50994	0	0.6171	0.2318
151	1	0.17159	0.41844	0	0.7269	0.68593	1	0.80649	0.22386	1	0.30247	0.22531	1	0.78185	0.12386	0	0.48067	0.62752
152	1	0.25443	0.70465	0	0.54514	0.5545	1	0.35377	0.37915	0	0.60885	0.8364	0	0.92529	0.17056	1	0.35575	0.46753
153	1	0.094805	0.62992	0	0.61802	0.59653	1	0.097437	0.44243	0	0.77909	0.33988	1	0.54197	0.63021	0	0.079571	0.83398
154	1	0.064575	0.9407	0	0.35502	0.7979	1	0.80378	0.037138	0	0.82042	0.67619	1	0.31155	0.67433	1	0.23005	0.48513
155	1	0.069727	0.80942	1	0.61154	0.31067	1	0.31195	0.89974	1	0.46512	0.44242	1	0.53452	0.39287	1	0.036025	0.15324
156	1	0.046592	0.77448	1	0.145	0.35895	1	0.40004	0.025192	0	0.87759	0.57916	1	0.69533	0.76481	0	0.9386	0.10178
157	1	0.0039006	0.54589	1	0.20045	0.34667	1	0.22401	0.22696	0	0.43497	0.081289	1	0.081191	0.84489	1	0.92089	0.68476
158	0	0.1438	0.37265	1	0.3505	0.7828	1	0.27121	0.43283	1	0.1491	0.08357	0	0.32663	0.15687	1	0.08422	0.32051
159	0	0.86046	0.091042	0	0.76415	0.72264	1	0.84037	0.67335	1	0.20509	0.24937	1	0.45084	0.40784	1	0.048322	0.7902
160	1	0.32021	0.95495	0	0.72401	0.7431	1	0.28009	0.35406	1	0.085867	0.56398	0	0.13342	0.82663	0	0.57063	0.813
161	0	0.35978	0.51466	0	0.69697	0.84076	1	0.026369	0.16242	1	0.18876	0.62692	1	0.64455	0.56135	1	0.13248	0.45129
162	1	0.083011	0.0084814	1	0.49586	0.81961	0	0.41147	0.73805	1	0.078914	0.48207	1	0.36098	0.82955	1	0.74002	0.09097
163	1	0.0016291	0.87021	1	0.46261	0.79497	0	0.8721	0.24079	1	0.47273	0.077558	0	0.24133	0.67844	0	0.9356	0.7238
164	0	0.99879	0.50264	0	0.39014	0.18545	1	0.40209	0.33126	0	0.38921	0.11243	1	0.17583	0.036469	1	0.42113	0.83398
165	1	0.26987	0.58288	1	0.42696	0.48583	1	0.5051	0.28503	0	0.65603	0.00022969	1	0.509	0.57357	1	0.56175	0.51858
166	1	0.37585	0.53536	1	0.074881	0.29807	1	0.95901	0.56863	1	0.26091	0.082754	1	0.43901	0.75719	1	0.51525	0.80714
167	0	0.0046421	0.33939	0	0.52397	0.53699	1	0.17575	0.53214	0	0.024778	0.44463	1	0.98013	0.89414	0	0.74368	0.2899
168	1	0.82113	0.89187	0	0.56978	0.92189	1	0.57797	0.95165	1	0.25022	0.22298	1	0.38394	0.37024	0	0.98695	0.74923
169	1	0.22341	0.50753	0	0.72438	0.51649	1	0.0093696	0.79943	1	0.32118	0.80726	1	0.1621	0.38169	0	0.76224	0.23384
170	1	0.31399	0.58994	0	0.10518	0.37618	1	0.81949	0.9863	1	0.082073	0.67171	1	0.34494	0.047788	1	0.91665	0.68778
171	1	0.33839	0.8806	0	0.48758	0.49756	1	0.12298	0.94465	1	0.24231	0.88204	1	0.38888	0.42214	1	0.37603	0.0031398
172	1	0.52261	0.079733	0	0.057051	0.36063	1	0.13171	0.071538	1	0.13358	0.71374	1	0.32761	0.2312	1	0.097127	0.30299
173	0	0.99606	0.084127	1	0.78706	0.34281	0	0.69258	0.16251	0	0.8623	0.29618	1	0.13269	0.68689	1	0.42951	0.25461
174	0	0.94118	0.43945	0	0.66458	0.64189	1	0.0087195	0.11555	0	0.45274	0.62041	1	0.95623	0.79298	1	0.84106	0.37079
175	1	0.42746	0.56693	1	0.18723	0.25665	1	0.95663	0.26858	1	0.021153	0.99142	1	0.015379	0.39394	1	0.52286	0.9899
176	1	0.95467	0.49533	0	0.28831	0.6129	0	0.74508	0.90778	1	0.95735	0.68485	1	0.042132	0.23044	1	0.4048	0.1868
177	1	0.42134	0.60758	1	0.27421	0.38072	1	0.11053	0.48284	1	0.25667	0.073635	1	0.2972	0.30528	1	0.47835	0.48682
178	1	0.10078	0.031513	0	0.52647	0.32705	1	0.88721	0.53767	1	0.37374	0.042553	0	0.50861	0.99205	1	0.4134	0.5382
179	0	0.5398	0.44138	0	0.03704	0.90134	1	0.24805	0.91892	0	0.32366	0.76014	1	0.090561	0.29313	1	0.57379	0.60599
180	1	0.34861	0.61975	0	0.8356	0.46094	1	0.4185	0.35187	1	0.24406	0.91699	0	0.24468	0.97272	1	0.18674	0.19124
181	1	0.36665	0.41424	1	0.66433	0.83769	1	0.092873	0.45501	1	0.68562	0.76691	1	0.32403	0.603	1	0.25859	0.42026
182	1	0.45268	0.96619	0	0.38119	0.85031	0	0.8671	0.13943	1	0.38201	0.12324	1	0.48946	0.66086	1	0.30555	0.95811
183	1	0.44369	0.24326	0	0.6723	0.91833	1	0.19862	0.65093	1	0.13501	0.5772	0	0.68132	0.62979	1	0.67683	0.66993
184	0	0.36496	0.92215	0	0.15505	0.49442	1	0.93185	0.74851	1	0.40851	0.43904	1	0.14985	0.95277	0	0.76128	0.90359
185	1	0.29887	0.47559	0	0.039022	0.52242	1	0.35171	0.57236	1	0.9623	0.46358	1	0.90321	0.25151	1	0.88337	0.35265
186	1	0.49752	0.68521	0	0.33916	0.9172	0	0.92519	0.12352	1	0.90769	0.67813	1	0.26497	0.74382	1	0.02023	0.83466
187	0	0.58215	0.68656	0	0.93382	0.023965	1	0.032296	0.11055	1	0.53023	0.88247	1	0.77316	0.57153	1	0.042012	0.10259
188	1	0.059188	0.74346	0	0.27624	0.73814	1	0.49808	0.3706	1	0.061026	0.48683	0	0.7048	0.762	0	0.17002	0.6805
189	0	0.16372	0.0075385	0	0.034196	0.26185	1	0.45339	0.17239	0	0.96601	0.76361	1	0.46647	0.26221	1	0.78038	0.20588
190	1	0.85767	0.81805	0	0.3846	0.39929	1	0.28581	0.77469	1	0.92427	0.13147	1	0.51124	0.72544	0	0.098281	0.60496
191	1	0.29982	0.45775	0	0.56726	0.31634	1	0.86832	0.83441	1	0.53324	0.50318	1	0.15245	0.73007	1	0.046464	0.31308
192	0	0.59907	0.64788	1	0.0071425	0.80078	1	0.35856	0.80934	1	0.34813	0.31939	1	0.46764	0.54756	1	0.42061	0.5978
193	0	0.97369	0.85986	0	0.63327	0.57175	0	0.87558	0.27597	1	0.56691	0.47178	1	0.067218	0.13318	1	0.55947	0.57148
194	1	0.31911	0.2384	0	0.10849	0.56043	1	0.64345	0.83183	1	0.028602	0.083392	1	0.07977	0.92728	1	0.64077	0.94137
195	0	0.1993	0.50121	0	0.88878	0.44568	1	0.5357	0.72552	1	0.58023	0.98108	1	0.18075	0.91641	1	0.047241	0.11575
196	1	0.23274	0.7105	0	0.47722	0.43338	1	0.1008	0.90472	0	0.67003	0.44905	1	0.1964	0.58006	0	0.96473	0.77755
197	1	0.90921	0.65904	0	0.14357	0.57459	1	0.068145	0.86383	1	0.1586	0.45993	1	0.19839	0.97885	1	0.11042	0.58889
198	1	0.29011	0.50102	0	0.29873	0.054019	1	0.24358	0.21812	1	0.37807	0.4494	1	0.11564	0.8553	1	0.84286	0.68211
199	0	0.99744	0.55796	0	0.34893	0.50378	1	0.56655	0.80686	0	0.91273	0.027368	1	0.64099	0.031183	0	0.82901	0.013604
200	1	0.4885	0.19031	1	0.22151	0.88869	1	0.78886	0.66095	1	0.2625	0.042618	1	0.46637	0.37526	1	0.41849	0.57526
201	1	0.066224	0.31534	0	0.90958	0.46557	1	0.10995	0.26054	0	0.51252	0.99165	1	0.53456	0.60062	0	0.90983	0.32447
202	1	0.2562	0.69133	0	0.81897	0.26067	1	0.31669	0.72855	0	0.97054	0.13956	1	0.96765	0.62571	1	0.53855	0.51601
203	1	0.50017	0.71674	1	0.62364	0.17188	1	0.47046	0.97557	0	0.88961	0.32259	0	0.19806	0.078465	0	0.86875	0.13933
204	0	0.011305	0.019009	0	0.70299	0.86105	1	0.74352	0.35198	0	0.72057	0.47356	1	0.56511	0.90927	1	0.47267	0.36483
205	1	0.13878	0.47471	1	0.68695	0.062266	1	0.14313	0.38975	1	0.01899	0.99164	0	0.68955	0.17469	1	0.046353	0.68676
206	1	0.10874	0.096875	1	0.052605	0.40128	1	0.94472	0.7527	0	0.96451	0.78855	1	0.32286	0.9715	1	0.040714	0.17102
207	0	0.52167	0.62154	1	0.038468	0.66309	1	0.1766	0.96274	1	0.52962	0.69271	1	0.44178	0.57209	1	0.65966	0.71752
208	0	0.71352	0.79275	1	0.31265	0.60592	1	0.45358	0.1406	0	0.52863	0.040095	1	0.56418	0.41236	1	0.06922	0.10722
209	0	0.99556	0.85869	1	0.4208	0.16174	1	0.45895	0.10264	0	0.81894	0.85261	1	0.073289	0.71287	0	0.47332	0.087149
210	1	0.39142	0.71818	0	0.71055	0.14119	1	0.44531	0.49282	0	0.12883	0.7827	0	0.27963	0.91929	1	0.22539	0.15098
211	1	0.16073	0.62652	1	0.04495	0.40351	1	0.56954	0.011057	0	0.75713	0.091076	1	0.49749	0.4033	1	0.2297	0.011202
212	1	0.88945	0.84279	1	0.12716	0.48854	1	0.10507	0.78369	0	0.91928	0.74803	0	0.79547	0.16753	1	0.11804	0.75363
213	0	0.6741	0.97689	0	0.058694	0.75641	1	0.094634	0.2833	0	0.31314	0.47301	1	0.079038	0.43167	1	0.15762	0.20602
214	1	0.38335	0.82466	0	0.41552	0.27712	1	0.24892	0.87339	0	0.95617	0.63648	0	0.9701	0.68044	1	0.34501	0.55515
215	1	0.95902	0.45735	0	0.96968	0.0831	1	0.68581	0.28997	0	0.5353	0.63063	1	0.59512	0.79292	1	0.3803	0.41639
216	1	0.67615	0.72321	1	0.15703	0.6989	1	0.41668	0.47818	1	0.11573	0.49406	1	0.49288	0.91683	0	0.60165	0.96826
217	1	0.64401	0.033935	1	0.29644	0.10147	0	0.49331	0.40088	1	0.67975	0.50659	1	0.4403	0.31294	1	0.55018	0.20802
218	1	0.73355	0.64719	0	0.89112	0.074881	0	0.21236	0.7109	1	0.21697	0.25612	1	0.17389	0.58324	0	0.024917	0.43578
219	1	0.13338	0.7441	0	0.86582	0.6565	1	0.63541	0.37684	1	0.95295	0.084393	1	0.1302	0.80938	1	0.28898	0.4492
220	1	0.14971	0.67789	1	0.14576	0.82105	1	0.26718	0.49359	1	0.11147	0.60147	1	0.96307	0.054231	0	0.50226	0.9664
221	0	0.9178	0.51398	1	0.098939	0.40429	1	0.047177	0.72245	0	0.057173	0.82185	0	0.76873	0.95615	0	0.14825	0.62859
222	1	0.1845	0.51133	0	0.35274	0.30739	1	0.019691	0.18983	1	0.63093	0.84874	1	0.28737	0.81771	0	0.70695	0.86089
223	1	0.40222	0.66756	0	0.64582	0.84708	1	0.0076364	0.87416	1	0.32556	0.8871	1	0.39795	0.50362	1	0.78655	0.99381
224	0	0.39851	0.5057	1	0.39055	0.23687	1	0.016714	0.87636	0	0.47761	0.96388	1	0.38228	0.17185	1	0.32254	0.89356
225	1	0.041933	0.7283	1	0.26624	0.69804	0	0.69268	0.1528	0	0.082171	0.025107	1	0.010704	0.1444	0	0.38463	0.27256
226	0	0.56465	0.96235	1	0.087118	0.18305	1	0.27567	0.71853	0	0.99498	0.013805	0	0.86485	0.38293	1	0.40324	0.58535
227	1	0.40786	0.78833	0	0.064978	0.17963	1	0.5136	0.002521	1	0.41588	0.76539	1	0.27942	0.12667	1	0.34476	0.51294
228	1	0.4809	0.56414	1	0.086109	0.65243	1	0.44786	0.57149	0	0.26092	0.72705	1	0.42069	0.57517	1	0.43716	0.72945
229	0	0.4725	0.8313	0	0.8401	0.92544	1	0.58742	0.11288	1	0.88452	0.057925	1	0.0097684	0.43908	1	0.47262	0.70331
230	1	0.83044	0.59881	1	0.74358	0.9089	0	0.80133	0.46699	0	0.94689	0.80476	1	0.22579	0.67038	1	0.20378	0.77213
231	1	0.40436	0.76033	1	0.2176	0.42205	0	0.89887	0.95429	1	0.49674	0.96477	1	0.090736	0.64258	0	0.59821	0.85094
232	0	0.63617	0.63777	0	0.52941	0.6727	1	0.39845	0.13157	0	0.066082	0.77593	1	0.32121	0.40156	1	0.2148	0.15592
233	0	0.84213	0.025182	0	0.23201	0.4245	0	0.55967	0.9032	1	0.43776	0.29581	1	0.28716	0.41443	1	0.77804	0.58014
234	1	0.15541	0.91617	1	0.18927	0.72931	1	0.19423	0.6579	0	0.666	0.3753	1	0.31247	0.83128	1	0.90194	0.048242
235	1	0.55773	0.44689	1	0.50495	0.62694	1	0.40126	0.55435	1	0.11643	0.47415	1	0.80769	0.46511	1	0.67192	0.42153
236	1	0.31597	0.038204	1	0.13593	0.68458	1	0.48296	0.66962	1	0.73862	0.15655	1	0.51996	0.78884	0	0.3024	0.97581
237	1	0.22455	0.56711	1	0.096112	0.82094	1	0.36698	0.63607	1	0.44619	0.66812	1	0.23796	0.76297	1	0.039907	0.2349
238	1	0.27811	0.1281	0	0.15621	0.81862	1	0.47693	0.82732	1	0.11048	0.36016	1	0.28867	0.92399	1	0.54571	0.76706
239	0	0.68588	0.5145	1	0.26272	0.77734	1	0.1312	0.80743	1	0.29843	0.54801	1	0.11958	0.0078135	1	0.53681	0.43435
240	1	0.07891	0.24468	1	0.32136	0.81103	0	0.92535	0.37053	0	0.40749	0.56557	0	0.46276	0.059204	1	0.020383	0.21733
241	0	0.065389	0.23318	0	0.92667	0.058579	0	0.27787	0.47053	1	0.33339	0.46915	1	0.45855	0.0074194	1	0.091108	0.99118
242	0	0.20771	0.75651	1	0.099784	0.012861	1	0.22187	0.43449	1	0.35288	0.9463	1	0.33646	0.14494	1	0.40119	0.049585
243	1	0.21145	0.017149	0	0.64364	0.95678	1	0.31278	0.62427	1	0.10561	0.91002	0	0.46385	0.1138	1	0.64436	0.50845
244	0	0.24018	0.90006	0	0.47447	0.97409	0	0.47416	0.2916	0	0.099449	0.77457	1	0.074741	0.96233	1	0.48041	0.60849
245	0	0.77839	0.59129	0	0.1876	0.22286	1	0.77962	0.89178	1	0.10855	0.4844	1	0.052995	0.39531	1	0.18593	0.93278
246	0	0.56406	0.39134	0	0.016234	0.56118	1	0.97311	0.8548	1	0.6914	0.59586	1	0.3081	0.38576	1	0.31286	0.79325
247	1	0.3001	0.15981	0	0.26147	0.36674	0	0.69422	0.93772	1	0.041347	0.66946	0	0.21637	0.45815	1	0.67506	0.46274
248	0	0.39437	0.89805	0	0.92769	0.095379	1	0.32169	0.94372	1	0.79892	0.55612	1	0.66897	0.70741	1	0.2989	0.44351
249	1	0.1078	0.54286	1	0.39036	0.53721	1	0.48885	0.11864	1	0.68068	0.20322	0	0.92522	0.91447	0	0.67047	0.65619
250	0	0.19754	0.016595	0	0.65655	0.5215	1	0.2345	0.55632	0	0.36819	0.26636	1	0.27948	0.16615	1	0.45499	0.58455
251	1	0.20957	0.92893	0	0.59419	0.25391	1	0.77698	0.83697	1	0.39052	0.042746	0	0.82497	0.83176	0	0.19886	0.51945
252	1	0.081715	0.86423	1	0.37641	0.18133	1	0.3206	0.26787	0	0.04583	0.75303	1	0.53573	0.86065	1	0.92909	0.51477
253	1	0.62501	0.9164	0	0.63753	0.0042208	1	0.71111	0.79542	1	0.86743	0.10065	1	0.34885	0.8635	1	0.55686	0.9131
254	1	0.30818	0.73283	1	0.46958	0.068171	1	0.20783	0.47031	0	0.99764	0.092625	1	0.72873	0.10053	0	0.053475	0.89522
255	0	0.18639	0.76288	0	0.22042	0.35004	1	0.18589	0.50893	0	0.36713	0.45689	1	0.79861	0.38951	1	0.16855	0.20979
256	0	0.39255	0.029569	1	0.5154	0.82833	1	0.13567	0.32284	0	0.80243	0.3495	1	0.56707	0.24887	1	0.59483	0.76345
257	1	0.04288	0.10276	1	0.63161	0.96005	1	0.15884	0.84181	0	0.19376	0.30344	1	0.14723	0.3988	1	0.21765	0.55017
258	1	0.53526	0.95154	1	0.92414	0.17812	1	0.053655	0.51806	0	0.48832	0.44157	1	0.35639	0.24874	1	0.49449	0.68907
259	1	0.74379	0.67051	1	0.32113	0.90159	0	0.047971	0.71914	1	0.87937	0.92702	0	0.71628	0.48158	1	0.0073661	0.56661
260	1	0.55007	0.88176	0	0.77352	0.068544	1	0.19501	0.20616	0	0.19882	0.56987	1	0.19197	0.5414	1	0.51804	0.78706
261	1	0.22186	0.26153	0	0.8809	0.46992	1	0.38265	0.55368	0	0.22924	0.87921	1	0.29721	0.24126	0	0.26903	0.98043
262	1	0.258	0.89242	0	0.66897	0.41949	1	0.30721	0.22824	1	0.1459	0.3392	1	0.22202	0.36094	1	0.70522	0.62485
263	1	0.22413	0.023143	1	0.0018377	0.53991	1	0.091025	0.91569	0	0.47808	0.4199	1	0.44904	0.21211	1	0.15071	0.83339
264	0	0.51934	0.11408	0	0.094794	0.49835	0	0.74021	0.72655	1	0.51828	0.32897	1	0.32979	0.78471	1	0.16187	0.82241
265	1	0.58027	0.34618	0	0.25789	0.45573	0	0.36697	0.5696	1	0.91753	0.42699	1	0.65605	0.044447	1	0.40491	0.035451
266	1	0.48402	0.52045	1	0.58986	0.41356	1	0.39334	0.48911	1	0.053496	0.64827	1	0.01342	0.51654	0	0.98213	0.27272
267	0	0.091429	0.71195	1	0.10174	0.34953	1	0.638	0.57421	0	0.49414	0.66788	1	0.24427	0.34606	0	0.35758	0.43073
268	1	0.12036	0.49241	0	0.38135	0.16351	1	0.0055953	0.81376	1	0.37142	0.39924	0	0.0094427	0.23547	0	0.40871	0.68654
269	1	0.4182	0.65004	0	0.85296	0.5665	0	0.40608	0.85282	1	0.16256	0.57397	0	0.45841	0.50176	1	0.27197	0.84584
270	0	0.86163	0.42808	0	0.23174	0.86165	1	0.39546	0.058331	1	0.11825	0.29615	1	0.059977	0.62988	1	0.045989	0.9509
271	0	0.16951	0.16125	1	0.33149	0.57108	1	0.086745	0.32933	1	0.086233	0.25812	1	0.45893	0.06733	1	0.80527	0.97116
272	0	0.51363	0.030331	1	0.0061951	0.75519	1	0.39749	0.48476	1	0.093842	0.50257	1	0.16873	0.19788	1	0.044101	0.98633
273	1	0.43553	0.37488	1	0.40227	0.8054	1	0.3311	0.087978	1	0.28189	0.099791	1	0.38366	0.59026	0	0.80574	0.020232
274	0	0.6486	0.77676	0	0.14564	0.17554	1	0.86019	0.56544	1	0.43528	0.0014456	1	0.67976	0.60266	0	0.73083	0.72841
275	1	0.25692	0.69802	0	0.9213	0.29595	0	0.84403	0.27697	1	0.14246	0.42716	1	0.062176	0.47353	1	0.91652	0.21713
276	0	0.49715	0.15823	1	0.53561	0.84473	1	0.4218	0.65955	1	0.26295	0.55972	1	0.198	0.62464	1	0.91123	0.24891
277	1	0.23291	0.22878	0	0.041024	0.91511	1	0.10661	0.53527	1	0.16982	0.52711	1	0.51346	0.52223	1	0.54935	0.66967
278	1	0.00039434	0.020959	0	0.23075	0.35665	1	0.69559	0.23447	0	0.19642	0.7892	1	0.73931	0.87178	0	0.18056	0.36235
279	1	0.88227	0.35021	0	0.05719	0.99316	1	0.37833	0.74262	1	0.88303	0.44212	1	0.10522	0.33531	0	0.24958	0.36504
280	1	0.25712	0.082293	1	0.16569	0.3325	1	0.13146	0.95556	0	0.93176	0.1301	1	0.51734	0.11428	1	0.45075	0.00010825
281	1	0.43404	0.48933	0	0.55142	0.21027	1	0.28066	0.75654	1	0.1	0.01706	1	0.057305	0.36428	1	0.92076	0.97229
282	0	0.80501	0.00050255	0	0.59961	0.39638	1	0.27326	0.45827	1	0.85714	0.77996	1	0.87882	0.76361	0	0.43843	0.42425
283	1	0.68992	0.1037	0	0.36523	0.74619	1	0.35751	0.69563	0	0.41988	0.92348	1	0.23718	0.74197	0	0.62657	0.12929
284	1	0.21506	0.93735	1	0.6877	0.66069	1	0.048391	0.55578	1	0.54117	0.33641	1	0.32084	0.73124	0	0.31106	0.76559
285	1	0.19427	0.29089	0	0.40573	0.15499	1	0.17647	0.32	0	0.94024	0.95859	0	0.58935	0.95044	1	0.85828	0.5928
286	1	0.37715	0.29033	0	0.91135	0.080198	1	0.45041	0.33059	1	0.13014	0.14143	1	0.34309	0.61025	1	0.18366	0.1774
287	1	0.089437	0.083568	1	0.79958	0.80815	1	0.24876	0.83312	0	0.29079	0.57619	1	0.88101	0.63602	1	0.40522	0.35586
288	0	0.52082	0.44868	1	0.058443	0.03253	1	0.23756	0.32618	0	0.25126	0.34509	1	0.18138	0.89976	1	0.0070308	0.96509
289	1	0.084481	0.063831	1	0.50469	0.56742	1	0.1374	0.59388	1	0.099126	0.54462	1	0.13597	0.60408	1	0.29612	0.9664
290	1	0.51736	0.91724	1	0.52314	0.15707	1	0.37928	0.33801	1	0.2364	0.35308	1	0.97314	0.59429	1	0.65012	0.071754
291	1	0.038437	0.057667	1	0.18818	0.84508	1	0.94537	0.63742	1	0.35104	0.89984	1	0.038359	0.041244	1	0.45077	0.083194
292	1	0.060007	0.99834	0	0.82297	0.6626	1	0.42794	0.94266	1	0.22757	0.49467	0	0.61397	0.33587	0	0.15817	0.068181
293	0	0.58988	0.75995	0	0.92355	0.74799	1	0.072843	0.70541	0	0.058945	0.11213	1	0.36426	0.70371	1	0.42336	0.074587
294	1	0.84988	0.16454	0	0.63505	0.91495	1	0.44025	0.30384	1	0.14092	0.17187	0	0.86873	0.70666	0	0.029916	0.12834
295	1	0.079615	0.24842	0	0.511	0.29281	0	0.097766	0.30097	1	0.8166	0.95917	1	0.47979	0.97705	1	0.068944	0.47521
296	1	0.16214	0.74957	0	0.16729	0.49902	1	0.48103	0.94426	1	0.34595	0.097439	1	0.39833	0.96544	1	0.03736	0.25828
297	1	0.54154	0.93275	0	0.64767	0.26521	1	0.040274	0.66252	1	0.6776	0.31489	0	0.72774	0.65214	1	0.99754	0.46968
298	1	0.18209	0.47034	0	0.58255	0.69218	1	0.19848	0.43404	1	0.75641	0.5682	1	0.14499	0.88664	1	0.47008	0.26876
299	1	0.32136	0.622	1	0.43696	0.61	1	0.58898	0.73521	1	0.62901	0.91254	1	0.51302	0.71762	1	0.60765	0.23762
300	0	0.62829	0.50228	0	0.26649	0.67345	0	0.22603	0.77216	0	0.73194	0.50849	0	0.49456	0.21328	1	0.05525	0.58304
301	1	0.079046	0.79559	1	0.35269	0.30934	0	0.12508	0.38111	0	0.81154	0.96803	1	0.34225	0.91205	1	0.3571	0.67127
302	1	0.79066	0.89156	0	0.014023	0.86673	0	0.48856	0.11877	0	0.66832	0.55104	1	0.98032	0.80978	1	0.14234	0.092611
303	1	0.031585	0.5773	1	0.23366	0.29679	1	0.10824	0.49249	0	0.8053	0.14808	1	0.60863	0.93382	1	0.26446	0.77109
304	1	0.49125	0.48098	1	0.27818	0.30813	1	0.7709	0.45607	1	0.6522	0.40048	1	0.77438	0.97673	1	0.40123	0.67901
305	1	0.2085	0.22675	1	0.44315	0.69217	1	0.031388	0.62004	1	0.24165	0.83396	1	0.37677	0.48732	1	0.55253	0.46063
306	1	0.05539	0.12238	0	0.67502	0.60534	0	0.32329	0.21522	0	0.89789	0.16287	0	0.32698	0.7956	1	0.27231	0.77247
307	1	0.60952	0.61997	1	0.51828	0.34829	1	0.085249	0.04281	1	0.81461	0.48821	1	0.04682	0.25891	1	0.35308	0.50299
308	1	0.57664	0.73677	0	0.0274	0.75891	0	0.64061	0.4473	0	0.15678	0.90664	1	0.35159	0.29676	1	0.39557	0.20627
309	1	0.9299	0.83636	1	0.22712	0.5306	1	0.17962	0.62414	1	0.8224	0.58267	1	0.27476	0.81226	0	0.92999	0.1207
310	1	0.32238	0.15507	1	0.52619	0.071169	1	0.56153	0.95771	0	0.7939	0.118	0	0.071052	0.16465	1	0.36586	0.86004
311	1	0.8113	0.74254	1	0.55556	0.27237	1	0.95364	0.49658	1	0.16481	0.32636	1	0.3808	0.40475	0	0.843	0.24045
312	1	0.16307	0.3988	0	0.84521	0.57066	0	0.84866	0.24737	1	0.024906	0.81317	1	0.11055	0.10749	1	0.1551	0.38958
313	1	0.03714	0.90837	1	0.34086	0.74421	0	0.6251	0.15204	1	0.35971	0.24368	1	0.24946	0.033143	1	0.042033	0.88518
314	1	0.13708	0.24396	1	0.92728	0.72009	1	0.71225	0.70105	1	0.04685	0.16625	1	0.36949	0.084957	1	0.14669	0.5466
315	1	0.96871	0.97256	0	0.5472	0.56994	1	0.7065	0.97293	0	0.16679	0.85919	1	0.95229	0.67099	1	0.10974	0.44359
316	1	0.54024	0.2673	0	0.83954	0.097908	1	0.55797	0.58273	1	0.40328	0.28674	1	0.24266	0.93083	1	0.85203	0.64264
317	0	0.57131	0.51754	0	0.45609	0.47909	1	0.97636	0.43507	1	0.31415	0.27164	1	0.51268	0.074565	0	0.26602	0.84431
318	1	0.37322	0.68607	1	0.92191	0.56019	0	0.0033557	0.58851	1	0.45169	0.84329	1	0.50002	0.15772	1	0.063557	0.30242
319	0	0.47106	0.79175	0	0.83378	0.78098	0	0.94328	0.62075	1	0.024438	0.52898	1	0.38574	0.96131	0	0.42595	0.8101
320	1	0.071699	0.1142	0	0.34233	0.15711	1	0.59153	0.85002	0	0.35985	0.59347	1	0.43824	0.42522	1	0.1704	0.64596
321	1	0.38727	0.82217	1	0.091534	0.21517	1	0.0049421	0.66616	0	0.43979	0.13772	1	0.15078	0.38141	0	0.34617	0.37038
322	1	0.037829	0.76062	1	0.56302	0.46996	1	0.040533	0.21431	1	0.12854	0.59642	1	0.52673	0.33649	1	0.14275	0.67432
323	1	0.2897	0.50368	0	0.27235	0.84645	1	0.84992	0.84299	1	0.5605	0.8758	0	0.90115	0.97373	1	0.45872	0.68948
324	1	0.49374	0.031811	0	0.04623	0.7114	1	0.16302	0.24707	0	0.71938	0.73392	1	0.34094	0.54041	1	0.40637	0.61248
325	0	0.61957	0.50254	0	0.14135	0.3212	1	0.11987	0.52472	0	0.68952	0.3138	1	0.036252	0.10151	1	0.2784	0.69776
326	0	0.13909	0.8293	0	0.26184	0.24134	0	0.21512	0.63677	1	0.71593	0.63002	1	0.21249	0.15721	1	0.23418	0.044158
327	0	0.30348	0.37804	0	0.74156	0.86822	1	0.24002	0.95801	0	0.00063417	0.11898	1	0.88592	0.70404	1	0.27042	0.77177
328	1	0.28847	0.78577	1	0.032688	0.9559	1	0.25934	0.99433	1	0.32794	0.97338	1	0.65589	0.030584	1	0.039197	0.22168
329	1	0.22526	0.58641	0	0.13925	0.078865	1	0.45008	0.037085	0	0.40475	0.81564	1	0.39753	0.22071	1	0.6005	0.11828
330	1	0.11743	0.21545	1	0.39201	0.91143	0	0.69898	0.73446	1	0.50101	0.82829	1	0.40764	0.52411	1	0.84665	0.71108
331	0	0.84754	0.36172	0	0.3478	0.31808	1	0.17808	0.69499	0	0.50679	0.7256	1	0.67987	0.58959	1	0.93467	0.49368
332	0	0.06149	0.83354	0	0.56365	0.19294	1	0.29998	0.013738	1	0.27064	0.89955	1	0.56966	0.18462	0	0.61424	0.22198
333	1	0.42063	0.92181	0	0.47434	0.19236	1	0.55283	0.069101	0	0.32269	0.48351	1	0.92688	0.98115	1	0.094458	0.99381
334	1	0.066224	0.61347	1	0.21501	0.92431	1	0.41913	0.69708	0	0.1465	0.74864	0	0.31346	0.98912	1	0.22907	0.79249
335	1	0.35468	0.35742	0	0.6105	0.52276	1	0.37123	0.61312	1	0.15265	0.53985	1	0.33258	0.084212	0	0.73004	0.48293
336	0	0.9063	0.36168	0	0.17897	0.18205	1	0.49481	0.22098	1	0.87946	0.56371	1	0.084407	0.37579	1	0.68252	0.89176
337	1	0.15693	0.84924	1	0.11151	0.88931	1	0.3587	0.84863	1	0.0044641	0.79763	1	0.22206	0.19707	1	0.29897	0.71036
338	0	0.83858	0.55666	0	0.046189	0.8472	0	0.504	0.72625	1	0.0285	0.638	1	0.40033	0.65914	1	0.22279	0.13105
339	1	0.9196	0.14623	1	0.73468	0.93792	1	0.42744	0.57238	0	0.0070159	0.75854	1	0.33362	0.31417	1	0.23466	0.48631
340	0	0.41045	0.41424	1	0.23347	0.19726	0	0.12535	0.50945	0	0.99966	0.9892	1	0.21812	0.91388	1	0.56993	0.79537
341	1	0.47021	0.86159	0	0.81064	0.93371	1	0.041749	0.042479	1	0.15967	0.91898	1	0.24254	0.75885	1	0.51424	0.85954
342	1	0.033747	0.66544	1	0.27872	0.52822	0	0.86941	0.064602	0	0.57841	0.19605	0	0.4003	0.56312	1	0.40193	0.50644
343	0	0.58038	0.40152	0	0.37948	0.69335	1	0.09031	0.81639	1	0.16709	0.78151	1	0.10008	0.095497	1	0.16964	0.68874
344	1	0.43248	0.75889	1	0.55217	0.53073	1	0.49684	0.69752	1	0.43617	0.99994	1	0.51406	0.64943	1	0.59431	0.51018
345	1	0.13554	0.45841	0	0.93429	0.31742	1	0.98086	0.47371	1	0.024708	0.10587	0	0.64254	0.46883	0	0.38354	0.33678
346	0	0.93981	0.74124	1	0.19973	0.37409	1	0.028797	0.51199	0	0.86456	0.63297	1	0.9745	0.47691	1	0.21027	0.42861
347	1	0.14376	0.7245	1	0.41588	0.78588	1	0.32308	0.90119	1	0.080984	0.63353	1	0.39425	0.82187	1	0.10738	0.29895
348	1	0.40904	0.33	0	0.58371	0.87657	1	0.16523	0.74801	0	0.57483	0.092574	1	0.041277	0.023407	1	0.25596	0.58433
349	0	0.52515	0.11317	1	0.35656	0.97667	1	0.49341	0.89298	0	0.6268	0.97077	1	0.073548	0.59635	1	0.68486	0.83395
350	0	0.8776	0.79237	1	0.33337	0.013073	1	0.40466	0.083747	1	0.29576	0.58062	1	0.46636	0.15	1	0.36063	0.50208
351	1	0.75686	0.58796	0	0.87726	0.77546	1	0.28588	0.57418	1	0.41988	0.12143	1	0.1174	0.16127	0	0.065914	0.40199
352	0	0.64523	0.47721	0	0.88014	0.16367	1	0.057272	0.73068	1	0.46319	0.13921	0	0.69792	0.51262	1	0.79539	0.67003
353	0	0.27108	0.031143	1	0.40971	0.35017	1	0.6729	0.94634	1	0.3928	0.62982	1	0.28744	0.52522	0	0.83012	0.4168
354	1	0.88473	0.61813	0	0.98548	0.38805	1	0.17324	0.66954	1	0.30236	0.64911	1	0.63603	0.23499	1	0.052372	0.20595
355	1	0.36954	0.056325	1	0.4884	0.73952	1	0.10816	0.53554	0	0.1909	0.48487	0	0.48355	0.3448	0	0.97627	0.81487
356	1	0.39504	0.4255	1	0.19598	0.16209	1	0.30982	0.51764	1	0.5812	0.24017	1	0.98535	0.54911	1	0.29068	0.021492
357	1	0.5789	0.025999	0	0.77661	0.98798	1	0.24822	0.40658	1	0.68345	0.88022	0	0.57845	0.88555	1	0.60528	0.35253
358	1	0.33752	0.24463	0	0.40873	0.012417	1	0.32655	0.49251	1	0.8048	0.11908	1	0.33097	0.033185	1	0.026757	0.23126
359	1	0.27851	0.93694	1	0.38936	0.51231	0	0.62281	0.92122	1	0.05557	0.89121	1	0.86797	0.57941	1	0.019773	0.25869
360	0	0.9294	0.4403	1	0.78108	0.19213	1	0.059837	0.18825	1	0.98145	0.36979	1	0.36425	0.45209	1	0.33122	0.3002
361	1	0.36964	0.74891	0	0.97204	0.26737	1	0.65911	0.92429	1	0.2683	0.029887	1	0.83879	0.85008	1	0.036835	0.51856
362	0	0.54336	0.49302	1	0.0055275	0.26136	1	0.14211	0.37075	1	0.45246	0.29783	1	0.51556	0.52778	1	0.226	0.37364
363	1	0.49091	0.8986	0	0.39417	0.61976	0	0.54486	0.69685	1	0.37371	0.41071	0	0.44569	0.080835	0	0.64497	0.031352
364	0	0.87411	0.804	1	0.18813	0.37919	1	0.14799	0.093625	0	0.90815	0.11184	1	0.34373	0.11625	1	0.45771	0.95295
365	1	0.32726	0.00024456	0	0.60138	0.94093	1	0.36166	0.02697	0	0.53393	0.7695	1	0.64777	0.10485	1	0.49485	0.91678
366	1	0.49173	0.15005	1	0.31374	0.56239	1	0.53362	0.73391	1	0.0054783	0.19776	1	0.075562	0.27574	1	0.064865	0.26224
367	1	0.68775	0.68345	1	0.69476	0.15123	1	0.36925	0.083206	0	0.25666	0.92591	1	0.25633	0.55372	0	0.65073	0.71888
368	1	0.47672	0.78777	1	0.032675	0.20038	1	0.027474	0.645	1	0.65608	0.29438	1	0.36516	0.095153	1	0.65254	0.55114
369	1	0.29026	0.71431	1	0.2575	0.82695	1	0.60601	0.58417	1	0.43948	0.39349	1	0.41383	0.1238	0	0.7979	0.63557
370	1	0.5754	0.25338	0	0.39854	0.25204	1	0.37826	0.37703	1	0.20764	0.71578	1	0.63886	0.25769	1	0.41474	0.79324
371	0	0.56478	0.79165	0	0.71782	0.63937	1	0.28246	0.878	0	0.42971	0.053813	1	0.78404	0.24301	1	0.29572	0.88496
372	0	0.068269	0.21101	1	0.27846	0.40777	0	0.72547	0.77274	0	0.92843	0.77543	1	0.58089	0.65109	0	0.43006	0.45169
373	1	0.11387	0.29368	1	0.97378	0.79178	1	0.01513	0.73427	0	0.25602	0.57836	1	0.39626	0.27807	1	0.086308	0.24113
374	0	0.92662	0.44334	0	0.21403	0.030906	1	0.37842	0.46968	0	0.60719	0.37109	1	0.044259	0.67998	0	0.94514	0.60236
375	0	0.28328	0.10298	0	0.70801	0.4349	1	0.43689	0.10683	1	0.19963	0.63023	1	0.084202	0.33132	1	0.12909	0.77024
376	1	0.024512	0.7827	0	0.74249	0.98353	1	0.086384	0.57396	1	0.10215	0.60278	1	0.043495	0.19229	0	0.77949	0.47569
377	0	0.42589	0.20266	0	0.85498	0.1768	1	0.65448	0.82442	1	0.96986	0.044605	0	0.99676	0.35183	0	0.47612	0.34838
378	0	0.76655	0.62661	1	0.046718	0.58739	0	0.14018	0.3174	1	0.28216	0.1509	1	0.29115	0.31478	0	0.42472	0.60372
379	1	0.93735	0.56133	0	0.6019	0.71327	1	0.77075	0.76036	1	0.24291	0.65262	1	0.74193	0.30046	0	0.9612	0.92414
380	0	0.23814	0.22937	1	0.030924	0.11085	1	0.2701	0.75769	1	0.098362	0.67876	1	0.25631	0.68519	0	0.37724	0.42594
381	1	0.63113	0.83757	0	0.012946	0.83371	1	0.48488	0.95837	1	0.8981	0.51773	1	0.33106	0.73421	1	0.10413	0.8719
382	1	0.41785	0.2643	0	0.91148	0.65393	1	0.94629	0.10115	0	0.53551	0.25401	1	0.50027	0.79192	0	0.68685	0.30901
383	0	0.76489	0.78355	0	0.55223	0.89919	1	0.17077	0.03393	0	0.59534	0.20358	1	0.63486	0.44927	1	0.049857	0.54718
384	1	0.063677	0.43112	0	0.15086	0.57035	1	0.36118	0.45944	1	0.42279	0.75078	0	0.59388	0.11731	1	0.92668	0.50282
385	0	0.51316	0.18793	1	0.44904	0.89738	1	0.24032	0.84233	0	0.13034	0.086335	1	0.45187	0.20096	1	0.51996	0.44459
386	1	0.064875	0.87178	1	0.50655	0.83984	1	0.31757	0.59368	1	0.2336	0.63999	1	0.28332	0.11651	1	0.23156	0.1409
387	0	0.27167	0.88267	1	0.50887	0.66659	1	0.12539	0.72068	0	0.82171	0.35326	1	0.43582	0.19529	1	0.24504	0.13044
388	1	0.10417	0.65113	1	0.032157	0.63282	0	0.78426	0.88953	1	0.17081	0.24892	1	0.39817	0.49791	0	0.98174	0.31043
389	1	0.46335	0.05644	0	0.43042	0.10305	1	0.022802	0.86737	1	0.26614	0.86371	1	0.41224	0.66329	1	0.1005	0.60271
390	1	0.1029	0.85036	1	0.14894	0.059625	1	0.15681	0.2838	1	0.18421	0.57474	1	0.96206	0.022261	1	0.20575	0.3069
391	1	0.45939	0.42799	0	0.73708	0.84109	0	0.65143	0.52001	1	0.11982	0.62106	1	0.20084	0.32185	0	0.15682	0.55419
392	1	0.35405	0.66686	0	0.6165	0.60802	0	0.77613	0.69162	1	0.37528	0.34865	0	0.41017	0.73428	1	0.51496	0.6997
393	1	0.14273	0.26029	1	0.065836	0.048624	1	0.5092	0.37301	1	0.16282	0.15607	0	0.40575	0.70491	1	0.78633	0.97926
394	0	0.99072	0.34143	0	0.72141	0.0096005	1	0.31319	0.10118	1	0.45267	0.53555	1	0.44931	0.73329	0	0.4081	0.49854
395	1	0.46718	0.49188	1	0.39717	0.51849	1	0.16121	0.43668	1	0.34642	0.89948	1	0.52155	0.71082	1	0.06172	0.68829
396	0	0.73816	0.88554	1	0.35036	0.53967	0	0.87903	0.85577	1	0.14997	0.94785	1	0.093684	0.98128	1	0.17815	0.078858
397	1	0.049431	0.47635	0	0.77573	0.042918	0	0.87775	0.96428	0	0.18128	0.11452	1	0.45094	0.19481	0	0.89165	0.17041
398	0	0.074869	0.58742	0	0.67487	0.7092	1	0.94891	0.51854	1	0.29075	0.35077	1	0.65533	0.90403	0	0.18745	0.54503
399	1	0.18099	0.71193	0	0.77768	0.058996	1	0.24026	0.31018	0	0.68402	0.28551	0	0.92471	0.44363	1	0.0034687	0.46473
400	1	0.45917	0.11417	1	0.059539	0.94835	0	0.79722	0.39196	1	0.092403	0.58618	1	0.84953	0.84505	1	0.9821	0.63456
401	0	0.95534	0.42074	0	0.39306	0.61784	1	0.98053	0.70262	1	0.13371	0.57064	0	0.14469	0.36127	1	0.16407	0.87684
402	0	0.91828	0.66836	1	0.80935	0.88068	1	0.51768	0.89999	1	0.99507	0.52178	1	0.49246	0.003585	0	0.57777	0.69345
403	1	0.20984	0.23151	1	0.35633	0.22408	0	0.22328	0.3926	1	0.026436	0.74054	1	0.46078	0.76835	1	0.72577	0.26256
404	0	0.34925	0.32954	0	0.31272	0.69704	1	0.14961	0.73561	1	0.22612	0.59189	0	0.17211	0.75835	1	0.25489	0.83286
405	1	0.9013	0.032647	1	0.24462	0.38731	0	0.66708	0.9081	0	0.65874	0.583	1	0.42954	0.56661	0	0.8891	0.26077
406	1	0.70459	0.5753	1	0.40432	0.59025	0	0.74002	0.94533	0	0.080124	0.71131	0	0.59699	0.21091	0	0.82022	0.21088
407	0	0.41762	0.38251	0	0.43637	0.77158	0	0.66419	0.011614	1	0.50776	0.93389	1	0.90536	0.15657	1	0.035281	0.76664
408	1	0.011605	0.53475	1	0.22333	0.69872	1	0.11097	0.7741	1	0.40589	0.58922	1	0.33187	0.72177	1	0.93172	0.16567
409	1	0.05814	0.85627	1	0.29316	0.68623	1	0.15713	0.6343	1	0.42714	0.46961	1	0.067983	0.48068	1	0.91123	0.63387
410	0	0.090842	0.13076	0	0.47387	0.75536	0	0.384	0.39917	0	0.85525	0.18906	0	0.35543	0.90603	1	0.18085	0.38249
411	0	0.8916	0.64652	1	0.96505	0.48672	1	0.15511	0.93262	0	0.86462	0.62331	1	0.044916	0.81789	1	0.17377	0.18239
412	1	0.26872	0.10504	1	0.13422	0.74277	1	0.49906	0.39456	1	0.19349	0.37795	1	0.38866	0.22711	1	0.61351	0.35061
413	1	0.22504	0.82284	1	0.20935	0.31	0	0.7645	0.85307	1	0.32971	0.18252	1	0.92523	0.97489	0	0.40424	0.96451
414	1	0.2036	0.57426	1	0.41573	0.70156	1	0.2551	0.56539	1	0.14171	0.10457	1	0.27102	0.64208	0	0.62426	0.92252
415	0	0.75386	0.36476	1	0.42848	0.29119	1	0.62464	0.89044	1	0.74995	0.4519	1	0.32369	0.090641	1	0.97612	0.836
416	1	0.20223	0.7213	1	0.050844	0.94945	0	0.95531	0.84652	0	0.2293	0.27722	1	0.090964	0.38454	1	0.32198	0.20113
417	0	0.82784	0.736	0	0.97603	0.75677	1	0.054886	0.10104	0	0.66378	0.28745	1	0.5799	0.355	0	0.33529	0.94977
418	1	0.14238	0.86305	0	0.34057	0.10095	1	0.13149	0.83058	1	0.18164	0.85974	1	0.13584	0.79048	0	0.019685	0.49368
419	1	0.049174	0.61013	1	0.037651	0.95393	1	0.017401	0.10765	0	0.52409	0.76744	0	0.80843	0.037262	1	0.17306	0.27661
420	1	0.28799	0.25881	0	0.28866	0.6339	1	0.004712	0.17535	1	0.027857	0.20767	1	0.7512	0.90076	1	0.15751	0.26414
421	1	0.15132	0.80224	0	0.56378	0.22503	1	0.43031	0.97182	0	0.7832	0.49649	1	0.11733	0.83573	0	0.61815	0.27464
422	1	0.22144	0.20567	1	0.036025	0.68563	0	0.29894	0.60875	0	0.59869	0.61087	0	0.90542	0.19244	0	0.54042	0.62793
423	1	0.10735	0.016947	1	0.35892	0.84035	1	0.54179	0.44695	1	0.15351	0.47431	1	0.2641	0.45649	1	0.22677	0.16156
424	0	0.23606	0.56896	1	0.23287	0.48311	0	0.49899	0.35793	1	0.20972	0.53081	1	0.05525	0.61673	1	0.93313	0.52923
425	1	0.078079	0.17655	1	0.26729	0.81524	1	0.34297	0.14854	1	0.089144	0.96593	0	0.19684	0.39489	0	0.66961	0.16627
426	0	0.65894	0.79747	0	0.63934	0.090433	0	0.90468	0.62102	1	0.001189	0.7248	0	0.55882	0.5774	0	0.31709	0.47733
427	1	0.63596	0.23795	0	0.098464	0.7957	1	0.10905	0.72077	1	0.16581	0.74548	1	0.23226	0.11298	1	0.64983	0.63997
428	1	0.076506	0.96561	1	0.43915	0.39537	1	0.070086	0.68579	1	0.11951	0.29281	1	0.016905	0.8171	1	0.2997	0.10249
429	1	0.16341	0.4013	0	0.93797	0.071347	1	0.24306	0.98738	1	0.59872	0.12971	1	0.48328	0.56095	1	0.23611	0.18
430	1	0.69704	0.08064	0	0.33809	0.33759	1	0.64887	0.81446	1	0.057827	0.037614	1	0.28241	0.61194	1	0.92641	0.30861
431	0	0.73662	0.9336	0	0.71872	0.53993	0	0.48993	0.97266	1	0.77128	0.64511	1	0.20654	0.59741	1	0.2377	0.68868
432	1	0.35416	0.53595	1	0.061917	0.81562	1	0.79844	0.97171	0	0.079301	0.90711	0	0.89575	0.51416	0	0.78584	0.92098
433	1	0.19521	0.58796	1	0.91726	0.74387	0	0.88022	0.74688	1	0.55712	0.3312	1	0.93463	0.51159	1	0.31705	0.19956
434	1	0.45289	0.10204	1	0.050732	0.91456	1	0.089212	0.90563	0	0.12162	0.23546	1	0.36264	0.58267	1	0.8585	0.11789
435	1	0.19631	0.64168	0	0.29311	0.57381	0	0.64556	0.47473	1	0.40826	0.88862	1	0.2123	0.16419	0	0.14481	0.34959
436	1	0.41422	0.094523	0	0.95159	0.053058	1	0.44492	0.16952	1	0.37947	0.83114	1	0.25899	0.27258	1	0.011745	0.008703
437	1	0.42178	0.39091	1	0.73565	0.37461	1	0.23071	0.10341	0	0.65299	0.23796	1	0.67927	0.69887	1	0.20678	0.61103
438	0	0.51938	0.85007	1	0.3734	0.74758	1	0.20694	0.17188	1	0.90098	0.55697	1	0.9855	0.87456	0	0.029534	0.13254
439	1	0.047971	0.32443	1	0.98871	0.84714	1	0.19788	0.21899	1	0.10632	0.0044817	1	0.45719	0.40491	0	0.35056	0.46407
440	1	0.050301	0.84538	1	0.9141	0.68556	0	0.66164	0.43235	0	0.13337	0.69347	1	0.78669	0.51134	1	0.19013	0.38935
441	1	0.42931	0.55362	1	0.13456	0.94895	1	0.34943	0.89739	1	0.97722	0.43382	1	0.48396	0.95224	1	0.49251	0.99987
442	1	0.64288	0.011551	1	0.79393	0.43872	1	0.047017	0.19735	1	0.43575	0.038235	1	0.1622	0.46793	1	0.24468	0.40845
443	1	0.22211	0.85408	0	0.026274	0.39798	1	0.077332	0.12448	1	0.14479	0.27763	1	0.74456	0.45254	1	0.15101	0.078952
444	0	0.44142	0.69835	0	0.20737	0.021366	0	0.33611	0.52133	0	0.61741	0.69159	0	0.20462	0.94163	0	0.67471	0.85493
445	0	0.39564	0.029583	1	0.10739	0.94312	1	0.087455	0.44515	0	0.89001	0.74936	1	0.50448	0.59992	1	0.3435	0.36234
446	0	0.77282	0.25601	0	0.30193	0.27218	0	0.92246	0.94452	1	0.83774	0.7154	0	0.19109	0.26623	1	0.25819	0.15518
447	0	0.59765	0.52642	1	0.26323	0.075926	0	0.61433	0.54236	1	0.3903	0.93322	1	0.37996	0.74192	1	0.78057	0.20833
448	1	0.068891	0.78015	0	0.69527	0.7575	1	0.267	0.12711	0	0.4895	0.33793	1	0.70543	0.68952	0	0.74414	0.076583
449	1	0.97388	0.44884	0	0.36891	0.53574	0	0.66699	0.58568	1	0.083092	0.078932	1	0.38773	0.97895	1	0.24346	0.71905
450	1	0.15285	0.21423	1	0.48054	0.94648	1	0.11498	0.40033	1	0.0063604	0.77565	1	0.21497	0.23014	0	0.73716	0.39629
451	0	0.61944	0.56948	0	0.61851	0.12944	0	0.060459	0.53779	1	0.92309	0.56226	0	0.24405	0.16473	1	0.2744	0.58681
452	0	0.13557	0.96616	0	0.68061	0.73938	1	0.33956	0.15965	1	0.19296	0.22612	1	0.49239	0.75348	1	0.031575	0.025079
453	0	0.69125	0.87197	1	0.25727	0.7894	1	0.086193	0.21221	1	0.3804	0.23613	1	0.96791	0.57696	1	0.29522	0.69286
454	1	0.17334	0.57581	1	0.92754	0.99141	0	0.44321	0.4638	1	0.010961	0.50543	1	0.23577	0.91656	1	0.26024	0.03368
455	1	0.1047	0.057486	1	0.92749	0.77433	0	0.90539	0.1494	0	0.26797	0.70681	1	0.38237	0.65756	1	0.37977	0.2185
456	1	0.38803	0.2969	1	0.19989	0.34143	1	0.57063	0.97458	0	0.66441	0.60945	1	0.042827	0.93813	1	0.88414	0.5297
457	1	0.26287	0.078309	1	0.49832	0.82203	1	0.36886	0.98271	1	0.11531	0.82706	1	0.78681	0.53776	1	0.52307	0.56757
458	1	0.25779	0.86729	1	0.034844	0.94261	1	0.55785	0.96448	0	0.93331	0.013705	0	0.29108	0.31962	1	0.25434	0.77115
459	1	0.98305	0.72145	1	0.21687	0.26581	0	0.59135	0.5238	0	0.52159	0.98432	0	0.034812	0.34066	0	0.2193	0.88404
460	1	0.21563	0.87936	1	0.58041	0.16918	0	0.72944	0.10064	1	0.42867	0.56971	1	0.24159	0.557	1	0.13914	0.78762
461	0	0.85433	0.68567	0	0.49828	0.33647	1	0.44663	0.68804	1	0.096903	0.07938	0	0.11918	0.045981	1	0.42695	0.40498
462	1	0.12074	0.16877	1	0.22986	0.89525	1	0.31814	0.64679	1	0.25201	0.73771	0	0.044644	0.99751	1	0.39563	0.42824
463	0	0.85938	0.23473	1	0.14201	0.83549	1	0.24812	0.59663	1	0.12996	0.7233	1	0.43582	0.99969	1	0.07558	0.60011
464	0	0.55414	0.21141	1	0.82798	0.26175	0	0.49308	0.79961	1	0.40277	0.83254	1	0.092464	0.38377	1	0.085423	0.70269
465	1	0.10468	0.016036	1	0.11494	0.83982	1	0.30958	0.90638	1	0.6962	0.91139	0	0.69421	0.77245	1	0.3758	0.3739
466	0	0.47646	0.51741	1	0.22444	0.16083	0	0.35822	0.42698	1	0.11438	0.47454	1	0.43836	0.62553	1	0.30612	0.30012
467	1	0.74311	0.66053	1	0.23125	0.32096	1	0.59851	0.14738	1	0.49727	0.22181	1	0.32902	0.30483	0	0.43675	0.32959
468	1	0.65817	0.84823	0	0.28643	0.88855	1	0.30624	0.12507	1	0.92415	0.068494	0	0.27407	0.12211	1	0.83864	0.13399
469	1	0.018005	0.90904	0	0.62628	0.73561	1	0.43305	0.72542	0	0.93879	0.94329	0	0.7333	0.49236	1	0.39361	0.26889
470	0	0.89039	0.3564	1	0.98075	0.60641	1	0.12795	0.8584	0	0.13767	0.42845	0	0.067273	0.52821	1	0.57949	0.69405
471	0	0.87922	0.99236	0	0.50142	0.42351	0	0.50457	0.69363	0	0.85825	0.95155	1	0.18297	0.78298	0	0.37381	0.59275
472	1	0.49908	0.45065	0	0.75437	0.11337	1	0.48193	0.22804	1	0.45469	0.18391	1	0.37097	0.49436	0	0.91819	0.2955
473	0	0.87145	0.84052	1	0.25812	0.43497	1	0.028884	0.12148	0	0.38971	0.26178	1	0.012854	0.051347	1	0.20146	0.75028
474	0	0.36249	0.85824	1	0.053556	0.17055	1	0.35606	0.45779	1	0.047856	0.059388	1	0.041076	0.020924	0	0.18802	0.74307
475	0	0.63404	0.59286	0	0.64365	0.81059	1	0.22783	0.82912	0	0.6918	0.61827	1	0.093356	0.047821	1	0.39039	0.82961
476	1	0.19377	0.13485	1	0.073609	0.94773	0	0.64392	0.035914	1	0.8072	0.31852	1	0.18687	0.44084	1	0.55952	0.76968
477	1	0.25151	0.10889	1	0.60968	0.89059	1	0.31959	0.16946	0	0.69637	0.97737	1	0.6768	0.9697	1	0.52106	0.145
478	0	0.49794	0.16687	1	0.95852	0.57428	1	0.92272	0.4748	0	0.97176	0.83043	1	0.8086	0.055702	1	0.26168	0.44705
479	1	0.30791	0.46866	1	0.18784	0.89893	1	0.10666	0.089929	1	0.18866	0.22384	1	0.56677	0.1635	1	0.39756	0.31016
480	1	0.90473	0.75858	0	0.76006	0.50832	1	0.36439	0.58369	1	0.38082	0.38063	1	0.41652	0.72802	1	0.14841	0.10534
481	0	0.80419	0.051904	1	0.074269	0.87049	1	0.32925	0.57657	1	0.29614	0.97082	1	0.020915	0.87206	1	0.55466	0.49676
482	0	0.82584	0.58259	0	0.72631	0.16714	1	0.23648	0.88365	0	0.67693	0.44202	1	0.25441	0.28596	1	0.97526	0.15203
483	0	0.26017	0.080428	0	0.84151	0.29279	1	0.98911	0.68388	1	0.76195	0.27384	1	0.3317	0.79511	1	0.21024	0.22035
484	0	0.85825	0.69429	0	0.10225	0.02802	1	0.013705	0.83599	0	0.94063	0.89348	1	0.66938	0.33233	1	0.20029	0.051677
485	1	0.97941	0.086104	0	0.86084	0.13988	1	0.27217	0.83105	0	0.37987	0.5605	1	0.26631	0.61871	0	0.28692	0.90976
486	0	0.64677	0.22036	0	0.7071	0.78027	1	0.043293	0.84885	1	0.020127	0.75712	1	0.049839	0.20408	0	0.13551	0.24279
487	0	0.162	0.70325	1	0.80707	0.068712	1	0.65999	0.61885	1	0.97911	0.73107	1	0.43308	0.12916	0	0.84179	0.25721
488	0	0.36976	0.10813	0	0.72824	0.52559	1	0.096155	0.69087	0	0.39517	0.45323	1	0.18279	0.36778	0	0.49939	0.8999
489	1	0.33029	0.087137	1	0.039562	0.8256	1	0.38449	0.87571	1	0.33117	0.90358	1	0.36235	0.9179	1	0.036606	0.9141
490	1	0.32766	0.11877	0	0.73614	0.50515	1	0.88651	0.92526	1	0.61943	0.018152	1	0.51369	0.24278	1	0.58674	0.36404
491	1	0.21861	0.078887	1	0.010698	0.89416	1	0.36705	0.79193	0	0.43686	0.39809	0	0.060464	0.019044	0	0.25377	0.83372
492	1	0.36428	0.72703	1	0.055385	0.60021	1	0.90896	0.024853	1	0.91575	0.28951	0	0.6735	0.41571	1	0.29482	0.51822
493	1	0.1708	0.31942	1	0.92379	0.79261	1	0.083125	0.46701	0	0.37322	0.34766	1	0.34366	0.71878	1	0.27906	0.82009
494	1	0.29035	0.80956	0	0.24792	0.64639	0	0.66331	0.51773	1	0.22361	0.99866	0	0.87131	0.22993	0	0.30363	0.56844
495	0	0.95011	0.695	0	0.86334	0.0098121	1	0.80298	0.07479	1	0.79806	0.62879	1	0.2214	0.54186	1	0.23527	0.6241
496	0	0.51481	0.54429	1	0.3163	0.99634	1	0.37809	0.71321	1	0.17496	0.13951	1	0.14797	0.17386	1	0.19204	0.94482
497	1	0.33143	0.26448	1	0.48853	0.14899	1	0.85874	0.48085	1	0.22895	0.09393	1	0.29448	0.87429	0	0.66182	0.73867
498	1	0.13034	0.59797	0	0.58418	0.99888	1	0.046	0.90515	1	0.18208	0.96471	0	0.31869	0.62416	1	0.014975	0.8646
499	0	0.93928	0.10664	1	0.071889	0.22503	1	0.20452	0.21143	1	0.26939	0.69853	1	0.25716	0.11197	0	0.019304	0.16911
500	0	0.17762	0.38132	1	0.31438	0.81887	0	0.89528	0.86171	1	0.12393	0.70639	1	0.42169	0.54391	1	0.54492	0.79745
501	0	0.028607	0.065161	0	0.074499	0.68233	0	0.44977	0.058247	1	0.32218	0.054012	0	0.36438	0.67791	0	0.39937	0.25114
502	0	0.40174	0.31034	1	0.32705	0.0033517	1	0.23451	0.87336	1	0.49774	0.52088	0	0.20867	0.78952	1	0.28262	0.15012
503	0	0.11013	0.65292	0	0.40946	0.81954	1	0.22995	0.12334	1	0.87554	0.48111	0	0.28296	0.46064	1	0.00045089	0.93336
504	1	0.82451	0.99244	0	0.10039	0.77996	1	0.26086	0.85937	0	0.44435	0.73164	1	0.40275	0.81546	0	0.048738	0.091217
505	1	0.00050555	0.067698	0	0.16313	0.36418	1	0.83728	0.71178	1	0.33101	0.68374	0	0.12703	0.15695	1	0.41713	0.06086
506	1	0.011438	0.65812	0	0.35211	0.068023	1	0.25488	0.16102	1	0.05567	0.98595	0	0.29211	0.096898	0	0.62316	0.44133
507	0	0.79689	0.59109	1	0.25383	0.11647	0	0.24499	0.81752	1	0.46186	0.71415	1	0.33298	0.23169	1	0.072472	0.48195
508	1	0.19868	0.91444	1	0.65326	0.88287	1	0.27607	0.36991	0	0.18845	0.65224	1	0.76753	0.15323	1	0.2013	0.81664
509	0	0.31067	0.73255	0	0.935	0.027939	0	0.4131	0.54713	1	0.98816	0.69376	1	0.52972	0.005529	1	0.115	0.33625
510	1	0.19099	0.478	0	0.72389	0.75714	0	0.52107	0.50141	0	0.073733	0.70524	1	0.2525	0.99466	1	0.0073132	0.74933
511	0	0.91347	0.36008	1	0.3299	0.8843	1	0.1008	0.16519	1	0.65846	0.15718	1	0.49147	0.67613	1	0.18571	0.16905
512	1	0.43184	0.97919	1	0.30523	0.82232	0	0.041238	0.32794	1	0.22482	0.83658	1	0.59138	0.10408	0	0.41091	0.37028
513	0	0.41282	0.46356	1	0.12564	0.86513	1	0.11038	0.91043	0	0.25897	0.24334	0	0.55139	0.38354	1	0.1719	0.55972
514	0	0.65735	0.49072	0	0.25207	0.80015	1	0.96812	0.66874	1	0.11318	0.58926	1	0.63808	0.50834	0	0.18792	0.66626
515	0	0.55687	0.49383	0	0.68132	0.32236	0	0.99028	0.13073	1	0.38215	0.4697	1	0.41567	0.12324	0	0.91179	0.24668
516	1	0.036333	0.94606	0	0.44518	0.71834	1	0.034917	0.062206	0	0.19846	0.43146	1	0.21745	0.81411	1	0.07112	0.46024
517	1	0.42483	0.93866	0	0.37474	0.85399	1	0.38878	0.7447	0	0.77716	0.25122	1	0.51953	0.60419	1	0.41826	0.13721
518	0	0.51531	0.34286	1	0.50861	0.39472	1	0.42745	0.37967	1	0.99562	0.9337	0	0.99076	0.75035	1	0.42321	0.69901
519	0	0.99448	0.38436	1	0.19959	0.83162	1	0.43376	0.67709	1	0.36909	0.62713	1	0.025794	0.29486	0	0.50413	0.13947
520	0	0.90441	0.092191	1	0.56197	0.082634	1	0.63474	0.56022	1	0.51604	0.10851	1	0.23746	0.83499	1	0.19169	0.40678
521	0	0.23974	0.49883	0	0.74887	0.89003	1	0.52371	0.74379	0	0.78681	0.72991	1	0.16531	0.00040533	1	0.079377	0.94239
522	1	0.4611	0.19926	1	0.19373	0.55774	0	0.609	0.44103	0	0.30912	0.14428	1	0.43973	0.30411	1	0.0016312	0.43991
523	1	0.52126	0.6629	0	0.13915	0.38821	1	0.011663	0.020278	1	0.28095	0.61006	1	0.13145	0.32515	0	0.58654	0.31029
524	0	0.9305	0.76016	0	0.44324	0.71123	1	0.30911	0.19921	1	0.24162	0.29459	1	0.51704	0.73883	1	0.77735	0.59638
525	1	0.37033	0.73551	0	0.39257	0.62314	1	0.58957	0.79098	1	0.48283	0.24814	1	0.19291	0.93821	1	0.43285	0.82893
526	1	0.066827	0.86655	1	0.25096	0.10688	1	0.57295	0.44775	0	0.50205	0.0063435	1	0.47459	0.78229	0	0.87009	0.48224
527	1	0.90606	0.81305	0	0.36544	0.014984	0	0.46955	0.83168	1	0.074069	0.71315	1	0.14253	0.69089	1	0.36353	0.79488
528	1	0.25854	0.61724	0	0.26265	0.62696	1	0.49508	0.75813	0	0.033779	0.97714	1	0.56362	0.30131	0	0.20727	0.82844
529	0	0.38648	0.61617	1	0.38892	0.030845	0	0.07128	0.18911	1	0.2639	0.7281	1	0.31125	0.29497	0	0.36689	0.90868
530	1	0.76393	0.88393	1	0.80151	0.63531	1	0.075722	0.92262	0	0.56231	0.92075	1	0.063956	0.42146	0	0.89483	0.70578
531	0	0.98136	0.57882	0	0.82582	0.23733	0	0.97342	0.47241	0	0.22602	0.91651	1	0.29515	0.035978	1	0.78548	0.20131
532	1	0.42884	0.88747	1	0.39968	0.59126	1	0.50334	0.25128	1	0.21285	0.099275	1	0.13262	0.41578	1	0.64463	0.54284
533	1	0.13566	0.55727	0	0.53318	0.13172	0	0.50089	0.54572	0	0.015475	0.87302	1	0.34155	0.81191	1	0.4024	0.14997
534	0	0.41233	0.86349	1	0.25476	0.42396	1	0.21783	0.43483	1	0.52098	0.65903	1	0.17284	0.68108	0	0.84051	0.49028
535	1	0.019718	0.81568	1	0.21464	0.60007	1	0.38047	0.14055	1	0.086352	0.43124	1	0.22464	0.42053	1	0.44405	0.1981
536	0	0.54444	0.61991	0	0.48491	0.16907	1	0.034956	0.066073	1	0.019781	0.97447	0	0.72692	0.96756	1	0.38503	0.45789
537	0	0.4639	0.042299	1	0.026851	0.57393	0	0.52763	0.056029	1	0.46261	0.78003	1	0.10562	0.18075	1	0.75376	0.67535
538	0	0.76201	0.56605	1	0.13312	0.89283	1	0.27307	0.10041	1	0.054844	0.54179	1	0.10846	0.036226	1	0.32117	0.87621
539	1	0.41037	0.294	0	0.88419	0.22282	1	0.9997	0.57355	0	0.17999	0.73975	0	0.47805	0.061066	1	0.52608	0.50095
540	1	0.38244	0.58584	1	0.43227	0.82278	1	0.86116	0.3548	0	0.38183	0.68111	1	0.76391	0.64946	1	0.25137	0.53962
541	0	0.47049	0.31283	1	0.25874	0.18239	1	0.96886	0.70604	0	0.49356	0.71473	1	0.42041	0.17991	1	0.52899	0.56013
542	1	0.8207	0.75344	0	0.48604	0.7863	1	0.47676	0.44557	1	0.98348	0.76375	1	0.1553	0.23317	0	0.52683	0.63532
543	0	0.7878	0.38611	1	0.093185	0.91008	1	0.32682	0.52922	1	0.041565	0.94962	1	0.49697	0.28103	0	0.43195	0.40548
544	1	0.29855	0.66401	1	0.2424	0.020034	1	0.00022784	0.48048	1	0.0099169	0.50811	1	0.091797	0.23709	1	0.35941	0.42429
545	0	0.81757	0.28111	0	0.36683	0.24748	0	0.71773	0.52816	1	0.0038437	0.93452	0	0.90557	0.72253	0	0.62989	0.87789
546	1	0.24363	0.99162	1	0.12898	0.77013	1	0.032302	0.044631	1	0.12136	0.72892	1	0.0050784	0.06021	1	0.0026311	0.65482
547	0	0.79111	0.48497	1	0.15241	0.069608	0	0.6959	0.75618	1	0.2794	0.97842	1	0.39627	0.27646	1	0.37436	0.20355
548	1	0.093286	0.39319	1	0.47724	0.75061	1	0.31136	0.64605	1	0.13609	0.46547	1	0.18676	0.44471	1	0.048672	0.36625
549	1	0.14241	0.58809	1	0.40382	0.83942	1	0.54138	0.73575	0	0.80261	0.56645	1	0.54078	0.18641	1	0.038081	0.23619
550	1	0.35139	0.75131	1	0.39002	0.19608	1	0.51342	0.30147	0	0.45899	0.62357	1	0.041565	0.44392	0	0.11296	0.49837
551	1	0.23278	0.58067	1	0.45002	0.68449	0	0.32829	0.48669	1	0.12374	0.89281	1	0.52718	0.15996	1	0.0502	0.93057
552	1	0.21421	0.10608	1	0.96236	0.40995	0	0.76652	0.63239	1	0.37372	0.76132	1	0.098674	0.7543	1	0.54447	0.72212
553	1	0.34992	0.23854	0	0.46278	0.20141	0	0.44085	0.12882	1	0.28106	0.3726	1	0.15495	0.74853	1	0.06319	0.93283
554	0	0.86889	0.57155	0	0.56537	0.055794	1	0.49607	0.096435	1	0.49976	0.63361	1	0.42657	0.38427	1	0.093835	0.77405
555	0	0.56624	0.82106	0	0.86863	0.11719	0	0.50282	0.32447	1	0.13464	0.31573	1	0.85858	0.53762	1	0.57586	0.73914
556	1	0.04082	0.57367	0	0.99405	0.96797	1	0.29172	0.33321	0	0.91662	0.94951	0	0.53457	0.46419	0	0.60019	0.87842
557	1	0.465	0.76984	1	0.30781	0.74738	1	0.76448	0.45589	1	0.47754	0.86311	0	0.1618	0.91098	1	0.088307	0.15928
558	1	0.62892	0.88135	1	0.084866	0.91153	1	0.20238	0.76655	1	0.16653	0.18469	1	0.44956	0.29595	1	0.27245	0.3072
559	0	0.15621	0.013084	1	0.052574	0.39703	1	0.40326	0.5638	0	0.86585	0.46824	1	0.30119	0.56886	1	0.39159	0.53025
560	1	0.40397	0.96072	0	0.68813	0.76565	1	0.15038	0.92255	1	0.19716	0.035659	1	0.95439	0.77048	0	0.58136	0.25234
561	1	0.11648	0.68048	1	0.31986	0.98111	1	0.2301	0.54709	1	0.96378	0.40415	1	0.2709	0.24951	1	0.15939	0.019227
562	0	0.025089	0.69711	0	0.21925	0.4394	1	0.66437	0.11537	0	0.18077	0.42502	1	0.38088	0.17296	1	0.26271	0.57155
563	1	0.67015	0.72519	0	0.47266	0.52285	0	0.71873	0.79057	0	0.97301	0.2023	0	0.89096	0.083954	0	0.4744	0.66121
564	0	0.45946	0.7632	1	0.18372	0.54315	1	0.54269	0.84346	0	0.74185	0.72004	1	0.0022227	0.48319	1	0.77622	0.21517
565	1	0.40499	0.36876	1	0.56417	0.42395	0	0.44105	0.88664	1	0.99493	0.066227	1	0.46262	0.83969	0	0.81806	0.42269
566	1	0.27892	0.97971	1	0.081101	0.038631	1	0.18161	0.76203	0	0.53152	0.63556	1	0.85403	0.081419	0	0.46292	0.48
567	0	0.76055	0.47524	1	0.081781	0.28225	0	0.28024	0.06409	0	0.38011	0.47747	1	0.50325	0.88957	0	0.58898	0.083313
568	0	0.69957	0.97371	0	0.24191	0.32661	1	0.40966	0.372	0	0.49744	0.22744	1	0.054486	0.5964	1	0.079223	0.49714
569	0	0.26504	0.68833	0	0.062726	0.88854	1	0.11552	0.99063	1	0.060826	0.73097	1	0.25971	0.94324	1	0.53055	0.32492
570	1	0.15899	0.7354	0	0.318	0.80278	1	0.072336	0.55587	0	0.48337	0.60021	1	0.12461	0.3081	0	0.92166	0.28686
571	1	0.55355	0.99341	1	0.17129	0.78323	1	0.72692	0.9207	1	0.31566	0.60166	0	0.67159	0.32647	0	0.23759	0.12635
572	0	0.11389	0.66726	0	0.48291	0.35913	1	0.11231	0.10218	1	0.32521	0.061343	1	0.84899	0.43692	1	0.41534	0.018594
573	1	0.42735	0.20432	1	0.42666	0.78395	1	0.84148	0.84984	1	0.34625	0.5252	1	0.4583	0.40522	1	0.23201	0.048071
574	0	0.2114	0.3371	0	0.95907	0.01603	1	0.032819	0.45568	0	0.94497	0.51159	1	0.27849	0.7781	1	0.2949	0.42505
575	1	0.77721	0.18564	0	0.01862	0.6636	0	0.076678	0.70163	1	0.68728	0.63843	0	0.13641	0.93306	0	0.23366	0.79948
576	0	0.55334	0.72406	0	0.52075	0.85638	1	0.65901	0.99104	1	0.46868	0.23685	1	0.32502	0.50345	1	0.1804	0.41629
577	0	0.74211	0.58734	0	0.33651	0.75501	1	0.16585	0.09835	0	0.64919	0.32018	1	0.23292	0.38595	0	0.58274	0.96271
578	0	0.66075	0.65464	1	0.38623	0.32153	0	0.27435	0.60066	1	0.41794	0.28918	1	0.49986	0.73041	1	0.73605	0.72653
579	0	0.99854	0.9921	0	0.42777	0.57356	1	0.17316	0.7632	0	0.7162	0.93085	1	0.035113	0.2273	1	0.46379	0.42969
580	1	0.11518	0.71444	1	0.99089	0.7782	1	0.44507	0.38574	0	0.18426	0.44279	1	0.95554	0.39758	1	0.20409	0.99866
581	1	0.19735	0.61234	0	0.43749	0.30318	1	0.019821	0.75563	0	0.71785	0.92697	1	0.1299	0.5165	1	0.22565	0.96725
582	0	0.37975	0.41102	1	0.59023	0.6071	1	0.061666	0.063086	0	0.27247	0.51094	1	0.2743	0.91089	0	0.012443	0.61479
583	0	0.42388	0.80149	1	0.48671	0.52372	0	0.55276	0.68255	1	0.27685	0.28509	1	0.17986	0.71112	0	0.78482	0.47646
584	1	0.54863	0.84529	0	0.311	0.32885	1	0.082072	0.98648	0	0.91223	0.023531	1	0.48459	0.82523	1	0.12698	0.11086
585	1	0.18537	0.11955	0	0.38119	0.99683	1	0.47488	0.59387	1	0.39308	0.53439	0	0.57292	0.19515	0	0.22469	0.042722
586	0	0.94476	0.28642	1	0.26164	0.50641	1	0.21239	0.52187	1	0.47902	0.095582	1	0.70101	0.050172	1	0.17	0.21971
587	0	0.15836	0.49262	0	0.6905	0.1265	1	0.047007	0.49469	1	0.10893	0.28599	1	0.12977	0.10778	1	0.86013	0.48759
588	1	0.50617	0.92345	0	0.61698	0.29179	0	0.62052	0.22253	0	0.81105	0.14824	0	0.80316	0.15645	0	0.65311	0.40013
589	1	0.28317	0.28959	0	0.35453	0.94429	1	0.035396	0.67068	1	0.026622	0.62538	0	0.64367	0.3888	1	0.59621	0.15993
590	1	0.43561	0.80672	1	0.81915	0.81538	1	0.3047	0.76057	1	0.1853	0.22825	1	0.49739	0.0025152	1	0.57626	0.67403
591	0	0.37137	0.68397	1	0.16709	0.4275	1	0.42597	0.1433	1	0.52835	0.61403	1	0.65685	0.8199	1	0.76837	0.35264
592	1	0.27964	0.90193	0	0.71877	0.76691	1	0.074451	0.60991	1	0.16727	0.83154	1	0.85534	0.19714	1	0.14698	0.80247
593	1	0.31846	0.72508	0	0.683	0.50319	1	0.43785	0.89932	0	0.17649	0.97087	1	0.084311	0.11832	1	0.0078903	0.37248
594	0	0.69807	0.59077	1	0.27285	0.43771	1	0.23345	0.86173	1	0.185	0.26636	1	0.24682	0.055767	1	0.68307	0.41355
595	1	0.32367	0.48087	1	0.23977	0.54044	1	0.14775	0.27091	1	0.12507	0.56064	0	0.82097	0.48151	1	0.55735	0.89241
596	0	0.55605	0.33948	0	0.12622	0.012077	0	0.91009	0.44637	0	0.6004	0.47821	1	0.47364	0.42263	1	0.10682	0.81023
597	0	0.15076	0.52137	1	0.98686	0.36507	1	0.27913	0.46927	0	0.70009	0.05707	1	0.35882	0.39797	0	0.95922	0.4381
598	1	0.35925	0.04938	0	0.74491	0.083951	1	0.81007	0.22256	0	0.35404	0.045769	1	0.51786	0.60448	1	0.25704	0.31088
599	1	0.54176	0.89866	0	0.83494	0.25291	0	0.99732	0.30877	1	0.076765	0.76884	1	0.2522	0.95377	1	0.16047	0.63033
600	1	0.76567	0.52719	1	0.85382	0.93859	1	0.085214	0.92871	1	0.052031	0.97359	0	0.53132	0.28818	1	0.18894	0.57353
601	1	0.37769	0.078799	1	0.53767	0.39946	0	0.29058	0.32198	1	0.31882	0.56665	1	0.35661	0.34453	0	0.99465	0.14099
602	1	0.20065	0.28404	1	0.19829	0.6043	1	0.63988	0.76046	0	0.82082	0.84936	1	0.14982	0.74384	1	0.41418	0.94533
603	1	0.41951	0.88516	0	0.45687	0.1349	0	0.30437	0.65834	0	0.6363	0.98835	1	0.17698	0.35897	1	0.19702	0.80037
604	0	0.068287	0.29793	1	0.10799	0.037765	1	0.36379	0.41808	1	0.46297	0.79004	1	0.58286	0.2692	1	0.773	0.38025
605	0	0.22046	0.10268	1	0.97837	0.8609	0	0.00019259	0.39399	1	0.2675	0.51886	1	0.26004	0.24883	1	0.33185	0.94636
606	1	0.07386	0.34624	0	0.031819	0.13177	0	0.74203	0.72551	0	0.95961	0.72264	1	0.22145	0.76169	0	0.27206	0.76223
607	0	0.48098	0.85212	1	0.14235	0.085092	1	0.0065185	0.21713	1	0.089898	0.077576	1	0.36189	0.092138	0	0.1395	0.20952
608	0	0.42249	0.92238	0	0.52169	0.52165	0	0.85799	0.58488	1	0.0076359	0.80491	0	0.073124	0.96393	1	0.69777	0.60405
609	0	0.89515	0.8584	1	0.2193	0.16979	1	0.022178	0.030265	1	0.61495	0.5598	1	0.74947	0.48533	1	0.14207	0.30849
610	1	0.024075	0.50818	1	0.3027	0.52619	1	0.36315	0.80907	1	0.44627	0.55251	1	0.12216	0.61888	1	0.36987	0.38472
611	0	0.61929	0.8959	1	0.02601	0.40093	1	0.37386	0.72474	0	0.60734	0.33149	1	0.53245	0.87362	0	0.24967	0.42822
612	1	0.28708	0.96958	0	0.8111	0.39317	1	0.19906	0.7714	1	0.26659	0.84765	1	0.29324	0.065286	0	0.37584	0.2542
613	1	0.75766	0.49245	1	0.23522	0.88646	1	0.61805	0.98382	0	0.16317	0.065161	0	0.4606	0.91692	0	0.48123	0.76306
614	0	0.51329	0.26025	0	0.99477	0.18718	1	0.49111	0.41442	0	0.096907	0.73937	1	0.78318	0.51014	1	0.17042	0.86228
615	1	0.26442	0.11706	0	0.4056	0.83529	1	0.098969	0.57534	0	0.10896	0.061833	1	0.070967	0.069937	0	0.18159	0.78413
616	1	0.77331	0.51435	1	0.37827	0.14542	1	0.21061	0.59537	1	0.58559	0.55075	1	0.082034	0.37312	1	0.60597	0.94136
617	0	0.47748	0.94616	0	0.11829	0.53715	0	0.95843	0.077741	0	0.80916	0.0044185	1	0.3754	0.98604	1	0.95836	0.70786
618	0	0.59977	0.54531	1	0.28267	0.24909	1	0.0352	0.36369	1	0.54196	0.39857	1	0.51201	0.92803	1	0.58791	0.84723
619	0	0.012336	0.41165	0	0.73308	0.42361	1	0.52164	0.34073	0	0.46014	0.12026	1	0.27279	0.35145	0	0.19202	0.54223
620	1	0.27824	0.054331	0	0.64955	0.17116	1	0.48655	0.64962	1	0.066659	0.12627	1	0.4013	0.36763	1	0.047241	0.08463
621	1	0.072057	0.28513	0	0.89266	0.42872	1	0.29953	0.69523	1	0.67495	0.45482	1	0.60849	0.61401	1	0.09036	0.63207
622	1	0.35645	0.39904	1	0.94702	0.8181	1	0.039769	0.26659	0	0.37991	0.63554	1	0.25845	0.071123	1	0.064378	0.93294
623	0	0.076698	0.19184	1	0.25909	0.081811	1	0.064052	0.79611	0	0.17587	0.4058	0	0.59587	0.071731	1	0.28341	0.22626
624	0	0.75819	0.36665	0	0.74336	0.8351	0	0.1317	0.62282	0	0.30091	0.38872	1	0.1763	0.16156	1	0.45594	0.85269
625	1	0.18295	0.202	1	0.36899	0.6521	1	0.39318	0.47139	0	0.63518	0.93992	1	0.13089	0.94721	1	0.050612	0.56106
626	0	0.0087055	0.14073	1	0.43301	0.65212	0	0.041165	0.1131	0	0.9303	0.26996	1	0.41461	0.061219	1	0.3701	0.52176
627	0	0.2564	0.98516	1	0.092501	0.85199	1	0.86002	0.56287	0	0.1048	0.65511	0	0.77285	0.65552	0	0.44049	0.21347
628	1	0.26486	0.54899	0	0.81337	0.49802	1	0.228	0.99702	1	0.12567	0.50203	1	0.18971	0.52831	0	0.66393	0.8287
629	0	0.48287	0.51004	1	0.32147	0.41157	1	0.15206	0.043575	1	0.054769	0.63647	0	0.16953	0.2402	0	0.29375	0.5085
630	1	0.88397	0.66987	0	0.21816	0.29589	1	0.086153	0.27179	1	0.33461	0.62685	1	0.071514	0.8195	1	0.75173	0.96938
631	1	0.040439	0.054622	0	0.20691	0.86129	1	0.58586	0.92602	1	0.13737	0.89666	1	0.64651	0.53284	0	0.057703	0.60651
632	1	0.22015	0.065135	0	0.8796	0.78949	0	0.61345	0.60813	1	0.77501	0.19914	1	0.69214	0.44931	1	0.13742	0.50581
633	1	0.30661	0.081226	0	0.35229	0.88321	0	0.10903	0.28528	1	0.37038	0.085392	1	0.28361	0.9754	1	0.40923	0.31954
634	1	0.40308	0.17623	1	0.11526	0.13172	0	0.98566	0.38712	1	0.27409	0.44835	1	0.21155	0.55695	0	0.71578	0.31159
635	1	0.42217	0.43228	0	0.52752	0.35338	1	0.76235	0.1999	0	0.19737	0.51598	1	0.10328	0.26096	0	0.19822	0.15511
636	1	0.018203	0.82751	1	0.81693	0.6463	1	0.59884	0.056406	0	0.18711	0.98338	1	0.39332	0.64549	1	0.56016	0.77476
637	1	0.066095	0.50552	1	0.69296	0.70553	0	0.75183	0.81836	1	0.21455	0.56149	1	0.34287	0.1796	0	0.35249	0.57638
638	0	0.15901	0.97824	1	0.165	0.44384	1	0.50761	0.11574	1	0.32664	0.60683	1	0.3912	0.17133	1	0.046982	0.83012
639	1	0.5878	0.72643	0	0.71084	0.38927	0	0.54077	0.85876	1	0.39512	0.34972	1	0.25198	0.016789	1	0.075958	0.59896
640	1	0.42006	0.33358	0	0.58943	0.06085	1	0.42593	0.15307	0	0.25694	0.76667	1	0.082469	0.33084	0	0.76174	0.41644
641	0	0.16147	0.44785	1	0.12602	0.76813	1	0.37859	0.67348	0	0.70955	0.90048	1	0.30995	0.0061983	0	0.3969	0.57355
642	0	0.62941	0.18512	1	0.92468	0.22991	0	0.75286	0.75136	0	0.90209	0.91958	1	0.48499	0.27534	1	0.18691	0.91847
643	0	0.95147	0.77185	0	0.1386	0.43594	0	0.50335	0.32786	1	0.27069	0.36182	1	0.16893	0.10786	0	0.6604	0.15449
644	0	0.46392	0.33639	0	0.21123	0.89839	1	0.38687	0.53685	1	0.10776	0.51006	1	0.28502	0.80842	1	0.38306	0.72052
645	0	0.71354	0.17128	0	0.53709	0.4299	0	0.063362	0.7934	0	0.98609	0.43945	1	0.72324	0.62411	1	0.21239	0.34346
646	1	0.073879	0.87884	0	0.97581	0.53359	1	0.15133	0.7957	0	0.88102	0.67764	1	0.97324	0.80218	1	0.24272	0.64134
647	0	0.31914	0.043398	0	0.97852	0.44628	1	0.11297	0.90506	1	0.59089	0.42716	1	0.021894	0.72768	1	0.53907	0.11167
648	0	0.097549	0.52401	1	0.35863	0.72857	1	0.54856	0.71426	1	0.73076	0.84546	0	0.77321	0.37971	0	0.98881	0.22437
649	0	0.63979	0.62695	0	0.29058	0.54671	1	0.25558	0.24775	0	0.70699	0.93017	0	0.9355	0.98124	1	0.015622	0.0083453
650	1	0.13052	0.21373	0	0.87317	0.64188	1	0.27517	0.30438	1	0.24624	0.93273	1	0.37124	0.73444	1	0.46446	0.20536
651	1	0.25702	0.02075	0	0.28936	0.17953	1	0.51086	0.82263	0	0.31062	0.94475	1	0.52453	0.98137	1	0.07582	0.44228
652	0	0.50211	0.10334	1	0.64995	0.22261	0	0.22444	0.62372	1	0.55955	0.81822	1	0.27841	0.19173	0	0.58593	0.70335
653	0	0.98767	0.31589	0	0.33768	0.05258	0	0.25662	0.30615	1	0.31535	0.859	1	0.027381	0.049982	1	0.017187	0.58874
654	1	0.41532	0.86286	1	0.15223	0.94395	1	0.23407	0.50525	1	0.0013118	0.65817	1	0.86691	0.11602	1	0.055325	0.49865
655	0	0.40774	0.091455	0	0.053905	0.17739	1	0.15845	0.77238	1	0.010265	0.73404	1	0.24295	0.25509	1	0.13196	0.13764
656	1	0.16437	0.27118	1	0.09614	0.4573	1	0.32051	0.85882	0	0.75501	0.64799	1	0.4045	0.67229	0	0.26142	0.41122
657	0	0.40308	0.83594	0	0.71099	0.45273	0	0.5495	0.60945	1	0.16606	0.62977	1	0.28913	0.31598	0	0.9245	0.90861
658	0	0.030579	0.23421	1	0.18356	0.91388	0	0.83406	0.27992	0	0.56042	0.42615	1	0.87244	0.74242	1	0.79844	0.6535
659	1	0.98352	0.69971	0	0.9568	0.14398	1	0.22704	0.70683	0	0.17792	0.62639	1	0.5462	0.49007	1	0.17446	0.4472
660	1	0.25694	0.12376	0	0.13364	0.33497	1	0.24553	0.25754	1	0.34893	0.19073	1	0.42483	0.42015	1	0.12439	0.51628
661	0	0.75942	0.95385	0	0.72722	0.89005	1	0.69948	0.34578	1	0.045298	0.6539	0	0.54838	0.69955	0	0.35318	0.80966
662	1	0.22183	0.89479	0	0.87419	0.45224	1	0.32425	0.44733	0	0.93805	0.34183	1	0.07069	0.65284	1	0.077827	0.90783
663	1	0.92886	0.86062	0	0.66209	0.61281	1	0.17152	0.15661	1	0.15917	0.8927	1	0.11112	0.92023	1	0.44939	0.26935
664	1	0.42528	0.71015	1	0.90961	0.70248	1	0.83848	0.80727	1	0.22963	0.71705	1	0.031267	0.21429	0	0.52009	0.58929
665	1	0.099572	0.3599	0	0.90253	0.52628	1	0.29548	0.70285	0	0.13134	0.64258	0	0.86225	0.4764	0	0.83255	0.67512
666	0	0.72823	0.34276	1	0.29606	0.12362	1	0.99286	0.66947	1	0.13794	0.54356	0	0.19897	0.81129	1	0.55637	0.26224
667	1	0.22278	0.53467	0	0.66415	0.076307	1	0.30717	0.51935	1	0.18294	0.69254	1	0.71306	0.55436	0	0.72118	0.45616
668	1	0.2121	0.0077274	0	0.88469	0.14577	0	0.23139	0.16012	1	0.40348	0.27877	0	0.99821	0.30894	1	0.21748	0.59031
669	1	0.36422	0.80492	0	0.45103	0.60867	1	0.16284	0.71775	0	0.55397	0.82156	1	0.69772	0.80027	1	0.0076514	0.41651
670	1	0.43269	0.86435	1	0.60085	0.47322	1	0.39322	0.543	0	0.77333	0.71645	1	0.35353	0.60426	1	0.25963	0.48997
671	0	0.87323	0.50715	0	0.69776	0.032891	0	0.61084	0.72365	1	0.40926	0.07468	1	0.087852	0.26706	1	0.43659	0.96938
672	0	0.30973	0.81992	0	0.26177	0.20016	0	0.85415	0.3404	1	0.40713	0.010468	1	0.743	0.26176	1	0.54682	0.48556
673	1	0.41256	0.85251	1	0.17997	0.54449	1	0.098281	0.25077	1	0.14009	0.59258	0	0.60149	0.81432	0	0.92089	0.70392
674	1	0.34488	0.21915	0	0.52563	0.59409	1	0.034845	0.1366	1	0.25336	0.31275	1	0.62108	0.59347	1	0.27724	0.92684
675	1	0.59914	0.36023	1	0.39088	0.79772	1	0.3274	0.061986	0	0.51883	0.69186	1	0.23352	0.29991	0	0.64374	0.77038
676	1	0.10918	0.57915	1	0.15593	0.02489	0	0.25958	0.67944	1	0.16983	0.41543	1	0.41254	0.64883	0	0.55619	0.3879
677	1	0.8397	0.14258	0	0.55745	0.71034	1	0.50945	0.93573	0	0.70764	0.86434	1	0.8996	0.46308	1	0.67528	0.067232
678	0	0.81622	0.76962	0	0.084606	0.68895	1	0.13667	0.62726	1	0.27231	0.47909	1	0.43586	0.085002	1	0.053316	0.57259
679	1	0.2457	0.84335	0	0.78263	0.9353	1	0.23135	0.32504	0	0.55437	0.17628	1	0.45686	0.24232	1	0.42725	0.41022
680	0	0.83841	0.48107	1	0.31341	0.68837	0	0.0044948	0.60298	0	0.60205	0.29467	1	0.37023	0.065661	1	0.84969	0.46143
681	1	0.17773	0.097482	0	0.65696	0.50549	1	0.38498	0.056303	1	0.18928	0.91605	1	0.16692	0.46077	0	0.37941	0.80117
682	1	0.11442	0.71778	0	0.21567	0.9144	0	0.5819	0.55506	0	0.50392	0.88843	1	0.78476	0.036805	1	0.079173	0.46275
683	0	0.97345	0.67106	1	0.88582	0.81515	1	0.25967	0.001618	1	0.47126	0.85762	0	0.76449	0.039255	1	0.23701	0.24176
684	0	0.8061	0.44908	0	0.73442	0.31091	0	0.91643	0.43149	1	0.52164	0.59316	1	0.29638	0.81196	1	0.066262	0.35811
685	1	0.032932	0.73663	1	0.98441	0.98341	1	0.12588	0.50924	1	0.10325	0.49251	0	0.66072	0.63287	1	0.35631	0.75756
686	0	0.14402	0.65681	1	0.41442	0.9263	1	0.2211	0.36522	1	0.26351	0.26395	1	0.088797	0.84635	1	0.22248	0.72031
687	1	0.21149	0.95422	1	0.492	0.47762	1	0.42918	0.055724	0	0.14187	0.71283	1	0.35743	0.53959	0	0.4823	0.94853
688	1	0.11156	0.56828	0	0.12897	0.15886	1	0.52106	0.18804	0	0.57796	0.28203	1	0.51908	0.11157	1	0.66283	0.8896
689	0	0.087128	0.23405	0	0.92898	0.83068	1	0.3727	0.79537	1	0.47203	0.91047	1	0.23766	0.15904	0	0.82469	0.3591
690	1	0.52327	0.82711	0	0.15144	0.85361	1	0.041819	0.22563	1	0.367	0.94526	0	0.13165	0.97715	1	0.46665	0.18041
691	0	0.50926	0.64631	1	0.34805	0.79268	1	0.6084	0.15536	0	0.56508	0.44603	1	0.16178	0.50667	0	0.67453	0.31068
692	1	0.42443	0.5647	1	0.089131	0.47335	0	0.93733	0.27185	0	0.72627	0.26426	1	0.1132	0.43445	0	0.020995	0.14276
693	1	0.26495	0.86752	0	0.012183	0.28658	1	0.039201	0.026386	1	0.63448	0.92313	0	0.89481	0.51296	0	0.32851	0.49958
694	1	0.98118	0.4451	0	0.23867	0.10373	0	0.01937	0.10684	1	0.01038	0.1017	1	0.54995	0.81111	1	0.67905	0.18833
695	1	0.26153	0.43358	1	0.30904	0.64004	1	0.058825	0.24723	1	0.2925	0.052656	1	0.31722	0.4273	1	0.0013026	0.95895
696	0	0.60645	0.91422	1	0.38924	0.41524	1	0.46827	0.83192	1	0.39225	0.57699	1	0.69539	0.33179	1	0.36776	0.13657
697	0	0.94488	0.96161	0	0.87873	0.83235	1	0.53864	0.52081	1	0.23615	0.078205	0	0.23298	0.86468	1	0.56397	0.45906
698	1	0.096209	0.3058	0	0.96273	0.61938	1	0.50378	0.78965	1	0.16385	0.3101	1	0.90117	0.75468	0	0.66359	0.74905
699	0	0.66004	0.07815	0	0.060361	0.21727	1	0.82844	0.090551	0	0.75173	0.87672	0	0.73249	0.27915	0	0.70993	0.15083
700	0	0.27779	0.26964	1	0.40386	0.17229	1	0.51322	0.46566	0	0.69525	0.97048	1	0.50223	0.85017	1	0.33116	0.83617
701	0	0.60677	0.68826	0	0.95119	0.91144	0	0.2415	0.77933	1	0.44727	0.043584	1	0.439	0.33965	0	0.8653	0.46726
702	1	0.89958	0.71915	1	0.27724	0.8316	1	0.13785	0.8688	1	0.91148	0.3762	1	0.14032	0.36861	1	0.17423	0.090588
703	1	0.83753	0.99037	1	0.14793	0.68091	0	0.18663	0.66664	1	0.59282	0.27176	1	0.49823	0.39583	1	0.17447	0.23521
704	1	0.3161	0.14272	0	0.38369	0.10148	1	0.1049	0.26402	0	0.083057	0.032046	0	0.86265	0.38659	0	0.60726	0.69092
705	1	0.034599	0.55413	1	0.12681	0.50828	1	0.4312	0.82715	1	0.19719	0.7879	1	0.99466	0.25284	0	0.73485	0.080387
706	1	0.68613	0.17228	1	0.27548	0.64674	1	0.90528	0.35915	1	0.40255	0.95589	1	0.51946	0.7769	0	0.53717	0.34977
707	1	0.29233	0.56833	1	0.42814	0.041969	1	0.025779	0.59824	0	0.42263	0.27275	1	0.36037	0.96863	1	0.068309	0.71162
708	1	0.34295	0.79001	0	0.19736	0.98752	1	0.60142	0.88759	0	0.38021	0.061786	1	0.74203	0.40315	1	0.23269	0.76105
709	1	0.43899	0.72171	1	0.99171	0.075322	1	0.30711	0.93611	1	0.40266	0.35791	1	0.28482	0.0676	1	0.38821	0.67603
710	1	0.31547	0.74521	1	0.25819	0.30788	1	0.28852	0.7552	1	0.33969	0.063036	1	0.29762	0.62372	0	0.15465	0.84769
711	1	0.29017	0.34458	0	0.23668	0.13768	1	0.023602	0.11217	0	0.52359	0.30888	1	0.46885	0.37434	1	0.89344	0.6014
712	0	0.70039	0.060863	1	0.32679	0.75813	1	0.0033415	0.99386	0	0.40187	0.30752	0	0.78829	0.83797	0	0.52442	0.42652
713	0	0.72106	0.23767	1	0.39145	0.53178	1	0.40768	0.26363	1	0.38258	0.73212	1	0.2475	0.25662	1	0.48454	0.45912
714	0	0.90043	0.37571	0	0.014192	0.95559	1	0.72564	0.96833	0	0.1528	0.10463	0	0.85328	0.0029663	0	0.63977	0.58993
715	0	0.38241	0.318	0	0.30605	0.52695	0	0.87612	0.95223	1	0.18616	0.96555	1	0.50686	0.60562	1	0.36991	0.24253
716	0	0.082198	0.94317	1	0.81532	0.22121	1	0.015108	0.53341	1	0.77659	0.97099	0	0.36813	0.80172	0	0.83375	0.060939
717	0	0.25331	0.54182	0	0.29517	0.22971	1	0.14655	0.72938	1	0.011188	0.067021	1	0.28968	0.023655	1	0.10559	0.97428
718	0	0.79141	0.55314	1	0.14345	0.81811	1	0.27302	0.98886	1	0.44408	0.89483	1	0.00084047	0.57747	1	0.4261	0.17971
719	1	0.34672	0.89352	1	0.072354	0.0607	1	0.41815	0.00062598	1	0.5939	0.76676	1	0.90115	0.12958	0	0.51211	0.57177
720	0	0.64946	0.95603	0	0.55531	0.25237	1	0.46747	0.27909	0	0.42169	0.44227	1	0.46756	0.50493	0	0.11387	0.11381
721	1	0.46564	0.37819	1	0.54163	0.38742	1	0.81095	0.56598	1	0.77665	0.61635	1	0.19374	0.025384	1	0.19805	0.49173
722	1	0.2148	0.2634	1	0.42867	0.3797	1	0.14294	0.60445	1	0.15889	0.40672	1	0.40274	0.017297	0	0.72386	0.62331
723	1	0.31242	0.47979	0	0.41462	0.63551	1	0.093646	0.60715	0	0.44506	0.55419	0	0.95435	0.40012	1	0.021062	0.28264
724	1	0.28574	0.088811	1	0.40469	0.055311	1	0.9359	0.87644	0	0.082704	0.70084	1	0.44706	0.14367	1	0.011528	0.41492
725	0	0.83315	0.38806	1	0.18908	0.91454	1	0.44642	0.92342	0	0.21097	0.21337	1	0.25922	0.99632	1	0.86633	0.21644
726	1	0.39084	0.56031	0	0.67222	0.86437	1	0.53158	0.38323	0	0.30694	0.11287	1	0.81691	0.47789	1	0.76328	0.85245
727	1	0.17541	0.45797	0	0.55579	0.62874	1	0.13682	0.61709	0	0.18256	0.11816	1	0.69403	0.3842	0	0.23332	0.53467
728	1	0.025846	0.48909	1	0.36894	0.5231	1	0.27965	0.60503	1	0.04264	0.80798	1	0.36732	0.4875	0	0.13188	0.17566
729	0	0.9649	0.47698	1	0.062271	0.57312	1	0.12415	0.66497	1	0.2678	0.33598	1	0.9365	0.8074	1	0.056682	0.96137
730	0	0.55244	0.41438	1	0.34173	0.58375	1	0.34196	0.90012	1	0.37362	0.089416	1	0.30362	0.068104	1	0.40615	0.14923
731	0	0.067607	0.7113	0	0.26846	0.94213	1	0.43474	0.64907	1	0.07694	0.56268	1	0.4327	0.09252	1	0.21391	0.34454
732	1	0.48587	0.26134	0	0.5565	0.52932	1	0.37405	0.24252	1	0.30018	0.95377	1	0.052592	0.27744	1	0.15576	0.96367
733	1	0.53565	0.95272	0	0.74227	0.60151	0	0.89068	0.071497	1	0.77382	0.84772	1	0.41251	0.90591	1	0.72133	0.50879
734	0	0.39143	0.86586	1	0.48662	0.70088	1	0.1925	0.65989	1	0.08777	0.33725	1	0.32992	0.86379	1	0.10602	0.21104
735	1	0.28686	0.18062	1	0.39157	0.23694	1	0.056213	0.51534	0	0.88371	0.44803	0	0.74054	0.65025	0	0.61556	0.32604
736	1	0.38211	0.88851	0	0.3108	0.61861	1	0.12706	0.38502	1	0.46977	0.73449	1	0.83217	0.096894	1	0.44433	0.20055
737	1	0.36624	0.46894	0	0.18682	0.71419	1	0.35401	0.36775	1	0.19925	0.98402	1	0.91484	0.87891	1	0.18808	0.51575
738	1	0.88355	0.89406	0	0.30442	0.8959	1	0.18462	0.71928	0	0.3486	0.31576	1	0.051871	0.20544	0	0.93629	0.16352
739	1	0.23507	0.020233	0	0.2071	0.9637	1	0.86555	0.95836	1	0.031087	0.49539	1	0.2007	0.33998	1	0.53374	0.69737
740	0	0.26883	0.84468	1	0.1792	0.64234	1	0.29807	0.63551	0	0.81671	0.30115	1	0.30498	0.69704	1	0.19179	0.48341
741	1	0.069566	0.51644	0	0.6427	0.10435	1	0.011433	0.99173	1	0.30672	0.6437	0	0.58441	0.93483	1	0.65813	0.020043
742	1	0.31148	0.79432	0	0.64491	0.69623	1	0.11688	0.44406	1	0.49835	0.10962	1	0.17231	0.98472	1	0.0071656	0.34038
743	1	0.2366	0.94411	1	0.17544	0.10614	1	0.33077	0.19049	1	0.15408	0.66125	1	0.18299	0.23836	1	0.31927	0.015953
744	1	0.14078	0.70002	1	0.0011024	0.35969	1	0.2813	0.31923	0	0.15749	0.58355	1	0.15056	0.36368	0	0.95741	0.20435
745	1	0.25137	0.63414	1	0.40314	0.64743	1	0.1835	0.35796	0	0.67555	0.57934	1	0.22358	0.19679	1	0.39334	0.86234
746	1	0.1973	0.79109	1	0.11469	0.35975	1	0.26449	0.89171	0	0.99637	0.006646	1	0.53416	0.45227	0	0.99377	0.52105
747	1	0.10646	0.76221	0	0.90273	0.41091	1	0.37365	0.12719	1	0.16044	0.17078	1	0.13027	0.5627	0	0.75369	0.1994
748	1	0.41974	0.57515	1	0.28374	0.11267	1	0.33291	0.78738	0	0.72588	0.99253	1	0.22241	0.7541	1	0.44406	0.42711
749	1	0.74691	0.58277	1	0.27667	0.35605	1	0.060521	0.45551	1	0.56802	0.51499	1	0.39295	0.32701	1	0.59828	0.76673
750	1	0.78477	0.46948	0	0.18911	0.23783	1	0.45435	0.4804	1	0.42392	0.38842	1	0.3557	0.71795	1	0.23828	0.88414
751	1	0.69186	0.96988	1	0.2707	0.24289	0	0.63479	0.12208	1	0.05836	0.16044	1	0.31509	0.9025	0	0.20216	0.492
752	1	0.12301	0.19851	0	0.9901	0.36184	1	0.49752	0.89837	1	0.42622	0.74124	1	0.29987	0.49337	1	0.2816	0.40584
753	1	0.45547	0.069388	0	0.58761	0.54244	1	0.27117	0.18998	0	0.90961	0.72488	0	0.32157	0.47748	1	0.095288	0.9938
754	0	0.59614	0.4052	1	0.92288	0.69982	1	0.29556	0.070578	1	0.10756	0.41412	1	0.73918	0.52763	1	0.011481	0.55547
755	0	0.74779	0.30351	0	0.58073	0.69486	0	0.9342	0.9278	1	0.56533	0.92076	0	0.75928	0.45325	0	0.54802	0.7128
756	0	0.80337	0.81374	0	0.49376	0.96933	1	0.30766	0.64376	1	0.27124	0.18952	0	0.68064	0.83529	1	0.49185	0.2587
757	1	0.97483	0.93597	0	0.60708	0.89365	1	0.036486	0.2008	0	0.50811	0.39662	1	0.10116	0.44609	1	0.99938	0.49866
758	1	0.069331	0.32427	1	0.68398	0.79743	1	0.30621	0.43148	1	0.40905	0.078878	1	0.27144	0.18454	1	0.37897	0.86747
759	1	0.58433	0.95324	1	0.080176	0.96741	1	0.32308	0.47717	1	0.59659	0.099881	1	0.099819	0.59727	0	0.30019	0.42577
760	1	0.28468	0.26124	1	0.11823	0.84134	0	0.58962	0.22008	1	0.35091	0.74981	1	0.088901	0.37649	1	0.070775	0.44839
761	1	0.93937	0.73846	1	0.63811	0.059783	1	0.32082	0.46744	0	0.83491	0.30515	1	0.11776	0.05273	1	0.45391	0.5157
762	0	0.074873	0.80361	1	0.25165	0.28366	1	0.15501	0.68929	0	0.67345	0.056389	1	0.023145	0.41915	1	0.83247	0.07961
763	1	0.31906	0.61366	1	0.55049	0.30202	1	0.45117	0.88785	1	0.09972	0.29598	1	0.33034	0.089153	1	0.84141	0.53036
764	1	0.081597	0.60269	0	0.91133	0.34164	1	0.3002	0.11638	0	0.81839	0.4854	0	0.35996	0.24184	1	0.49796	0.3685
765	1	0.27283	0.67562	0	0.58903	0.7967	0	0.88792	0.41284	0	0.86948	0.091573	1	0.60777	0.22641	1	0.32662	0.83879
766	1	0.45121	0.65503	1	0.29819	0.86095	1	0.85665	0.36838	0	0.25692	0.029018	1	0.47865	0.70812	1	0.78908	0.78154
767	0	0.65037	0.33999	1	0.039562	0.24352	1	0.88038	0.89764	1	0.55786	0.081368	1	0.40371	0.6144	1	0.59003	0.27571
768	1	0.77071	0.66194	0	0.086032	0.3664	0	0.49523	0.21861	0	0.53061	0.24337	1	0.80445	0.1346	0	0.25729	0.83603
769	1	0.225	0.55698	0	0.6896	0.54917	0	0.48662	0.47605	0	0.92965	0.48414	1	0.96063	0.77465	0	0.45655	0.3008
770	1	0.027794	0.081858	0	0.27113	0.81016	0	0.54035	0.65394	1	0.16834	0.018369	1	0.13822	0.9865	1	0.26449	0.24434
771	1	0.22357	0.80572	1	0.092852	0.1114	1	0.55397	0.46456	0	0.37869	0.50378	0	0.1555	0.66111	1	0.77025	0.03807
772	0	0.67459	0.54251	0	0.095032	0.20671	0	0.97752	0.93556	1	0.97888	0.89419	1	0.28197	0.14949	1	0.33807	0.094691
773	1	0.96141	0.59872	1	0.13889	0.27204	1	0.04349	0.45412	1	0.21409	0.76708	1	0.46559	0.50436	1	0.19997	0.31061
774	0	0.98604	0.78518	1	0.33495	0.26988	0	0.11667	0.41864	1	0.65096	0.82106	1	0.14449	0.69294	1	0.15723	0.49869
775	1	0.11306	0.69788	1	0.49561	0.18788	1	0.015165	0.25884	1	0.25609	0.36391	1	0.079256	0.68702	1	0.38232	0.22059
776	1	0.73117	0.14867	0	0.6032	0.56835	0	0.59186	0.89983	1	0.50906	0.21527	1	0.33089	0.65993	1	0.10199	0.071947
777	0	0.41825	0.65956	0	0.28899	0.35945	1	0.16882	0.92855	1	0.73893	0.12366	1	0.61824	0.93193	0	0.46274	0.40109
778	1	0.43489	0.29263	0	0.52135	0.32352	1	0.71371	0.62425	1	0.015949	0.17152	1	0.23558	0.54079	1	0.10152	0.4545
779	0	0.35176	0.81901	1	0.51669	0.56449	1	0.7374	0.86161	1	0.68246	0.66955	1	0.60607	0.61444	1	0.90766	0.56345
780	1	0.34991	0.8193	1	0.61648	0.3763	1	0.027643	0.087389	1	0.23355	0.46631	1	0.01652	0.10044	1	0.61975	0.95972
781	1	0.060019	0.71073	1	0.031463	0.028186	1	0.010152	0.13543	1	0.42512	0.34319	1	0.15313	0.71906	1	0.075511	0.056778
782	0	0.6772	0.84338	0	0.44623	0.61429	1	0.6503	0.50153	1	0.99671	0.12917	0	0.56595	0.46827	1	0.51766	0.41918
783	0	0.25634	0.48994	1	0.82393	0.38513	1	0.27818	0.74483	1	0.41689	0.17337	1	0.25674	0.10615	1	0.28023	0.65162
784	1	0.56697	0.57569	1	0.073818	0.6989	1	0.57394	0.74901	1	0.4692	0.6972	1	0.019093	0.97437	1	0.15072	0.18486
785	1	0.078545	0.056591	1	0.056729	0.98559	0	0.71466	0.5227	0	0.026305	0.53846	1	0.78707	0.55753	1	0.26193	0.91398
786	0	0.1987	0.97001	0	0.50894	0.29845	1	0.17714	0.348	1	0.25531	0.57118	0	0.87993	0.66584	1	0.21699	0.85916
787	1	0.54855	0.8501	0	0.75422	0.16862	1	0.2106	0.38075	1	0.88042	0.12589	1	0.022082	0.61413	1	0.32505	0.79673
788	1	0.37246	0.98906	1	0.33273	0.7872	1	0.5455	0.90144	1	0.83045	0.71371	1	0.45746	0.38011	0	0.54041	0.52396
789	0	0.76653	0.78414	0	0.52354	0.07655	0	0.7956	0.38039	1	0.072189	0.50571	0	0.93473	0.26831	1	0.052876	0.71151
790	1	0.63883	0.66641	1	0.34009	0.067356	0	0.32872	0.33553	1	0.64407	0.7083	1	0.52595	0.55603	1	0.91831	0.27489
791	0	0.57111	0.80452	1	0.16213	0.86043	1	0.12941	0.89888	0	0.75132	0.20454	1	0.66105	0.82082	0	0.23008	0.53074
792	1	0.44415	0.89763	1	0.018604	0.79011	1	0.67295	0.5804	1	0.47192	0.57881	1	0.22254	0.83698	0	0.1075	0.82996
793	0	0.72661	0.85116	1	0.10846	0.53563	0	0.90111	0.57615	0	0.84599	0.15474	1	0.25135	0.59581	0	0.63368	0.39586
794	0	0.55411	0.62926	1	0.265	0.53091	1	0.13748	0.46316	1	0.48515	0.32406	1	0.095331	0.11	0	0.19991	0.5823
795	1	0.44183	0.42288	0	0.60772	0.34102	0	0.37555	0.72576	1	0.53349	0.14537	1	0.073061	0.79244	0	0.83071	0.62907
796	1	0.035557	0.83782	1	0.43522	0.81794	1	0.39372	0.078232	1	0.1827	0.73966	1	0.10905	0.057881	1	0.079009	0.67326
797	0	0.98656	0.84076	1	0.28235	0.065868	1	0.50272	0.20912	0	0.93	0.29668	1	0.27993	0.27026	1	0.49472	0.93576
798	1	0.051235	0.9688	0	0.90763	0.13472	1	0.38936	0.38011	1	0.13989	0.62262	1	0.23017	0.16746	1	0.11728	0.07478
799	1	0.44731	0.59984	0	0.50185	0.052612	0	0.65569	0.42048	0	0.2087	0.77343	1	0.34001	0.24715	0	0.70706	0.56598
800	0	0.2044	0.039529	1	0.10987	0.86509	0	0.36822	0.1111	0	0.69518	0.73858	0	0.6648	0.045827	1	0.12717	0.2153
801	0	0.16337	0.020492	1	0.47047	0.034413	1	0.039248	0.3551	1	0.34018	0.80998	1	0.87719	0.61091	1	0.34053	0.35624
802	0	0.96253	0.32118	0	0.90198	0.47921	1	0.75449	0.95182	0	0.74664	0.82116	1	0.23611	0.22952	1	0.40401	0.47803
803	1	0.77802	0.9175	1	0.24429	0.52557	1	0.080239	0.85383	1	0.67658	0.13779	1	0.13645	0.44677	1	0.54463	0.63935
804	1	0.36571	0.86712	0	0.60861	0.26982	0	0.61933	0.14872	1	0.25451	0.18179	0	0.31711	0.52151	1	0.25626	0.66619
805	1	0.19947	0.56735	0	0.6251	0.89273	1	0.74108	0.71388	1	0.058642	0.17762	1	0.25764	0.11632	1	0.093249	0.77793
806	0	0.96878	0.68216	1	0.69087	0.77489	1	0.39672	0.59498	1	0.16636	0.3159	1	0.79839	0.58128	0	0.23397	0.17169
807	0	0.51381	0.29979	0	0.076803	0.96199	0	0.52424	0.15554	0	0.5905	0.55313	1	0.042653	0.76331	1	0.6271	0.74068
808	0	0.36611	0.052925	1	0.6548	0.82054	1	0.12004	0.1671	1	0.21958	0.83128	1	0.55257	0.58165	1	0.95022	0.9661
809	1	0.58612	0.69306	1	0.53435	0.10615	0	0.93854	0.15635	1	0.25288	0.22373	1	0.37766	0.54233	1	0.36592	0.90055
810	1	0.11897	0.74167	1	0.18063	0.11665	1	0.11968	0.14752	0	0.027513	0.54275	0	0.58703	0.18781	1	0.14707	0.89181
811	0	0.70326	0.8925	1	0.12648	0.0013558	0	0.71782	0.21795	1	0.20344	0.53657	1	0.50927	0.36387	1	0.2274	0.26862
812	0	0.21022	0.11967	1	0.223	0.85208	1	0.48156	0.3488	0	0.032489	0.88302	1	0.56408	0.043669	1	0.76523	0.7007
813	1	0.34617	0.83007	0	0.97754	0.87465	0	0.041554	0.45813	0	0.34897	0.87084	1	0.55186	0.1212	1	0.21265	0.5275
814	1	0.20035	0.39307	0	0.4084	0.73028	1	0.77025	0.54519	0	0.13713	0.55013	1	0.14784	0.58199	1	0.16217	0.70239
815	0	0.5657	0.56195	0	0.66663	0.35709	1	0.34462	0.54227	0	0.25584	0.46231	1	0.34541	0.83423	1	0.65076	0.51254
816	1	0.45618	0.79679	0	0.21554	0.25287	1	0.47079	0.87202	1	0.34909	0.022912	1	0.74035	0.94283	1	0.13012	0.20948
817	0	0.80922	0.065844	0	0.95621	0.49552	1	0.32845	0.30603	1	0.32645	0.9311	1	0.92722	0.96343	0	0.86298	0.14904
818	1	0.45799	0.82251	1	0.30347	0.47018	1	0.056553	0.85033	1	0.48016	0.17602	1	0.48585	0.87553	1	0.81054	0.49146
819	1	0.016051	0.1482	0	0.747	0.010374	1	0.075381	0.043659	1	0.29479	0.077571	1	0.024934	0.30045	1	0.86086	0.94098
820	1	0.15674	0.66843	1	0.93661	0.79767	1	0.2396	0.05092	1	0.85174	0.87872	1	0.35329	0.83867	1	0.49814	0.49983
821	0	0.55278	0.60303	1	0.97113	0.86398	1	0.21589	0.5891	1	0.11665	0.12483	1	0.49562	0.58484	0	0.79205	0.5217
822	1	0.76046	0.69421	0	0.5452	0.43636	1	0.0081193	0.54167	0	0.8124	0.11607	1	0.96754	0.77503	1	0.2261	0.48282
823	1	0.85684	0.71589	1	0.35156	0.3153	0	0.67951	0.13423	1	0.54488	0.17444	1	0.013083	0.74181	1	0.33352	0.10179
824	0	0.81831	0.21355	1	0.78037	0.29832	1	0.68154	0.34287	1	0.19339	0.61935	1	0.6177	0.12345	1	0.38749	0.19862
825	0	0.0034594	0.15672	1	0.29861	0.2026	0	0.97892	0.54411	0	0.2341	0.95178	1	0.43744	0.77347	0	0.021858	0.17496
826	0	0.61461	0.64064	1	0.9152	0.40903	1	0.11325	0.39604	1	0.24462	0.86059	1	0.72033	0.98391	0	0.92109	0.15136
827	1	0.23156	0.49928	1	0.49026	0.93429	1	0.076779	0.69749	1	0.33449	0.7562	0	0.13987	0.35776	1	0.41047	0.9363
828	1	0.19945	0.57223	0	0.41963	0.7314	1	0.41705	0.93123	1	0.3583	0.011712	1	0.41581	0.58329	1	0.75796	0.90686
829	1	0.066943	0.19791	1	0.77931	0.66623	1	0.94252	0.56849	0	0.55499	0.59468	1	0.19532	0.29641	1	0.025282	0.71234
830	0	0.64726	0.89492	0	0.48115	0.31352	0	0.75672	0.75924	0	0.14242	0.79697	1	0.29598	0.88395	1	0.38924	0.7364
831	1	0.30952	0.20751	0	0.18121	0.06237	1	0.45327	0.81721	0	0.7527	0.229	1	0.12606	0.22059	1	0.2018	0.34371
832	1	0.24564	0.85781	1	0.46775	0.36051	1	0.67774	0.54394	1	0.31909	0.73386	1	0.27947	0.96519	1	0.35135	0.46096
833	1	0.61607	0.85964	0	0.15819	0.014039	1	0.14575	0.68648	1	0.83661	0.73691	1	0.5081	0.35088	0	0.83756	0.30315
834	0	0.66492	0.98296	0	0.92973	0.60955	1	0.034824	0.76965	0	0.43494	0.78745	1	0.056794	0.17536	0	0.54874	0.89797
835	0	0.07747	0.07805	1	0.35319	0.50337	1	0.185	0.41828	0	0.58833	0.43734	0	0.0078495	0.17378	1	0.17405	0.66716
836	0	0.80445	0.99254	0	0.41421	0.42466	1	0.66549	0.94979	1	0.10811	0.087487	1	0.7255	0.38554	1	0.24075	0.74538
837	0	0.6388	0.28217	0	0.053603	0.3456	0	0.53807	0.57955	1	0.11936	0.40801	1	0.50998	0.74858	1	0.30805	0.48766
838	0	0.88718	0.41264	1	0.5628	0.64077	1	0.38523	0.27118	1	0.091387	0.17987	1	0.52216	0.35816	1	0.26089	0.37911
839	1	0.21869	0.96998	1	0.30493	0.14802	1	0.13113	0.12309	0	0.5757	0.97324	1	0.28203	0.94092	1	0.85	0.71234
840	0	0.46585	0.22002	0	0.75875	0.89818	1	0.42312	0.90667	1	0.36764	0.53873	1	0.47197	0.73238	0	0.31686	0.17419
841	1	0.35783	0.060226	0	0.065626	0.73639	1	0.2559	0.10371	1	0.081453	0.041221	1	0.76595	0.75802	1	0.41431	0.59745
842	0	0.88495	0.81721	0	0.046826	0.48073	1	0.38442	0.492	1	0.20971	0.92362	1	0.98002	0.60131	1	0.29445	0.25108
843	0	0.62473	0.69285	1	0.19932	0.67268	1	0.020499	0.99535	1	0.5527	0.88383	1	0.20187	0.49175	0	0.47616	0.5388
844	1	0.384	0.66766	1	0.27241	0.59795	1	0.18018	0.77368	0	0.63983	0.068424	0	0.64323	0.23012	1	0.4396	0.62804
845	1	0.33675	0.06988	1	0.66106	0.61186	1	0.44421	0.65133	0	0.98123	0.52431	0	0.57551	0.25896	1	0.044212	0.49527
846	1	0.33113	0.24915	0	0.76748	0.24085	1	0.18587	0.22645	1	0.076939	0.14006	0	0.64849	0.17047	0	0.95104	0.35556
847	1	0.68642	0.72345	0	0.62079	0.79165	1	0.38515	0.27611	0	0.4845	0.35784	1	0.18435	0.47045	1	0.14048	0.49833
848	1	0.54167	0.62959	1	0.32113	0.0036847	1	0.438	0.72263	1	0.37015	0.98725	1	0.27904	0.99246	1	0.34267	0.016605
849	0	0.35167	0.050351	1	0.18479	0.98175	1	0.49736	0.40393	1	0.52319	0.41352	1	0.34797	0.48241	1	0.31298	0.36512
850	1	0.29926	0.47049	0	0.45572	0.012161	1	0.36859	0.14425	1	0.35376	0.39359	1	0.32739	0.21608	1	0.20886	0.20855
851	0	0.29374	0.98273	0	0.16289	0.060839	1	0.34719	0.037212	1	0.071136	0.29408	1	0.15628	0.15193	1	0.2759	0.48885
852	1	0.98743	0.55572	0	0.65308	0.67431	1	0.35737	0.46391	0	0.61553	0.38201	1	0.88064	0.23751	0	0.59977	0.52917
853	0	0.68773	0.208	1	0.50001	0.64617	1	0.092437	0.51532	1	0.36389	0.58812	1	0.95661	0.52314	1	0.4297	0.83616
854	1	0.9206	0.90535	0	0.42879	0.786	1	0.49808	0.91412	1	0.063846	0.95412	1	0.33053	0.31161	1	0.55157	0.44637
855	1	0.20873	0.26598	1	0.43278	0.91005	1	0.57924	0.14671	1	0.22431	0.78944	0	0.58195	0.98065	1	0.50117	0.64942
856	1	0.69411	0.54885	0	0.21879	0.39151	1	0.82903	0.026972	1	0.74153	0.83339	1	0.12864	0.29075	1	0.2396	0.50656
857	1	0.08231	0.38717	1	0.10018	0.58345	1	0.61825	0.30528	1	0.3236	0.5644	1	0.89793	0.37672	1	0.82351	0.52799
858	0	0.95427	0.7603	1	0.99937	0.59037	1	0.17159	0.9285	1	0.74361	0.53712	1	0.36776	0.87543	0	0.70534	0.049575
859	0	0.85744	0.27028	0	0.32727	0.75574	1	0.14096	0.36878	1	0.12272	0.39942	1	0.46667	0.99205	1	0.43463	0.65746
860	1	0.52875	0.0305	1	0.49139	0.75249	1	0.15735	0.8108	1	0.79245	0.13224	1	0.54458	0.95734	0	0.076778	0.16339
861	0	0.92827	0.22809	0	0.4596	0.00016373	0	0.13486	0.68508	0	0.484	0.59401	1	0.43597	0.42307	0	0.58415	0.32604
862	1	0.17384	0.60165	0	0.075248	0.213	1	0.91659	0.58321	1	0.64835	0.45146	0	0.00072451	0.07696	1	0.95247	0.47228
863	1	0.21803	0.70411	0	0.21077	0.080255	1	0.51532	0.10831	0	0.93936	0.64295	1	0.77773	0.54287	0	0.50357	0.32451
864	1	0.066546	0.7163	1	0.7331	0.99486	1	0.55629	0.17737	1	0.90466	0.98575	1	0.43989	0.59288	1	0.59816	0.46469
865	0	0.6354	0.010556	0	0.19625	0.35489	1	0.61387	0.13894	1	0.40712	0.46528	1	0.49938	0.89827	1	0.024492	0.2235
866	1	0.50955	0.74647	0	0.96205	0.98511	1	0.44893	0.26299	1	0.45263	0.57766	1	0.6892	0.66875	1	0.3272	0.88088
867	0	0.22278	0.33698	1	0.27387	0.29596	1	0.57852	0.4612	1	0.10224	0.9222	0	0.9477	0.74962	1	0.42372	0.57927
868	1	0.20505	0.15158	1	0.43703	0.50319	1	0.88673	0.60302	0	0.48829	0.63116	1	0.62579	0.47257	0	0.28479	0.77104
869	0	0.27299	0.53264	0	0.94408	0.54494	1	0.20613	0.43997	1	0.47008	0.70986	1	0.5112	0.52719	1	0.41654	0.32287
870	1	0.26816	0.94207	1	0.21107	0.76934	1	0.23013	0.29805	1	0.41986	0.36296	1	0.69308	0.50815	0	0.23075	0.50876
871	1	0.07312	0.80427	1	0.40121	0.18092	1	0.46201	0.51782	0	0.99416	0.49244	1	0.0024259	0.36043	1	0.50355	0.15293
872	1	0.13073	0.59899	0	0.63686	0.55182	1	0.86313	0.77803	1	0.21678	0.41637	0	0.84146	0.67867	0	0.91909	0.9695
873	0	0.15077	0.88988	1	0.18854	0.88055	1	0.035882	0.53844	0	0.67105	0.11043	0	0.14573	0.83105	1	0.37454	0.69975
874	1	0.62479	0.98041	1	0.48086	0.99557	1	0.04146	0.64088	0	0.69744	0.29897	1	0.63115	0.27586	1	0.36353	0.43129
875	0	0.11418	0.086178	1	0.45331	0.074543	1	0.10175	0.63734	0	0.72385	0.19147	1	0.44558	0.28986	1	0.041093	0.72485
876	1	0.37192	0.6313	0	0.22766	0.1811	1	0.59671	0.39631	0	0.66043	0.42927	1	0.57697	0.44951	1	0.040762	0.19012
877	1	0.1757	0.65625	0	0.064165	0.6148	1	0.50691	0.59302	0	0.94344	0.46884	1	0.046864	0.15838	1	0.050676	0.20697
878	1	0.47686	0.99927	0	0.0013679	0.78407	1	0.8713	0.63317	0	0.14308	0.96859	1	0.088037	0.45491	0	0.21199	0.57092
879	1	0.065668	0.23434	0	0.39664	0.054826	1	0.51255	0.76841	0	0.78362	0.81133	1	0.15649	0.98184	1	0.16472	0.68884
880	1	0.36021	0.053513	0	0.30847	0.8495	1	0.32051	0.013892	0	0.17129	0.26323	1	0.073918	0.17513	0	0.98219	0.48287
881	0	0.99748	0.65368	0	0.87716	0.80108	1	0.078014	0.98094	1	0.19216	0.065666	1	0.94039	0.73095	1	0.10143	0.1125
882	0	0.11572	0.33506	0	0.050107	0.84893	1	0.30598	0.68451	1	0.25266	0.22448	1	0.05227	0.67942	1	0.050352	0.023282
883	0	0.031086	0.77268	1	0.30922	0.568	1	0.20301	0.035149	0	0.69055	0.96028	1	0.18849	0.36941	0	0.2531	0.86115
884	1	0.78241	0.64172	0	0.98156	0.97018	1	0.47323	0.75127	1	0.5433	0.17925	1	0.46521	0.94126	1	0.30608	0.20381
885	1	0.28134	0.063198	1	0.49746	0.96055	1	0.18745	0.49374	1	0.036228	0.7588	1	0.47817	0.85781	1	0.2011	0.96997
886	1	0.27637	0.57685	0	0.77289	0.32806	1	0.59014	0.20243	1	0.22545	0.2224	1	0.64059	0.64769	1	0.28032	0.14257
887	0	0.31738	0.049847	1	0.60752	0.89599	1	0.80991	0.52006	1	0.59087	0.7698	1	0.095609	0.0069922	1	0.098174	0.15282
888	0	0.1469	0.058448	1	0.84065	0.70784	1	0.64968	0.98923	0	0.49277	0.67247	1	0.56213	0.30507	1	0.30524	0.083567
889	0	0.32197	0.79692	0	0.56038	0.012283	1	0.099857	0.973	1	0.57503	0.15887	1	0.15904	0.062393	0	0.26832	0.20194
890	1	0.040146	0.7891	0	0.52606	0.040208	1	0.42986	0.76706	1	0.44468	0.40836	0	0.78261	0.71592	1	0.18877	0.10836
891	1	0.74603	0.52808	1	0.77463	0.56298	1	0.60755	0.8341	1	0.75956	0.97172	1	0.13712	0.54532	0	0.93987	0.16733
892	0	0.725	0.20761	1	0.39494	0.91064	0	0.054608	0.52776	0	0.88666	0.98383	1	0.50089	0.81076	0	0.12271	0.80653
893	1	0.49588	0.79518	0	0.3947	0.82302	1	0.43885	0.00096636	1	0.35302	0.51678	1	0.02321	0.95001	1	0.15202	0.18588
894	0	0.32651	0.13288	1	0.26561	0.59833	1	0.45058	0.9496	1	0.66606	0.75213	0	0.73418	0.27747	1	0.89745	0.29939
895	1	0.46364	0.84235	1	0.13549	0.36634	1	0.68959	0.88416	0	0.55502	0.29199	1	0.33374	0.17919	1	0.08325	0.10691
896	0	0.66598	0.72052	0	0.54483	0.91022	1	0.2779	0.29865	1	0.37312	0.84632	1	0.35359	0.12901	0	0.36318	0.80918
897	0	0.059434	0.67629	0	0.47558	0.72634	1	0.24337	0.60271	1	0.4713	0.32354	1	0.035937	0.60189	1	0.44924	0.5061
898	1	0.26694	0.17267	1	0.33669	0.70951	1	0.18186	0.074594	1	0.30739	0.50289	0	0.4587	0.11279	1	0.35053	0.17582
899	1	0.30191	0.3267	0	0.36745	0.84712	1	0.58037	0.45919	0	0.7758	0.20478	1	0.53646	0.166	0	0.43831	0.29069
900	0	0.72905	0.56986	1	0.048322	0.89241	0	0.41758	0.10772	1	0.15911	0.61901	1	0.39936	0.14021	1	0.52144	0.53887
901	1	0.52738	0.61611	1	0.31128	0.16983	1	0.028383	0.14006	1	0.089223	0.99048	1	0.71613	0.33791	1	0.54371	0.63791
902	1	0.3193	0.79393	0	0.97304	0.85838	1	0.49989	0.14656	1	0.063358	0.43513	1	0.18636	0.047964	0	0.77083	0.33465
903	1	0.2304	0.48235	0	0.9882	0.84998	1	0.17241	0.60708	1	0.095527	0.84687	1	0.59581	0.25577	1	0.95628	0.43186
904	1	0.072024	0.081903	1	0.28846	0.3371	1	0.076536	0.85134	0	0.36366	0.03871	1	0.25503	0.018616	1	0.8986	0.97234
905	0	0.74222	0.39206	1	0.35628	0.060957	1	0.58272	0.078531	0	0.71253	0.58342	1	0.31189	0.2064	1	0.17508	0.17832
906	1	0.076991	0.46537	1	0.46653	0.85264	0	0.44609	0.82046	1	0.37719	0.12985	1	0.023707	0.80958	1	0.38538	0.18511
907	0	0.14945	0.25577	0	0.55452	0.54548	0	0.68714	0.4445	0	0.2116	0.82865	1	0.50749	0.18958	0	0.88854	0.94855
908	1	0.34055	0.7659	1	0.90346	0.53366	1	0.37535	0.65534	1	0.72223	0.85171	1	0.52181	0.28475	1	0.17428	0.8227
909	1	0.30653	0.48538	0	0.6811	0.77946	0	0.2841	0.85254	0	0.5494	0.54187	1	0.19717	0.060103	1	0.20966	0.10335
910	0	0.8908	0.012188	0	0.44539	0.91852	1	0.95038	0.92813	1	0.76947	0.94887	1	0.20504	0.74188	1	0.72298	0.98318
911	1	0.3959	0.76714	1	0.45989	0.59183	1	0.088838	0.3897	0	0.79823	0.68579	1	0.13972	0.17049	1	0.088369	0.26184
912	1	0.43691	0.0036714	1	0.061209	0.046635	1	0.18543	0.63808	1	0.037231	0.37718	1	0.34187	0.55515	1	0.046698	0.11743
913	0	0.85797	0.13741	0	0.035257	0.72269	1	0.07886	0.69176	0	0.93352	0.87165	1	0.58765	0.5666	1	0.747	0.35865
914	0	0.63665	0.011961	1	0.30701	0.1818	0	0.49667	0.87673	0	0.69416	0.92832	1	0.37068	0.57614	1	0.20561	0.63189
915	1	0.0082729	0.6081	0	0.48143	0.38494	1	0.36212	0.8727	1	0.077511	0.14573	1	0.1797	0.51724	0	0.36928	0.27154
916	0	0.70834	0.86986	0	0.11193	0.59952	1	0.099954	0.31102	0	0.051403	0.95298	1	0.23327	0.0073013	1	0.4078	0.30691
917	1	0.89706	0.39602	1	0.24293	0.98506	1	0.97584	0.40684	0	0.024267	0.99312	1	0.9966	0.0419	0	0.90676	0.24918
918	0	0.43765	0.70977	1	0.16447	0.71243	0	0.32821	0.48091	1	0.43332	0.52359	1	0.26003	0.92499	1	0.098686	0.52447
919	0	0.11566	0.58076	0	0.634	0.30168	1	0.52967	0.82327	0	0.88099	0.21649	1	0.23731	0.60002	1	0.086678	0.17956
920	1	0.15155	0.55471	1	0.5081	0.4041	1	0.011469	0.92477	1	0.013452	0.55212	0	0.90616	0.66037	0	0.95612	0.088856
921	1	0.36592	0.70158	1	0.064979	0.73955	0	0.78909	0.15646	1	0.42264	0.73384	1	0.58853	0.83679	1	0.36944	0.24463
922	0	0.8838	0.5453	0	0.22147	0.89375	1	0.16256	0.85587	1	0.40781	0.79005	1	0.31835	0.79559	1	0.55654	0.0052097
923	0	0.34882	0.064924	1	0.50887	0.71462	1	0.1961	0.89797	0	0.028053	0.67145	0	0.92089	0.99183	1	0.52026	0.65321
924	0	0.98144	0.03427	1	0.39114	0.79827	1	0.3318	0.69813	1	0.19369	0.43653	1	0.065196	0.2532	1	0.27742	0.63773
925	0	0.39521	0.95591	1	0.46784	0.090012	1	0.24979	0.66892	1	0.47149	0.3972	1	0.82472	0.65771	1	0.37866	0.28605
926	0	0.99714	0.24602	1	0.23795	0.59184	1	0.24055	0.59889	1	0.0063796	0.29438	1	0.18785	0.73553	1	0.020294	0.026787
927	0	0.99654	0.30398	1	0.42097	0.54386	0	0.10525	0.39057	1	0.34377	0.21904	1	0.0046103	0.016632	1	0.60875	0.99893
928	1	0.65439	0.66625	1	0.48921	0.36167	0	0.67646	0.04777	1	0.81226	0.79642	1	0.59167	0.72741	1	0.17107	0.085395
929	0	0.30344	0.70554	0	0.63218	0.64728	1	0.26377	0.53187	1	0.28951	0.75723	1	0.15874	0.90899	0	0.6911	0.92767
930	0	0.11109	0.58711	0	0.21307	0.70743	1	0.012237	0.85281	1	0.23977	0.51292	1	0.14934	0.46211	1	0.34186	0.57396
931	1	0.37798	0.61133	0	0.14493	0.96924	1	0.29492	0.4359	1	0.37904	0.9512	1	0.38147	0.67302	0	0.01832	0.43624
932	1	0.56442	0.65769	1	0.20708	0.082927	1	0.36397	0.66443	1	0.2388	0.97443	1	0.48384	0.087089	1	0.42399	0.30649
933	1	0.21584	0.47944	1	0.033343	0.70173	1	0.97229	0.76817	1	0.090733	0.23734	1	0.41863	0.72059	1	0.039769	0.11054
934	1	0.19399	0.47487	0	0.7087	0.39853	1	0.81082	0.62195	0	0.67516	0.90976	1	0.34147	0.169	0	0.76722	0.534
935	1	0.25785	0.21866	1	0.56201	0.12157	0	0.81927	0.51768	0	0.57499	0.22558	1	0.25473	0.30563	0	0.034758	0.098441
936	1	0.34093	0.087148	1	0.10977	0.20044	1	0.56864	0.90316	1	0.098121	0.3701	1	0.99031	0.64516	1	0.090056	0.096864
937	0	0.050489	0.48901	1	0.58256	0.92484	0	0.37143	0.18808	0	0.15853	0.32229	1	0.0052275	0.53549	1	0.83155	0.27651
938	1	0.010518	0.83316	1	0.04106	0.32166	1	0.16454	0.080183	1	0.76284	0.29107	0	0.76869	0.013429	1	0.75136	0.85488
939	1	0.44921	0.66922	0	0.95892	0.87723	1	0.4128	0.50065	1	0.24059	0.36028	1	0.1939	0.59911	0	0.4239	0.9216
940	1	0.29855	0.98866	1	0.474	0.5271	0	0.44045	0.24213	1	0.063177	0.33384	1	0.03591	0.89348	1	0.34748	0.46376
941	0	0.79067	0.10266	1	0.096146	0.026068	1	0.039567	0.75518	1	0.51021	0.98302	1	0.33819	0.36691	0	0.10066	0.91802
942	1	0.10839	0.085417	1	0.33832	0.2475	1	0.58037	0.3288	1	0.13704	0.11416	1	0.64295	0.59036	1	0.67526	0.89906
943	0	0.36292	0.76068	1	0.14792	0.96461	0	0.80763	0.93784	1	0.39076	0.12749	0	0.25278	0.15785	1	0.035167	0.75367
944	1	0.65768	0.562	1	0.24942	0.8726	1	0.40548	0.37295	1	0.25774	0.57181	1	0.19663	0.36551	1	0.70443	0.26745
945	1	0.37058	0.87312	1	0.34407	0.14567	1	0.92887	0.90863	0	0.10866	0.9049	1	0.05045	0.16165	1	0.43468	0.74085
946	1	0.43918	0.53344	0	0.43389	0.28493	1	0.067193	0.0453	1	0.037699	0.56474	1	0.74498	0.66374	1	0.50537	0.59448
947	0	0.94853	0.8868	0	0.81043	0.34337	1	0.12108	0.51277	1	0.586	0.82993	1	0.62935	0.77095	1	0.16884	0.37123
948	1	0.00013487	0.23554	1	0.50408	0.45144	0	0.83211	0.060303	1	0.20113	0.49685	1	0.30702	0.83229	1	0.67914	0.17699
949	0	0.37469	0.63532	1	0.47515	0.63688	1	0.11416	0.41129	0	0.21219	0.57528	1	0.17913	0.17173	1	0.25098	0.019346
950	0	0.82756	0.48889	1	0.17823	0.76982	0	0.15256	0.66861	1	0.2521	0.97143	1	0.98425	0.40845	0	0.86985	0.87142
951	0	0.63899	0.90399	1	0.42258	0.10522	0	0.62131	0.46888	0	0.2393	0.9549	1	0.31786	0.15258	1	0.13356	0.54677
952	0	0.43857	0.62866	1	0.19538	0.37356	1	0.0052195	0.5162	1	0.023173	0.93844	1	0.79325	0.044903	1	0.70082	0.2975
953	1	0.50099	0.74339	1	0.15442	0.6	1	0.18954	0.016479	1	0.066921	0.47372	1	0.65995	0.68866	1	0.16649	0.48363
954	1	0.48193	0.50801	1	0.34207	0.75056	0	0.56485	0.14286	0	0.95051	0.88906	0	0.46342	0.71848	1	0.19484	0.50052
955	1	0.056241	0.81883	0	0.74221	0.054614	1	0.30898	0.90885	1	0.59532	0.40529	1	0.60508	0.898	1	0.39234	0.86324
956	1	0.28656	0.29528	0	0.24321	0.35738	1	0.063023	0.89383	1	0.17569	0.77571	1	0.2259	0.97274	1	0.20025	0.68971
957	1	0.36078	0.024838	1	0.32942	0.19141	0	0.09409	0.97062	0	0.92203	0.93078	1	0.71703	0.60227	1	0.70369	0.2529
958	0	0.58064	0.31164	1	0.29579	0.4923	1	0.33038	0.70975	1	0.083299	0.95458	1	0.721	0.1695	1	0.13016	0.73097
959	1	0.093275	0.44802	1	0.29534	0.57721	0	0.76138	0.59854	0	0.47976	0.67637	1	0.35457	0.98474	1	0.92094	0.81248
960	0	0.797	0.7341	0	0.069148	0.73293	0	0.88727	0.35369	0	0.10079	0.48298	1	0.30223	0.54874	0	0.89945	0.9854
961	1	0.76813	0.65335	1	0.15057	0.09149	0	0.33233	0.13692	0	0.75972	0.21379	1	0.51528	0.71455	1	0.44977	0.65228
962	0	0.55016	0.061898	1	0.75697	0.54887	1	0.30282	0.087095	1	0.020889	0.022187	1	0.76005	0.59303	1	0.47092	0.47294
963	1	0.41162	0.22877	0	0.38144	0.15963	1	0.24527	0.28997	0	0.95084	0.21899	1	0.085995	0.91648	0	0.90735	0.82034
964	1	0.0086736	0.10068	0	0.58735	0.97546	1	0.050059	0.21909	0	0.98519	0.037516	1	0.2666	0.71034	1	0.31738	0.31944
965	0	0.21933	0.29575	1	0.21144	0.42875	1	0.0016025	0.51376	1	0.31419	0.31294	1	0.53281	0.4188	1	0.42441	0.86765
966	0	0.26332	0.98502	1	0.67449	0.88242	1	0.034578	0.71613	0	0.58207	0.35761	1	0.42004	0.91798	1	0.1734	0.46769
967	0	0.8558	0.53588	0	0.90731	0.20802	0	0.80539	0.0096669	1	0.34495	0.60935	1	0.23995	0.92672	1	0.67767	0.0013582
968	0	0.76922	0.53472	0	0.40613	0.59969	1	0.86977	0.85545	1	0.53204	0.62214	1	0.55768	0.29281	0	0.5433	0.98963
969	0	0.79656	0.29476	0	0.89101	0.049579	1	0.73393	0.4562	1	0.68206	0.38018	1	0.73732	0.59501	1	0.19228	0.71618
970	1	0.11066	0.50741	0	0.70933	0.70024	1	0.52112	0.16344	1	0.35751	0.25936	0	0.33736	0.56444	1	0.65077	0.13895
971	1	0.1726	0.84167	1	0.21598	0.59774	0	0.53025	0.79687	1	0.59959	0.9949	1	0.27901	0.32363	0	0.35323	0.63477
972	1	0.21427	0.06718	0	0.30668	0.81316	1	0.84943	0.76984	1	0.83735	0.89424	1	0.37804	0.46481	0	0.24985	0.51069
973	1	0.46874	0.5184	1	0.28362	0.57827	1	0.37773	0.44659	1	0.10988	0.3733	1	0.15353	0.23305	0	0.2053	0.085016
974	1	0.56887	0.98026	1	0.23446	0.86588	1	0.28426	0.071414	1	0.33826	0.31089	1	0.89288	0.102	1	0.49229	0.17262
975	1	0.53755	0.8307	1	0.13591	0.55022	1	0.026518	0.60767	1	0.19912	0.57577	0	0.71178	0.74723	1	0.41544	0.29473
976	1	0.042086	0.97017	1	0.14396	0.6811	1	0.12507	0.18648	1	0.10678	0.86224	1	0.007572	0.046273	0	0.87486	0.35892
977	1	0.22049	0.26571	1	0.12896	0.55888	0	0.70429	0.85413	0	0.33624	0.16656	1	0.32245	0.46579	1	0.56872	0.027349
978	0	0.82036	0.76465	1	0.088253	0.4406	1	0.003174	0.06563	1	0.056413	0.82752	1	0.92134	0.61074	0	0.20607	0.71841
979	0	0.50841	0.43953	0	0.45819	0.01263	1	0.85026	0.92764	0	0.019719	0.29077	1	0.14709	0.27264	1	0.044438	0.11619
980	1	0.64062	0.43224	1	0.27094	0.39078	1	0.51778	0.28739	0	0.013528	0.41427	1	0.029764	0.8343	1	0.26671	0.33045
981	1	0.44945	0.20612	0	0.49966	0.086824	1	0.26484	0.93698	1	0.43572	0.85282	0	0.6023	0.03567	1	0.34616	0.38087
982	1	0.15059	0.90987	1	0.365	0.46972	1	0.31336	0.09382	1	0.53999	0.13776	0	0.97269	0.97763	1	0.46287	0.86707
983	0	0.43385	0.006762	1	0.36162	0.19582	1	0.48119	0.84527	1	0.085728	0.18507	1	0.42054	0.66605	0	0.50618	0.48695
984	0	0.020245	0.33526	1	0.26828	0.051781	1	0.33376	0.25424	1	0.64134	0.40699	0	0.68207	0.046408	0	0.88872	0.28613
985	1	0.37556	0.94234	0	0.8226	0.31753	1	0.25805	0.99844	1	0.32397	0.41611	1	0.29602	0.83553	0	0.69577	0.2587
986	1	0.78286	0.8594	0	0.43384	0.43553	1	0.3121	0.14764	1	0.16379	0.5092	1	0.035501	0.92086	1	0.45758	0.59417
987	1	0.44763	0.73514	1	0.83694	0.7265	1	0.00050005	0.23827	0	0.4274	0.92501	0	0.79696	0.74668	1	0.40513	0.80739
988	0	0.019572	0.35152	0	0.42823	0.11306	0	0.90552	0.75662	0	0.89002	0.72015	1	0.0864	0.87752	0	0.87562	0.52589
989	1	0.9329	0.73217	1	0.75094	0.19015	0	0.50405	0.36612	0	0.32511	0.039129	1	0.61927	0.43344	1	0.10584	0.25367
990	1	0.45514	0.89192	1	0.90559	0.81363	1	0.00059438	0.37311	1	0.43543	0.91212	1	0.50909	0.23402	1	0.30996	0.83724
991	1	0.040435	0.12891	1	0.12929	0.4566	1	0.38951	0.7739	1	0.13773	0.70035	0	0.27735	0.21371	0	0.23925	0.59527
992	1	0.4299	0.91679	0	0.33315	0.074944	1	0.2303	0.14952	0	0.086018	0.45967	1	0.015442	0.23321	1	0.259	0.14526
993	0	0.86698	0.25949	0	0.35224	0.76541	1	0.59163	0.98091	0	0.55839	0.59807	1	0.41378	0.44485	0	0.95441	0.13494
994	0	0.80951	0.99683	1	0.8717	0.57115	1	0.19044	0.66128	1	0.48891	0.7826	1	0.098692	0.34588	1	0.050412	0.51832
995	1	0.35957	0.83166	1	0.17931	0.41382	0	0.98889	0.027084	0	0.079306	0.76776	1	0.17044	0.76295	1	0.0020017	0.31191
996	1	0.017862	0.33291	0	0.48184	0.95266	1	0.037317	0.73625	1	0.26024	0.83799	1	0.16872	0.67809	1	0.86542	0.88848
997	1	0.25116	0.29172	0	0.65243	0.40234	1	0.073238	0.62762	1	0.27065	0.46968	1	0.34801	0.52526	1	0.58809	0.88154
998	0	0.31121	0.40954	0	0.60605	0.085579	1	0.96843	0.81936	1	0.67068	0.30254	0	0.6553	0.71419	1	0.45781	0.18222
999	0	0.95827	0.53387	0	0.32534	0.13252	1	0.16186	0.45372	0	0.1662	0.26274	1	0.73398	0.057935	1	0.78025	0.97187
1000	1	0.042011	0.92751	1	0.087604	0.43297	0	0.5578	0.86058	1	0.306	0.99026	1	0.15639	0.43072	0	0.45543	0.08819
1001	1	0.15184	0.48835	1	0.3951	0.15448	1	0.14817	0.91742	1	0.74082	0.8943	1	0.80929	0.27558	1	0.29509	0.28885
1002	0	0.28552	0.87339	1	0.22537	0.048701	1	0.35936	0.070739	0	0.39081	0.19085	1	0.69699	0.58664	0	0.72421	0.52166
1003	0	0.77139	0.85382	1	0.12607	0.34522	1	0.30882	0.45005	1	0.37371	0.31921	1	0.52077	0.68348	1	0.023694	0.40766
1004	0	0.11284	0.67836	0	0.14114	0.18641	1	0.41085	0.33717	1	0.40141	0.6422	1	0.056458	0.083014	1	0.24008	0.87855
1005	0	0.86808	0.49169	0	0.012311	0.20172	0	0.95563	0.24007	1	0.30159	0.51889	1	0.89774	0.50345	1	0.10801	0.5187
1006	0	0.62257	0.55089	1	0.18583	0.75381	1	0.14582	0.86855	0	0.21514	0.61592	1	0.0062482	0.36906	1	0.30184	0.80461
1007	1	0.49052	0.69157	0	0.90087	0.1444	0	0.82393	0.59	0	0.7163	0.40022	1	0.28185	0.86158	1	0.27217	0.42326
1008	1	0.22482	0.37371	0	0.6791	0.14379	0	0.75356	0.38197	0	0.74736	0.52779	0	0.27166	0.11509	1	0.29243	0.78745
1009	1	0.0064872	0.60258	0	0.21925	0.2519	1	0.18668	0.62794	1	0.012294	0.37773	1	0.11905	0.92858	1	0.083988	0.56494
1010	0	0.61648	0.67798	1	0.38425	0.79104	0	0.18359	0.61731	1	0.83544	0.87634	1	0.42015	0.18078	1	0.46088	0.34839
1011	1	0.090891	0.35758	1	0.19931	0.006258	1	0.70829	0.77792	0	0.99693	0.92836	1	0.65981	0.54504	1	0.035451	0.098647
1012	1	0.71067	0.67577	0	0.20673	0.37585	1	0.48456	0.92286	1	0.41837	0.32389	1	0.9729	0.88963	1	0.2022	0.34591
1013	1	0.050938	0.48414	0	0.06414	0.79542	1	0.20159	0.063069	0	0.93404	0.031491	1	0.19662	0.34862	1	0.12694	0.74385
1014	1	0.08704	0.94594	1	0.56345	0.66522	1	0.42606	0.76326	0	0.83801	0.34932	1	0.54751	0.32484	1	0.049136	0.72032
1015	1	0.34995	0.34551	1	0.13582	0.831	1	0.81191	0.14371	0	0.86976	0.4227	1	0.27132	0.55527	1	0.21901	0.44958
1016	1	0.46058	0.48862	1	0.23957	0.73227	1	0.41949	0.25313	1	0.025253	0.53969	0	0.44992	0.17065	1	0.24805	0.65036
1017	0	0.95906	0.01192	0	0.40468	0.10708	0	0.80592	0.92749	1	0.2333	0.17563	1	0.31921	0.94489	1	0.27244	0.21405
1018	1	0.38442	0.15543	0	0.44177	0.41953	0	0.81547	0.12829	0	0.91836	0.56557	0	0.87846	0.58787	1	0.11995	0.34128
1019	0	0.36212	0.01468	1	0.04625	0.49765	1	0.37305	0.071458	1	0.22969	0.051427	1	0.4213	0.83213	1	0.77427	0.87522
1020	1	0.12415	0.17004	0	0.32396	0.30089	0	0.87011	0.58882	1	0.12705	0.58953	1	0.87585	0.81138	1	0.14724	0.45267
1021	0	0.9344	0.6557	1	0.63133	0.99439	0	0.79875	0.93799	0	0.15385	0.31686	1	0.74804	0.60959	1	0.0041778	0.82152
1022	0	0.35572	0.54451	1	0.41553	0.20437	1	0.8521	0.58773	1	0.52	0.9076	1	0.57881	0.16095	0	0.81271	0.73295
1023	1	0.78327	0.94632	0	0.36316	0.34861	0	0.14309	0.8515	1	0.72285	0.10279	1	0.94933	0.97797	0	0.74177	0.34649
1024	1	0.46842	0.12468	0	0.15559	0.89457	0	0.44916	0.15413	1	0.45935	0.60751	1	0.18854	0.95198	1	0.94916	0.94131
1025	1	0.20586	0.065896	1	0.23399	0.08998	1	0.13979	0.70019	1	0.068204	0.61496	0	0.21239	0.8577	1	0.063024	0.24893
1026	1	0.46276	0.09678	0	0.32235	0.78974	1	0.14302	0.48351	1	0.098953	0.36892	1	0.18775	0.94903	1	0.90263	0.066372
1027	0	0.79518	0.61077	1	0.00012506	0.63978	0	0.9252	0.057115	0	0.11193	0.21183	1	0.19527	0.36846	1	0.38767	0.81515
1028	0	0.78186	0.29797	1	0.49153	0.93502	1	0.19293	0.20733	1	0.31551	0.69064	1	0.46105	0.31627	1	0.32497	0.52765
1029	1	0.14263	0.13731	0	0.34994	0.27143	1	0.49986	0.95321	0	0.93018	0.72243	1	0.62838	0.58823	1	0.081293	0.1954
1030	1	0.019211	0.79506	1	0.60751	0.66383	0	0.62915	0.43428	0	0.85465	0.50104	0	0.46093	0.5416	1	0.35461	0.73768
1031	1	0.58679	0.62246	0	0.87225	0.32589	1	0.11643	0.23319	1	0.36753	0.79135	1	0.11329	0.33278	0	0.6193	0.8169
1032	1	0.34001	0.55327	1	0.60968	0.13758	1	0.67096	0.67677	0	0.024821	0.048707	1	0.22302	0.97342	0	0.6813	0.098031
1033	0	0.78265	0.33276	1	0.75593	0.68571	1	0.065377	0.59506	1	0.19667	0.10626	1	0.21788	0.8723	1	0.0010809	0.99522
1034	1	0.046508	0.89017	1	0.40338	0.72422	1	0.17573	0.40469	1	0.18045	0.76528	1	0.31979	0.46262	1	0.53303	0.87515
1035	0	0.27983	0.58652	0	0.59686	0.037078	0	0.086619	0.25011	1	0.20501	0.71353	0	0.013504	0.69542	1	0.086179	0.15669
1036	1	0.57522	0.94704	1	0.2003	0.47343	1	0.17848	0.24865	1	0.027192	0.80016	1	0.93597	0.87489	1	0.84471	0.27227
1037	0	0.8172	0.11555	1	0.20214	0.84872	0	0.011676	0.96005	1	0.25674	0.63511	1	0.31856	0.035357	1	0.29519	0.86406
1038	0	0.1443	0.68117	1	0.77496	0.84764	1	0.87973	0.74863	1	0.062797	0.78841	1	0.38884	0.63633	0	0.37248	0.35268
1039	0	0.53625	0.49453	0	0.33958	0.098181	1	0.10201	0.97459	1	0.22077	0.46162	1	0.0011811	0.081299	1	0.30377	0.85901
1040	1	0.5751	0.93166	1	0.42891	0.7419	0	0.31266	0.35454	1	0.51261	0.81461	1	0.38269	0.28196	1	0.14158	0.62233
1041	1	0.3086	0.9556	1	0.37533	0.42213	1	0.074617	0.77501	1	0.60566	0.65277	1	0.4695	0.90062	1	0.18528	0.45982
1042	0	0.28669	0.45488	1	0.063084	0.18921	1	0.28934	0.54173	1	0.61093	0.66591	1	0.73658	0.52945	0	0.58146	0.058221
1043	1	0.20122	0.25958	0	0.41142	0.83338	1	0.3589	0.0033423	1	0.22463	0.27368	1	0.23403	0.43672	1	0.062658	0.038957
1044	1	0.16298	0.029068	1	0.42348	0.37083	1	0.53381	0.40794	1	0.26061	0.83987	1	0.096343	0.17001	1	0.22606	0.051764
1045	1	0.27182	0.8639	0	0.31452	0.81013	1	0.24466	0.3719	1	0.25114	0.45815	1	0.74632	0.63313	0	0.87521	0.36865
1046	0	0.93135	0.72857	0	0.16345	0.24542	1	0.75747	0.93673	1	0.038153	0.35136	0	0.14768	0.84248	1	0.56886	0.86714
1047	0	0.48272	0.062399	1	0.10373	0.90532	1	0.34502	0.97957	1	0.78708	0.3022	1	0.32746	0.6776	1	0.04048	0.15849
1048	1	0.32823	0.26969	0	0.068219	0.67844	1	0.1114	0.61668	0	0.43611	0.66315	0	0.35906	0.018617	0	0.5007	0.72136
1049	0	0.66588	0.14935	1	0.16372	0.67992	0	0.71558	0.72779	0	0.64857	0.015919	1	0.53851	0.18029	0	0.43094	0.40034
1050	1	0.50493	0.77124	0	0.77626	0.38986	1	0.51844	0.79734	1	0.40741	0.52775	1	0.25667	0.19154	1	0.44619	0.6524
1051	1	0.37737	0.60688	1	0.19916	0.16121	0	0.97074	0.39162	1	0.36271	0.43195	1	0.58019	0.62078	0	0.077725	0.13693
1052	0	0.73193	0.076452	0	0.60435	0.755	1	0.40957	0.24245	1	0.017426	0.67189	1	0.028804	0.28083	0	0.52472	0.95428
1053	1	0.13514	0.88307	0	0.47282	0.84911	1	0.057506	0.47087	1	0.24238	0.82676	1	0.27659	0.64242	1	0.17465	0.14298
1054	1	0.048953	0.061265	0	0.96053	0.39934	1	0.24488	0.52202	0	0.78775	0.20455	1	0.39843	0.41511	1	0.082457	0.58634
1055	1	0.50195	0.70219	0	0.048147	0.71596	0	0.51255	0.89718	0	0.38809	0.20425	1	0.35492	0.29384	1	0.15966	0.35093
1056	1	0.29365	0.40844	1	0.62291	0.71627	0	0.705	0.70319	1	0.25194	0.48595	1	0.023784	0.20319	1	0.25205	0.56224
1057	0	0.63333	0.65558	1	0.050046	0.80016	1	0.60449	0.63089	1	0.45649	0.65782	0	0.72395	0.34051	1	0.15264	0.48707
1058	0	0.28646	0.67201	0	0.61079	0.47947	0	0.55612	0.83661	1	0.94192	0.51199	1	0.26622	0.26149	1	0.26534	0.38206
1059	0	0.3126	0.17774	1	0.43188	0.97935	1	0.32725	0.62971	0	0.68441	0.75825	1	0.8672	0.64266	0	0.82864	0.96093
1060	1	0.28864	0.75763	0	0.6953	0.24682	1	0.0028328	0.67541	1	0.0021465	0.89703	1	0.131	0.47668	1	0.95678	0.57888
1061	0	0.7427	0.14659	0	0.25769	0.027359	0	0.80783	0.43245	0	0.75017	0.30863	1	0.6706	0.51928	0	0.19235	0.19511
1062	1	0.19634	0.53492	1	0.098961	0.325	0	0.78111	0.19653	1	0.1806	0.95276	1	0.46826	0.095339	0	0.77049	0.35572
1063	1	0.41584	0.50613	0	0.70092	0.65437	1	0.010566	0.67359	1	0.72772	0.44824	1	0.72306	0.94896	0	0.52907	0.18253
1064	0	0.18698	0.014156	0	0.52361	0.87004	1	0.098636	0.6535	1	0.43613	0.86457	1	0.84195	0.96542	1	0.056445	0.33379
1065	1	0.23331	0.33683	1	0.036504	0.17232	1	0.11317	0.047851	0	0.063047	0.19083	1	0.48923	0.58498	1	0.23725	0.20208
1066	1	0.66446	0.52847	1	0.089669	0.5641	1	0.092367	0.53866	1	0.94393	0.85823	1	0.33885	0.6096	1	0.38089	0.52498
1067	1	0.096431	0.21434	0	0.84924	0.47776	1	0.78508	0.91532	0	0.65998	0.92429	1	0.85338	0.65521	1	0.62848	0.97977
1068	0	0.75894	0.58377	0	0.17189	0.28505	0	0.81041	0.12618	1	0.25499	0.87594	1	0.72874	0.40147	1	0.99457	0.60493
1069	1	0.17925	0.43891	1	0.18359	0.11936	1	0.3344	0.23354	0	0.90568	0.15764	1	0.51327	0.91772	1	0.38151	0.68768
1070	1	0.12549	0.036872	1	0.11812	0.63145	0	0.96786	0.11059	0	0.64756	0.93667	1	0.45908	0.29435	0	0.3887	0.6126
1071	1	0.79504	0.98263	0	0.46189	0.25312	1	0.3894	0.24684	0	0.5167	0.070829	1	0.80849	0.75296	0	0.52188	0.21156
1072	1	0.30529	0.552	1	0.068627	0.72896	1	0.55279	0.36248	0	0.05754	0.37359	1	0.27578	0.51137	1	0.14237	0.69227
1073	0	0.35825	0.54142	1	0.4239	0.22536	0	0.036968	0.77626	1	0.16097	0.85319	1	0.95999	0.59017	1	0.12864	0.33178
1074	1	0.75275	0.65591	0	0.13608	0.48933	0	0.56745	0.036722	1	0.11792	0.50129	1	0.1783	0.25096	1	0.60372	0.15807
1075	0	0.70528	0.22808	1	0.17061	0.32973	1	0.42289	0.15252	1	0.3478	0.62875	1	0.31542	0.97941	0	0.1619	0.96294
1076	1	0.28415	0.14429	0	0.50274	0.60393	0	0.40175	0.65759	0	0.98612	0.17194	1	0.19451	0.52972	1	0.12465	0.041336
1077	1	0.35839	0.67344	0	0.88659	0.65528	1	0.47571	0.45383	1	0.76855	0.3185	1	0.27263	0.37203	0	0.44352	0.27236
1078	1	0.37303	0.81253	0	0.98784	0.0064447	1	0.33504	0.28724	1	0.027369	0.70875	0	0.67408	0.61599	1	0.52754	0.52411
1079	0	0.82087	0.96311	1	0.91784	0.042783	0	0.58583	0.96425	1	0.17085	0.52997	1	0.43514	0.63185	1	0.066816	0.83631
1080	0	0.20409	0.95968	1	0.59923	0.74456	1	0.38368	0.78955	1	0.79574	0.31103	0	0.34151	0.21852	0	0.38721	0.64252
1081	1	0.4358	0.022797	0	0.4674	0.31871	1	0.20803	0.024517	1	0.35616	0.49628	1	0.10352	0.26204	0	0.23909	0.83936
1082	0	0.95121	0.42063	0	0.38063	0.55158	1	0.098286	0.14656	0	0.56369	0.10014	1	0.30231	0.56074	1	0.068374	0.41723
1083	1	0.46014	0.80697	0	0.63587	0.57856	1	0.020663	0.51718	0	0.70674	0.22851	1	0.94783	0.13567	0	0.63589	0.37912
1084	0	0.49419	0.88201	1	0.33897	0.79228	1	0.33541	0.88568	0	0.46799	0.14726	1	0.76797	0.303	1	0.59151	0.29612
1085	1	0.38682	0.10811	0	0.40793	0.11594	0	0.083452	0.53652	1	0.5003	0.7102	1	0.65873	0.80789	0	0.43065	0.0081769
1086	0	0.98464	0.2646	1	0.42414	0.44909	1	0.63489	0.60233	0	0.80908	0.62502	0	0.10527	0.0087818	1	0.48804	0.76927
1087	1	0.20844	0.10832	1	0.38651	0.091429	1	0.1204	0.71307	0	0.6104	0.31039	0	0.51717	0.90935	0	0.43541	0.74144
1088	1	0.68049	0.73581	0	0.46639	0.43483	1	0.14042	0.65108	0	0.18392	0.58394	1	0.16875	0.37531	1	0.37924	0.42308
1089	0	0.14398	0.0027743	1	0.08323	0.061603	0	0.24889	0.84171	0	0.54592	0.1491	1	0.21006	0.80661	0	0.45758	0.085647
1090	1	0.25445	0.45716	1	0.53659	0.60005	1	0.38599	0.89764	0	0.54435	0.79016	1	0.91487	0.71466	0	0.16037	0.60693
1091	1	0.28069	0.69714	0	0.8307	0.23307	0	0.84146	0.76427	1	0.4334	0.60325	0	0.32355	0.42984	1	0.23713	0.57247
1092	0	0.035972	0.47669	1	0.0089941	0.67013	0	0.53855	0.014698	0	0.063035	0.46504	1	0.025388	0.32721	0	0.91388	0.063545
1093	0	0.14507	0.55334	0	0.91539	0.10011	1	0.27465	0.21717	1	0.38228	0.53423	1	0.17924	0.3004	1	0.38354	0.29456
1094	1	0.2758	0.36428	1	0.064133	0.77441	1	0.38548	0.63337	0	0.014964	0.65174	1	0.68015	0.59207	0	0.27671	0.83723
1095	1	0.48697	0.91084	0	0.70175	0.92555	1	0.89611	0.48383	1	0.57483	0.82035	1	0.44494	0.9876	0	0.66505	0.76709
1096	1	0.44313	0.88332	0	0.63564	0.33432	1	0.48618	0.68826	0	0.24468	0.35422	1	0.42015	0.96657	1	0.3053	0.79454
1097	1	0.27305	0.020464	1	0.039021	0.014045	1	0.09876	0.79532	0	0.37768	0.70236	1	0.17307	0.8506	1	0.016509	0.026861
1098	1	0.47835	0.18321	1	0.098644	0.98174	1	0.27535	0.6487	0	0.88175	0.82121	1	0.26491	0.37175	1	0.03194	0.87188
1099	1	0.43015	0.28628	0	0.21833	0.68381	1	0.27097	0.63835	0	0.20671	0.67499	0	0.96711	0.67555	1	0.31111	0.34509
1100	0	0.68272	0.62475	1	0.085513	0.23363	1	0.13134	0.28841	1	0.27793	0.84806	1	0.53097	0.67975	0	0.20376	0.14401
1101	1	0.72745	0.77894	0	0.021252	0.82745	1	0.16041	0.42665	0	0.72997	0.62327	0	0.42471	0.85404	1	0.74616	0.96169
1102	1	0.41682	0.29959	0	0.70296	0.091363	1	0.12396	0.47612	1	0.19527	0.67805	1	0.34928	0.53283	1	0.28284	0.10441
1103	0	0.69578	0.36189	1	0.90267	0.18736	0	0.3752	0.18597	1	0.82138	0.55397	1	0.865	0.86171	1	0.9622	0.58711
1104	0	0.89705	0.45786	1	0.7085	0.65837	0	0.69082	0.98918	1	0.50918	0.34238	1	0.20962	0.084744	0	0.25385	0.97087
1105	0	0.42735	0.013569	1	0.14814	0.38734	1	0.34923	0.57966	0	0.5906	0.13615	1	0.64264	0.54919	1	0.35366	0.1429
1106	1	0.095284	0.35166	0	0.48064	0.33061	0	0.33988	0.43103	1	0.29049	0.37743	1	0.6074	0.89087	1	0.30004	0.1507
1107	0	0.95681	0.96468	0	0.27535	0.052143	1	0.60239	0.099046	0	0.98701	0.88702	1	0.63578	0.91667	1	0.52679	0.37342
1108	1	0.48117	0.18782	1	0.26217	0.0075122	1	0.85434	0.52693	1	0.22864	0.56014	1	0.003909	0.84574	1	0.012642	0.51218
1109	1	0.48534	0.5577	1	0.13888	0.91453	1	0.30115	0.4775	1	0.2048	0.28623	1	0.49101	0.31664	1	0.015549	0.86826
1110	1	0.93174	0.5246	1	0.37793	0.94956	1	0.84631	0.31897	0	0.52838	0.061922	1	0.21076	0.70139	1	0.35034	0.5421
1111	1	0.18847	0.06773	1	0.24877	0.19671	1	0.18311	0.95566	0	0.52088	0.62465	1	0.23542	0.63546	0	0.6887	0.30948
1112	0	0.32515	0.80314	0	0.7042	0.59714	1	0.15104	0.53454	1	0.10003	0.48793	1	0.09209	0.60323	0	0.37323	0.02199
1113	0	0.86963	0.11043	1	0.28856	0.14408	1	0.023742	0.11997	0	0.62179	0.09641	0	0.81454	0.64632	0	0.035175	0.55476
1114	1	0.18657	0.12942	0	0.064132	0.42249	1	0.013936	0.57666	1	0.26777	0.42738	1	0.29045	0.94742	1	0.37692	0.50125
1115	1	0.28177	0.67677	0	0.5371	0.43587	0	0.95709	0.98999	0	0.94728	0.20399	1	0.5841	0.92679	1	0.52052	0.81716
1116	0	0.76054	0.12487	1	0.31856	0.42025	1	0.096591	0.79516	1	0.35952	0.14458	1	0.025676	0.20259	0	0.7139	0.42978
1117	0	0.54667	0.80715	1	0.29328	0.22459	1	0.44234	0.60738	1	0.24293	0.268	1	0.8757	0.44647	1	0.46106	0.41596
1118	0	0.95896	0.20278	1	0.41606	0.032371	1	0.5184	0.44341	0	0.11763	0.15007	1	0.4595	0.93138	1	0.48908	0.74056
1119	0	0.76132	0.83316	0	0.9194	0.36554	1	0.11948	0.75115	1	0.20569	0.05975	1	0.14225	0.60906	0	0.2211	0.29208
1120	1	0.45199	0.095412	0	0.67685	0.32364	0	0.51446	0.80978	0	0.89292	0.15824	1	0.18385	0.49727	1	0.89228	0.13291
1121	0	0.84216	0.29639	1	0.73411	0.89647	0	0.0035727	0.42032	0	0.51255	0.050039	1	0.065968	0.69	1	0.64679	0.74147
1122	1	0.32048	0.91457	1	0.59987	0.52339	1	0.33219	0.81068	0	0.98426	0.78635	1	0.39335	0.59149	1	0.35157	0.15549
1123	1	0.30046	0.96839	1	0.46301	0.25607	1	0.45608	0.98122	1	0.059572	0.77055	1	0.091102	0.84206	1	0.68951	0.49014
1124	1	0.71801	0.76588	0	0.036542	0.64776	1	0.56656	0.87618	0	0.32455	0.30182	1	0.086458	0.4117	0	0.38176	0.84681
1125	0	0.24041	0.81781	0	0.75938	0.77048	1	0.33048	0.015849	1	0.086967	0.77561	1	0.061018	0.16165	0	0.66887	0.66717
1126	0	0.34075	0.45829	0	0.84108	0.29272	0	0.34566	0.30065	1	0.37647	0.037003	1	0.66651	0.87915	1	0.30764	0.19302
1127	1	0.18122	0.92799	1	0.032629	0.73531	1	0.17002	0.84184	1	0.22529	0.49474	1	0.33861	0.2916	1	0.45461	0.097111
1128	1	0.09573	0.084235	0	0.67903	0.96518	1	0.15077	0.37866	0	0.34986	0.68525	0	0.6146	0.7396	0	0.51173	0.77746
1129	1	0.8094	0.048109	0	0.069558	0.71577	1	0.30295	0.24584	0	0.075388	0.0035868	1	0.53141	0.13578	0	0.90964	0.12261
1130	0	0.91918	0.77445	1	0.24414	0.82483	0	0.68243	0.93604	0	0.13831	0.32585	0	0.42836	0.80873	1	0.98214	0.6359
1131	1	0.26675	0.91971	1	0.44526	0.17223	1	0.44293	0.28536	1	0.81581	0.18805	1	0.35627	0.15239	1	0.34256	0.37447
1132	1	0.29309	0.73777	1	0.87093	0.77393	0	0.88424	0.45534	1	0.75963	0.055014	0	0.9543	0.55731	1	0.60748	0.9742
1133	0	0.7072	0.95003	0	0.086454	0.89926	1	0.91431	0.74112	0	0.67637	0.85963	0	0.50289	0.28452	0	0.057491	0.86657
1134	1	0.1237	0.077226	0	0.96193	0.62908	1	0.3757	0.13002	1	0.038673	0.33345	1	0.36987	0.33789	1	0.25298	0.2219
1135	0	0.65685	0.41971	1	0.42928	0.53988	0	0.44735	0.50389	0	0.9097	0.11308	1	0.39608	0.96458	1	0.83489	0.033288
1136	0	0.61565	0.36935	0	0.70525	0.85297	0	0.48993	0.17307	0	0.1828	0.10562	1	0.25706	0.28504	1	0.055825	0.062737
1137	1	0.23319	0.37127	1	0.32052	0.73831	1	0.36634	0.53807	1	0.055948	0.35251	1	0.95033	0.99185	1	0.73047	0.32042
1138	0	0.33454	0.99155	1	0.28274	0.081211	1	0.25899	0.82004	1	0.50339	0.85787	1	0.050764	0.40839	1	0.14468	0.87366
1139	1	0.3769	0.2199	0	0.46386	0.83915	0	0.93714	0.69904	0	0.37203	0.017861	1	0.20562	0.28603	0	0.60985	0.82148
1140	1	0.43639	0.84458	1	0.47969	0.9181	0	0.53277	0.38517	1	0.20473	0.14665	1	0.29302	0.93215	1	0.3346	0.47531
1141	0	0.039586	0.92365	0	0.48259	0.36873	1	0.031344	0.4265	0	0.4005	0.98194	1	0.11188	0.49081	1	0.82198	0.98818
1142	1	0.10394	0.50044	1	0.37137	0.029116	0	0.078105	0.49285	0	0.27173	0.63651	1	0.58123	0.90674	1	0.038269	0.17503
1143	1	0.44549	0.25955	1	0.84477	0.79251	1	0.28492	0.55949	1	0.30501	0.54683	1	0.14682	0.10132	1	0.65967	0.94329
1144	0	0.50273	0.25956	1	0.082615	0.0054157	1	0.14989	0.42795	0	0.81605	0.20157	1	0.5536	0.9068	1	0.36115	0.41354
1145	1	0.39754	0.11149	1	0.1336	0.57514	1	0.46433	0.88534	1	0.29248	0.48129	1	0.081566	0.59187	0	0.6745	0.56013
1146	1	0.639	0.99387	1	0.48752	0.17487	1	0.44363	0.5147	1	0.30451	0.25645	1	0.30793	0.55688	1	0.034033	0.94029
1147	0	0.54076	0.43653	0	0.19228	0.86425	1	0.19946	0.99511	1	0.023128	0.21995	1	0.11035	0.83232	1	0.2337	0.96007
1148	0	0.79887	0.37021	0	0.39345	0.1156	1	0.41604	0.39348	0	0.5659	0.52078	1	0.64452	0.33105	1	0.45097	0.5578
1149	0	0.69579	0.79528	0	0.54485	0.99682	0	0.49433	0.051917	1	0.33062	0.14053	1	0.38743	0.83919	0	0.034161	0.89879
1150	0	0.54412	0.43982	1	0.32741	0.92997	0	0.043182	0.073862	1	0.25687	0.028039	1	0.56149	0.70382	1	0.25695	0.86694
1151	1	0.036964	0.45774	1	0.16898	0.052625	1	0.056943	0.57085	0	0.045406	0.50822	1	0.19411	0.41001	1	0.9516	0.57581
1152	1	0.42023	0.52013	0	0.53047	0.75044	0	0.086314	0.52546	0	0.78137	0.40455	1	0.7807	0.83699	1	0.081652	0.33538
1153	1	0.19112	0.94038	0	0.65131	0.45401	1	0.47651	0.54273	0	0.94626	0.049807	0	0.77275	0.95308	1	0.071953	0.12646
1154	1	0.46828	0.046728	1	0.75318	0.005604	1	0.90488	0.75861	1	0.57262	0.99664	1	0.35761	0.42111	0	0.90149	0.90413
1155	1	0.078685	0.98816	1	0.32877	0.53075	0	0.50051	0.12448	0	0.044327	0.69959	1	0.0099405	0.76335	1	0.27359	0.68009
1156	0	0.40308	0.32982	0	0.71535	0.96806	1	0.40626	0.28396	0	0.51843	0.72321	1	0.70197	0.98435	0	0.053044	0.087144
1157	1	0.31209	0.73428	1	0.30854	0.7748	1	0.34659	0.35074	0	0.40565	0.53736	0	0.29325	0.35439	1	0.46424	0.30248
1158	1	0.070808	0.88674	0	0.58642	0.78023	1	0.8166	0.76982	1	0.11094	0.77562	1	0.15107	0.27572	0	0.47579	0.16205
1159	1	0.58046	0.83314	1	0.13981	0.33141	1	0.10373	0.90844	0	0.5348	0.81399	1	0.16331	0.3796	1	0.83702	0.41892
1160	0	0.56786	0.040698	0	0.6904	0.21464	1	0.15143	0.70159	1	0.32089	0.072866	1	0.24594	0.15646	0	0.040071	0.43646
1161	0	0.63772	0.71269	1	0.30538	0.12459	1	0.52485	0.34623	0	0.88938	0.49073	1	0.18646	0.8937	0	0.5374	0.011398
1162	1	0.38432	0.35582	0	0.85403	0.16932	0	0.56729	0.12073	0	0.0070958	0.61108	1	0.034202	0.96029	1	0.054636	0.77162
1163	1	0.51833	0.98097	0	0.49978	0.48587	1	0.50857	0.97815	1	0.36424	0.5915	0	0.30211	0.33331	0	0.66635	0.81929
1164	0	0.17561	0.61231	1	0.95478	0.72604	0	0.011388	0.095741	1	0.0089492	0.89007	1	0.42435	0.43191	1	0.080399	0.74974
1165	1	0.043142	0.44716	0	0.93185	0.7916	1	0.25006	0.42197	0	0.48758	0.78547	1	0.31596	0.97214	1	0.41781	0.32741
1166	1	0.040247	0.047768	1	0.50605	0.076693	1	0.20543	0.2695	1	0.031818	0.09128	1	0.3684	0.10637	1	0.32834	0.97629
1167	0	0.32072	0.81171	0	0.80051	0.37226	1	0.49171	0.22577	1	0.31468	0.84506	1	0.074668	0.16193	1	0.31971	0.7147
1168	0	0.62966	0.31724	0	0.41847	0.6721	1	0.19101	0.55578	1	0.52072	0.81766	1	0.053135	0.45214	1	0.25091	0.3041
1169	1	0.48312	0.49719	1	0.42528	0.71378	1	0.070583	0.74533	1	0.58958	0.30547	1	0.37875	0.016017	1	0.3385	0.7055
1170	1	0.24761	0.091096	0	0.086025	0.11858	1	0.17573	0.13207	0	0.72238	0.09665	1	0.29944	0.41123	1	0.13024	0.37985
1171	0	0.32966	0.48376	1	0.23565	0.36134	0	0.91498	0.71395	0	0.85923	0.48535	1	0.45024	0.24491	0	0.80686	0.98087
1172	1	0.011482	0.20601	1	0.63514	0.99509	1	0.23735	0.86137	1	0.021656	0.50845	1	0.40854	0.99378	0	0.83894	0.10397
1173	0	0.77028	0.6103	0	0.63675	0.92875	0	0.66838	0.19722	1	0.5602	0.20796	1	0.43012	0.72451	0	0.010444	0.14859
1174	1	0.40454	0.46634	1	0.32924	0.88314	1	0.30702	0.80609	0	0.092359	0.32664	1	0.26889	0.30887	0	0.4521	0.5284
1175	0	0.43562	0.81951	1	0.41325	0.83058	1	0.1259	0.59369	0	0.93287	0.37809	1	0.13924	0.16636	0	0.62171	0.53254
1176	1	0.32291	0.16473	0	0.65911	0.74614	1	0.23946	0.95665	0	0.28403	0.10186	1	0.18563	0.97284	0	0.8732	0.0016976
1177	1	0.49327	0.41283	1	0.24113	0.25005	1	0.57696	0.66748	0	0.60472	0.10208	1	0.61101	0.72814	1	0.3437	0.21808
1178	0	0.58398	0.19282	1	0.23248	0.61203	1	0.19606	0.20935	0	0.82663	0.20371	1	0.075098	0.45032	0	0.43999	0.63062
1179	0	0.88937	0.84789	1	0.48954	0.73114	1	0.68345	0.32171	1	0.82489	0.34036	1	0.12442	0.78698	1	0.91479	0.36043
1180	0	0.54425	0.73215	0	0.79787	0.60455	1	0.26034	0.71247	1	0.3313	0.33565	0	0.57115	0.16658	1	0.060617	0.5722
1181	1	0.1976	0.74662	1	0.63928	0.79526	1	0.70766	0.71095	1	0.0019373	0.14524	1	0.79461	0.81046	0	0.92555	0.62306
1182	1	0.33293	0.3168	0	0.74569	0.34705	1	0.57372	0.55054	0	0.54208	0.54889	1	0.3756	0.58189	1	0.23463	0.58782
1183	0	0.44102	0.33728	1	0.077454	0.97742	1	0.97633	0.14255	1	0.4043	0.15249	0	0.10347	0.46576	0	0.60224	0.19445
1184	1	0.099619	0.75074	1	0.53495	0.68251	1	0.56813	0.9067	1	0.00047565	0.8669	1	0.093596	0.97923	1	0.32908	0.32046
1185	0	0.71923	0.32417	1	0.38555	0.77978	1	0.86003	0.68668	1	0.23886	0.40617	1	0.31153	0.14782	1	0.16637	0.56021
1186	1	0.085372	0.4031	0	0.12015	0.40912	0	0.020074	0.39377	1	0.14317	0.68269	1	0.73107	0.33059	0	0.40761	0.080957
1187	1	0.14804	0.87945	1	0.26691	0.083572	1	0.32526	0.93489	1	0.19632	0.77048	1	0.024092	0.4467	1	0.25122	0.28176
1188	1	0.56455	0.68125	1	0.79248	0.86579	0	0.27122	0.79445	0	0.18505	0.27138	1	0.58792	0.60154	1	0.18022	0.30761
1189	0	0.27716	0.60304	1	0.6972	0.88533	1	0.40156	0.70028	1	0.076536	0.75826	1	0.4491	0.89669	1	0.45546	0.91709
1190	0	0.85755	0.52454	0	0.8986	0.41342	0	0.61833	0.039731	0	0.36689	0.34363	1	0.95663	0.070727	1	0.89978	0.71548
1191	0	0.36707	0.73057	1	0.56447	0.61605	1	0.90479	0.93648	1	0.21002	0.0040976	1	0.36503	0.88179	1	0.007272	0.52489
1192	1	0.16595	0.12183	0	0.36732	0.63236	1	0.91964	0.46223	0	0.86359	0.62887	1	0.11541	0.010788	1	0.83288	0.56333
1193	1	0.24657	0.30981	1	0.0047668	0.047443	0	0.81855	0.77712	0	0.54578	0.49522	1	0.038362	0.59636	1	0.6739	0.47123
1194	1	0.33876	0.71063	1	0.46676	0.62841	1	0.94879	0.73691	1	0.75405	0.75161	1	0.87879	0.63836	1	0.18996	0.19649
1195	1	0.21848	0.26872	1	0.21021	0.85821	1	0.76693	0.23181	1	0.25671	0.38455	0	0.75414	0.94508	1	0.88509	0.5405
1196	1	0.59174	0.97147	0	0.92349	0.54662	1	0.33733	0.49795	0	0.29685	0.7249	1	0.95683	0.45279	0	0.55464	0.97537
1197	0	0.43043	0.40321	1	0.20124	0.95164	1	0.82867	0.021141	0	0.51974	0.52464	1	0.44895	0.4255	0	0.78374	0.86977
1198	1	0.020464	0.77157	0	0.51841	0.46396	1	0.19343	0.5442	0	0.78254	0.98319	1	0.98585	0.98703	1	0.98154	0.43754
1199	1	0.0068207	0.69517	0	0.90198	0.42639	0	0.66614	0.39946	0	0.57462	0.66932	1	0.00098554	0.74239	1	0.15273	0.15538
1200	0	0.70059	0.76149	1	0.25146	0.5859	1	0.35416	0.70725	1	0.4259	0.82772	1	0.23561	0.642	0	0.048542	0.50058
1201	0	0.54259	0.24862	1	0.078302	0.84709	1	0.25055	0.97426	1	0.016693	0.84465	1	0.32861	0.54299	0	0.87729	0.05915
1202	1	0.014322	0.12783	1	0.2981	0.26194	1	0.038042	0.35356	1	0.63078	0.40464	1	0.48059	0.85497	1	0.24187	0.10225
1203	0	0.90971	0.69631	0	0.75104	0.8732	1	0.37719	0.58118	0	0.82286	0.29641	1	0.90704	0.518	1	0.77487	0.41517
1204	0	0.61686	0.25408	0	0.98044	0.98105	1	0.26034	0.16477	0	0.44318	0.072987	1	0.36389	0.18255	1	0.75598	0.96838
1205	1	0.24144	0.70389	1	0.59059	0.30688	0	0.5221	0.15285	0	0.91146	0.92795	1	0.064927	0.43997	1	0.34606	0.044682
1206	1	0.74158	0.70278	0	0.44806	0.11153	0	0.17911	0.81074	1	0.24919	0.13151	1	0.48179	0.48883	1	0.67855	0.73594
1207	1	0.11182	0.73966	1	0.1454	0.89459	1	0.21612	0.50714	1	0.089694	0.6264	1	0.1616	0.061748	1	0.23271	0.86332
1208	0	0.014067	0.2243	1	0.53442	0.50728	0	0.23104	0.78062	0	0.82527	0.059979	1	0.23728	0.98051	0	0.62225	0.21741
1209	1	0.24077	0.98682	0	0.97477	0.48017	1	0.90445	0.62686	1	0.46632	0.039935	0	0.67632	0.040105	1	0.13791	0.78982
1210	1	0.68354	0.97743	1	0.18896	0.72427	1	0.57715	0.62006	0	0.95207	0.21366	1	0.98832	0.5501	0	0.44686	0.19348
1211	1	0.51499	0.015668	0	0.47305	0.67655	0	0.61724	0.026923	1	0.061786	0.54498	1	0.20665	0.89642	0	0.88327	0.64305
1212	1	0.19398	0.33386	1	0.056014	0.57664	0	0.56764	0.96191	1	0.66389	0.30646	1	0.84992	0.76575	1	0.12234	0.49724
1213	1	0.33818	0.27491	1	0.11159	0.9125	1	0.36856	0.61842	0	0.57762	0.15745	1	0.51914	0.082449	1	0.16998	0.76349
1214	1	0.58175	0.39945	1	0.70803	0.80151	0	0.39326	0.74655	0	0.47706	0.90988	1	0.53987	0.50073	1	0.4739	0.93556
1215	1	0.16383	0.85812	1	0.18054	0.5997	0	0.29681	0.55698	1	0.14268	0.76175	1	0.50522	0.043064	1	0.045971	0.62761
1216	0	0.18785	0.86166	0	0.69677	0.97384	1	0.19316	0.558	1	0.046819	0.84775	1	0.11226	0.97347	0	0.39568	0.81027
1217	1	0.36718	0.90344	0	0.91595	0.99803	1	0.10009	0.83331	0	0.25443	0.51472	1	0.04027	0.48421	1	0.12593	0.33622
1218	1	0.65868	0.93254	1	0.35025	0.27688	1	0.0065291	0.56218	0	0.95742	0.14614	1	0.041191	0.39925	1	0.082715	0.063362
1219	0	0.04168	0.7152	1	0.37254	0.89544	0	0.21864	0.080638	1	0.65233	0.74006	1	0.35329	0.77575	1	0.15135	0.25363
1220	0	0.61626	0.40971	1	0.025023	0.34867	0	0.90017	0.55704	1	0.13453	0.36548	1	0.088613	0.74942	1	0.11978	0.21297
1221	0	0.12887	0.31953	0	0.12219	0.95381	1	0.74957	0.56074	1	0.1355	0.45445	1	0.13383	0.10821	1	0.74028	0.68656
1222	1	0.22607	0.58787	0	0.54325	0.65533	1	0.43911	0.30087	1	0.52232	0.17364	1	0.59497	0.29223	0	0.22379	0.61029
1223	1	0.61191	0.39025	1	0.152	0.66416	1	0.48994	0.64208	1	0.63803	0.81551	1	0.18249	0.59788	0	0.93115	0.98996
1224	0	0.99925	0.18737	0	0.13061	0.77994	1	0.02507	0.53107	1	0.085062	0.66257	1	0.48007	0.70671	1	0.97866	0.057647
1225	0	0.69221	0.80858	1	0.30424	0.82516	1	0.36311	0.29702	1	0.33506	0.31209	1	0.53919	0.11462	1	0.090161	0.31051
1226	1	0.37703	0.24687	0	0.72736	0.28903	1	0.42737	0.55437	1	0.44177	0.56059	1	0.40495	0.27765	1	0.032643	0.49119
1227	1	0.39737	0.33563	1	0.28717	0.36648	1	0.26218	0.055133	1	0.68801	0.16715	1	0.93119	0.65216	0	0.98335	0.54938
1228	1	0.10101	0.35159	1	0.50922	0.25704	1	0.37911	0.72244	0	0.8318	0.02272	1	0.10589	0.050745	1	0.2433	0.4207
1229	1	0.43865	0.040819	0	0.11619	0.46689	0	0.77992	0.36218	1	0.45819	0.99166	1	0.29617	0.29241	1	0.32272	0.28569
1230	1	0.28134	0.043884	0	0.69821	0.085034	1	0.15608	0.79587	0	0.63579	0.1626	1	0.16029	0.91895	0	0.72967	0.21535
1231	1	0.017079	0.72829	0	0.24544	0.58181	1	0.046062	0.34482	0	0.51149	0.97832	1	0.22221	0.2422	1	0.098524	0.93337
1232	0	0.52129	0.74376	0	0.17178	0.79005	0	0.68268	0.95209	1	0.40927	0.9981	0	0.24966	0.58631	1	0.27643	0.46567
1233	0	0.68432	0.53535	0	0.049342	0.78334	1	0.091274	0.31648	1	0.22567	0.29661	1	0.2499	0.47051	1	0.18373	0.88023
1234	1	0.072988	0.99479	0	0.29437	0.58776	0	0.56974	0.42326	0	0.41779	0.72248	1	0.089337	0.26633	1	0.51669	0.32627
1235	0	0.83984	0.64933	1	0.28431	0.68317	0	0.42245	0.74563	0	0.96439	0.90159	0	0.068961	0.34435	0	0.36574	0.59433
1236	1	0.35344	0.71279	0	0.031154	0.52645	1	0.057689	0.28341	0	0.1564	0.28145	1	0.54252	0.56888	1	0.25619	0.050324
1237	0	0.97303	0.51812	0	0.065637	0.62333	1	0.4907	0.055653	1	0.26616	0.67054	1	0.53887	0.43239	0	0.77253	0.56274
1238	1	0.098546	0.31146	0	0.065698	0.9145	1	0.26475	0.59808	1	0.20436	0.81351	1	0.40583	0.90982	1	0.11252	0.72674
1239	1	0.42803	0.42864	1	0.63274	0.95219	1	0.80133	0.64509	0	0.37513	0.72754	1	0.16079	0.34819	1	0.21641	0.076606
1240	0	0.86735	0.81769	0	0.95933	0.24912	1	0.091928	0.93925	1	0.83419	0.57583	1	0.28781	0.0040592	0	0.56735	0.81788
1241	0	0.0642	0.27584	1	0.21791	0.67049	1	0.87394	0.86182	0	0.087569	0.055143	1	0.1019	0.20939	1	0.33293	0.71125
1242	1	0.69717	0.26733	0	0.029408	0.10097	0	0.70509	0.7128	0	0.59323	0.73641	1	0.22305	0.21628	1	0.38408	0.84366
1243	1	0.5305	0.32838	1	0.29131	0.59103	0	0.39726	0.82561	1	0.029708	0.53913	1	0.87894	0.74594	1	0.26705	0.13535
1244	1	0.55395	0.87866	0	0.73933	0.57322	1	0.3611	0.80042	1	0.77195	0.70597	1	0.29799	0.87191	0	0.16515	0.49483
1245	1	0.009643	0.22425	0	0.31438	0.83835	1	0.56026	0.082367	0	0.25609	0.0024069	1	0.25458	0.14283	1	0.015022	0.35066
1246	0	0.81833	0.87658	0	0.50613	0.99674	1	0.12814	0.52082	1	0.090074	0.15666	1	0.90614	0.88339	1	0.50405	0.7781
1247	1	0.0086355	0.078882	0	0.45329	0.11064	1	0.016104	0.75779	0	0.24496	0.57097	1	0.2395	0.032141	1	0.25467	0.59264
1248	1	0.15872	0.49685	0	0.92476	0.53593	1	0.42247	0.36154	1	0.89695	0.34251	1	0.20588	0.53791	1	0.64922	0.86598
1249	0	0.61738	0.73178	1	0.091172	0.69595	1	0.023652	0.41159	1	0.44102	0.65169	1	0.42372	0.80557	0	0.23872	0.90742
1250	1	0.68361	0.59625	1	0.24257	0.54131	0	0.95939	0.45652	1	0.30568	0.82137	1	0.26042	0.68122	1	0.28406	0.48351
1251	1	5.7196e-006	0.70963	1	0.15338	0.61426	0	0.33319	0.14685	1	0.18208	0.78164	1	0.56885	0.1655	0	0.47756	0.11746
1252	1	0.3439	0.35131	0	0.25897	0.46289	1	0.49195	0.27801	1	0.60045	0.80341	1	0.39025	0.69533	0	0.60877	0.29355
1253	1	0.90211	0.65336	1	0.028477	0.25035	1	0.88097	0.51389	1	0.12934	0.43528	1	0.81122	0.53976	1	0.10283	0.61111
1254	1	0.21085	0.62832	1	0.50321	0.34605	1	0.098918	0.8147	1	0.68381	0.51223	1	0.56752	0.07244	1	0.98831	0.46753
1255	1	0.31793	0.59573	1	0.37352	0.59231	1	0.23756	0.51932	1	0.35803	0.13765	1	0.23341	0.10545	1	0.91026	0.97241
1256	1	0.71362	0.87969	1	0.087356	0.45327	1	0.26435	0.63065	1	0.29719	0.19199	1	0.00044533	0.90447	0	0.65706	0.07549
1257	1	0.56116	0.4424	1	0.71805	0.97183	1	0.96413	0.11521	1	0.25064	0.35841	1	0.7711	0.12418	0	0.66885	0.51723
1258	1	0.016922	0.042529	1	0.090074	0.6594	0	0.03066	0.22624	0	0.41464	0.49667	1	0.44482	0.43041	1	0.7658	0.7212
1259	1	0.21347	0.46949	0	0.69592	0.26689	0	0.30008	0.052968	0	0.032799	0.23425	1	0.88338	0.47565	1	0.2898	0.39013
1260	1	0.21873	0.057946	0	0.81777	0.63637	1	0.56665	0.80139	1	0.40993	0.41685	1	0.65654	0.18867	1	0.23261	0.62222
1261	1	0.30429	0.35987	0	0.79673	0.11066	1	0.20305	0.18233	1	0.093661	0.67122	1	0.17366	0.37697	1	0.062456	0.41024
1262	0	0.92878	0.22337	0	0.78833	0.26385	0	0.60046	0.36926	0	0.77049	0.43675	1	0.57462	0.95035	1	0.88508	0.39466
1263	0	0.38843	0.99455	1	0.30078	0.67613	1	0.41512	0.53004	1	0.11495	0.99231	1	0.32964	0.035935	1	0.75092	0.38353
1264	1	0.57481	0.525	0	0.43735	0.95779	1	0.52466	0.2473	1	0.19476	0.50818	0	0.81384	0.99772	1	0.27417	0.50788
1265	1	0.57556	0.92662	0	0.85166	0.24251	1	0.22459	0.080403	0	0.49606	0.19682	1	0.85687	0.95734	0	0.23605	0.28278
1266	1	0.46544	0.37118	0	0.13231	0.17857	0	0.72878	0.25616	1	0.2638	0.09666	1	0.28525	0.47458	0	0.79867	0.59131
1267	0	0.5222	0.26871	1	0.57821	0.76136	1	0.69331	0.20794	1	0.18612	0.20835	1	0.01474	0.67397	1	0.48568	0.55952
1268	1	0.503	0.0045575	0	0.53843	0.76506	1	0.33023	0.88973	1	0.12503	0.54697	1	0.33785	0.15109	1	0.52786	0.57408
1269	1	0.20099	0.26903	1	0.87312	0.082777	1	0.6009	0.67566	1	0.3253	0.83847	1	0.36856	0.46202	1	0.37709	0.087867
1270	0	0.73247	0.92947	0	0.042232	0.1964	1	0.55933	0.89618	0	0.53199	0.72085	1	0.97034	0.76198	1	0.29915	0.37957
1271	1	0.67836	0.79567	1	0.057956	0.16506	1	0.36164	0.92145	0	0.13138	0.12559	1	0.19042	0.067151	1	0.30367	0.92643
1272	0	0.078002	0.46163	1	0.2771	0.61887	1	0.047546	0.54666	1	0.50776	0.81241	0	0.3757	0.84266	1	0.021543	0.34194
1273	1	0.24742	0.39241	1	0.28703	0.273	0	0.92934	0.75497	1	0.10298	0.49804	1	0.07063	0.77981	1	0.079998	0.74113
1274	1	0.49752	0.24792	0	0.47003	0.39951	1	0.46363	0.84503	0	0.15492	0.064291	1	0.77	0.011218	1	0.86772	0.022626
1275	1	0.19728	0.34088	0	0.18075	0.99603	1	0.99491	0.65347	0	0.3836	0.16702	0	0.52808	0.15508	1	0.05252	0.19691
1276	0	0.19282	0.078386	0	0.66549	0.65758	1	0.15858	0.39095	0	0.22832	0.77262	1	0.60905	0.60216	0	0.99717	0.22868
1277	0	0.97842	0.30729	1	0.065337	0.91179	0	0.54327	0.52982	0	0.96002	0.25242	0	0.94884	0.8316	0	0.72141	0.33111
1278	0	0.26938	0.23254	0	0.59905	0.68719	1	0.37769	0.64185	0	0.12886	0.036627	1	0.22371	0.95378	1	0.089054	0.36056
1279	0	0.47365	0.82552	0	0.61074	0.47109	0	0.68237	0.68094	0	0.79771	0.62181	1	0.52981	0.8602	0	0.61137	0.92731
1280	0	0.17367	0.5881	1	0.363	0.95487	1	0.64549	0.63534	1	0.87716	0.84476	0	0.18525	0.84236	1	0.15218	0.56385
1281	1	0.28721	0.60479	1	0.0067621	0.38283	0	0.74183	0.33347	1	0.034144	0.7874	0	0.38114	0.3772	0	0.40058	0.82052
1282	1	0.43623	0.79191	1	0.3345	0.64097	1	0.34733	0.83128	0	0.7123	0.0052594	1	0.60525	0.64175	1	0.051023	0.36747
1283	0	0.91853	0.11048	0	0.65112	0.91845	1	0.26063	0.16546	1	0.86618	0.81192	1	0.72926	0.45935	0	0.91751	0.072242
1284	0	0.32208	0.25372	0	0.64603	0.54838	0	0.64191	0.45343	1	0.90363	0.35557	1	0.16222	0.23708	1	0.28853	0.72465
1285	1	0.23319	0.63327	1	0.42361	0.95888	1	0.97004	0.27759	0	0.84059	0.20786	1	0.19894	0.36867	1	0.16695	0.20592
1286	1	0.18126	0.29833	1	0.34049	0.69577	1	0.015901	0.92463	0	0.52963	0.50163	1	0.72261	0.83445	1	0.86236	0.61759
1287	1	0.47386	0.50039	1	0.38709	0.060164	1	0.77537	0.45511	1	0.45119	0.78235	1	0.87	0.18886	1	0.51722	0.63923
1288	1	0.46717	0.45255	1	0.90605	0.78312	0	0.79857	0.58304	1	0.16084	0.24018	1	0.12303	0.51654	1	0.34836	0.096615
1289	1	0.12224	0.6204	0	0.24428	0.27701	0	0.3789	0.56859	0	0.081233	0.1172	1	0.51919	0.74383	1	0.71302	0.94157
1290	1	0.43909	0.05139	1	0.045882	0.5822	0	0.12668	0.95314	1	0.40845	0.18637	1	0.2467	0.0057964	0	0.65693	0.56682
1291	0	0.74905	0.61027	0	0.62285	0.91118	1	0.46636	0.49095	1	0.32778	0.42708	0	0.49897	0.9917	1	0.98068	0.62038
1292	0	0.093255	0.013901	1	0.042124	0.72187	1	0.45043	0.94915	0	0.20509	0.63385	1	0.53208	0.17461	1	0.35923	0.067856
1293	1	0.40657	0.7083	0	0.56847	0.14715	1	0.4676	0.73484	0	0.76731	0.57172	1	0.47289	0.15849	1	0.063103	0.75883
1294	0	0.73742	0.26828	1	0.30649	0.55524	1	0.033216	0.12347	1	0.1582	0.26358	0	0.19621	0.22506	0	0.32639	0.92393
1295	1	0.7956	0.19944	1	0.6834	0.19213	0	0.54136	0.91984	0	0.079023	0.76711	1	0.19768	0.71509	0	0.69583	0.83973
1296	1	0.49505	0.93044	0	0.61508	0.11651	0	0.49761	0.87615	1	0.59058	0.57812	0	0.45518	0.45944	0	0.84987	0.11071
1297	1	0.32966	0.43682	1	0.093544	0.43868	1	0.52611	0.1582	1	0.70483	0.47861	1	0.40885	0.040776	1	0.1647	0.3845
1298	0	0.2588	0.59441	1	0.18812	0.12081	0	0.82157	0.80729	0	0.11034	0.18004	1	0.19307	0.36329	1	0.29207	0.77424
1299	1	0.99976	0.9865	0	0.099802	0.19558	1	0.16456	0.74321	1	0.14449	0.27403	1	0.21231	0.14787	1	0.38886	0.58101
1300	1	0.19304	0.095916	0	0.64289	0.3819	0	0.90269	0.93474	0	0.032748	0.36492	1	0.074721	0.78354	0	0.018095	0.85109
1301	1	0.44379	0.34616	0	0.064145	0.20511	1	0.49619	0.83567	1	0.088874	0.71827	1	0.38615	0.30588	0	0.76255	0.98784
1302	0	0.83806	0.50838	1	0.75603	0.16646	1	0.56217	0.56954	1	0.38741	0.77933	1	0.41377	0.73309	0	0.14121	0.3643
1303	1	0.60987	0.89133	0	0.79162	0.53898	1	0.71482	0.96503	1	0.79532	0.88571	0	0.7296	0.80943	0	0.66552	0.12032
1304	1	0.51557	0.19145	0	0.97931	0.46779	1	0.24904	0.06446	1	0.41528	0.16276	1	0.58177	0.59712	1	0.40898	0.89328
1305	1	0.36037	0.5102	1	0.54116	0.42991	0	0.70947	0.099972	0	0.55723	0.389	1	0.097713	0.8951	1	0.18478	0.75571
1306	0	0.41884	0.3544	1	0.87974	0.13828	1	0.32582	0.88308	1	0.68425	0.52929	0	0.54536	0.59483	0	0.52219	0.55492
1307	0	0.062065	0.4553	0	0.76411	0.079061	1	0.40573	0.87927	1	0.50208	0.67236	1	0.63165	0.1823	0	0.77914	0.27511
1308	0	0.8117	0.93652	0	0.029061	0.27266	1	0.021466	0.22075	1	0.35957	0.014484	0	0.15482	0.41397	1	0.3898	0.73795
1309	1	0.34306	0.64841	1	0.34463	0.4394	1	0.46233	0.41079	1	0.57433	0.17556	1	0.34251	0.56729	0	0.045489	0.32479
1310	1	0.4932	0.95455	0	0.64343	0.82849	1	0.14601	0.60943	1	0.080786	0.93011	1	0.032588	0.4381	1	0.11916	0.81336
1311	0	0.032586	0.77965	0	0.90634	0.19834	0	0.28988	0.72207	1	0.046051	0.015506	1	0.20953	0.1255	1	0.12306	0.71009
1312	0	0.97894	0.6254	0	0.40886	0.3946	1	0.39462	0.8912	1	0.054093	0.5137	1	0.99139	0.51905	1	0.032111	0.23082
1313	0	0.78153	0.019643	1	0.35804	0.2861	1	0.45507	0.53126	1	0.45007	0.77554	1	0.38866	0.41924	0	0.23689	0.39505
1314	0	0.22274	0.27492	0	0.19541	0.46693	1	0.13449	0.48816	1	0.36686	0.36497	1	0.081049	0.27702	1	0.17764	0.63044
1315	0	0.28178	0.15157	1	0.4241	0.075742	0	0.52253	0.29388	1	0.35596	0.1429	1	0.01868	0.49808	1	0.39684	0.55961
1316	1	0.42804	0.5266	1	0.30467	0.45817	1	0.1787	0.25311	1	0.38434	0.80024	1	0.55087	0.54002	0	0.53215	0.21354
1317	1	0.17083	0.90767	1	0.027159	0.043967	1	0.43184	0.58881	1	0.24136	0.022617	1	0.1369	0.14424	1	0.38753	0.61141
1318	0	0.4092	0.11338	0	0.49857	0.54663	1	0.27767	0.85981	1	0.13564	0.61776	1	0.16748	0.12217	1	0.24065	0.97995
1319	0	0.79474	0.57352	0	0.049411	0.71265	1	0.18782	0.38009	1	0.28071	0.30693	1	0.17007	0.68328	1	0.13022	0.27607
1320	0	0.46536	0.79425	0	0.0057047	0.87553	1	0.21982	0.091906	0	0.12847	0.37192	1	0.48058	0.6441	1	0.26787	0.032201
1321	0	0.028686	0.66845	1	0.3541	0.9112	1	0.26028	0.89056	0	0.16373	0.77649	1	0.20899	0.45177	1	0.012604	0.40886
1322	1	0.19767	0.14416	0	0.54359	0.4773	1	0.15664	0.99008	1	0.51827	0.42249	1	0.090054	0.41446	0	0.50594	0.49949
1323	1	0.37836	0.78293	0	0.069327	0.91171	1	0.22128	0.42591	1	0.087377	0.21992	1	0.17465	0.029707	1	0.065977	0.048877
1324	1	0.3891	0.61088	1	0.63213	0.81524	1	0.23896	0.68125	1	0.12379	0.69995	1	0.67426	0.22595	1	0.049143	0.54051
1325	1	0.021693	0.59087	1	0.31143	0.63243	1	0.047292	0.36072	1	0.060149	0.85971	1	0.3232	0.69746	1	0.20196	0.87038
1326	0	0.50872	0.16512	0	0.07335	0.94005	1	0.61437	0.2624	0	0.57961	0.52621	1	0.16744	0.17513	1	0.50538	0.77573
1327	1	0.19231	0.59483	0	0.0037475	0.21438	1	0.5526	0.56557	1	0.13431	0.67447	1	0.83714	0.82937	1	0.082181	0.53737
1328	0	0.99553	0.94661	1	0.090708	0.6503	0	0.79544	0.48742	1	0.4648	0.11319	1	0.43023	0.059896	1	0.52616	0.97592
1329	0	0.1138	0.48885	1	0.1813	0.19519	0	0.35271	0.11393	0	0.90904	0.58392	1	0.07387	0.75496	1	0.31475	0.54113
1330	0	0.71206	0.2285	0	0.12164	0.46196	1	0.21472	0.94025	0	0.60646	0.21897	1	0.083733	0.467	1	0.20457	0.8193
1331	0	0.48955	0.7108	1	0.41977	0.74426	1	0.0314	0.85245	0	0.41982	0.37721	1	0.27654	0.60113	1	0.24775	0.22141
1332	1	0.33507	0.54341	1	0.29601	0.21517	0	0.55309	0.19169	1	0.28765	0.81866	1	0.23621	0.8963	1	0.32533	0.46548
1333	1	0.47281	0.76196	1	0.26126	0.46086	0	0.40792	0.06767	0	0.89455	0.093615	1	0.19867	0.42733	1	0.1469	0.7274
1334	1	0.074813	0.3704	0	0.3315	0.12613	1	0.13663	0.78999	1	0.18884	0.17398	1	0.23189	0.12765	1	0.058392	0.16401
1335	1	0.39779	0.94813	0	0.29887	0.74836	1	0.23787	0.79793	0	0.51143	0.0096063	1	0.053574	0.76521	0	0.5172	0.95915
1336	1	0.29644	0.58479	1	0.48737	0.17091	0	0.07444	0.50669	1	0.009999	0.43608	1	0.79613	0.060238	1	0.78543	0.31199
1337	1	0.023232	0.80754	0	0.53303	0.24066	1	0.31058	0.15267	0	0.58434	0.82694	1	0.53155	0.93453	1	0.058246	0.16996
1338	1	0.23555	0.20337	1	0.88313	0.87991	0	0.52552	0.72361	1	0.54836	0.29431	1	0.90549	0.81085	0	0.71813	0.64042
1339	1	0.38698	0.36435	1	0.75339	0.034999	1	0.78416	0.57555	1	0.4218	0.53022	1	0.24351	0.37735	1	0.20325	0.19673
1340	1	0.60837	0.43011	0	0.79304	0.087714	1	0.44051	0.36577	1	0.57165	0.84873	1	0.46205	0.95737	1	0.30538	0.27493
1341	1	0.47609	0.20887	0	0.49484	0.15842	1	0.64313	0.87539	1	0.27936	0.97321	1	0.49487	0.49569	1	0.95457	0.0417
1342	0	0.46183	0.1905	0	0.76278	0.67582	1	0.57551	0.36175	0	0.41387	0.22704	1	0.19285	0.71696	1	0.15759	0.37157
1343	1	0.14638	0.48849	0	0.29439	0.16929	0	0.45092	0.85963	1	0.36529	0.2027	1	0.4115	0.6028	0	0.61089	0.98093
1344	1	0.34556	0.89525	1	0.33389	0.76785	1	0.32664	0.45957	1	0.073227	0.63444	1	0.34997	0.57699	1	0.38656	0.068597
1345	1	0.32881	0.79977	1	0.46476	0.097195	1	0.2908	0.26391	1	0.22433	0.82485	1	0.16115	0.49362	1	0.22289	8.1255e-005
1346	1	0.093273	0.90827	0	0.27181	0.12113	0	0.6034	0.97099	1	0.0095643	0.78494	1	0.91889	0.073149	1	0.43199	0.19093
1347	1	0.46043	0.89041	0	0.39196	0.33774	1	0.46046	0.18564	1	0.57061	0.41633	1	0.36643	0.039187	1	0.1514	0.65613
1348	1	0.70317	0.24904	1	0.26104	0.31774	1	0.13402	0.049443	1	0.39973	0.97842	1	0.44798	0.87142	0	0.87802	0.25694
1349	1	0.16012	0.62129	0	0.82013	0.16945	0	0.76919	0.19213	1	0.26173	0.56778	1	0.64873	0.72823	1	0.37851	0.20152
1350	0	0.64025	0.90317	0	0.37667	0.19192	1	0.19736	0.22758	0	0.45489	0.025327	0	0.12044	0.39827	1	0.29461	0.069698
1351	0	0.99605	0.20307	1	0.37351	0.55723	1	0.93399	0.4659	0	0.046018	0.17775	0	0.66532	0.69606	0	0.66221	0.87421
1352	1	0.32462	0.40299	0	0.85538	0.23374	1	0.34944	0.86708	0	0.86569	0.95059	0	0.78147	0.27703	0	0.75356	0.17792
1353	0	0.59591	0.78123	1	0.16986	0.004155	1	0.35599	0.64639	1	0.32323	0.22481	1	0.53885	0.69247	0	0.54451	0.53122
1354	1	0.51618	0.79331	1	0.29995	0.6374	1	0.271	0.098529	1	0.022559	0.83468	1	0.092489	0.77938	1	0.17184	0.31181
1355	1	0.45148	0.64465	1	0.49069	0.41735	1	0.67158	0.17915	0	0.16514	0.87009	1	0.76793	0.55223	1	0.18415	0.15881
1356	0	0.605	0.20988	1	0.74886	0.76556	1	0.068121	0.25395	0	0.024927	0.49691	1	0.82902	0.48259	1	0.3161	0.6388
1357	0	0.95278	0.81264	0	0.751	0.18981	1	0.28171	0.47239	1	0.25498	0.060353	1	0.74197	0.058967	1	0.23124	0.14933
1358	1	0.37309	0.088754	1	0.84504	0.41859	1	0.84567	0.91544	0	0.011629	0.14083	1	0.062671	0.5673	0	0.65808	0.7831
1359	0	0.78533	0.19336	0	0.93022	0.40763	1	0.24324	0.28901	0	0.081058	0.9431	1	0.80042	0.92837	1	0.53677	0.86704
1360	1	0.011953	0.60192	0	0.92608	0.30153	1	0.1783	0.51038	1	0.64339	0.8719	1	0.25194	0.54625	1	0.55967	0.30282
1361	1	0.50657	0.66851	1	0.28587	0.13218	1	0.38896	0.17046	0	0.66257	0.39279	1	0.17805	0.18673	1	0.38293	0.42529
1362	0	0.41729	0.56124	0	0.82056	0.05648	1	0.45314	0.09452	1	0.92524	0.99794	1	0.3086	0.11731	0	0.14264	0.42107
1363	0	0.23675	0.81336	1	0.97366	0.74794	1	0.32453	0.57386	1	0.43821	0.01781	1	0.85086	0.92655	1	0.54164	0.79759
1364	1	0.43945	0.043347	1	0.15875	0.79007	1	0.39885	0.382	1	0.77215	0.031702	1	0.048504	0.14524	1	0.098616	0.75213
1365	1	0.089199	0.90365	1	0.46594	0.88858	1	0.50907	0.77298	0	0.35611	0.39126	1	0.33733	0.15705	1	0.98529	0.94497
1366	1	0.25172	0.84895	0	0.93623	0.52856	1	0.30713	0.63841	1	0.054685	0.84449	1	0.017278	0.14326	1	0.18148	0.84092
1367	1	0.57703	0.96464	0	0.12276	0.91562	1	0.63857	0.96677	1	0.28091	0.765	1	0.88138	0.95114	0	0.24386	0.68498
1368	0	0.9019	0.15809	1	0.56318	0.68254	1	0.49901	0.40083	1	0.016406	0.9824	1	0.37281	0.11595	1	0.19181	0.71386
1369	1	0.68565	0.72622	1	0.091079	0.36263	0	0.53535	0.84007	1	0.028491	0.95557	1	0.81768	0.82207	1	0.20565	0.5078
1370	0	0.30244	0.17501	0	0.71579	0.057372	0	0.014441	0.91009	0	0.80312	0.62384	1	0.74012	0.19982	1	0.04275	0.5214
1371	1	0.23251	0.31754	0	0.41312	0.47935	0	0.72284	0.26054	0	0.23979	0.32328	1	0.0073305	0.19658	1	0.16494	0.3973
1372	1	0.56691	0.9819	0	0.22556	0.30328	1	0.92439	0.59445	1	0.17609	0.12246	1	0.87173	0.90919	1	0.37897	0.80854
1373	0	0.52315	0.44443	1	0.57733	0.7133	0	0.022042	0.97262	1	0.22584	0.33167	1	0.8862	0.02617	1	0.10016	0.87131
1374	1	0.18054	0.00015642	1	0.76589	0.34402	1	0.87093	0.90751	0	0.44182	0.88052	1	0.46415	0.32413	1	0.56675	0.58283
1375	1	0.30488	0.41747	0	0.7764	0.55539	1	0.9212	0.94657	1	0.29246	0.33455	0	0.64725	0.46628	1	0.24149	0.24449
1376	1	0.23956	0.83422	1	0.35427	0.84395	0	0.78638	0.73414	1	0.47453	0.17665	1	0.14804	0.34455	0	0.40307	0.056171
1377	1	0.45221	0.88085	0	0.83402	0.48273	1	0.55351	0.71727	0	0.80196	0.38677	1	0.35602	0.73105	0	0.23595	0.46002
1378	1	0.07391	0.97902	1	0.15343	0.5963	1	0.12727	0.55326	1	0.034722	0.95588	1	0.75937	0.36787	1	0.2752	0.71129
1379	1	0.29606	0.74057	1	0.2534	0.014516	1	0.15343	0.60518	0	0.84301	0.30507	1	0.74002	0.85117	0	0.57707	0.12937
1380	1	0.10175	0.39919	0	0.95623	0.1403	1	0.43847	0.94085	1	0.096712	0.75036	1	0.070466	0.15571	1	0.052021	0.81998
1381	0	0.61598	0.095623	1	0.15522	0.68174	1	0.29796	0.90753	1	0.79124	0.68633	0	0.56193	0.038156	0	0.23157	0.21374
1382	0	0.92099	0.81107	0	0.018055	0.91004	1	0.032034	0.27731	1	0.28641	0.26667	1	0.19226	0.77464	0	0.30878	0.019059
1383	1	0.872	0.99809	1	0.32978	0.13306	1	0.64199	0.041226	0	0.58024	0.029022	1	0.050722	0.063985	0	0.82763	0.64147
1384	0	0.16826	0.021324	1	0.77686	0.7893	1	0.95002	0.60375	1	0.36282	0.89712	1	0.14766	0.48255	0	0.70295	0.045323
1385	1	0.20815	0.95704	0	0.88826	0.53646	0	0.43819	0.70975	1	0.39043	0.032992	1	0.75609	0.46687	1	0.15593	0.2243
1386	0	0.47584	0.4628	0	0.68856	0.05339	0	0.23144	0.4816	0	0.060298	0.7796	1	0.96466	0.87791	1	0.24561	0.76754
1387	0	0.18053	0.85649	1	0.15583	0.46834	1	0.14609	0.73773	0	0.47129	0.612	0	0.93995	0.15223	1	0.28699	0.81795
1388	0	0.58312	0.2586	0	0.86834	0.75529	0	0.91137	0.2841	1	0.25234	0.13519	0	0.88267	0.78692	0	0.013979	0.70664
1389	0	0.53033	0.034362	1	0.31767	0.31127	1	0.3659	0.44463	1	0.3735	0.024414	1	0.38989	0.51706	0	0.41466	0.19042
1390	0	0.45333	0.47736	0	0.41899	0.036957	1	0.54063	0.81769	1	0.94179	0.41815	1	0.52354	0.75043	1	0.031626	0.10663
1391	0	0.79794	0.76828	0	0.74737	0.1136	0	0.41029	0.97149	1	0.078288	0.88493	1	0.23957	0.84784	0	0.73166	0.43854
1392	1	0.86074	0.87484	1	0.87562	0.24468	1	0.25543	0.95833	0	0.1143	0.36367	1	0.21489	0.54898	1	0.09169	0.23633
1393	1	0.69494	0.68256	0	0.21386	0.12211	1	0.23333	0.18454	1	0.0019699	0.14526	1	0.22305	0.61676	0	0.92267	0.6551
1394	1	0.27637	0.85676	1	0.16917	0.086874	1	0.32537	0.80663	1	0.3988	0.67705	1	0.46687	0.807	0	0.046261	0.4646
1395	0	0.88125	0.17188	1	0.16409	0.88619	1	0.00079819	0.5934	0	0.84172	0.54135	1	0.43714	0.78006	0	0.43677	0.027459
1396	1	0.99465	0.67243	1	0.21905	0.34435	1	0.037745	0.90543	1	0.35403	0.60058	1	0.88007	0.505	1	0.068113	0.84776
1397	1	0.72744	0.43748	0	0.075179	0.98573	0	0.59405	0.7251	0	0.74956	0.67719	1	0.0073784	0.014112	0	0.26129	0.42959
1398	1	0.45583	0.32966	1	0.55411	0.90111	1	0.30519	0.82916	1	0.12744	0.40273	0	0.030164	0.068428	1	0.25226	0.53658
1399	1	0.52334	0.59262	1	0.89378	0.43504	0	0.0095842	0.37087	1	0.0068828	0.040808	1	0.050807	0.88301	1	0.17027	0.87258
1400	0	0.37158	0.44748	0	0.0080922	0.15963	1	0.084493	0.54757	1	0.68225	0.71294	1	0.80752	0.70912	1	0.89998	0.90674
1401	1	0.071862	0.19477	1	0.86446	0.77601	0	0.37341	0.023661	1	0.10382	0.43322	1	0.41862	0.067719	0	0.049401	0.7866
1402	0	0.81309	0.7487	0	0.89466	0.99532	1	0.39703	0.66245	0	0.90866	0.46862	1	0.26895	0.337	1	0.16699	0.37012
1403	0	0.51706	0.39375	0	0.75783	0.5839	0	0.46541	0.51044	1	0.29242	0.66106	0	0.5398	0.91075	1	0.23588	0.8726
1404	1	0.4478	0.035617	1	0.28466	0.36566	1	0.25617	0.46998	1	0.4106	0.8511	1	0.34836	0.18454	0	0.49561	0.46532
1405	0	0.81407	0.27353	0	0.50789	0.10926	1	0.11045	0.86995	1	0.22942	0.61421	1	0.18433	0.36096	0	0.53488	0.44946
1406	1	0.27178	0.16211	0	0.18264	0.068254	0	0.80085	0.34085	1	0.38265	0.99587	1	0.70519	0.78301	0	0.76056	0.54819
1407	1	0.49915	0.024275	0	0.46166	0.12327	1	0.21006	0.89974	1	0.45816	0.40522	1	0.20291	0.64418	1	0.43538	0.59907
1408	1	0.23737	0.45896	0	0.40255	0.29123	1	0.25596	0.75751	1	0.37586	0.80926	1	0.29971	0.56514	0	0.68538	0.36253
1409	1	0.11196	0.8381	1	0.8614	0.67884	1	0.27401	0.60075	0	0.69968	0.17964	1	0.76163	0.62941	1	0.43302	0.63957
1410	0	0.038285	0.70679	0	0.61326	0.80997	1	0.19548	0.31814	0	0.82004	0.59066	1	0.27357	0.31227	1	0.049726	0.69119
1411	1	0.28887	0.28554	0	0.77789	0.45403	1	0.94763	0.44059	1	0.21172	0.99591	0	0.63563	0.20475	1	0.36753	0.25415
1412	0	0.81485	0.20195	1	0.14556	0.62412	1	0.38418	0.088407	0	0.20113	0.25849	1	0.49745	0.81689	1	0.083334	0.0034504
1413	0	0.90837	0.86302	0	0.18985	0.90149	1	0.28692	0.84819	0	0.48093	0.92063	1	0.5934	0.20574	0	0.25214	0.40294
1414	0	0.97019	0.32498	1	0.5106	0.9641	1	0.26236	0.22798	0	0.94437	0.2415	1	0.24589	0.10869	1	0.33279	0.16341
1415	1	0.090811	0.0068206	1	0.83488	0.29558	1	0.48536	0.41338	0	0.55016	0.024455	1	0.4743	0.10731	1	0.87666	0.25417
1416	1	0.31268	0.83848	1	0.50047	0.73727	1	0.012014	0.46453	1	0.18288	0.11409	0	0.32842	0.93926	1	0.19359	0.53193
1417	0	0.34582	0.68191	0	0.35176	0.15142	1	0.47858	0.076825	1	0.1577	0.5043	1	0.034302	0.67302	0	0.38601	0.763
1418	1	0.2072	0.43954	0	0.24301	0.26997	1	0.43767	0.75992	1	0.38742	0.40019	1	0.51683	0.24989	1	0.19377	0.039331
1419	1	0.14923	0.21299	1	0.75416	0.67804	1	0.45107	0.094923	0	0.52616	0.97972	0	0.36737	0.55328	1	0.041867	0.24611
1420	1	0.39065	0.44428	1	0.37199	0.79539	0	0.65575	0.99295	0	0.51739	0.80027	1	0.42004	0.34209	1	0.24179	0.87706
1421	1	0.96307	0.51519	1	0.12092	0.19437	1	0.53481	0.62056	0	0.97192	0.02302	1	0.29936	0.88407	1	0.12415	0.71028
1422	1	0.1229	0.21124	0	0.44	0.41118	1	0.26711	0.17167	0	0.47253	0.44499	1	0.2616	0.38936	1	0.35778	0.19235
1423	0	0.26692	0.039472	1	0.29545	0.61683	1	0.070612	0.56011	1	0.56534	0.77531	0	0.56502	0.070364	1	0.82359	0.42762
1424	1	0.53649	0.022859	1	0.003486	0.96376	1	0.35493	0.90559	0	0.31595	0.33778	0	0.0074587	0.7021	0	0.98301	0.42156
1425	1	0.021329	0.30022	1	0.067414	0.59005	0	0.1572	0.93062	0	0.49271	0.050168	1	0.93924	0.20763	0	0.92889	0.48617
1426	1	0.33873	0.21798	0	0.77233	0.0037332	1	0.7721	0.89046	0	0.4715	0.69754	1	0.41796	0.68432	0	0.15087	0.4218
1427	1	0.20249	0.26134	1	0.23533	0.11866	1	0.35246	0.21606	0	0.33538	0.77137	1	0.72112	0.446	0	0.59943	0.50778
1428	0	0.99112	0.86926	0	0.72255	0.88453	1	0.11611	0.94611	1	0.21528	0.91585	0	0.80136	0.18922	0	0.88309	0.21846
1429	0	0.89567	0.25763	1	0.29702	0.78423	0	0.5333	0.52641	0	0.93081	0.55527	1	0.20223	0.57911	0	0.68136	0.25285
1430	0	0.31033	0.11097	0	0.46099	0.71179	1	0.56316	0.20245	0	0.3594	0.97724	1	0.050096	0.53883	0	0.9402	0.48392
1431	1	0.4394	0.17184	0	0.80414	0.96324	1	0.7544	0.11085	1	0.15392	0.34373	1	0.91861	0.9139	1	0.15968	0.89018
1432	0	0.28265	0.20628	0	0.22713	0.24677	1	0.70653	0.44964	0	0.056836	0.83142	0	0.40967	0.69221	1	0.96885	0.84927
1433	0	0.47303	0.55696	1	0.90113	0.75367	1	0.71258	0.26541	0	0.57211	0.40555	1	0.57067	0.84493	1	0.41888	0.93885
1434	0	0.45793	0.66356	0	0.16094	0.17894	0	0.35247	0.66364	1	0.35549	0.54124	1	0.98516	0.84634	0	0.030387	0.22379
1435	0	0.53748	0.44138	0	0.65415	0.62143	1	0.48937	0.80548	1	0.11164	0.81434	1	0.22528	0.53217	1	0.39443	0.48073
1436	0	0.84172	0.12808	0	0.64964	0.39102	1	0.83473	0.35237	1	0.52998	0.35256	1	0.079291	0.49402	0	0.20571	0.55634
1437	1	0.1659	0.40504	0	0.35833	0.38003	1	0.21125	0.9797	1	0.066952	0.8366	1	0.44231	0.57904	1	0.059188	0.48326
1438	1	0.22795	0.87629	1	0.81772	0.41123	1	0.012016	0.82055	1	0.54469	0.55309	1	0.59712	0.67002	1	0.6981	0.22851
1439	1	0.31022	0.58899	0	0.59737	0.31606	1	0.16902	0.063958	0	0.37105	0.94087	1	0.16431	0.78283	1	0.65214	0.84045
1440	0	0.57164	0.65702	1	0.14978	0.50557	1	0.21956	0.11742	0	0.57664	0.025564	1	0.40213	0.87805	0	0.64647	0.99786
1441	0	0.27583	0.096112	0	0.35639	0.69517	0	0.89551	0.34803	0	0.80228	0.86997	1	0.82038	0.70121	1	0.25184	0.3829
1442	1	0.24578	0.17174	1	0.19174	0.19759	0	0.7964	0.07715	1	0.88391	0.072098	1	0.091334	0.47002	0	0.51348	0.32866
1443	0	0.94689	0.21013	0	0.90764	0.23017	1	0.25181	0.90074	1	0.55366	0.52515	0	0.75245	0.62733	0	0.28833	0.71517
1444	0	0.67618	0.89176	1	0.51169	0.51097	1	0.21523	0.59576	0	0.46019	0.57006	1	0.75719	0.83832	1	0.42916	0.2414
1445	0	0.92743	0.4624	1	0.011527	0.93253	0	0.4274	0.2997	1	0.17764	0.51431	1	0.52424	0.42029	0	0.8636	0.67712
1446	0	0.98305	0.70544	0	0.48725	0.58441	1	0.53806	0.14203	1	0.1815	0.8809	1	0.19266	0.46945	1	0.40952	0.40191
1447	1	0.094583	0.65417	1	0.16694	0.68993	0	0.53876	0.039203	0	0.85047	0.2109	1	0.39467	0.62382	1	0.28147	0.06386
1448	1	0.091773	0.75082	0	0.74337	0.69034	1	0.012611	0.33586	0	0.27862	0.23741	1	0.078023	0.037024	1	0.096731	0.12969
1449	1	0.93312	0.53754	0	0.33696	0.43011	1	0.23079	0.51802	1	0.46453	0.41177	0	0.8676	0.73507	0	0.39039	0.36131
1450	0	0.55101	0.76895	1	0.20758	0.19261	0	0.1203	0.69282	0	0.91648	0.33114	0	0.20213	0.53673	1	0.33813	0.32753
1451	1	0.34622	0.31337	1	0.43843	0.69358	1	0.68051	0.7209	0	0.26448	0.29289	0	0.62166	0.86087	1	0.4999	0.67076
1452	1	0.43583	0.73389	0	0.48038	0.17425	0	0.77902	0.66174	0	0.6279	0.36446	0	0.56349	0.75887	1	0.021644	0.16277
1453	0	0.51467	0.42666	1	0.76093	0.16454	1	0.095075	0.39735	1	0.34955	0.60068	1	0.042266	0.54338	1	0.30471	0.44726
1454	1	0.41193	0.34072	1	0.026103	0.93116	1	0.039724	0.023332	0	0.37953	0.52677	0	0.20897	0.99455	1	0.7938	0.064021
1455	1	0.39956	0.53117	0	0.81443	0.20235	1	0.45689	0.44874	1	0.50345	0.58426	1	0.10284	0.50603	1	0.34005	0.71679
1456	1	0.99398	0.79426	0	0.97722	0.26128	1	0.38768	0.64839	0	0.86339	0.045547	1	0.97829	0.97075	1	0.40095	0.049528
1457	1	0.52398	0.51625	1	0.14499	0.72868	0	0.91501	0.8019	1	0.59832	0.60102	1	0.52039	0.58902	1	0.85286	0.95019
1458	1	0.063273	0.41739	0	0.90212	0.92652	1	0.040913	0.13317	1	0.24294	0.56528	1	0.34933	0.15485	1	0.085704	0.95222
1459	1	0.76285	0.45426	1	0.5072	0.79886	1	0.19593	0.31261	0	0.63709	0.44891	1	0.94594	0.4289	1	0.22957	0.24233
1460	1	0.45335	0.78815	1	0.13426	0.36604	0	0.63966	0.88364	0	0.27112	0.25213	1	0.19144	0.30664	0	0.77471	0.76436
1461	0	0.67645	0.29493	0	0.44261	0.93693	1	0.31427	0.66137	0	0.69581	0.76748	1	0.078853	0.25532	1	0.13432	0.58608
1462	1	0.8358	0.10363	1	0.58957	0.073442	0	0.056459	0.95651	1	0.40795	0.99055	0	0.67786	0.37967	1	0.22992	0.26966
1463	0	0.67992	0.39959	1	0.1978	0.4488	0	0.9158	0.071524	0	0.51683	0.30939	0	0.74302	0.94663	0	0.25752	0.3426
1464	1	0.31463	0.1841	1	0.99414	0.35772	1	0.4594	0.21496	0	0.76994	0.96139	1	0.49334	0.7905	0	0.72446	0.36251
1465	1	0.36741	0.76608	1	0.025796	0.57087	1	0.20681	0.17197	1	0.088427	0.56027	1	0.62605	0.51987	0	0.27655	0.47172
1466	0	0.7561	0.98753	1	0.87779	0.062394	1	0.33902	0.79679	0	0.10768	0.23303	1	0.10394	0.49169	0	0.96771	0.70736
1467	1	0.48819	0.12856	1	0.42194	0.3331	1	0.14569	0.89249	0	0.25047	0.56127	1	0.24138	0.49002	0	0.46483	0.42376
1468	1	0.053529	0.21757	0	0.78605	0.12202	1	0.1129	0.86801	1	0.5592	0.12087	1	0.29052	0.17243	0	0.77323	0.23722
1469	0	0.60142	0.60855	1	0.49203	0.99582	1	0.042422	0.020029	1	0.12433	0.11091	1	0.81668	0.37159	1	0.78479	0.69
1470	1	0.18992	0.28472	1	0.25567	0.76126	1	0.76968	0.023185	1	0.38413	0.4474	1	0.69558	0.79266	0	0.7782	0.13397
1471	1	0.077586	0.99393	0	0.75242	0.17509	1	0.21381	0.92162	1	0.37219	0.97509	1	0.16319	0.74734	0	0.56215	0.94116
1472	1	0.31713	0.89966	0	0.18663	0.017091	1	0.13392	0.56554	1	0.53332	0.45586	1	0.048823	0.11686	0	0.4564	0.24475
1473	1	0.29474	0.60091	1	0.38278	0.26886	1	0.44576	0.032119	0	0.020835	0.16495	1	0.19242	0.043995	1	0.1373	0.69973
1474	0	0.74586	0.50048	0	0.05524	0.022014	1	0.75767	0.56082	1	0.25793	0.40439	1	0.48905	0.12518	1	0.59506	0.64892
1475	1	0.76803	0.41742	0	0.74301	0.098011	1	0.2777	0.39577	1	0.45478	0.97169	1	0.38622	0.99803	1	0.33774	0.38283
1476	0	0.94351	0.75797	0	0.33178	0.7971	1	0.23704	0.7294	1	0.40844	0.84751	1	0.55128	0.76165	1	0.010467	0.57059
1477	0	0.1344	0.42873	0	0.12443	0.24773	0	0.72083	0.071762	1	0.17843	0.61462	1	0.74435	0.15944	1	0.36969	0.48456
1478	0	0.8188	0.64883	0	0.32928	0.2797	1	0.54884	0.53357	1	0.58641	0.084991	1	0.77082	0.83612	0	0.37912	0.17163
1479	0	0.052596	0.027538	0	0.14104	0.036502	1	0.029407	0.52963	0	0.05312	0.5107	1	0.096118	0.45309	1	0.21688	0.30429
1480	0	0.21994	0.90435	1	0.15434	0.83139	1	0.27534	0.76071	0	0.94216	0.95928	1	0.92615	0.59244	0	0.50215	0.1997
1481	0	0.52578	0.45665	1	0.22979	0.60281	1	0.33157	0.98573	1	0.16107	0.50496	1	0.80424	0.27413	1	0.17097	0.17602
1482	1	0.079711	0.11646	0	0.63516	0.56711	1	0.36695	0.10702	1	0.30659	0.8996	1	0.34809	0.23631	1	0.16349	0.50246
1483	1	0.13923	0.19205	1	0.51156	0.48613	0	0.74729	0.9873	0	0.98206	0.83741	0	0.14807	0.53837	1	0.54444	0.40314
1484	1	0.42857	0.0393	0	0.22393	0.2793	0	0.88788	0.13492	1	0.075505	0.4537	1	0.041384	0.85983	0	0.086458	0.72388
1485	1	0.095982	0.76829	0	0.92256	0.62948	1	0.55646	0.56167	0	0.046494	0.75716	1	0.16646	0.3265	1	0.065336	0.13419
1486	1	0.65191	0.64121	1	0.41308	0.86409	1	0.4515	0.58026	1	0.23568	0.52874	1	0.34486	0.3888	0	0.54683	0.4202
1487	1	0.77714	0.90852	0	0.95632	0.68311	0	0.5892	0.17873	0	0.67782	0.9472	0	0.22181	0.48745	1	0.11331	0.09683
1488	0	0.60808	0.22757	1	0.40363	0.84318	1	0.47226	0.96279	0	0.74767	0.97993	0	0.02076	0.27303	0	0.6448	0.73739
1489	1	0.70274	0.50707	1	0.062599	0.93335	1	0.42309	0.97962	1	0.57677	0.74167	1	0.58019	0.81532	1	0.24468	0.57929
1490	1	0.47466	0.58275	0	0.71049	0.91781	1	0.41086	0.609	1	0.55094	0.01147	1	0.92049	0.49629	0	0.11234	0.74751
1491	0	0.27891	0.85807	0	0.98982	0.41052	0	0.37336	0.47156	1	0.25065	0.58618	1	0.85625	0.73274	1	0.47106	0.85665
1492	0	0.48659	0.51877	0	0.27682	0.29071	1	0.32284	0.87157	0	0.9634	0.021875	1	0.084905	0.71977	1	0.93677	0.92269
1493	1	0.44507	0.93219	1	0.14518	0.2599	0	0.55683	0.70419	1	0.15729	0.95828	1	0.35068	0.0056778	1	0.43391	0.21411
1494	0	0.88368	0.33425	0	0.55886	0.86962	1	0.73499	0.36886	1	0.4028	0.20146	1	0.020181	0.67748	0	0.50558	0.48796
1495	1	0.41852	0.87805	0	0.69386	0.44141	0	0.99026	0.33815	1	0.31801	0.66036	1	0.3185	0.73857	0	0.075324	0.32314
1496	0	0.95217	0.24762	1	0.34085	0.073172	1	0.46828	0.50367	1	0.25265	0.47592	1	0.90676	0.92699	1	0.21521	0.97731
1497	0	0.52276	0.8552	1	0.99021	0.85998	1	0.20024	0.51078	1	0.038109	0.32385	0	0.41184	0.05537	1	0.014257	0.11234
1498	1	0.26246	0.60798	0	0.69934	0.89794	1	0.50717	0.88208	1	0.66213	0.0943	1	0.42788	0.18245	0	0.47553	0.32241
1499	0	0.82991	0.033701	1	0.31137	0.30143	1	0.19651	0.75983	1	0.29324	0.5307	1	0.14783	0.58065	1	0.56427	0.52411
1500	0	0.09524	0.88572	0	0.56354	0.80398	1	0.076435	0.13406	0	0.79906	0.71319	1	0.50142	0.41672	0	0.39156	0.29205
1501	1	0.13532	0.81241	1	0.82612	0.97201	1	0.35861	0.58162	1	0.37926	0.81057	0	0.32424	0.50588	1	0.18401	0.85687
1502	0	0.20735	0.49755	0	0.01167	0.42316	1	0.16625	0.60835	1	0.39367	0.70754	1	0.099312	0.51641	1	0.88983	0.32184
1503	1	0.090163	0.36666	1	0.28997	0.67976	1	0.25356	0.036956	1	0.13027	0.82031	1	0.14396	0.51999	0	0.62338	0.95128
1504	1	0.75048	0.70053	1	0.25166	0.93392	1	0.97844	0.50919	0	0.94691	0.30385	1	0.22585	0.46064	1	0.47477	0.24472
1505	1	0.80677	0.21384	0	0.92884	0.60754	1	0.43288	0.92362	1	0.328	0.086274	0	0.68371	0.71252	1	0.34558	0.45027
1506	0	0.71384	0.57854	1	0.90718	0.32485	1	0.016854	0.39678	1	0.047612	0.46278	0	0.47495	0.22994	1	0.23933	0.33811
1507	1	0.40098	0.22811	0	0.89443	0.16334	1	0.23479	0.91968	1	0.2458	0.16555	1	0.23979	0.01627	0	0.70615	0.56521
1508	0	0.51942	0.28412	1	0.20066	0.23663	1	0.30098	0.61655	1	0.97778	0.52479	1	0.44166	0.50097	1	0.86763	0.67183
1509	1	0.13951	0.97496	1	0.35626	0.14543	0	0.35145	0.76786	1	0.39373	0.91226	1	0.068676	0.52056	1	0.30301	0.093911
1510	0	0.44898	0.34121	0	0.16484	0.2144	1	0.11817	0.11587	1	0.19408	0.88929	1	0.90153	0.60303	1	0.05833	0.97179
1511	0	0.96287	0.31617	0	0.86556	0.15615	1	0.18165	0.87076	1	0.09843	0.16237	1	0.48897	0.35072	1	0.5397	0.58904
1512	0	0.57991	0.45864	1	0.17901	0.43546	1	0.48416	0.51983	0	0.50129	0.86848	1	0.54579	0.21902	1	0.26385	0.068948
1513	1	0.24168	0.8245	0	0.74165	0.54988	1	0.3389	0.32551	1	0.32878	0.54443	0	0.52394	0.84129	1	0.24885	0.45487
1514	1	0.094612	0.17797	1	0.15073	0.93618	1	0.45221	0.72944	1	0.28562	0.61853	1	0.14359	0.30857	1	0.32657	0.7191
1515	0	0.42347	0.14192	0	0.78376	0.29126	1	0.26849	0.14588	0	0.95234	0.28369	1	0.10887	0.53806	1	0.13073	0.95275
1516	1	0.29065	0.7649	1	0.33494	0.41533	1	0.4396	0.57116	1	0.71654	0.59002	1	0.04538	0.44528	1	0.86961	0.023329
1517	1	0.98163	0.83738	0	0.5854	0.22584	1	0.28471	0.078999	1	0.33523	0.80382	1	0.030756	0.94182	1	0.074078	0.12639
1518	1	0.03236	0.26905	0	0.5352	0.69354	1	0.48304	0.18336	1	0.080116	0.96379	1	0.88309	0.36477	1	0.00075882	0.7336
1519	1	0.49017	0.58743	1	0.20552	0.40779	1	0.25631	0.82958	1	0.4779	0.43446	1	0.28835	0.50774	0	0.16168	0.13161
1520	1	0.010009	0.88052	1	0.42984	0.76766	1	0.22669	0.047381	1	0.35806	0.38697	1	0.54576	0.38365	0	0.019365	0.63469
1521	1	0.25233	0.43786	1	0.044355	0.91777	0	0.70836	0.43025	0	0.30497	0.058348	0	0.98516	0.34295	0	0.64968	0.80987
1522	0	0.57905	0.326	0	0.46574	0.091504	1	0.63446	0.51443	0	0.45497	0.31254	1	0.84089	0.62312	1	0.54081	0.90116
1523	1	0.32681	0.98947	1	0.32608	0.93952	0	0.91679	0.44892	1	0.17637	0.177	1	0.17984	0.84552	1	0.90703	0.62159
1524	0	0.036519	0.47663	0	0.8241	0.56797	0	0.78824	0.67907	1	0.45461	0.36104	1	0.29915	0.050672	0	0.94494	0.052208
1525	0	0.40621	0.85849	1	0.42463	0.71966	0	0.91794	0.94998	1	0.91251	0.44504	0	0.30621	0.82822	1	0.10989	0.85476
1526	0	0.72446	0.17856	0	0.56081	0.38063	1	0.04871	0.40641	1	0.11122	0.57334	1	0.78968	0.28658	1	0.69046	0.05509
1527	1	0.12523	0.62759	0	0.58503	0.89813	1	0.27728	0.01652	1	0.28843	0.36742	1	0.8422	0.74753	1	0.19973	0.74748
1528	1	0.451	0.66889	1	0.093221	0.47034	1	0.27547	0.82077	1	0.15052	0.71186	1	0.95238	0.92698	0	0.65585	0.99697
1529	1	0.21551	0.26095	0	0.50455	0.85373	0	0.84723	0.82858	0	0.56675	0.43269	1	0.23555	0.40585	1	0.34114	0.54236
1530	1	0.055401	0.2517	0	0.11587	0.67808	1	0.20551	0.052002	1	0.0087187	0.37775	0	0.44967	0.89389	0	0.17683	0.88463
1531	1	0.44538	0.45471	0	0.84665	0.25501	1	0.4922	0.17483	1	0.099945	0.58301	1	0.027613	0.1171	0	0.73195	0.40345
1532	1	0.43942	0.4812	1	0.305	0.98632	0	0.52948	0.97142	0	0.90265	0.84366	0	0.64018	0.86986	1	0.22747	0.67966
1533	0	0.65922	0.26491	1	0.45633	0.93234	1	0.67314	0.11518	0	0.23034	0.59492	1	0.48317	0.48347	0	0.64765	0.57022
1534	1	0.019449	0.69225	1	0.1373	0.21732	1	0.3477	0.47356	1	0.558	0.56064	1	0.66181	0.78528	1	0.071161	0.45278
1535	0	0.8125	0.19787	1	0.13186	0.95921	0	0.28796	0.93031	1	0.6451	0.14605	1	0.46172	0.22683	1	0.18868	0.18144
1536	1	0.80143	0.79943	1	0.080985	0.14588	1	0.30134	0.95251	0	0.7931	0.88573	0	0.59761	0.6163	1	0.50695	0.35848
1537	1	0.45799	0.93362	0	0.27364	0.1801	1	0.027645	0.52936	1	0.12271	0.58032	1	0.19546	0.1896	1	0.31859	0.39359
1538	1	0.99524	0.59263	1	0.26069	0.85553	1	0.23769	0.53542	1	0.11615	0.22372	1	0.65297	0.55955	1	0.023157	0.51973
1539	0	0.93872	0.20604	0	0.88347	0.91506	1	0.14224	0.59155	1	0.21888	0.75431	0	0.46327	0.62236	0	0.016537	0.7135
1540	0	0.90816	0.64183	1	0.0076863	0.51981	1	0.98097	0.74677	0	0.41155	0.067072	0	0.62434	0.52265	1	0.77789	0.14092
1541	0	0.11592	0.78846	0	0.1908	0.97022	1	0.7664	0.60789	0	0.95755	0.28215	1	0.47778	0.77923	1	0.14649	0.14523
1542	1	0.069423	0.49956	1	0.058873	0.051817	0	0.93279	0.11511	1	0.70697	0.47576	1	0.58655	0.93512	1	0.019335	0.60543
1543	1	0.39265	0.83053	1	0.3523	0.52185	1	0.45444	0.56458	1	0.14961	0.80454	1	0.87318	0.60673	0	0.97497	0.91241
1544	0	0.73104	0.47494	1	0.19367	0.1608	1	0.237	0.72743	1	0.9721	0.39294	1	0.19305	0.73359	1	0.34118	0.42084
1545	1	0.31902	0.95275	1	0.057743	0.91321	1	0.421	0.61365	1	0.14379	0.39057	1	0.29585	0.1882	1	0.92378	0.56375
1546	1	0.10963	0.062363	1	0.067997	0.9162	0	0.66116	0.19002	0	0.63051	0.59672	1	0.70328	0.99135	1	0.10931	0.40365
1547	1	0.89541	0.4132	1	0.17945	0.77093	1	0.27396	0.42827	0	0.21123	0.1874	1	0.4228	0.54477	1	0.95563	0.62317
1548	1	0.75249	0.93134	1	0.036898	0.77027	1	0.20519	0.34009	0	0.68401	0.45282	1	0.2121	0.083635	1	0.06947	0.69153
1549	1	0.40035	0.83313	1	0.11552	0.016615	1	0.23639	0.53045	1	0.70551	0.036149	1	0.31946	0.53497	1	0.3615	0.12429
1550	1	0.15484	0.57312	0	0.79872	0.67495	1	0.14469	0.7854	1	0.26901	0.70593	1	0.34727	0.59424	1	0.36571	0.16061
1551	1	0.025938	0.52198	0	0.94417	0.24429	0	0.13364	0.16387	1	0.9382	0.10365	0	0.93778	0.43516	0	0.37742	0.37032
1552	1	0.083159	0.96828	1	0.49311	0.21533	1	0.30733	0.84728	1	0.080355	0.58743	0	0.72163	0.74319	1	0.20878	0.57561
1553	1	0.20264	0.24876	1	0.35995	0.21065	0	0.92557	0.1147	0	0.32347	0.70617	1	0.44561	0.045617	1	0.48015	0.48535
1554	1	0.46004	0.92992	1	0.58344	0.51365	1	0.68407	0.23412	0	0.61909	0.74741	1	0.36771	0.72116	1	0.64058	0.19413
1555	1	0.3864	0.54634	0	0.76276	0.095682	1	0.48434	0.79085	0	0.96879	0.43292	1	0.45177	0.9531	1	0.45833	0.18783
1556	1	0.013511	0.80993	0	0.75803	0.68441	1	0.086393	0.22376	1	0.061467	0.84031	1	0.25846	0.41294	0	0.37469	0.3933
1557	1	0.45605	0.49832	0	0.10315	0.57333	1	0.71501	0.75172	1	0.49195	0.68535	1	0.69227	0.74561	1	0.20284	0.96097
1558	1	0.18142	0.82838	0	0.8583	0.0426	1	0.36849	0.15392	0	0.18265	0.93215	1	0.19351	0.41229	0	0.85219	0.67986
1559	1	0.17529	0.98827	0	0.67431	0.65111	1	0.13919	0.49308	0	0.23969	0.55141	1	0.085934	0.44006	0	0.2755	0.35094
1560	0	0.36597	0.8922	1	0.28534	0.084502	1	0.43917	0.14998	0	0.35138	0.99596	1	0.23915	0.39691	0	0.089233	0.85371
1561	0	0.20701	0.57338	1	0.18282	0.25083	1	0.31728	0.063168	0	0.96739	0.35812	0	0.97464	0.76908	1	0.13748	0.15283
1562	1	0.12308	0.93005	1	0.34796	0.63709	1	0.39752	0.2849	1	0.0014595	0.21857	1	0.14691	0.0010417	0	0.9345	0.17027
1563	1	0.33387	0.74545	0	0.42661	0.39073	0	0.4524	0.60655	1	0.86987	0.55694	0	0.32719	0.082561	0	0.64048	0.62231
1564	1	0.19186	0.044266	0	0.95056	0.49256	1	0.75994	0.056245	1	0.54195	0.988	0	0.7664	0.25554	1	0.365	0.45062
1565	1	0.17939	0.80534	0	0.62626	0.99323	1	0.22124	0.72547	1	0.01004	0.16366	1	0.50042	0.84189	1	0.060226	0.062012
1566	0	0.5787	0.73554	1	0.49268	0.57999	0	0.77682	0.53833	1	0.74602	0.64908	1	0.10369	0.97586	0	0.47479	0.72155
1567	1	0.91474	0.1074	1	0.31571	0.83259	1	0.04646	0.68145	0	0.8079	0.84677	1	0.49708	0.66969	0	0.93534	0.83632
1568	0	0.36832	0.9104	0	0.75824	0.18694	1	0.25626	0.83428	0	0.32676	0.42695	1	0.12827	0.3203	1	0.34296	0.34649
1569	1	0.50645	0.67815	1	0.02092	0.15431	1	0.061056	0.084571	1	0.97427	0.58578	1	0.15575	0.27898	1	0.1513	0.93611
1570	0	0.82539	0.14721	0	0.49077	0.48802	0	0.27213	0.1698	1	0.43843	0.73327	1	0.15111	0.40274	1	0.30278	0.81177
1571	1	0.37602	0.89988	1	0.3437	0.42904	0	0.57712	0.18775	0	0.80874	0.027226	1	0.2847	0.60955	1	0.0025383	0.2237
1572	1	0.36111	0.33083	1	0.017965	0.29196	0	0.49121	0.92197	0	0.55512	0.62128	1	0.097438	0.073346	1	0.28188	0.3397
1573	1	0.013638	0.72527	0	0.2194	0.46768	1	0.070704	0.55533	1	0.21391	0.98294	1	0.49102	0.52105	0	0.42698	0.55151
1574	1	0.49721	0.9833	0	0.95008	0.16691	1	0.015612	0.21168	1	0.32783	0.90225	1	0.72504	0.83367	0	0.82887	0.83276
1575	1	0.76588	0.71665	0	0.26936	0.10912	1	0.24212	0.1143	1	0.2029	0.2852	1	0.0097984	0.3872	1	0.57456	0.61259
1576	1	0.1972	0.73337	0	0.8616	0.72731	1	0.096121	0.61392	1	0.18671	0.12983	1	0.65825	0.54473	0	0.024838	0.21725
1577	0	0.88454	0.10359	0	0.91728	0.38234	1	0.16717	0.076273	0	0.84255	0.50907	1	0.49428	0.86607	1	0.0031761	0.62444
1578	0	0.022491	0.28977	0	0.32251	0.946	1	0.20113	0.71203	1	0.24789	0.89385	1	0.46872	0.53497	1	0.9588	0.44047
1579	0	0.53033	0.50119	1	0.15476	0.043643	1	0.30386	0.094989	1	0.1854	0.017333	0	0.37287	0.47617	1	0.39268	0.19282
1580	0	0.9538	0.18978	1	0.039514	0.36634	1	0.5873	0.99903	1	0.36485	0.73014	0	0.57934	0.63323	1	0.36144	0.88867
1581	0	0.10846	0.32777	1	0.39857	0.99067	1	0.14245	0.81965	1	0.33358	0.43238	1	0.037459	0.082554	0	0.87437	0.30942
1582	1	0.068947	0.068177	0	0.20197	0.38718	1	0.82144	0.63865	1	0.18598	0.048495	1	0.08281	0.21352	1	0.23532	0.34132
1583	0	0.41167	0.089018	0	0.44103	0.18326	0	0.90436	0.77154	1	0.084647	0.55287	1	0.58247	0.064927	1	0.26445	0.065077
1584	0	0.35871	0.40232	1	0.066345	0.87872	1	0.47765	0.47245	1	0.6388	0.41101	1	0.019723	0.78908	1	0.067838	0.87024
1585	1	0.36156	0.64597	0	0.46141	0.012217	1	0.37767	0.051998	1	0.9713	0.75248	1	0.090496	0.23358	1	0.1398	0.15537
1586	1	0.4287	0.3561	0	0.99731	0.55893	1	0.26431	0.44552	1	0.25522	0.55787	1	0.13029	0.7494	0	0.45469	0.53714
1587	1	0.28956	0.7988	0	0.8805	0.0052358	1	0.61822	0.87677	0	0.69219	0.84914	1	0.8926	0.71517	1	0.65544	0.67034
1588	1	0.29409	0.58184	0	0.18488	0.22759	1	0.74164	0.95036	1	0.36998	0.85374	1	0.20563	0.83638	1	0.34725	0.49675
1589	0	0.23511	0.29387	0	0.16931	0.50782	1	0.13799	0.7763	1	0.46414	0.9831	1	0.0099943	0.35084	1	0.37343	0.88876
1590	1	0.074693	0.80202	0	0.2515	0.9465	0	0.98457	0.9469	0	0.43829	0.66036	0	0.40158	0.64059	1	0.45348	0.33383
1591	1	0.51815	0.73991	1	0.6234	0.44789	1	0.083851	0.42235	0	0.83848	0.5204	1	0.13132	0.74768	0	0.84065	0.874
1592	1	0.050969	0.64704	0	0.26432	0.25256	1	0.49753	0.61323	1	0.56692	0.52456	1	0.10195	0.4908	1	0.24411	0.29359
1593	0	0.051305	0.11817	0	0.64336	0.73116	1	0.95253	0.90606	0	0.81823	0.52898	1	0.1876	0.23729	1	0.25048	0.75552
1594	1	0.3223	0.43696	1	0.1246	0.32605	1	0.96789	0.66748	1	0.32115	0.38322	1	0.48789	0.73586	0	0.70204	0.5552
1595	1	0.42151	0.6125	0	0.61426	0.39927	1	0.80168	0.89044	0	0.86333	0.69193	1	0.24517	0.99644	0	0.76283	0.03268
1596	0	0.53754	0.51042	1	0.83444	0.26997	1	0.033492	0.95464	1	0.37813	0.36587	1	0.87748	0.89845	1	0.89465	0.18083
1597	1	0.071918	0.62373	0	0.4759	0.14141	0	0.036321	0.061149	1	0.48889	0.12253	1	0.030205	0.73935	1	0.33547	0.74023
1598	1	0.013204	0.16444	1	0.052397	0.26899	0	0.51368	0.05254	1	0.53471	0.11097	1	0.19601	0.42761	1	0.78781	0.20542
1599	1	0.28512	0.18631	0	0.95559	0.49478	1	0.88612	0.72921	1	0.34299	0.82643	1	0.29054	0.75824	1	0.3948	0.81675
1600	0	0.12039	0.5374	0	0.62025	0.89394	1	0.41922	0.89395	0	0.93754	0.24121	0	0.22545	0.19363	1	0.081681	0.59882
1601	1	0.19308	0.33442	1	0.0028619	0.38905	1	0.10971	0.85018	1	0.33835	0.52455	0	0.83841	0.59058	1	0.4392	0.29703
1602	0	0.62329	0.40289	1	0.2003	0.72693	0	0.079754	0.70579	1	0.74131	0.57024	1	0.5932	0.41045	0	0.57143	0.96375
1603	0	0.48311	0.74642	0	0.46075	0.91774	1	0.14349	0.33346	1	0.87903	0.45761	0	0.82512	0.24116	0	0.64283	0.99122
1604	0	0.3152	0.11592	1	0.3879	0.91183	1	0.10961	0.56644	1	0.41665	0.093067	1	0.22764	0.64493	1	0.57858	0.82928
1605	0	0.18704	0.42573	1	0.061331	0.067649	0	0.2768	0.52886	1	0.20991	0.035724	1	0.53743	0.37572	1	0.097176	0.50663
1606	0	0.093619	0.95716	0	0.74691	0.30827	0	0.18284	0.19014	1	0.33324	0.54788	1	0.49374	0.14357	1	0.87768	0.33652
1607	0	0.50785	0.6942	1	0.13558	0.081304	1	0.035912	0.94489	0	0.61667	0.79135	1	0.14534	0.767	1	0.93824	0.7611
1608	0	0.3007	0.26012	1	0.24136	0.51864	1	0.36845	0.54649	0	0.79683	0.88184	1	0.12685	0.41902	1	0.18142	0.45568
1609	0	0.89021	0.49521	1	0.62535	0.43371	1	0.34505	0.49284	1	0.56195	0.82462	1	0.41443	0.89021	1	0.11719	0.77935
1610	1	0.28711	0.29816	0	0.95706	0.050096	1	0.11528	0.89289	1	0.59077	0.40212	0	0.653	0.20608	1	0.23874	0.12909
1611	1	0.16033	0.34772	1	0.023725	0.95942	1	0.34371	0.57399	1	0.97009	0.84399	1	0.83989	0.75751	0	0.62798	0.7699
1612	1	0.83792	0.84371	0	0.080059	0.29759	1	0.49286	0.32094	1	0.53802	0.46745	1	0.88037	0.14615	1	0.1245	0.047021
1613	1	0.21876	0.21949	0	0.080424	0.48581	1	0.44448	0.10466	1	0.23204	0.28277	1	0.55764	0.32899	1	0.096115	0.91759
1614	1	0.71155	0.94524	0	0.37561	0.98073	0	0.28518	0.14445	0	0.63111	0.3329	1	0.069392	0.80525	1	0.64555	0.2373
1615	1	0.00064167	0.63459	0	0.39971	0.4725	1	0.45451	0.097748	0	0.132	0.0058295	1	0.9509	0.46776	1	0.50475	0.99936
1616	0	0.55563	0.59254	1	0.35398	0.80952	1	0.40948	0.31416	0	0.8006	0.634	1	0.30829	0.27189	0	0.36222	0.50075
1617	1	0.029487	0.76201	1	0.070641	0.77137	1	0.75149	0.65465	0	0.64866	0.072615	1	0.8976	0.22823	1	0.30878	0.20671
1618	1	0.92919	0.019253	1	0.6909	0.99929	0	0.82438	0.17217	1	0.10535	0.81482	0	0.17448	0.41365	1	0.073407	0.82785
1619	1	0.89976	0.33546	0	0.51286	0.87317	1	0.36071	0.72516	0	0.81901	0.9798	1	0.21186	0.23872	1	0.68245	0.83787
1620	1	0.066101	0.62886	1	0.37033	0.81024	0	0.24217	0.83117	1	0.39963	0.11279	1	0.43547	0.63798	1	0.33527	0.27723
1621	0	0.19329	0.07823	1	0.2997	0.12952	0	0.90844	0.60919	1	0.065286	0.71033	1	0.95159	0.90835	1	0.1253	0.74135
1622	0	0.59412	0.46052	1	0.42729	0.05804	1	0.16105	0.30888	1	0.45887	0.90411	1	0.73957	0.21821	1	0.12529	0.40739
1623	1	0.4506	0.64334	1	0.63985	0.55107	1	0.0089595	0.87408	0	0.70404	0.94923	0	0.15928	0.36485	1	0.11172	0.017373
1624	0	0.74608	0.72078	1	0.15111	0.89536	1	0.21728	0.35116	0	0.59299	0.95913	1	0.63353	0.90246	0	0.060803	0.49114
1625	1	0.23552	0.66608	1	0.04603	0.18289	1	0.59384	0.94298	1	0.64254	0.26982	1	0.24416	0.43468	1	0.90166	0.68694
1626	1	0.1521	0.49417	1	0.30531	0.79592	0	0.65047	0.88599	1	0.36625	0.49728	1	0.43941	0.22966	1	0.92698	0.42286
1627	1	0.16124	0.27904	0	0.17828	0.69177	0	0.77808	0.40053	1	0.2425	0.23239	1	0.24128	0.82987	1	0.26085	0.83444
1628	1	0.39257	0.71136	1	0.54483	0.95012	0	0.90858	0.96121	1	0.069702	0.78432	1	0.34871	0.30161	1	0.37711	0.57177
1629	1	0.88103	0.68506	1	0.70784	0.55328	1	0.16203	0.98042	0	0.28648	0.52071	1	0.8412	0.59548	1	0.79937	0.67871
1630	0	0.011951	0.38376	1	0.27236	0.35985	1	0.14895	0.178	1	0.2352	0.019003	1	0.12158	0.30616	1	0.21429	0.05945
1631	1	0.70682	0.95987	1	0.37251	0.15258	1	0.69242	0.78288	0	0.59588	0.4159	1	0.94423	0.38437	1	0.37063	0.033551
1632	1	0.50536	0.14655	1	0.44877	0.048116	0	0.23481	0.63048	1	0.29499	0.97006	1	0.10099	0.59289	0	0.94638	0.39174
1633	1	0.15442	0.93755	1	0.12319	0.73564	1	0.020491	0.76262	1	0.5656	0.085106	1	0.024188	0.36904	1	0.80864	0.15711
1634	1	0.76068	0.89033	1	0.30495	0.38832	1	0.0012425	0.31296	0	0.95933	0.9033	1	0.44512	0.30795	1	0.57348	0.58139
1635	1	0.80181	0.67313	0	0.76928	0.13481	0	0.57705	0.43993	0	0.65035	0.2598	1	0.15698	0.35374	1	0.1586	0.2362
1636	1	0.19727	0.42041	1	0.039465	0.12318	0	0.44663	0.78393	1	0.29322	0.41229	1	0.40695	0.00037632	1	0.79884	0.93968
1637	1	0.27702	0.17821	0	0.382	0.94963	1	0.2254	0.5803	1	0.93848	0.30135	1	0.64134	0.65206	1	0.49007	0.54916
1638	1	0.13053	0.11869	1	0.58622	0.64675	1	0.75144	0.6979	1	0.14913	0.46391	1	0.2907	0.20238	0	0.052738	0.2459
1639	1	0.3956	0.47081	1	0.1313	0.91549	0	0.77339	0.5182	1	0.38256	0.34395	1	0.8973	0.79659	1	0.4445	0.17882
1640	1	0.71558	0.4905	0	0.32851	0.087018	1	0.04837	0.74746	1	0.15694	0.88819	0	0.29905	0.25463	1	0.44895	0.55775
1641	1	0.29472	0.89089	1	0.014839	0.43175	1	0.020669	0.49615	0	0.78922	0.39479	1	0.36309	0.005663	1	0.07904	0.27116
1642	0	0.20986	0.20066	1	0.64325	0.62697	1	0.072154	0.7516	0	0.88673	0.83185	0	0.55443	0.031728	1	0.63432	0.89726
1643	1	0.48357	0.54458	0	0.28542	0.13568	0	0.68548	0.83823	1	0.19084	0.3288	1	0.055291	0.7797	1	0.53057	0.7219
1644	0	0.45946	0.096906	0	0.85937	0.45866	1	0.27159	0.83043	0	0.48185	0.39656	1	0.54457	0.042512	0	0.46543	0.76615
1645	0	0.56917	0.94489	0	0.54813	0.097179	1	0.18715	0.72965	1	0.45416	0.066569	1	0.42771	0.37975	0	0.35953	0.15769
1646	0	0.14725	0.73414	1	0.93674	0.81067	1	0.02476	0.16888	1	0.26545	0.54306	1	0.83351	0.47874	1	0.087274	0.41354
1647	1	0.16904	0.28506	1	0.25814	0.93072	1	0.76294	0.97788	1	0.080341	0.25461	1	0.70343	0.41408	0	0.93615	0.78255
1648	1	0.77722	0.60488	0	0.84979	0.66392	0	0.94613	0.055074	1	0.26989	0.92993	1	0.05277	0.69336	0	0.46497	0.59114
1649	0	0.33257	0.42468	1	0.38846	0.80409	1	0.076817	0.55165	0	0.57268	0.42608	1	0.92043	0.84693	1	0.4271	0.65938
1650	1	0.02893	0.48791	1	0.38746	0.1387	1	0.23233	0.97176	0	0.34526	0.69441	1	0.19567	0.9489	0	0.8085	0.18378
1651	0	0.1999	0.14855	1	0.063624	0.43225	1	0.24208	0.060388	1	0.51102	0.029053	1	0.44916	0.30243	1	0.57798	0.97957
1652	0	0.46937	0.71694	1	0.41856	0.69037	1	0.098858	0.64385	1	0.39926	0.71752	1	0.31434	0.90084	1	0.044413	0.76552
1653	0	0.1388	0.63846	0	0.39429	0.86197	0	0.88424	0.078234	1	0.45556	0.9154	1	0.021322	0.39618	1	0.79204	0.68002
1654	0	0.37624	0.47414	0	0.91979	0.76665	0	0.10921	0.46405	0	0.62826	0.28718	0	0.26427	0.54221	1	0.10934	0.66182
1655	0	0.39744	0.79526	0	0.49632	0.81899	1	0.48021	0.24734	0	0.56393	0.12282	0	0.86369	0.62954	0	0.56404	0.7946
1656	1	0.37085	0.4314	1	0.44852	0.78033	1	0.20024	0.47017	0	0.89515	0.31845	1	0.45885	0.5531	1	0.031457	0.38804
1657	1	0.3916	0.091278	0	0.8884	0.68499	0	0.91276	0.67824	0	0.97332	0.13725	1	0.57841	0.28188	0	0.13446	0.66367
1658	0	0.65021	0.62871	0	0.40373	0.029493	1	0.49408	0.75846	1	0.30138	0.53046	1	0.43029	0.46	0	0.95916	0.81017
1659	0	0.55994	0.86265	0	0.53543	0.56646	1	0.15763	0.82087	0	0.4469	0.71696	0	0.12271	0.12904	1	0.18201	0.29317
1660	0	0.89631	0.33501	0	0.34	0.4531	0	0.079116	0.45726	1	0.9083	0.26662	1	0.4849	0.43545	0	0.912	0.35593
1661	1	0.056343	0.22866	1	0.49063	0.31939	1	0.017718	0.53932	0	0.93311	0.62035	1	0.3615	0.11002	0	0.91162	0.65384
1662	1	0.098955	0.40086	1	0.40968	0.58136	1	0.1607	0.18081	1	0.26774	0.35404	1	0.2703	0.58307	1	0.75105	0.48667
1663	1	0.21723	0.11227	1	0.98773	0.80311	0	0.70196	0.16313	1	0.16201	0.53247	1	0.51848	0.10373	1	0.33336	0.77229
1664	0	0.81767	0.11225	0	0.50926	0.79472	1	0.50942	0.73667	0	0.97328	0.30289	0	0.321	0.62871	1	0.2705	0.72198
1665	1	0.21102	0.9888	0	0.54715	0.85835	0	0.42884	0.044988	1	0.8131	0.9189	1	0.30079	0.39825	0	0.51056	0.97918
1666	1	0.0059702	0.81004	0	0.96183	0.78586	1	0.31644	0.82467	0	0.41321	0.024844	0	0.396	0.61653	0	0.54479	1.6393e-005
1667	1	0.11215	0.13186	1	0.37744	0.84632	1	0.12331	0.62819	1	0.030556	0.14776	1	0.24841	0.65689	1	0.20388	0.82232
1668	1	0.57551	0.29458	1	0.058478	0.59561	1	0.19909	0.45933	1	0.51203	0.83136	0	0.81793	0.99859	1	0.81725	0.43466
1669	1	0.09218	0.26856	0	0.46627	0.22276	1	0.18676	0.74943	0	0.046806	0.2846	1	0.039456	0.083777	0	0.80932	0.78347
1670	1	0.46027	0.78056	0	0.2693	0.80023	1	0.74466	0.16989	1	0.53686	0.64203	1	0.053561	0.34204	0	0.17803	0.89745
1671	0	0.84036	0.27427	0	0.60678	0.33546	1	0.16779	0.18274	1	0.021461	0.36899	1	0.21664	0.67101	0	0.69963	0.90616
1672	0	0.6335	0.58847	1	0.47321	0.071416	1	0.030428	0.86527	1	0.48534	0.077503	1	0.16115	0.74912	1	0.22994	0.04694
1673	1	0.24586	0.52563	1	0.091777	0.49075	0	0.96218	0.64187	1	0.26937	0.34308	1	0.91413	0.53758	1	0.28696	0.88574
1674	1	0.32056	0.30421	0	0.16775	0.15051	1	0.21651	0.86713	0	0.90031	0.90528	0	0.25659	0.92678	1	0.72036	0.92832
1675	1	0.20795	0.53607	0	0.2964	0.94764	1	0.39756	0.35929	0	0.77732	0.47404	1	0.26469	0.36864	1	0.089464	0.23162
1676	1	0.92015	0.77523	0	0.63638	0.51327	0	0.95029	0.88205	0	0.82968	0.21937	1	0.26777	0.43285	1	0.055754	0.044893
1677	0	0.086517	0.97996	0	0.089552	0.95092	0	0.79919	0.59257	0	0.18524	0.082474	1	0.79346	0.57241	0	0.43547	0.47266
1678	0	0.20797	0.90796	1	0.51093	0.76307	1	0.64519	0.9115	1	0.16025	0.38169	1	0.32521	0.46318	1	0.35461	0.13393
1679	1	0.89516	0.77687	1	0.3939	0.73963	0	0.68412	0.01988	0	0.15649	0.14503	0	0.38263	0.23031	1	0.48012	0.36855
1680	1	0.019924	0.73893	0	0.99958	0.09193	1	0.14122	0.60214	1	0.24025	0.98304	1	0.26666	0.037347	1	0.26107	0.17414
1681	1	0.43018	0.55242	0	0.042845	0.061343	0	0.62616	0.20938	1	0.52416	0.090204	1	0.65992	0.58934	1	0.50032	0.48423
1682	1	0.37429	0.52054	0	0.60761	0.45918	0	0.96059	0.64142	1	0.66763	0.89153	1	0.54559	0.69478	1	0.36953	0.93983
1683	0	0.33567	0.015089	0	0.39919	0.70811	1	0.59102	0.97921	0	0.74782	0.84301	1	0.25827	0.75477	1	0.1201	0.49116
1684	0	0.86155	0.67129	0	0.74182	0.37491	1	0.41965	0.55203	1	0.36056	0.13443	1	0.77214	0.9661	1	0.50761	0.2453
1685	1	0.85722	0.67256	0	0.26129	0.97534	0	0.072449	0.8977	0	0.69786	0.0050635	1	0.096768	0.91702	0	0.28155	0.28931
1686	0	0.22441	0.51721	0	0.55262	0.33819	1	0.8752	0.68665	1	0.39992	0.044249	0	0.73941	0.67347	0	0.84291	0.98047
1687	1	0.45392	0.15367	1	0.38731	0.84911	1	0.0093533	0.26972	0	0.84278	0.86079	1	0.7044	0.20549	0	0.13428	0.70384
1688	0	0.051301	0.98281	0	0.59005	0.63588	0	0.68527	0.4261	1	0.51569	0.80238	1	0.27445	0.748	1	0.32653	0.25341
1689	0	0.60576	0.68971	0	0.33325	0.86849	0	0.5766	0.88298	0	0.70078	0.022408	0	0.61052	0.13051	1	0.5678	0.81038
1690	0	0.11858	0.66561	0	0.076387	0.23316	1	0.32267	0.31055	1	0.084955	0.89259	1	0.21463	0.73379	1	0.024898	0.83514
1691	0	0.5208	0.94205	1	0.20245	0.11082	1	0.036426	0.69322	1	0.29694	0.15683	1	0.33744	0.7655	1	0.1743	0.0070978
1692	1	0.34105	0.43194	1	0.15557	0.85206	1	0.65323	0.91227	1	0.60083	0.64901	1	0.98701	0.2853	0	0.65428	0.94501
1693	1	0.56673	0.77781	1	0.35948	0.69596	1	0.28054	0.59832	1	0.34078	0.36738	1	0.39304	0.8883	0	0.15691	0.65555
1694	0	0.72646	0.19427	0	0.014273	0.87197	1	0.56286	0.49086	0	0.044067	0.093855	0	0.41327	0.83085	1	0.235	0.83308
1695	0	0.473	0.94739	0	0.89579	0.85325	1	0.70653	0.41644	1	0.014912	0.68119	0	0.2918	0.99594	1	0.3494	0.35842
1696	1	0.97252	0.5979	0	0.32213	0.15598	1	0.88249	0.83682	0	0.97578	0.76967	1	0.46006	0.74594	1	0.31941	0.58081
1697	1	0.21513	0.58973	0	0.42788	0.85537	1	0.067209	0.69519	0	0.75617	0.88448	1	0.033417	0.94017	0	0.16034	0.79851
1698	0	0.92304	0.74392	0	0.5046	0.55337	0	0.072178	0.16494	1	0.38269	0.37699	1	0.097238	0.53317	1	0.1704	0.90654
1699	0	0.31191	0.41296	0	0.57592	0.23513	1	0.24563	0.9227	1	0.064789	0.49529	1	0.9247	0.23099	1	0.4162	0.32228
1700	1	0.72587	0.50318	1	0.13685	0.65356	0	0.38856	0.24825	0	0.78077	0.62447	1	0.017901	0.78509	1	0.32289	0.3833
1701	1	0.20711	0.42504	1	0.30517	0.21781	1	0.41442	0.56458	1	0.0051198	0.41832	1	0.47476	0.26182	1	0.9315	0.92997
1702	0	0.93169	0.49047	1	0.96868	0.74765	1	0.14138	0.72099	0	0.12352	0.10962	1	0.27843	0.27362	0	0.69367	0.71348
1703	0	0.78949	0.14725	0	0.84724	0.63137	1	0.86704	0.47637	0	0.28381	0.082992	1	0.0915	0.87855	0	0.80565	0.72765
1704	1	0.17726	0.986	0	0.70718	0.91115	1	0.52744	0.71231	1	0.12156	0.058163	1	0.9611	0.24179	1	0.22776	0.044479
1705	0	0.59466	0.36891	1	0.33397	0.32336	1	0.74847	0.57396	1	0.75845	0.073703	1	0.40447	0.82787	1	0.34239	0.4217
1706	0	0.86242	0.91555	1	0.92062	0.1222	1	0.13899	0.49071	1	0.66287	0.039519	1	0.24169	0.5667	1	0.2314	0.16928
1707	1	0.247	0.46648	0	0.68153	0.31137	0	0.063147	0.14102	0	0.049983	0.91757	1	0.14184	0.96395	1	0.25868	0.65724
1708	1	0.35685	0.63912	0	0.045361	0.78723	1	0.16776	0.65753	1	0.6361	0.86661	1	0.89399	0.33824	1	0.31237	0.25167
1709	0	0.50152	0.86	0	0.70161	0.041452	1	0.17012	0.16788	0	0.36809	0.55288	1	0.45101	0.97324	1	0.936	0.61847
1710	0	0.36775	0.64525	1	0.31768	0.70635	0	0.4922	0.54328	1	0.41066	0.5191	1	0.25408	0.29383	1	0.502	0.60644
1711	1	0.40441	0.20673	1	0.17103	0.34511	0	0.60374	0.89331	1	0.02729	0.09392	0	0.7466	0.042066	1	0.22006	0.63569
1712	1	0.70441	0.73358	0	0.88433	0.41039	1	0.18044	0.36786	1	0.20904	0.60784	1	0.28122	0.96763	1	0.30058	0.37467
1713	0	0.95287	0.67842	1	0.10807	0.13553	0	0.21846	0.97661	1	0.10733	0.57472	1	0.14228	0.73777	1	0.15149	0.40321
1714	1	0.34603	0.72274	1	0.36229	0.84579	1	0.056355	0.14306	1	0.70365	0.21123	1	0.24433	0.34571	1	0.61552	0.11048
1715	1	0.52855	0.013917	0	0.90856	0.8947	1	0.43375	0.23418	1	0.81206	0.85185	1	0.12214	0.32581	1	0.8702	0.45061
1716	0	0.39511	0.78518	0	0.1001	0.31893	1	0.21579	0.99779	1	0.91708	0.57753	1	0.34426	0.3302	1	0.44931	0.66319
1717	0	0.74411	0.68966	1	0.089035	0.36598	1	0.14351	0.70569	1	0.56508	0.24974	0	0.33781	0.45271	0	0.67047	0.92904
1718	1	0.22482	0.43184	1	0.29578	0.41695	1	0.4382	0.42353	1	0.39156	0.56892	1	0.73903	0.43496	0	0.083263	0.35292
1719	1	0.27789	0.47137	0	0.27387	0.15209	1	0.1781	0.34712	0	0.87723	0.3986	1	0.38059	0.13922	0	0.71073	0.35912
1720	1	0.28455	0.33624	0	0.99044	0.50402	1	0.13608	0.71586	1	0.36427	0.55757	1	0.64553	0.77709	1	0.96974	0.7645
1721	1	0.1232	0.65628	0	0.6819	0.76574	1	0.48624	0.31289	1	0.49181	0.94608	1	0.025519	0.56781	1	0.34773	0.43983
1722	1	0.40883	0.74104	1	0.37454	0.78544	0	0.83821	0.29776	0	0.81958	0.58135	1	0.40871	0.14919	0	0.64225	0.33183
1723	0	0.47888	0.16203	0	0.4322	0.8939	1	0.52423	0.84241	1	0.16906	0.44107	1	0.19013	0.37805	1	0.76106	0.1494
1724	1	0.44347	0.69766	1	0.33573	0.77986	1	0.44337	0.53492	0	0.66044	0.42797	0	0.39958	0.021227	1	0.23626	0.12276
1725	1	0.049826	0.11104	0	0.7569	0.26034	1	0.65551	0.90879	1	0.1795	0.49423	1	0.68016	0.89434	1	0.67868	0.11179
1726	1	0.25238	0.096445	1	0.23675	0.45758	0	0.82544	0.36742	1	0.055495	0.93278	1	0.70136	0.29217	1	0.59938	0.80447
1727	1	0.21251	0.3603	0	0.1445	0.14856	1	0.18121	0.077385	0	0.16039	0.72539	1	0.22314	0.30546	0	0.55588	0.40977
1728	1	0.62534	0.69473	1	0.73204	0.92082	1	0.41943	0.46274	1	0.088311	0.95423	0	0.69441	0.03202	1	0.28238	0.028288
1729	0	0.81277	0.018578	1	0.22259	0.83574	1	0.46137	0.016117	1	0.45801	0.32649	1	0.26775	0.5425	1	0.80068	0.74607
1730	0	0.5418	0.42285	1	0.39316	0.5458	0	0.33624	0.67884	0	0.94693	0.19207	1	0.97018	0.49269	0	0.30695	0.20575
1731	1	0.60744	0.11646	1	0.11561	0.52974	1	0.17979	0.91981	1	0.27663	0.60648	1	0.52011	0.90925	0	0.69741	0.85513
1732	1	0.30938	0.99103	1	0.31866	0.56752	1	0.1225	0.5193	0	0.16175	0.71727	1	0.33051	0.16997	1	0.4965	0.13998
1733	0	0.3888	0.04992	1	0.94152	0.80336	0	0.94837	0.13082	0	0.044625	0.48844	1	0.88102	0.69372	1	0.33869	0.58421
1734	0	0.30436	0.4628	0	0.98388	0.45051	0	0.83966	0.25175	1	0.97866	0.23645	1	0.62348	0.16808	0	0.15	0.78468
1735	0	0.92983	0.71593	1	0.21743	0.59028	0	0.1318	0.62776	0	0.35921	0.98918	0	0.92747	0.88501	0	0.80135	0.76676
1736	0	0.36439	0.14812	1	0.18673	0.83626	1	0.83295	0.18223	1	0.68283	0.50572	0	0.19202	0.16676	0	0.77754	0.20451
1737	0	0.12934	0.22024	1	0.3574	0.53725	1	0.20978	0.35426	1	0.677	0.54893	1	0.98188	0.21245	0	0.35188	0.72711
1738	1	0.13352	0.549	0	0.74592	0.51796	0	0.050277	0.98027	1	0.033027	0.95621	1	0.15668	0.17761	0	0.1767	0.38028
1739	0	0.90607	0.92407	0	0.94243	0.39143	0	0.62834	0.61215	1	0.38345	0.67673	1	0.49557	0.79264	1	0.16952	0.4113
1740	1	0.14662	0.86897	0	0.38475	0.82463	1	0.049802	0.81594	1	0.16971	0.1478	0	0.74099	0.035769	1	0.71306	0.74493
1741	1	0.63733	0.83576	0	0.55029	0.59825	1	0.33673	0.27302	1	0.05369	0.38336	1	0.39713	0.28847	1	0.25021	0.068332
1742	0	0.99625	0.10166	1	0.19693	0.7705	1	0.0021781	0.53256	1	0.22041	0.65674	1	0.478	0.24265	0	0.91162	0.92302
1743	1	0.33656	0.45048	1	0.052087	0.88778	1	0.96662	0.67113	1	0.29102	0.77364	1	0.41232	0.76523	1	0.55342	0.29926
1744	0	0.063558	0.54023	1	0.0036485	0.51654	1	0.16885	0.31401	0	0.18009	0.6979	1	0.46758	0.22467	1	0.69539	0.14581
1745	1	0.53382	0.87243	0	0.84091	0.46114	1	0.95421	0.62441	1	0.50067	0.45496	1	0.31746	0.28677	1	0.29505	0.47408
1746	1	0.44771	0.77405	1	0.0055239	0.4419	0	0.3006	0.91768	1	0.52824	0.65306	0	0.89096	0.1947	1	0.39062	0.14464
1747	1	0.034162	0.058229	0	0.38652	0.70642	1	0.41319	0.93644	1	0.35948	0.77811	0	0.32237	0.95576	0	0.1011	0.67589
1748	1	0.46094	0.068574	0	0.15419	0.98587	0	0.70207	0.12818	1	0.92268	0.9665	1	0.03637	0.62664	0	0.96274	0.47267
1749	1	0.35574	0.62807	0	0.9744	0.4109	1	0.24478	0.99955	0	0.3993	0.50514	1	0.097584	0.83982	1	0.23593	0.044354
1750	0	0.61465	0.26227	1	0.19896	0.0049657	1	0.14658	0.58497	0	0.92948	0.32062	1	0.19248	0.65568	0	0.66811	0.25667
1751	0	0.0070502	0.95675	0	0.905	0.54683	1	0.36221	0.57323	1	0.080461	0.59532	1	0.19536	0.98062	1	0.50274	0.66974
1752	1	0.21439	0.72773	1	0.15863	0.0022214	1	0.090446	0.1619	1	0.25939	0.3282	1	0.9112	0.77206	0	0.18687	0.70001
1753	1	0.15118	0.21709	1	0.219	0.54565	1	0.060991	0.43151	1	0.040894	0.66238	1	0.34761	0.90888	0	0.07898	0.67111
1754	1	0.54414	0.45226	0	0.91775	0.18447	1	0.57207	0.86023	1	0.31712	0.026361	1	0.19593	0.28786	1	0.34517	0.45818
1755	1	0.26618	0.068954	0	0.07648	0.62358	1	0.43571	0.16442	1	0.13268	0.98865	1	0.0055939	0.32357	0	0.4393	0.79235
1756	0	0.3814	0.8454	0	0.52181	0.49197	1	0.34332	0.44419	1	0.2944	0.63401	1	0.28807	0.63447	1	0.39555	0.70003
1757	1	0.31474	0.89958	0	0.29244	0.62195	1	0.24937	0.6327	1	0.36876	0.59709	0	0.63532	0.4671	1	0.3364	0.13679
1758	0	0.54662	0.78467	0	0.23025	0.42272	0	0.017745	0.86662	1	0.39872	0.94586	1	0.30848	0.15897	0	0.61662	0.70197
1759	0	0.85756	0.76654	1	0.46045	0.7025	1	0.10614	0.58393	1	0.20018	0.98444	0	0.33123	0.86328	0	0.99308	0.86588
1760	0	0.62196	0.43659	0	0.034777	0.77674	1	0.016486	0.0039017	0	0.60367	0.70676	0	0.95764	0.80674	0	0.60641	0.49251
1761	1	0.080904	0.42926	0	0.14454	0.44324	0	0.65065	0.32723	0	0.35043	0.11755	1	0.25169	0.9789	1	0.038538	0.59939
1762	0	0.16045	0.077259	1	0.26195	0.7466	1	0.6999	0.81229	1	0.0075745	0.54784	0	0.7828	0.37152	0	0.17031	0.55393
1763	1	0.37789	0.82626	0	0.59193	0.081572	1	0.11978	0.33153	1	0.18293	0.69553	1	0.90938	0.52669	1	0.433	0.2248
1764	1	0.52499	0.2115	0	0.82111	0.82453	1	0.35525	0.89882	0	0.073532	0.41367	1	0.5098	0.87443	1	0.60935	0.57931
1765	0	0.86815	0.37276	1	0.93679	0.65912	1	0.32172	0.6969	0	0.62882	0.80161	1	0.39346	0.030796	0	0.87506	0.3971
1766	1	0.15901	0.76452	0	0.37351	0.28626	0	0.063151	0.29564	0	0.53072	0.30374	1	0.2544	0.16173	0	0.9601	0.93322
1767	1	0.21819	0.079472	0	0.47832	0.60829	1	0.39658	0.99009	0	0.95515	0.35791	1	0.13908	0.37264	1	0.09618	0.69077
1768	1	0.17705	0.61133	1	0.42606	0.8051	1	0.23365	0.74019	1	0.32122	0.79822	1	0.0042556	0.68808	1	0.39093	0.30052
1769	1	0.51608	0.26498	1	0.073903	0.40898	1	0.041603	0.83208	0	0.51749	0.64162	0	0.22632	0.27924	1	0.68815	0.78267
1770	1	0.44199	0.62616	1	0.97516	0.35821	1	0.2264	0.19018	0	0.75661	0.41543	1	0.94735	0.86261	0	0.32377	0.10646
1771	1	0.029163	0.8125	0	0.88411	0.12758	1	0.58511	0.40727	0	0.012133	0.62632	1	0.50987	0.97208	1	0.79377	0.81573
1772	0	0.53615	0.32711	1	0.33707	0.35052	0	0.33753	0.49375	1	0.24077	0.65012	1	0.23182	0.25317	0	0.38409	0.024554
1773	0	0.83559	0.11914	0	0.94533	0.29283	1	0.68702	0.79145	1	0.9566	0.24658	1	0.36066	0.31992	1	0.55102	0.42858
1774	1	0.38171	0.87585	0	0.73415	0.72347	0	0.025881	0.13605	0	0.22949	0.46352	0	0.5316	0.52601	1	0.59996	0.52152
1775	1	0.37814	0.19497	1	0.20231	0.22683	1	0.0879	0.55617	1	0.08852	0.56696	0	0.78415	0.56994	1	0.13774	0.20513
1776	1	0.89303	0.87741	0	0.96899	0.62271	1	0.45884	0.75134	0	0.46974	0.66516	1	0.19175	0.2117	0	0.55405	0.22739
1777	0	0.97895	0.020204	1	0.39406	0.58487	1	0.90726	0.95518	0	0.87503	0.85953	1	0.1046	0.38623	1	0.14116	0.90074
1778	1	0.20977	0.67632	1	0.10662	0.58515	1	0.43113	0.04537	0	0.012016	0.87451	1	0.49385	0.37155	1	0.766	0.6121
1779	1	0.20424	0.20726	1	0.29317	0.79893	1	0.103	0.72878	0	0.48035	0.57581	1	0.19479	0.3282	0	0.29771	0.039073
1780	0	0.62409	0.82642	1	0.23258	0.7226	1	0.31762	0.0017708	1	0.071087	0.94703	1	0.027578	0.84172	1	0.39633	0.1565
1781	1	0.57615	0.49529	1	0.68366	0.585	1	0.17849	0.95294	1	0.14895	0.13947	1	0.83146	0.96236	1	0.58898	0.85428
1782	0	0.85759	0.34453	0	0.5884	0.82979	0	0.61058	0.21371	0	0.79623	0.45743	0	0.99061	0.76958	0	0.17242	0.096635
1783	1	0.25678	0.092862	1	0.36153	0.61209	1	0.48047	0.63183	1	0.53355	0.81106	1	0.88823	0.71751	1	0.48807	0.10433
1784	1	0.057741	0.21301	0	0.59553	0.4034	0	0.70831	0.086299	0	0.43909	0.89732	1	0.53111	0.77983	0	0.75783	0.91822
1785	1	0.866	0.16637	0	0.77425	0.33638	1	0.37317	0.50296	0	0.73712	0.39459	0	0.39555	0.45519	1	0.23028	0.55582
1786	0	0.72177	0.055799	0	0.4514	0.53615	1	0.11457	0.21552	1	0.16351	0.73021	1	0.41972	0.86185	1	0.051774	0.7821
1787	0	0.89026	0.45481	1	0.40365	0.22334	1	0.038089	0.21925	0	0.70132	0.66444	1	0.37936	0.94558	1	0.3237	0.7009
1788	1	0.043686	0.29236	1	0.016149	0.9321	1	0.18833	0.89358	0	0.73988	0.12266	1	0.0056645	0.14595	1	0.45401	0.90631
1789	1	0.53843	0.65037	0	0.62817	0.63241	1	0.71332	0.069544	0	0.33855	0.2149	1	0.97463	0.93562	1	0.25334	0.57375
1790	1	0.26433	0.39345	0	0.59383	0.71919	1	0.21151	0.9257	1	0.05645	0.56343	1	0.63663	0.20475	1	0.019272	0.25335
1791	1	0.36824	0.019389	1	0.29019	0.31451	1	0.18604	0.50387	1	0.79444	0.71156	1	0.87603	0.41104	1	0.84896	0.083766
1792	1	0.17389	0.28845	0	0.95156	0.89323	0	0.50323	0.96768	0	0.61844	0.71055	0	0.78435	0.27783	0	0.28418	0.87661
1793	1	0.34037	0.44503	1	0.042105	0.99034	0	0.30532	0.098459	1	0.094033	0.98039	0	0.56436	0.91737	1	0.42007	0.59459
1794	0	0.11602	0.33739	1	0.59911	0.82048	1	0.089405	0.29379	1	0.10837	0.37107	1	0.42011	0.70948	1	0.071937	0.15539
1795	1	0.48745	0.12036	0	0.19939	0.35845	1	0.19763	0.91905	0	0.98839	0.47561	1	0.54763	0.099649	1	0.8644	0.018983
1796	1	0.089626	0.68316	1	0.33122	0.64288	1	0.75401	0.2547	1	0.41292	0.14111	1	0.75896	0.81896	1	0.0021151	0.27388
1797	0	0.70003	0.26202	1	0.84074	0.85203	1	0.3289	0.31173	1	0.41927	0.87757	1	0.37457	0.936	1	0.13601	0.47431
1798	1	0.73454	0.026845	0	0.63572	0.80507	1	0.2146	0.5063	1	0.14481	0.30286	1	0.19041	0.31029	1	0.15953	0.59582
1799	0	0.81804	0.10338	0	0.16792	0.30426	1	0.30577	0.83101	1	0.26916	0.87601	1	0.22839	0.3626	0	0.22799	0.37256
1800	1	0.75335	0.7339	1	0.40024	0.73224	1	0.087832	0.79345	1	0.89319	0.077727	1	0.42332	0.19009	1	0.13222	0.28847
1801	1	0.11154	0.83205	1	0.13635	0.13294	1	0.12658	0.17121	0	0.8625	0.36195	0	0.98497	0.19751	0	0.043766	0.88173
1802	0	0.84777	0.91748	1	0.33074	0.111	0	0.96157	0.61329	1	0.32831	0.8024	1	0.10014	0.41917	1	0.4645	0.14321
1803	0	0.66647	0.5314	1	0.084342	0.12048	1	0.4511	0.90295	0	0.44967	0.10261	1	0.66805	0.49901	0	0.25915	0.064872
1804	0	0.99445	0.27994	1	0.19579	0.084756	1	0.96725	0.70767	0	0.79917	0.88902	1	0.43465	0.16815	1	0.02206	0.55006
1805	0	0.17617	0.35584	0	0.57416	0.49282	1	0.1728	0.96893	0	0.89318	0.93769	0	0.17127	0.037236	1	0.74302	0.56087
1806	1	0.055046	0.19809	0	0.0053853	0.58735	1	0.025567	0.60767	1	0.27138	0.94023	1	0.37307	0.0060289	1	0.10105	0.45346
1807	0	0.61617	0.38732	1	0.15862	0.37457	0	0.56727	0.19628	0	0.19014	0.26654	0	0.040134	0.24787	0	0.74182	0.30167
1808	1	0.05072	0.9392	0	0.7125	0.16331	0	0.56033	0.064281	0	0.22443	0.67527	0	0.48996	0.4948	1	0.15333	0.53304
1809	1	0.11247	0.45144	0	0.29317	0.38108	1	0.57718	0.46809	1	0.25599	0.62721	1	0.83635	0.38678	0	0.61214	0.63558
1810	0	0.52949	0.89186	0	0.98585	0.65363	1	0.50106	0.2384	0	0.22395	0.6769	1	0.036247	0.92446	1	0.20561	0.70366
1811	0	0.5143	0.27542	1	0.18119	0.768	0	0.94498	0.37863	0	0.36707	0.77544	1	0.37876	0.97378	1	0.31609	0.34533
1812	1	0.29135	0.29786	0	0.39613	0.14857	1	0.12437	0.31999	1	0.47376	0.36435	1	0.20331	0.27362	0	0.39943	0.12284
1813	1	0.23883	0.029215	0	0.36165	0.96958	1	0.26002	0.45236	1	0.45881	0.52083	1	0.24264	0.14195	1	0.68088	0.057112
1814	1	0.42813	0.18871	1	0.57884	0.61796	1	0.35336	0.048553	0	0.21659	0.75914	1	0.49729	0.36399	1	0.12636	0.89552
1815	1	0.99353	0.3463	0	0.55107	0.18002	1	0.39643	0.75908	0	0.50398	0.61498	1	0.47811	0.65678	1	0.14759	0.43283
1816	1	0.075018	0.86042	0	0.047121	0.26323	1	0.16232	0.3867	0	0.78662	0.042941	1	0.056739	0.39635	1	0.24143	0.88593
1817	1	0.10373	0.74844	0	0.2835	0.67149	1	0.057626	0.14701	1	0.032806	0.14917	1	0.76907	0.012798	1	0.13166	0.58011
1818	0	0.49452	0.39619	1	0.54527	0.11884	1	0.77325	0.76824	1	0.75696	0.93878	1	0.18132	0.99018	0	0.8512	0.47075
1819	1	0.54934	0.85126	0	0.81902	0.90458	1	0.14598	0.43715	1	0.54564	0.80377	1	0.40103	0.70912	1	0.52221	0.037117
1820	0	0.83087	0.45063	1	0.66911	0.81477	1	0.096086	0.75618	0	0.1933	0.065958	1	0.37187	0.57331	1	0.68618	0.26021
1821	1	0.74598	0.097664	0	0.19238	0.32505	1	0.95488	0.45071	1	0.38948	0.78791	1	0.56247	0.6581	1	0.30763	0.82577
1822	1	0.41508	0.38715	1	0.043963	0.43071	1	0.041023	0.45362	1	0.15609	0.37371	1	0.75382	0.87044	0	0.50315	0.82368
1823	1	0.51959	0.3127	1	0.29198	0.2588	1	0.44856	0.76199	0	0.47496	0.076632	1	0.57182	0.11811	0	0.22796	0.54444
1824	0	0.79261	0.62265	1	0.94816	0.24534	1	0.60811	0.83752	1	0.31026	0.21816	1	0.42014	0.85142	0	0.62215	0.86708
1825	1	0.54587	0.75324	0	0.056669	0.68057	1	0.24073	0.1442	0	0.092186	0.15578	1	0.31288	0.16657	1	0.080848	0.61576
1826	1	0.4698	0.74016	0	0.043478	0.05932	0	0.82889	0.81944	1	0.28745	0.45052	1	0.23683	0.20309	0	0.68533	0.46159
1827	0	0.60509	0.87458	0	0.50306	0.67009	0	0.78972	0.8216	0	0.85851	0.52793	0	0.22336	0.30405	1	0.41137	0.060101
1828	0	0.50723	0.070524	1	0.28827	0.45085	1	0.98991	0.10963	0	0.60825	0.6243	1	0.32235	0.0047387	0	0.54297	0.9377
1829	1	0.47854	0.26023	1	0.25685	0.062604	1	0.36051	0.5856	1	0.22647	0.60698	1	0.33534	0.84753	0	0.48941	0.01607
1830	0	0.68463	0.47899	1	0.21556	0.070911	1	0.17476	0.58467	0	0.14224	0.27289	1	0.44415	0.52432	1	0.023335	0.35112
1831	0	0.084039	0.17339	0	0.77357	0.93208	1	0.045618	0.19285	0	0.47423	0.6544	1	0.35337	0.8685	1	0.86717	0.45871
1832	0	0.52266	0.91616	0	0.43914	0.12399	1	0.45983	0.038476	1	0.98056	0.9214	1	0.21487	0.099724	1	0.32634	0.96015
1833	1	0.013305	0.90504	0	0.46454	0.74892	1	0.34453	0.79091	0	0.3215	0.079786	1	0.12652	0.84459	1	0.31803	0.23332
1834	1	0.82905	0.75964	1	0.24175	0.8948	1	0.36177	0.79452	1	0.29947	0.94613	1	0.14113	0.4359	0	0.98383	0.77862
1835	1	0.11786	0.063982	0	0.69496	0.24738	1	0.32313	0.59486	1	0.31485	0.30339	1	0.13066	0.22749	1	0.24524	0.39842
1836	1	0.011976	0.9206	1	0.27673	0.95447	1	0.97693	0.72022	1	0.21048	0.49989	1	0.21925	0.11008	1	0.2538	0.61441
1837	1	0.15116	0.95468	0	0.37995	0.39386	0	0.69107	0.31469	0	0.11814	0.0038741	1	0.072595	0.68801	1	0.43033	0.91724
1838	0	0.13618	0.93178	0	0.50779	0.33436	1	0.22859	0.45418	0	0.57583	0.50722	0	0.54209	0.44721	1	0.13313	0.23428
1839	1	0.19326	0.094761	0	0.42811	0.36213	1	0.35233	0.094622	0	0.77509	0.71671	1	0.25929	0.19415	1	0.3263	0.79772
1840	1	0.13379	0.6835	0	0.43541	0.13834	1	0.29833	0.34119	1	0.49634	0.64377	1	0.16087	0.2028	1	0.66593	0.58631
1841	0	0.56579	0.9093	0	0.81662	0.07914	1	0.50523	0.62495	1	0.090678	0.49417	1	0.34441	0.7694	1	0.80285	0.23996
1842	1	0.48337	0.85543	0	0.97003	0.0070268	1	0.34893	0.2803	1	0.10676	0.056014	1	0.037441	0.13209	1	0.67708	0.56446
1843	1	0.23015	0.63068	0	0.98642	0.37493	1	0.1148	0.19828	1	0.60601	0.099567	1	0.70618	0.72282	0	0.20566	0.86012
1844	0	0.75028	0.066384	1	0.5487	0.8112	1	0.38895	0.68203	1	0.27974	0.47614	1	0.17251	0.99531	1	0.0733	0.83509
1845	1	0.80374	0.62502	0	0.15603	0.29939	1	0.4105	0.1387	0	0.78684	0.30343	1	0.82287	0.43643	1	0.11632	0.58469
1846	1	0.38904	0.94025	0	0.89195	0.84489	0	0.28401	0.59418	1	0.33517	0.55135	0	0.69989	0.1306	0	0.19851	0.21768
1847	0	0.53636	0.72605	0	0.36531	0.73376	1	0.46233	0.73933	1	0.41172	0.27901	1	0.99203	0.13072	0	0.38656	0.7037
1848	1	0.053951	0.33805	1	0.43536	0.80971	1	0.24507	0.98188	1	0.61833	0.80964	1	0.93817	0.61611	1	0.012362	0.27477
1849	0	0.81945	0.81513	0	0.89304	0.58589	0	0.75657	0.20573	1	0.23801	0.72387	0	0.63132	0.69599	0	0.033875	0.8065
1850	1	0.83265	0.58036	0	0.77166	0.61694	1	0.22253	0.62313	0	0.99481	0.39726	1	0.45918	0.62414	0	0.16643	0.6614
1851	0	0.72295	0.26018	1	0.20945	0.96822	1	0.13767	0.63268	0	0.42183	0.87174	1	0.53271	0.37403	1	0.4397	0.5848
1852	1	0.0081342	0.84874	1	0.050898	0.19824	1	0.20524	0.19621	0	0.61108	0.41866	1	0.13795	0.91444	1	0.37252	0.2796
1853	0	0.31907	0.93241	0	0.73813	0.38299	0	0.78154	0.30851	0	0.98419	0.97911	1	0.89669	0.14771	1	0.38228	0.80742
1854	1	0.10309	0.52477	1	0.30363	0.82757	1	0.071853	0.46141	1	0.12514	0.69771	1	0.44559	0.14587	1	0.97216	0.44024
1855	1	0.26846	0.24841	1	0.093338	0.6489	1	0.49193	0.33458	0	0.52309	0.66544	1	0.58994	0.59802	1	0.67534	0.98402
1856	0	0.73935	0.54086	0	0.10318	0.45488	1	0.096109	0.72207	1	0.33405	0.63719	0	0.52897	0.52972	0	0.094064	0.31323
1857	1	0.35974	0.41435	1	0.74179	0.34729	1	0.51001	0.93703	1	0.82682	0.54292	1	0.48591	0.25786	1	0.31479	0.22475
1858	1	0.16315	0.65578	1	0.1392	0.56911	1	0.11419	0.40435	1	0.35149	0.6935	1	0.36621	0.039369	1	0.47721	0.77974
1859	1	0.019811	0.63717	0	0.11922	0.9382	1	0.40682	0.18322	1	0.065777	0.97346	1	0.58714	0.28066	0	0.59995	0.32027
1860	0	0.95271	0.42104	0	0.39228	0.24252	1	0.47793	0.18764	1	0.20655	0.67291	1	0.009929	0.37874	1	0.22814	0.78406
1861	0	0.71985	0.1053	0	0.57763	0.66381	1	0.073221	0.0275	0	0.49631	0.13973	1	0.06175	0.18956	1	0.41016	0.17256
1862	0	0.89718	0.54024	0	0.88038	0.17067	0	0.51042	0.15325	1	0.64587	0.049468	1	0.41412	0.79079	0	0.51073	0.07804
1863	1	0.22804	0.084661	0	0.13867	0.73369	1	0.23989	0.68762	0	0.77776	0.26587	1	0.48354	0.52849	0	0.93573	0.50404
1864	1	0.40999	0.3487	0	0.95392	0.34785	1	0.4098	0.55701	0	0.30123	0.90532	1	0.15257	0.60186	1	0.22876	0.46517
1865	1	0.49593	0.17513	1	0.12841	0.37748	0	0.062173	0.83799	0	0.23225	0.52098	0	0.68216	0.8225	1	0.36919	0.17184
1866	1	0.52371	0.75029	1	0.80646	0.90481	1	0.65386	0.24438	0	0.30572	0.016482	1	0.54835	0.9322	0	0.98871	0.97563
1867	0	0.93505	0.98618	1	0.3501	0.24196	1	0.41423	0.87957	1	0.29615	0.26075	1	0.17205	0.22248	1	0.27345	0.34739
1868	1	0.23342	0.54757	1	0.19907	0.97984	0	0.24717	0.51455	0	0.89584	0.3713	1	0.30462	0.48397	0	0.85985	0.037966
1869	1	0.75253	0.87205	0	0.85307	0.29604	1	0.84219	0.65992	0	0.42887	0.85809	1	0.72191	0.6515	1	0.82658	0.63562
1870	0	0.93245	0.11624	0	0.78766	0.47245	0	0.44814	0.61666	1	0.35042	0.94403	0	0.98576	0.83162	1	0.080231	0.5195
1871	1	0.12739	0.4136	0	0.87025	0.11368	0	0.98204	0.041312	1	0.26405	0.0061379	1	0.50214	0.5046	0	0.038253	0.82812
1872	1	0.0022241	0.38621	1	0.1118	0.59182	1	0.23255	0.53141	1	0.045486	0.70085	1	0.34081	0.66032	1	0.57554	0.87051
1873	1	0.1516	0.26142	0	0.64153	0.52683	1	0.44029	0.94373	1	0.16397	0.086281	1	0.25015	0.57102	1	0.17915	0.36803
1874	1	0.1966	0.27378	1	0.32932	0.58509	0	0.87954	0.13171	0	0.099939	0.095938	1	0.26001	0.21973	1	0.29401	0.9301
1875	0	0.95569	0.058689	1	0.0031303	0.89427	0	0.1801	0.51397	1	0.81084	0.07449	1	0.94044	0.18955	1	0.80977	0.013255
1876	0	0.73853	0.47778	1	0.31229	0.45116	1	0.47067	0.65496	1	0.35685	0.98095	1	0.69944	0.76742	1	0.43147	0.91955
1877	0	0.03176	0.31758	0	0.21212	0.66047	1	0.33109	0.5566	0	0.73699	0.6616	1	0.47151	0.51559	1	0.033077	0.2125
1878	1	0.089291	0.30436	1	0.12577	0.29999	0	0.20039	0.174	0	0.59379	0.73508	0	0.57412	0.80553	0	0.61034	0.89767
1879	1	0.36311	0.7845	1	0.14008	0.60394	0	0.63045	0.79575	1	0.44342	0.19326	1	0.54954	0.83244	1	0.3618	0.39921
1880	1	0.41933	0.70743	0	0.28476	0.37865	1	0.35529	0.89152	0	0.63565	0.11186	1	0.76039	0.16648	0	0.4613	0.20893
1881	0	0.67729	0.56487	1	0.0071569	0.20378	1	0.30631	0.24575	0	0.012668	0.92707	1	0.25462	0.61411	1	0.18564	0.66958
1882	0	0.88252	0.49676	1	0.71241	0.9145	1	0.14558	0.76742	1	0.43974	0.64983	1	0.14243	0.7882	1	0.3033	0.64282
1883	0	0.76951	0.35507	0	0.3377	0.63113	1	0.19319	0.19265	0	0.7944	0.3868	0	0.93325	0.82501	1	0.62589	0.99779
1884	1	0.58268	0.83931	1	0.32358	0.9085	1	0.50497	0.1142	0	0.94662	0.082457	1	0.57771	0.94309	1	0.42051	0.8007
1885	1	0.50591	0.86415	1	0.37479	0.74199	0	0.75645	0.84804	1	0.78997	0.75547	1	0.43796	0.13103	1	0.43277	0.33276
1886	1	0.75494	0.13403	0	0.35121	0.50719	1	0.39823	0.41777	1	0.40891	0.40402	1	0.035046	0.54325	1	0.071968	0.12303
1887	1	0.30036	0.80228	0	0.03734	0.30407	1	0.48745	0.85353	1	0.071543	0.84327	1	0.83009	0.98173	1	0.37562	0.86383
1888	0	0.42934	0.62385	1	0.65543	0.50603	1	0.14239	0.31551	1	0.22482	0.69503	1	0.16217	0.97974	1	0.22023	0.80267
1889	1	0.058932	0.42558	1	0.87941	0.79358	1	0.61647	0.87972	1	0.29399	0.62918	1	0.24707	0.97149	1	0.38561	0.79938
1890	1	0.11961	0.072324	0	0.8378	0.66953	1	0.052333	0.82981	0	0.43222	0.21352	1	0.13217	0.15619	1	0.29779	0.287
1891	1	0.97818	0.95183	1	0.4921	0.55559	1	0.28205	0.31048	1	0.076771	0.10445	1	0.54461	0.2327	0	0.91151	0.18672
1892	1	0.4547	0.64125	1	0.79852	0.46728	1	0.12767	0.49162	1	0.19798	0.75259	1	0.58996	0.59863	1	0.24983	0.15403
1893	0	0.46206	0.86219	0	0.75289	0.62779	1	0.72464	0.63355	0	0.4063	0.45692	1	0.11537	0.48741	1	0.99585	0.1698
1894	0	0.45783	0.80404	0	0.59772	0.70933	1	0.086444	0.85857	1	0.040709	0.027828	1	0.4	0.57054	1	0.40485	0.16427
1895	0	0.71437	0.65066	1	0.10749	0.0033038	0	0.9038	0.02222	0	0.62377	0.46556	1	0.27365	0.077757	0	0.11054	0.03888
1896	1	0.2545	0.076225	0	0.18846	0.88734	1	0.62673	0.93502	0	0.31842	0.9642	1	0.083817	0.15571	0	0.46104	0.9619
1897	0	0.49917	0.87543	1	0.10621	0.82983	1	0.27411	0.95322	1	0.34491	0.20571	1	0.37084	0.91415	0	0.40578	0.49242
1898	0	0.13505	0.3901	0	0.46542	0.74035	1	0.86442	0.13735	0	0.60351	0.5379	1	0.4628	0.023226	0	0.75415	0.53158
1899	0	0.036689	0.97026	1	0.26295	0.32787	0	0.41751	0.72225	1	0.14093	0.097553	1	0.22664	0.87356	0	0.33928	0.1131
1900	0	0.083907	0.19725	0	0.63768	0.43878	1	0.28769	0.035273	1	0.46576	0.20316	1	0.61824	0.56316	1	0.2996	0.67193
1901	1	0.66155	0.51277	0	0.96018	0.28591	0	0.036733	0.38966	1	0.59803	0.98356	0	0.94489	0.59611	0	0.083599	0.91594
1902	1	0.30491	0.28984	1	0.61416	0.78011	1	0.29215	0.82157	1	0.09564	0.83151	0	0.4419	0.5028	1	0.0059224	0.1487
1903	1	0.8565	0.0022823	0	0.60967	0.46168	1	0.19847	0.82716	0	0.91158	0.30531	1	0.89093	0.41089	0	0.31066	0.32535
1904	0	0.9498	0.45697	0	0.95081	0.79203	1	0.39776	0.68078	1	0.48007	0.66221	1	0.037378	0.60391	1	0.40437	0.55627
1905	1	0.22242	0.43119	1	0.48837	0.96153	1	0.48338	0.95123	1	0.18207	0.90325	1	0.55635	0.74821	1	0.75639	0.77092
1906	1	0.61995	0.44662	1	0.027935	0.061497	1	0.087345	0.086497	1	0.28077	0.57104	0	0.96261	0.01821	1	0.90493	0.73922
1907	1	0.32654	0.36821	1	0.22625	0.61094	1	0.48044	0.33836	1	0.25634	0.96906	1	0.53711	0.5757	1	0.15679	0.2158
1908	1	0.4397	0.72313	1	0.05598	0.88494	1	0.2223	0.96333	0	0.71364	0.56325	1	0.38221	0.93311	0	0.9464	0.57075
1909	1	0.43054	0.88369	0	0.41373	0.64272	1	0.45206	0.46272	1	0.22384	0.60255	0	0.11936	0.92066	1	0.11933	0.63305
1910	1	0.72348	0.12	1	0.17982	0.29336	1	0.28228	0.46469	1	0.044523	0.758	1	0.62781	0.65661	0	0.56222	0.44136
1911	1	0.17599	0.093814	0	0.1449	0.53642	1	0.25355	0.87051	0	0.38496	0.65236	1	0.1958	0.39816	1	0.6834	0.15318
1912	1	0.77105	0.75089	1	0.40639	0.70328	1	0.73781	0.45482	1	0.45442	0.77635	1	0.19008	0.53373	1	0.44125	0.33063
1913	0	0.44141	0.036503	0	0.78798	0.94475	1	0.80813	0.94509	1	0.17784	0.024237	0	0.88511	0.89262	1	0.46105	0.78269
1914	0	0.9601	0.57002	1	0.39028	0.47714	1	0.13128	0.88299	0	0.9423	0.78306	1	0.011041	0.36069	1	0.47232	0.20458
1915	1	0.51956	0.8683	0	0.45682	0.21327	0	0.54506	0.25386	1	0.19236	0.56262	1	0.14824	0.38168	1	0.43379	0.46112
1916	1	0.16048	0.22581	1	0.19301	0.67304	0	0.74938	0.10316	1	0.29118	0.48575	1	0.60964	0.13643	1	0.13337	0.037633
1917	1	0.0033525	0.8537	0	0.867	0.044278	1	0.18374	0.40121	1	0.42991	0.65544	1	0.49619	0.13543	0	0.74543	0.19875
1918	0	0.2649	0.37279	0	0.80895	0.47535	1	0.16499	0.6102	1	0.18408	0.68686	1	0.67908	0.54167	1	0.077766	0.22897
1919	1	0.85026	0.29341	1	0.040929	0.5366	0	0.74203	0.66696	1	0.18412	0.56861	1	0.37601	0.99195	0	0.5508	0.96667
1920	1	0.88691	0.54487	1	0.40508	0.193	1	0.93813	0.24399	0	0.060902	0.66863	1	0.18385	0.54018	1	0.10042	0.47503
1921	1	0.14411	0.47218	0	0.39778	0.54849	1	0.45626	0.83703	0	0.070834	0.77448	1	0.67046	0.02976	0	0.18831	0.58316
1922	1	0.50658	0.53727	0	0.91997	0.72434	1	0.71083	0.24806	0	0.99282	0.79848	1	0.52269	0.046335	1	0.043874	0.72436
1923	1	0.78643	0.64645	0	0.10059	0.43587	1	0.073841	0.99173	1	0.95269	0.99771	1	0.60442	0.13602	1	0.33387	0.36244
1924	0	0.33151	0.93998	0	0.82362	0.25616	1	0.55085	0.558	0	0.75791	0.23517	1	0.30538	0.32664	0	0.6938	0.98466
1925	1	0.32037	0.94747	1	0.10689	0.68419	1	0.166	0.18299	1	0.79312	0.63266	0	0.54011	0.64066	1	0.21836	0.38508
1926	0	0.63986	0.047227	1	0.7428	0.35224	0	0.51202	0.90391	1	0.74377	0.65269	1	0.23515	0.6682	0	0.66299	0.89696
1927	1	0.44299	0.48635	1	0.28086	0.5096	1	0.99454	0.85152	1	0.16165	0.84824	1	0.15789	0.68993	1	0.92295	0.58289
1928	1	0.5346	0.68365	0	0.86408	0.4173	1	0.17384	0.4332	0	0.96503	0.64111	1	0.34151	0.90673	1	0.2032	0.031649
1929	1	0.0015322	0.71068	1	0.010882	0.014967	1	0.57998	0.16119	1	0.1789	0.80319	1	0.62994	0.72211	0	0.031607	0.89832
1930	1	0.16975	0.57364	0	0.026911	0.81576	1	0.37775	0.7381	1	0.40695	0.11732	0	0.00096897	0.95261	1	0.24377	0.18355
1931	0	0.97513	0.46875	1	0.15746	0.18751	1	0.34026	0.54438	1	0.88425	0.49353	1	0.077612	0.030121	1	0.20015	0.18821
1932	0	0.94774	0.86592	0	0.51826	0.59517	0	0.28787	0.57328	0	0.66866	0.45683	1	0.42189	0.97916	0	0.29245	0.41255
1933	0	0.7712	0.67512	0	0.96916	0.53778	1	0.15765	0.077651	1	0.036832	0.16288	1	0.40637	0.78087	0	0.039655	0.74353
1934	1	0.14256	0.1167	0	0.012886	0.20464	1	0.1804	0.56488	0	0.28765	0.27732	0	0.90188	0.73821	1	0.20668	0.58564
1935	0	0.40371	0.33543	1	0.19668	0.77755	1	0.031445	0.055666	1	0.17105	0.13591	1	0.14236	0.043174	0	0.28824	0.69406
1936	0	0.53046	0.58061	0	0.94046	0.95455	0	0.75731	0.63925	1	0.6223	0.69689	1	0.30769	0.31991	1	0.5244	0.9162
1937	1	0.03867	0.46344	1	0.096835	0.89141	1	0.24691	0.88428	0	0.71224	0.89294	1	0.94301	0.32596	1	0.086161	0.21927
1938	0	0.18336	0.25617	1	0.14679	0.65464	1	0.038883	0.99664	1	0.27747	0.063159	1	0.23181	0.87724	0	0.54195	0.98759
1939	1	0.30119	0.36813	1	0.03066	0.26887	1	0.21674	0.26478	1	0.4682	0.011732	0	0.36478	0.2673	1	0.49438	0.25875
1940	0	0.13807	0.34886	1	0.051339	0.63087	1	0.40669	0.69101	1	0.39006	0.20767	1	0.32856	0.30609	0	0.14515	0.62578
1941	1	0.33795	0.72267	1	0.06649	0.62205	1	0.39831	0.76175	0	0.10133	0.89122	1	0.41623	0.020597	1	0.48708	0.6092
1942	1	0.22465	0.30242	0	0.27317	0.097193	1	0.23442	0.71335	0	0.20344	0.25591	1	0.72126	0.021249	0	0.96242	0.37904
1943	0	0.51071	0.67703	1	0.31179	0.82125	1	0.38891	0.53555	1	0.40435	0.019747	1	0.10285	0.41442	1	0.15008	0.0056394
1944	0	0.90472	0.21897	1	0.73082	0.39134	0	0.85786	0.56226	1	0.043866	0.47826	1	0.30675	0.0028253	0	0.56508	0.74997
1945	1	0.34836	0.97744	1	0.044912	0.63029	1	0.15336	0.12198	0	0.98931	0.13671	1	0.50982	0.4571	0	0.56298	0.18627
1946	1	0.017991	0.58749	0	0.55388	0.16179	1	0.14983	0.44611	1	0.36857	0.34936	0	0.68282	0.032987	1	0.37571	0.87169
1947	1	0.83323	0.96322	0	0.18539	0.68637	1	0.49584	0.48875	1	0.50327	0.090236	0	0.3379	0.72194	1	0.61107	0.2688
1948	1	0.18749	0.45177	1	0.097928	0.78872	0	0.72952	0.86921	1	0.56721	0.68714	1	0.40527	0.5314	1	0.37992	0.51129
1949	1	0.17602	0.14937	1	0.3301	0.3397	1	0.8066	0.86946	0	0.24634	0.76502	1	0.5986	0.77641	1	0.65791	0.1899
1950	1	0.32911	0.62007	1	0.18183	0.9961	0	0.74424	0.82797	1	0.47015	0.38769	1	0.84016	0.52412	1	0.22235	0.97134
1951	1	0.69832	0.085638	1	0.11979	0.33562	1	0.92774	0.90775	1	0.54895	0.89418	1	0.61001	0.99441	1	0.45103	0.8059
1952	1	0.50263	0.88108	1	0.96052	0.84429	1	0.62717	0.61918	0	0.16918	0.63772	1	0.28023	0.61603	1	0.90888	0.46224
1953	1	0.28639	0.81937	1	0.010908	0.8512	1	0.90694	0.60238	1	0.51466	0.63983	1	0.48506	0.89627	1	0.17984	0.24847
1954	0	0.0058262	0.10362	0	0.54896	0.30705	1	0.33232	0.56401	1	0.32206	0.28977	1	0.68798	0.17911	0	0.84613	0.66365
1955	1	0.72297	0.76813	0	0.064386	0.8243	1	0.33505	0.56209	0	0.60418	0.44712	1	0.32049	0.14691	1	0.014255	0.10669
1956	0	0.84149	0.81372	0	0.28133	0.12649	1	0.92243	0.85935	0	0.59955	0.18672	1	0.078613	0.5437	0	0.31042	0.36108
1957	1	0.28592	0.41801	0	0.38902	0.8994	0	0.91259	0.39821	1	0.352	0.054367	1	0.89851	0.089567	1	0.88758	0.40797
1958	1	0.49579	0.43461	0	0.51651	0.41253	1	0.2192	0.30716	0	0.31332	0.94467	1	0.70753	0.12862	0	0.19377	0.76834
1959	0	0.35765	0.55437	1	0.31237	0.79793	1	0.088623	0.16933	0	0.30631	0.56924	0	0.88112	0.42812	0	0.83416	0.35433
1960	0	0.7728	0.84164	1	0.48837	0.66509	1	0.15443	0.18158	1	0.2152	0.63647	1	0.14854	0.65438	1	0.28342	0.60559
1961	1	0.7519	0.45448	1	0.44633	0.76453	1	0.17228	0.9816	1	0.46972	0.14106	1	0.50969	0.84605	0	0.54853	0.020116
1962	1	0.97297	0.80128	1	0.2936	0.61702	1	0.40649	0.76594	1	0.20211	0.71046	1	0.17856	0.53153	1	0.021964	0.36413
1963	1	0.22397	0.44713	1	0.034228	0.28922	1	0.20029	0.14704	1	0.72712	0.36576	1	0.28824	0.23361	1	0.055798	0.6567
1964	1	0.51585	0.58891	1	0.48308	0.29057	1	0.10537	0.44962	1	0.095059	0.98594	0	0.31906	0.41766	0	0.53756	0.14322
1965	0	0.36447	0.91169	1	0.067087	0.36714	1	0.044681	0.55191	0	0.34663	0.075766	1	0.097179	0.99704	1	0.71811	0.67758
1966	0	0.72369	0.55337	0	0.81248	0.76536	0	0.22749	0.13393	1	0.025201	0.81106	1	0.47957	0.69132	0	0.7941	0.70031
1967	0	0.89603	0.1356	1	0.40728	0.74513	1	0.064985	0.58223	1	0.13992	0.48769	1	0.39605	0.19793	1	0.27309	0.76309
1968	1	0.84922	0.60477	0	0.62492	0.39727	1	0.83633	0.60867	0	0.56189	0.68169	1	0.18013	0.4896	1	0.43726	0.838
1969	1	0.33902	0.72314	0	0.78032	0.56607	0	0.14446	0.044327	0	0.26763	0.57762	1	0.20564	0.5035	1	0.33542	0.25339
1970	1	0.37001	0.41957	0	0.50352	0.60648	1	0.29911	0.11047	1	0.34552	0.37491	1	0.3101	0.62213	1	0.4854	0.14408
1971	0	0.31714	0.041103	0	0.73327	0.72015	1	0.20176	0.51843	0	0.22043	0.46559	1	0.059412	0.43363	1	0.18617	0.93274
1972	0	0.77232	0.63001	1	0.057179	0.25971	0	0.78769	0.38228	0	0.28438	0.58982	1	0.30507	0.44675	1	0.26027	0.35052
1973	0	0.26389	0.013853	0	0.14982	0.11957	0	0.26416	0.89666	1	0.45883	0.26857	1	0.079703	0.82361	0	0.30988	0.077295
1974	1	0.55621	0.39635	1	0.82282	0.95823	1	0.41826	0.83236	0	0.96618	0.78082	1	0.83905	0.027775	1	0.78909	0.047772
1975	1	0.26	0.11184	1	0.26753	0.92559	1	0.07661	0.79354	0	0.98565	0.060648	1	0.39746	0.20241	0	0.52074	0.46666
1976	0	0.49986	0.27347	1	0.10311	0.52225	1	0.29379	0.85998	0	0.42177	0.052224	1	0.28298	0.20068	1	0.5427	0.85384
1977	1	0.44551	0.36966	1	0.37051	0.41626	1	0.045014	0.79999	1	0.22736	0.99038	1	0.90185	0.88826	1	0.17776	0.2049
1978	0	0.29039	0.84993	1	0.97792	0.66591	1	0.18381	0.10015	0	0.25286	0.52712	1	0.50362	0.72135	1	0.20382	0.40599
1979	0	0.85996	0.85322	0	0.33892	0.02084	1	0.74895	0.64692	0	0.053331	0.75875	1	0.98812	0.096546	0	0.82276	0.30484
1980	0	0.73046	0.97919	1	0.25413	0.63346	1	0.87279	0.22193	0	0.83185	0.57861	1	0.7029	0.80024	1	0.154	0.73799
1981	1	0.81381	0.62356	0	0.94443	0.49856	1	0.92601	0.88279	0	0.60387	0.30669	1	0.21572	0.66077	0	0.055032	0.82802
1982	0	0.6654	0.49404	0	0.47695	0.30912	0	0.1121	0.30527	1	0.051927	0.099361	1	0.12954	0.70513	1	0.047263	0.32502
1983	1	0.5605	0.94185	1	0.13452	0.72087	1	0.51772	0.44209	1	0.37062	0.91119	1	0.49859	0.12849	1	0.20638	0.69525
1984	1	0.065538	0.31101	0	0.987	0.61231	0	0.72752	0.63417	0	0.37776	0.034099	1	0.61297	0.51019	1	0.097208	0.22333
1985	0	0.50818	0.56971	1	0.36209	0.83522	0	0.72197	0.56408	0	0.26246	0.5213	1	0.31406	0.52915	1	0.24929	0.60966
1986	0	0.99146	0.04102	1	0.033415	0.31418	0	0.47431	0.63774	1	0.41488	0.21728	1	0.25314	0.24634	1	0.40282	0.67401
1987	1	0.93813	0.72026	1	0.76737	0.55829	1	0.32011	0.19382	0	0.60661	0.15647	0	0.53802	0.88704	1	0.51705	0.52178
1988	1	0.29786	0.50767	0	0.82969	0.7771	1	0.42798	0.82853	1	0.59704	0.94671	1	0.47003	0.84584	0	0.34507	0.82047
1989	1	0.24415	0.49718	1	0.13097	0.59786	1	0.30169	0.075106	1	0.96654	0.13283	1	0.53929	0.29515	1	0.23804	0.49657
1990	1	0.99021	0.31204	0	0.16973	0.38886	1	0.43212	0.40835	0	0.56036	0.72748	1	0.40891	0.056224	1	0.59095	0.8319
1991	1	0.20352	0.36533	0	0.85142	0.89181	1	0.11008	0.27003	1	0.087773	0.13459	0	0.96247	0.52066	0	0.42996	0.76401
1992	1	0.11135	0.39538	0	0.44278	0.028414	0	0.21228	0.53759	0	0.70114	0.18709	1	0.53985	0.77595	1	0.77923	0.72099
1993	0	0.85021	0.44522	1	0.71041	0.18931	1	0.56857	0.97336	1	0.2807	0.26085	1	0.1295	0.69875	1	0.20868	0.96382
1994	1	0.28778	0.99682	0	0.17971	0.23311	1	0.19315	0.79132	1	0.27315	0.098512	1	0.031351	0.070503	1	0.03156	0.89235
1995	0	0.8496	0.34981	0	0.5029	0.59006	1	0.3062	0.29998	0	0.55017	0.75084	0	0.6056	0.75923	0	0.24667	0.99478
1996	1	0.13119	0.63626	0	0.577	0.012682	1	0.34209	0.859	0	0.16527	0.10271	1	0.48234	0.034596	1	0.51052	0.089844
1997	0	0.39074	0.8036	0	0.69928	0.18062	1	0.28931	0.78105	0	0.63123	0.38657	1	0.24507	0.85091	1	0.033126	0.12435
[truncated: 8,003 more rows]
