# Supplementary material for: Mutual and asynchronous anticipation and action in sports as globally competitive and locally coordinative dynamics
Source: Sci Rep. 2015 Nov 5;5:16140. doi: 10.1038/srep16140 (PMC4633604; doi:10.1038/srep16140)
Supplement: Supplementary Dataset 2 [file srep16140-s3.csv]

	Penalty = 0						Penalty = 0.1						Penalty = 0.2						Penalty = 0.3						Penalty = 0.4
	tau = 0		tau = 0.1		tau = 0.2		tau = 0		tau = 0.1		tau = 0.2		tau = 0		tau = 0.1		tau = 0.2		tau = 0		tau = 0.1		tau = 0.2		tau = 0		tau = 0.1		tau = 0.2
	observe	non-observe	observe	non-observe	observe	non-observe	observe	non-observe	observe	non-observe	observe	non-observe	observe	non-observe	observe	non-observe	observe	non-observe	observe	non-observe	observe	non-observe	observe	non-observe	observe	non-observe	observe	non-observe	observe	non-observe
trial No	P/G	P/G	P/G	P/G	P/G	P/G	P/G	P/G	P/G	P/G	P/G	P/G	P/G	P/G	P/G	P/G	P/G	P/G	P/G	P/G	P/G	P/G	P/G	P/G	P/G	P/G	P/G	P/G	P/G	P/G
1	0	1	1	1	1	1	1	0	1	0	1	1	0	1	1	0	1	0	1	0	1	1	1	1	1	0	0	0	1	1
2	1	1	1	1	1	1	0	0	1	1	1	0	1	1	0	1	1	0	0	0	1	1	1	1	0	1	0	0	1	0
3	1	1	1	0	1	0	0	1	1	1	1	0	0	1	1	1	1	1	0	0	1	0	1	1	0	0	1	0	1	1
4	1	0	1	0	1	0	1	1	1	0	1	0	1	0	1	1	1	0	1	1	1	0	0	1	1	1	0	1	0	1
5	0	1	1	1	1	1	1	1	0	1	1	1	1	0	0	0	1	0	1	1	1	0	0	0	1	0	0	1	1	1
6	0	1	1	1	1	1	0	1	1	1	1	1	0	0	0	1	1	1	0	0	1	1	1	1	1	1	1	0	1	1
7	1	1	1	1	1	1	1	0	1	1	0	1	0	1	1	1	1	0	0	0	0	0	1	0	1	1	1	0	1	0
8	1	1	1	1	1	1	1	1	1	0	1	1	1	1	1	1	1	1	1	0	1	1	1	1	1	1	1	0	1	1
9	1	0	0	1	0	1	1	1	1	0	1	1	0	0	1	1	1	0	0	0	0	1	1	1	1	1	1	1	1	0
10	1	1	1	0	1	1	1	0	1	1	1	0	1	1	1	0	1	1	1	0	1	0	0	1	1	1	0	0	1	1
11	1	0	1	1	1	1	1	1	1	0	0	1	1	1	0	1	1	1	1	0	0	0	1	0	1	1	0	0	1	1
12	1	1	1	1	1	1	0	0	1	0	0	1	1	0	1	0	0	1	1	1	1	0	0	0	0	1	0	1	1	0
13	0	0	1	1	1	1	1	0	1	1	1	0	0	0	1	0	0	1	0	0	1	0	0	0	1	0	0	0	1	1
14	0	1	1	1	1	1	0	0	1	0	0	1	0	1	1	1	1	1	1	0	1	1	1	1	1	1	1	0	1	1
15	1	1	1	1	1	1	0	0	1	1	1	1	1	0	1	1	1	1	1	0	1	0	1	1	1	1	1	0	0	0
16	1	0	1	1	1	1	1	0	1	0	1	1	1	0	1	1	1	0	0	0	1	0	1	0	1	1	0	0	1	0
17	1	1	1	1	1	1	1	1	1	1	1	1	1	0	1	1	1	0	1	1	0	0	1	1	1	1	1	0	1	1
18	0	0	1	1	1	1	1	0	1	1	1	0	1	1	1	0	1	0	1	1	1	0	1	1	0	0	1	0	1	0
19	1	1	1	1	1	0	1	1	1	1	0	1	1	0	1	1	1	1	0	0	0	0	1	1	0	0	1	0	1	0
20	1	0	0	1	1	1	0	0	0	0	1	1	1	1	1	0	1	1	1	1	1	0	1	0	1	0	1	1	1	1
21	1	0	1	1	1	1	1	0	0	1	1	1	0	1	1	1	1	1	1	1	0	0	1	0	1	1	1	0	1	1
22	1	1	1	0	1	1	1	0	1	1	1	1	0	1	1	1	1	1	1	1	1	0	1	0	1	1	0	0	1	0
23	1	0	1	1	1	1	1	0	1	1	1	1	1	1	1	1	1	1	1	0	0	0	1	0	1	0	1	1	1	0
24	0	1	1	1	1	1	1	0	1	1	1	1	0	0	1	0	1	1	1	0	0	0	1	1	0	0	0	1	1	0
25	1	1	1	0	1	1	1	1	1	0	1	1	0	1	0	0	1	1	1	0	0	1	1	1	0	0	1	1	1	0
26	0	1	1	1	1	1	1	0	0	1	1	1	1	1	1	1	1	0	1	1	0	1	1	1	1	1	0	1	1	0
27	0	1	1	1	1	1	1	1	1	0	1	1	0	1	1	1	1	1	1	0	1	1	1	0	1	0	1	0	1	0
28	0	0	1	1	1	1	1	0	1	1	1	0	0	1	1	1	1	1	1	1	0	1	1	0	0	1	0	0	1	1
29	1	1	1	1	1	1	0	1	1	1	1	1	0	0	1	0	1	1	1	0	1	1	1	1	1	0	1	1	1	1
30	0	0	1	1	0	1	1	1	1	0	1	1	1	1	0	0	1	0	1	0	1	1	1	0	1	0	0	1	0	1
31	1	0	1	1	1	1	0	1	1	1	1	1	1	1	1	1	0	1	1	1	1	0	1	1	1	0	0	1	1	1
32	1	1	1	1	1	1	0	0	0	1	1	1	0	1	1	1	1	0	1	1	1	1	1	0	0	0	0	1	0	0
33	1	1	0	1	1	1	0	1	1	0	1	0	1	0	0	0	1	0	1	1	1	1	1	1	0	1	0	1	0	0
34	1	1	1	1	1	1	1	0	1	1	1	1	1	1	1	1	1	1	1	0	0	0	1	1	1	1	1	0	0	1
35	1	0	1	1	1	1	1	1	1	1	1	1	1	1	1	0	1	1	1	0	1	1	0	0	0	1	1	0	0	1
36	1	0	1	1	1	1	1	1	1	0	1	1	1	1	0	0	1	1	0	0	1	1	1	1	0	0	1	0	1	1
37	0	0	1	1	1	1	1	1	0	1	1	1	0	1	1	0	0	1	0	0	1	1	1	0	1	1	1	0	1	0
38	1	1	1	1	1	1	1	0	1	1	1	0	1	1	1	0	0	1	1	1	1	1	0	0	1	1	1	1	1	1
39	0	0	1	1	1	1	0	1	1	0	0	0	1	1	1	1	0	1	1	1	1	1	1	0	1	0	0	1	1	1
40	1	1	1	1	1	1	0	1	1	0	1	1	1	1	1	0	1	0	0	1	1	1	1	1	0	0	1	1	1	0
41	1	0	1	1	0	1	0	1	1	1	1	0	1	0	0	1	1	1	0	1	1	0	1	1	1	1	0	0	1	0
42	1	0	1	1	1	1	0	0	0	1	1	1	1	1	1	1	1	1	0	0	0	0	1	0	1	1	1	1	1	1
43	1	0	1	1	1	1	0	1	1	0	0	1	1	1	1	0	1	1	1	0	1	0	1	0	1	0	1	0	1	1
44	1	1	0	1	1	1	1	0	0	1	1	0	1	0	1	0	0	1	0	1	1	1	1	1	1	0	0	0	1	1
45	1	1	1	1	1	1	1	0	0	0	1	1	1	0	1	1	1	1	1	1	0	0	1	1	0	1	0	0	1	1
46	1	0	0	0	1	1	1	1	0	1	1	1	1	0	1	0	1	0	0	0	1	0	1	1	1	0	0	1	1	0
47	1	1	1	1	1	1	1	0	1	1	1	1	1	0	1	1	1	1	0	1	1	0	1	0	1	0	1	0	1	1
48	1	0	1	1	1	1	1	0	1	1	1	1	1	1	1	1	0	0	0	1	1	1	1	1	1	0	0	0	1	1
49	1	1	1	1	1	1	1	1	0	0	0	1	1	1	1	1	1	1	1	1	0	1	1	1	1	1	0	0	1	1
50	0	1	0	1	1	1	0	1	1	1	0	1	1	0	1	1	1	0	0	1	0	1	1	0	1	0	1	0	0	1
51	0	1	1	1	1	1	0	0	0	1	1	0	1	1	1	0	1	0	1	1	0	1	0	0	1	1	0	1	1	1
52	1	1	1	1	0	0	1	1	1	1	1	0	0	1	1	1	1	1	0	0	1	1	1	1	0	0	1	0	0	0
53	1	0	0	0	1	1	1	0	1	1	1	1	1	0	0	1	1	1	0	1	1	0	1	1	1	0	0	1	1	0
54	0	0	1	1	0	1	1	0	0	1	1	0	0	1	1	1	1	0	1	1	1	0	1	1	1	0	1	0	1	1
55	0	1	1	0	1	1	1	0	1	1	1	1	1	0	0	1	1	0	1	0	0	0	1	0	0	0	1	1	0	0
56	0	0	1	0	1	1	1	0	1	1	0	1	1	0	1	0	1	1	1	0	1	0	1	0	1	0	1	1	1	1
57	1	1	0	0	1	1	1	1	0	1	1	0	1	1	1	1	1	1	0	1	0	1	0	0	0	1	0	1	0	1
58	1	0	1	0	1	1	0	1	1	1	0	0	0	0	1	0	1	1	1	1	1	0	1	1	1	1	0	0	0	0
59	1	1	1	1	1	1	1	0	1	1	1	1	1	0	1	0	1	0	1	1	0	1	0	0	1	0	0	1	1	1
60	1	0	0	1	1	1	1	1	1	1	1	1	1	0	0	1	1	0	1	0	1	1	1	0	0	1	1	0	1	0
61	1	1	0	1	1	1	1	1	1	1	1	1	0	1	1	0	1	1	1	0	0	1	0	1	1	0	1	0	1	1
62	0	0	0	1	1	1	1	1	1	1	1	1	1	0	1	0	1	1	1	1	1	1	0	0	0	1	1	1	1	0
63	1	1	1	1	1	1	0	1	1	1	1	1	1	1	1	0	1	0	1	0	0	1	1	0	1	0	1	0	1	1
64	0	1	0	1	1	1	1	1	1	1	1	1	0	1	1	0	1	1	1	1	1	1	1	1	0	1	1	1	1	0
65	1	0	1	1	0	1	1	0	1	0	1	0	1	1	1	0	1	1	1	0	1	1	0	1	1	1	1	0	1	0
66	1	1	1	1	1	1	1	1	0	0	1	1	1	0	1	1	1	1	1	0	1	1	1	0	1	1	1	0	1	1
67	0	0	1	1	1	1	1	1	1	1	1	1	1	0	1	1	1	1	0	1	1	0	1	1	0	1	0	0	1	0
68	1	1	0	1	0	1	0	0	0	0	1	1	0	1	0	1	1	1	1	1	1	1	1	1	0	0	0	1	1	1
69	1	1	1	0	1	1	0	0	1	1	0	1	1	1	0	1	1	1	1	0	1	1	1	0	0	0	1	1	1	0
70	0	1	0	1	1	1	1	1	1	1	1	0	1	0	1	1	1	1	1	0	1	0	0	1	1	0	1	0	1	0
71	0	1	1	0	1	1	0	1	1	0	1	1	1	0	1	1	1	1	1	1	0	0	1	1	1	1	1	1	1	0
72	1	1	1	0	1	1	1	0	1	1	1	1	0	0	1	0	1	1	1	1	0	0	1	1	0	0	0	1	1	1
73	0	0	1	1	0	1	1	1	1	1	1	1	0	1	1	0	0	0	1	1	1	1	0	0	1	1	1	1	1	1
74	1	1	0	1	1	1	1	1	1	1	1	1	0	0	1	0	0	1	1	1	1	0	0	0	0	0	0	1	0	1
75	0	1	1	1	1	1	1	0	1	1	1	1	1	1	1	1	1	1	1	0	1	1	1	1	1	0	1	1	1	1
76	1	0	1	0	0	1	0	0	1	1	0	0	0	0	1	1	0	1	0	1	0	0	0	1	1	0	0	0	1	0
77	0	1	1	0	1	1	1	0	1	0	0	1	0	1	1	1	1	0	0	1	1	1	1	0	0	1	1	1	1	1
78	1	1	1	1	1	1	1	0	1	0	1	1	1	1	1	0	1	1	1	0	1	0	0	0	0	0	1	0	0	0
79	1	0	1	0	1	1	0	1	1	1	0	1	1	0	1	0	1	1	1	0	0	0	1	1	1	1	0	0	1	0
80	1	1	1	1	1	1	1	0	1	1	1	1	0	1	1	1	1	1	0	0	1	1	1	1	0	1	1	0	1	1
81	1	1	1	1	1	0	0	0	0	1	1	1	1	1	1	1	1	1	0	1	1	0	1	1	0	1	1	1	1	1
82	0	1	1	1	0	1	1	1	1	0	0	1	0	0	1	1	1	1	0	0	0	1	1	1	1	0	0	0	1	1
83	1	1	1	1	0	1	1	1	0	1	1	0	0	1	0	0	1	1	1	1	0	1	1	0	0	1	0	0	1	0
84	1	0	0	1	1	1	1	0	1	1	1	1	0	1	1	0	1	0	1	0	1	1	1	0	1	0	1	0	1	0
85	0	0	1	0	1	1	1	1	1	0	1	1	0	0	1	1	1	1	1	0	1	1	1	1	0	1	0	1	1	1
86	1	0	1	1	1	1	0	0	0	0	1	1	0	1	1	1	0	1	0	0	1	1	1	0	0	0	0	1	1	0
87	0	0	1	1	1	1	1	0	1	1	1	1	0	0	1	1	1	1	1	0	1	0	1	1	0	1	1	1	1	0
88	1	0	1	1	1	1	1	1	1	0	1	0	0	1	0	0	1	1	0	1	1	1	0	1	1	1	0	1	1	1
89	1	0	1	1	1	1	1	1	1	1	1	1	1	0	0	1	1	1	1	1	1	1	1	1	0	1	1	0	1	1
90	0	0	1	1	1	1	1	0	1	0	1	1	1	1	1	1	0	1	0	1	1	0	1	1	1	0	0	1	0	1
91	0	0	1	0	1	1	1	0	0	1	0	1	1	1	0	1	1	1	0	0	0	1	1	1	1	1	1	1	1	1
92	0	1	1	1	1	1	1	0	1	0	1	0	1	1	1	0	0	0	1	0	0	1	0	1	0	0	0	1	1	1
93	1	1	1	0	1	0	0	1	1	0	1	1	1	1	1	0	1	1	1	0	0	1	1	1	1	0	1	1	1	1
94	1	1	1	0	1	1	0	1	1	0	1	1	0	0	1	1	1	1	0	0	1	1	1	1	1	0	0	0	1	1
95	1	0	1	1	0	0	1	1	1	1	1	1	1	1	1	1	1	0	1	0	1	1	1	0	1	1	1	0	1	1
96	1	0	0	1	1	1	1	0	1	1	1	1	0	1	1	1	1	1	1	0	1	0	0	1	0	1	1	1	1	0
97	1	0	1	1	0	1	1	1	1	1	1	0	1	0	1	1	1	1	0	0	1	0	0	1	0	0	1	1	1	1
98	1	0	1	1	1	1	0	1	1	1	1	0	1	1	0	0	0	1	1	0	1	1	1	0	1	1	1	0	1	0
99	0	1	1	1	1	1	1	1	1	0	1	1	0	1	1	1	1	1	1	0	1	0	1	1	1	0	0	1	1	1
100	1	1	1	1	1	1	0	0	1	0	1	1	1	1	0	1	1	1	1	1	0	0	1	1	1	1	0	1	1	0
101	1	0	1	1	1	1	1	1	1	1	1	1	1	1	1	1	1	1	0	1	0	1	1	1	0	0	1	0	1	0
102	1	0	1	0	1	1	1	1	1	0	1	1	1	0	1	1	1	1	1	1	0	0	1	1	1	0	1	1	1	1
103	0	0	1	1	1	1	1	0	1	1	1	1	0	0	0	1	1	1	1	0	1	1	0	0	1	0	1	1	1	1
104	0	0	1	1	1	0	0	1	1	1	1	1	0	0	0	0	0	0	0	0	1	0	1	1	1	0	1	1	1	1
105	1	1	1	0	0	1	1	1	1	1	1	1	0	1	0	0	1	1	1	1	1	1	1	0	1	0	1	1	1	1
106	1	0	1	1	1	1	0	1	1	1	1	1	1	1	1	1	0	1	1	1	1	1	1	1	0	1	1	1	1	1
107	1	1	1	1	1	1	0	0	1	1	1	1	0	1	1	0	1	1	0	1	1	1	1	1	1	0	0	0	0	0
108	1	1	1	1	1	1	1	1	1	1	1	1	0	0	1	1	1	1	1	0	1	0	0	1	0	1	1	1	1	1
109	1	0	0	0	1	0	1	0	0	0	1	1	0	1	1	0	1	1	0	1	0	1	1	0	0	1	1	1	0	0
110	1	0	1	1	1	1	1	1	1	0	1	1	1	0	1	0	1	1	1	0	1	1	1	1	0	0	1	1	1	1
111	0	1	0	1	1	1	0	0	1	1	1	1	1	0	0	1	1	1	0	1	1	1	1	1	0	0	0	1	1	1
112	0	0	1	0	1	1	1	1	1	1	1	1	0	1	1	1	1	0	0	1	1	1	1	1	0	0	0	0	0	0
113	1	1	1	1	1	1	0	1	1	1	1	1	1	1	1	1	1	1	1	1	1	0	1	1	1	1	1	0	0	1
114	0	0	0	1	1	0	1	1	1	1	1	1	0	1	1	1	1	1	0	1	1	1	1	1	1	0	1	0	1	0
115	1	1	0	1	1	0	1	1	1	1	1	1	1	0	0	1	1	0	0	1	0	1	1	1	1	1	1	0	1	1
116	0	1	0	0	1	1	1	1	1	1	1	1	1	1	0	1	0	1	0	0	0	0	1	0	1	0	1	1	1	1
117	1	1	1	1	1	0	1	1	1	1	1	1	0	0	0	0	0	1	0	0	0	1	0	1	1	1	0	0	1	1
118	0	0	1	1	1	1	1	0	1	1	1	0	1	0	1	1	1	1	1	0	1	1	1	1	1	0	1	0	1	1
119	1	0	1	1	1	1	1	1	0	1	1	1	1	1	1	0	1	1	1	1	1	1	0	1	1	1	1	0	1	0
120	0	1	0	1	1	1	1	0	1	1	1	1	1	0	1	0	1	1	1	0	1	1	1	1	1	0	0	0	1	1
121	1	1	1	1	1	1	1	0	1	1	1	1	1	0	1	0	1	1	1	0	1	1	1	1	1	0	1	1	1	1
122	0	1	1	1	1	1	1	1	0	1	1	1	0	0	1	1	1	1	1	0	0	0	1	1	1	0	1	1	0	1
123	1	1	1	1	0	1	1	0	1	1	1	1	1	0	1	0	1	0	0	0	0	0	1	0	0	0	0	0	1	1
124	1	0	1	1	1	1	1	1	1	1	1	0	1	0	1	1	1	1	0	1	0	1	1	1	1	0	1	1	1	1
125	1	1	1	0	1	0	0	0	0	1	1	0	1	0	1	1	0	1	1	0	0	1	1	1	0	0	1	0	1	1
126	1	0	1	1	1	1	1	0	1	0	1	0	0	0	1	1	1	1	1	1	0	1	1	0	1	0	1	1	1	1
127	1	0	1	1	1	1	1	0	1	0	1	1	1	0	0	1	1	0	1	1	1	0	0	0	0	1	0	1	1	1
128	0	1	1	1	1	1	1	1	1	1	1	1	1	0	1	0	1	0	1	1	1	0	1	0	1	0	0	1	1	1
129	0	0	1	1	1	1	1	1	1	1	1	1	0	1	1	0	1	1	1	0	1	1	0	0	1	0	1	1	1	1
130	1	1	0	1	1	1	0	0	1	1	1	0	1	1	1	1	1	0	1	1	1	0	0	0	1	0	1	1	0	1
131	1	1	1	1	0	1	0	0	1	1	1	1	1	0	0	1	0	1	1	1	1	1	1	0	1	0	1	1	0	1
132	0	1	1	1	1	1	1	1	0	0	1	1	1	0	1	0	1	1	0	0	1	0	1	1	1	0	0	0	1	1
133	1	1	1	1	1	1	0	0	1	1	1	1	0	0	1	0	1	0	0	1	1	0	1	0	1	0	1	0	1	0
134	1	0	1	1	1	1	1	0	1	1	1	1	1	0	0	1	1	0	1	0	1	1	1	0	1	1	1	1	1	1
135	1	0	1	1	1	1	1	1	1	1	1	0	1	1	1	1	1	0	0	1	1	0	1	1	0	1	1	1	1	1
136	1	1	1	1	1	1	0	0	1	1	1	1	1	0	0	1	1	1	0	0	1	0	0	1	0	1	0	0	1	1
137	0	1	1	0	1	1	0	0	1	0	1	1	1	1	1	0	1	1	1	0	1	1	0	0	1	1	1	0	1	1
138	1	0	1	1	1	1	1	1	1	0	1	1	1	0	0	0	1	1	1	0	1	1	1	1	0	1	1	1	1	1
139	0	1	1	1	1	1	1	1	1	1	1	1	1	0	1	1	1	1	0	1	0	0	1	1	1	1	1	1	1	1
140	1	1	1	0	1	1	1	1	1	1	1	0	0	1	1	1	1	1	1	1	1	0	1	1	0	0	1	1	1	1
141	1	0	1	1	0	1	1	1	1	1	1	1	1	1	0	1	1	1	1	1	1	1	1	0	1	1	1	1	1	0
142	1	1	1	1	1	1	1	1	1	1	1	1	0	1	1	1	0	1	1	1	1	1	1	1	0	0	1	0	1	1
143	1	1	1	1	1	1	1	1	0	1	1	1	0	1	1	0	1	1	1	0	1	1	1	0	0	1	1	0	0	0
144	1	1	1	1	1	0	1	0	1	1	0	1	1	1	1	1	1	1	1	1	1	1	0	1	1	1	1	1	0	1
145	1	0	1	1	1	1	0	0	1	0	1	0	1	0	1	0	0	1	1	0	1	0	1	1	1	0	1	1	1	1
146	0	1	1	0	1	1	0	0	1	0	1	1	0	0	1	1	0	1	1	0	1	1	0	0	0	0	0	1	1	0
147	1	1	1	1	1	0	1	0	1	1	1	0	0	0	1	1	1	0	1	1	1	0	1	1	1	0	0	1	1	0
148	1	1	1	1	1	1	1	0	1	1	1	1	1	1	1	0	1	1	0	1	0	0	1	0	1	0	0	1	0	0
149	0	1	0	0	1	1	1	1	0	0	1	1	1	1	0	0	1	0	1	0	0	1	1	1	0	0	1	1	1	1
150	1	0	1	1	1	1	0	1	1	1	1	1	0	0	0	1	1	0	1	1	1	1	1	0	1	0	1	1	1	0
151	0	0	1	1	1	1	1	1	1	1	1	1	1	0	1	1	1	0	0	1	1	1	1	1	1	1	1	1	0	1
152	1	0	1	0	1	1	0	0	1	1	1	0	1	0	1	0	0	1	1	1	1	0	1	1	0	1	1	1	1	0
153	1	1	1	1	1	1	0	1	1	1	0	0	1	0	1	0	1	0	1	1	1	0	1	1	0	0	1	1	1	0
154	1	1	1	1	1	0	0	0	1	1	1	1	1	0	1	0	1	1	1	1	1	1	1	1	0	0	0	0	1	0
155	1	0	1	0	1	1	1	1	0	1	1	1	1	1	1	1	1	1	0	1	1	1	0	1	0	1	1	0	1	1
156	0	1	1	0	1	1	0	1	0	0	0	1	1	1	1	0	1	0	1	0	1	1	1	1	0	0	1	0	1	1
157	1	0	0	1	1	0	1	0	1	1	0	1	1	1	1	0	1	1	0	0	1	0	1	0	1	0	1	1	1	0
158	1	0	1	1	1	1	1	1	1	0	1	1	0	1	1	1	0	1	0	0	0	1	1	0	1	1	1	1	1	0
159	1	0	1	1	1	1	1	1	1	0	1	0	0	0	1	1	1	1	1	0	1	0	1	0	0	1	0	1	1	1
160	1	0	1	1	1	1	0	0	0	1	1	1	1	0	1	1	0	0	0	1	1	0	1	1	1	1	0	1	0	1
161	0	1	0	1	1	0	0	0	1	1	1	0	0	0	1	1	1	1	1	1	1	0	1	1	1	1	1	0	1	1
162	1	1	1	1	1	0	0	0	1	1	1	1	1	1	0	1	1	1	1	1	1	1	1	1	0	0	0	1	1	0
163	0	0	1	1	1	1	1	1	1	1	1	1	1	1	0	1	0	0	1	1	1	1	1	0	1	0	0	1	1	0
164	1	1	0	1	1	1	0	1	1	1	0	1	0	0	1	0	1	1	0	1	0	0	1	0	0	0	0	1	0	1
165	0	0	1	1	1	1	1	0	0	1	1	1	1	1	1	0	1	1	0	0	0	1	1	0	1	1	1	1	1	1
166	0	1	1	1	1	1	1	1	1	0	1	1	1	1	1	1	1	1	1	0	1	1	1	1	1	0	1	1	1	0
167	1	0	1	1	1	1	1	1	1	1	1	1	0	0	1	0	1	0	0	1	0	1	1	1	1	0	1	0	0	0
168	1	1	0	1	1	1	1	0	1	1	1	1	1	0	1	1	1	0	0	1	1	1	1	0	0	1	1	1	1	1
169	1	0	1	1	1	1	0	1	1	0	1	1	1	0	1	1	1	0	1	0	0	1	1	1	1	1	1	1	0	0
170	1	0	1	1	1	1	1	0	1	1	1	1	1	0	1	1	1	1	1	0	1	1	1	1	1	0	0	0	1	0
171	1	0	1	1	1	0	0	0	1	1	1	1	1	0	1	1	1	1	1	1	0	0	1	1	1	1	1	1	1	0
172	0	0	1	1	1	1	1	1	1	1	1	1	1	0	1	1	1	1	0	1	1	1	1	1	0	1	0	1	1	0
173	1	1	1	1	0	1	1	1	0	0	1	1	0	1	0	0	1	1	1	1	1	1	1	0	1	1	1	1	1	0
174	1	0	1	1	1	0	1	1	1	1	0	1	0	0	1	0	1	1	0	0	0	0	1	1	1	0	1	1	0	1
175	1	0	1	1	1	1	1	0	1	1	1	1	1	1	1	1	1	1	0	1	0	0	1	0	1	0	0	1	0	0
176	1	0	1	0	1	1	1	1	0	1	1	0	1	0	0	1	1	1	1	1	1	1	1	1	1	1	1	1	1	1
177	1	1	1	1	1	1	1	0	0	1	1	0	1	1	1	1	1	1	1	0	0	0	1	1	0	0	1	0	1	1
178	1	1	1	1	1	1	0	0	1	0	1	1	1	0	1	1	0	1	1	0	1	1	1	1	0	1	0	1	1	1
179	1	1	1	1	1	1	1	1	1	1	1	1	0	0	1	0	1	1	0	1	1	1	1	0	0	0	1	1	1	1
180	0	1	1	0	1	1	1	0	1	1	1	1	1	0	1	1	0	1	1	1	1	1	1	1	0	1	0	0	1	1
181	0	1	1	0	1	1	0	1	0	0	1	1	1	1	1	1	1	1	0	1	0	1	0	0	0	0	0	1	1	0
182	1	0	1	1	0	1	1	1	1	1	1	1	1	0	0	1	1	1	1	1	0	0	1	1	1	1	1	1	1	1
183	0	1	1	1	1	1	1	1	1	1	1	0	1	0	1	1	0	1	0	0	1	1	1	1	0	1	1	0	1	1
184	1	1	1	1	1	1	1	0	1	1	1	1	0	0	1	1	1	0	1	0	0	1	0	1	0	0	1	1	1	1
185	1	0	1	1	1	1	0	0	1	1	1	1	1	0	1	1	1	1	0	1	1	0	1	0	1	0	1	1	0	0
186	1	1	1	1	0	1	1	1	1	1	0	1	1	0	0	1	1	1	1	1	0	1	1	1	1	0	1	1	0	0
187	1	0	0	0	1	0	1	1	1	1	1	0	0	0	1	1	1	1	1	0	1	1	1	1	1	1	1	0	0	1
188	0	1	1	1	1	1	1	1	1	1	1	1	1	0	1	1	0	0	0	0	1	0	1	1	1	0	0	1	0	1
189	1	1	1	1	1	0	1	1	1	1	1	1	0	0	1	0	1	1	1	1	1	1	1	1	1	1	1	0	1	1
190	0	1	1	0	1	1	1	0	1	1	1	1	1	0	1	1	1	0	0	0	0	1	1	0	1	1	1	0	1	1
191	0	1	1	1	1	1	1	0	0	0	1	0	1	0	1	1	1	1	1	0	1	1	0	1	1	1	1	0	1	1
192	1	0	1	1	1	1	1	1	1	0	1	0	0	1	1	1	1	1	1	1	1	1	0	0	1	0	1	0	1	1
193	1	0	1	1	1	1	1	0	1	1	1	1	0	0	0	1	1	1	1	0	1	1	1	0	0	1	1	0	1	1
194	0	0	1	1	1	0	1	1	0	1	1	1	1	0	1	1	1	1	1	1	0	0	1	1	0	0	1	0	1	1
195	1	0	1	1	1	1	0	0	1	1	1	1	0	0	1	1	1	1	0	1	1	0	1	0	1	0	1	1	1	1
196	1	0	0	1	1	1	1	1	0	1	1	1	1	0	1	0	1	0	0	0	1	1	1	1	1	0	1	0	1	1
197	1	0	1	1	1	1	0	1	1	1	1	1	1	0	1	1	1	1	1	0	0	1	1	0	1	0	1	0	1	0
198	0	0	1	1	0	1	1	1	1	1	1	1	1	0	1	1	1	1	1	0	0	0	1	1	1	0	1	1	1	1
199	1	1	1	1	0	1	1	0	1	0	1	1	0	0	1	0	1	0	1	0	1	0	1	1	1	0	1	1	1	0
200	1	1	1	1	1	1	0	1	1	0	1	1	1	1	1	1	1	1	1	1	1	1	1	0	1	1	1	1	1	0
201	1	1	1	1	1	1	1	0	1	0	1	0	1	0	1	0	1	0	0	0	1	0	1	0	1	1	0	1	1	1
202	0	1	1	0	1	1	1	1	1	1	1	1	1	0	1	0	1	1	1	0	1	1	0	1	1	0	1	0	0	0
203	0	1	0	1	1	0	1	1	1	0	0	1	1	1	1	0	0	0	0	0	1	1	1	1	1	0	1	1	0	1
204	0	1	1	1	1	1	1	1	1	1	1	1	0	0	1	0	1	1	0	1	1	0	1	1	1	0	1	0	1	1
205	1	0	1	1	1	1	0	1	1	1	1	0	1	1	1	1	0	1	1	1	1	0	1	1	1	1	1	1	1	1
206	0	1	1	1	1	1	0	1	1	1	1	1	1	1	1	0	1	1	0	1	0	1	1	1	1	0	1	1	1	0
207	0	1	1	1	1	1	1	0	1	0	1	1	0	1	1	1	1	1	1	1	0	1	1	1	0	0	1	0	1	1
208	1	1	1	1	0	1	1	0	1	1	1	1	0	1	1	0	1	1	1	0	1	1	1	1	0	0	0	0	1	0
209	1	1	0	0	1	1	1	0	1	0	1	1	0	1	1	0	1	0	1	1	1	1	1	1	1	0	1	1	1	0
210	1	0	1	1	1	1	1	1	1	1	1	1	1	0	1	0	0	1	1	1	1	1	1	0	1	1	1	0	0	1
211	0	1	1	1	1	1	1	1	1	1	1	1	1	1	1	0	1	1	1	1	1	0	1	1	1	1	1	0	1	0
212	0	1	0	0	1	1	0	1	1	1	1	1	1	1	1	0	0	1	1	1	0	1	1	0	1	1	0	1	0	1
213	1	0	1	1	1	1	0	1	1	0	1	1	0	0	1	0	1	1	0	0	1	1	1	0	0	0	1	0	1	1
214	1	1	0	1	1	1	1	1	1	1	1	1	1	0	1	0	0	1	1	0	0	0	1	1	0	1	0	0	1	1
215	1	1	1	1	1	1	0	1	0	0	0	0	1	0	1	0	1	1	1	1	1	1	0	1	0	0	1	1	1	0
216	0	0	1	0	1	1	1	0	1	1	1	0	1	1	1	1	1	0	1	1	1	0	1	0	0	0	0	1	1	0
217	1	1	1	1	1	1	1	1	0	1	1	1	1	1	0	1	1	1	0	1	1	1	1	0	1	0	1	0	1	1
218	0	0	1	0	1	1	0	0	0	0	1	1	1	0	0	1	1	0	1	0	1	0	1	0	0	1	1	1	1	1
219	1	0	0	1	1	1	1	0	1	1	0	1	1	0	1	1	1	1	1	1	1	1	1	1	1	0	1	1	1	0
220	1	1	1	1	1	1	1	1	1	1	1	1	1	1	1	1	1	0	1	1	0	1	1	1	0	1	1	1	1	1
221	0	0	1	0	1	1	1	1	0	1	1	1	0	1	1	0	0	0	1	0	1	0	1	1	0	0	0	1	1	1
222	0	0	1	1	1	0	1	1	1	1	1	1	1	0	1	1	1	0	1	0	0	1	1	0	0	1	1	1	1	1
223	0	1	1	1	1	1	1	1	0	1	1	1	1	0	1	1	1	1	0	0	0	0	1	0	0	1	1	1	1	1
224	1	1	1	1	1	1	1	1	1	1	1	1	0	1	1	0	1	1	1	0	0	1	1	1	0	0	0	1	1	1
225	1	1	1	1	1	1	1	1	1	0	1	1	1	1	0	0	1	0	0	0	1	0	1	1	0	0	1	0	1	1
226	1	0	0	1	1	0	1	1	0	1	0	1	0	1	1	0	0	1	1	1	1	0	1	1	1	0	1	1	1	1
227	0	1	1	1	0	0	1	0	1	1	1	1	1	0	1	1	1	1	0	0	1	1	1	1	1	0	0	1	1	1
228	0	0	1	1	1	1	1	1	1	1	1	1	1	1	1	0	1	1	1	0	1	0	1	1	1	0	1	1	0	0
229	0	1	1	1	1	0	1	0	1	1	1	1	0	0	1	1	1	1	1	0	1	1	1	1	1	1	1	0	0	1
230	1	1	1	0	1	1	0	1	1	0	1	1	1	1	0	0	1	1	0	0	1	1	0	0	1	1	0	0	1	1
231	1	1	1	1	1	1	1	0	0	0	1	1	1	1	0	1	1	0	1	1	0	1	1	0	0	1	1	1	1	1
232	0	1	0	0	1	1	0	1	0	1	0	1	0	0	1	0	1	1	1	1	1	0	1	0	0	1	0	0	1	1
233	0	1	1	0	1	1	1	1	0	0	1	1	0	0	0	1	1	1	1	0	1	1	0	1	1	0	1	1	1	0
234	1	1	1	1	1	0	1	1	0	0	1	1	1	1	1	0	1	1	1	0	0	1	1	0	1	0	0	1	1	0
235	1	0	1	1	1	1	1	0	0	1	1	0	1	1	1	1	1	1	1	1	1	1	1	1	1	1	1	0	1	1
236	0	1	1	1	1	1	0	0	1	1	0	1	1	1	1	1	1	0	1	0	1	1	1	0	1	1	1	1	1	0
237	1	1	1	0	0	1	1	1	1	0	1	1	1	1	1	1	1	1	0	1	1	0	1	0	1	1	1	0	1	1
238	1	1	1	1	1	0	1	1	0	1	0	0	1	0	1	1	1	1	1	1	0	1	1	1	1	1	1	1	1	1
239	1	1	1	1	1	1	0	1	1	0	1	1	0	1	1	1	1	1	1	1	1	1	1	0	0	1	0	1	1	0
240	1	1	1	1	1	1	1	0	1	1	1	0	1	1	0	0	0	1	1	1	1	1	1	1	1	1	1	1	1	0
241	0	0	1	0	1	0	1	0	1	1	1	1	0	0	0	1	1	1	0	0	1	0	1	1	0	0	0	0	1	1
242	1	1	1	1	1	0	0	0	1	0	1	0	0	1	1	1	1	1	1	0	1	0	0	1	1	0	1	0	1	1
243	1	0	1	1	1	1	0	0	1	0	1	1	1	0	1	1	0	1	1	0	1	0	1	0	1	0	1	1	1	0
244	1	1	1	1	1	1	1	1	1	1	1	0	0	0	0	0	1	1	1	1	1	0	0	1	1	0	0	1	1	1
245	1	0	1	0	1	1	1	1	1	1	1	1	0	0	1	1	1	1	0	0	0	0	1	1	0	0	1	0	1	1
246	0	0	1	1	1	0	0	0	1	1	1	1	0	0	1	1	1	1	1	0	0	0	1	1	0	1	1	1	1	1
247	1	0	0	1	1	0	1	0	1	0	1	1	1	0	0	1	0	1	0	1	0	0	1	0	0	0	1	1	1	1
248	0	0	1	1	1	1	0	0	1	0	0	1	0	0	1	1	1	1	0	0	1	0	1	1	0	1	1	1	1	1
249	1	1	1	1	0	1	1	1	1	1	1	0	1	1	1	1	0	0	1	0	1	1	0	1	0	0	1	1	0	0
250	1	1	1	1	1	1	1	1	1	1	1	1	0	0	1	0	1	1	0	1	1	0	0	1	1	1	1	0	1	0
251	1	1	1	0	1	1	0	1	1	1	1	0	1	0	1	1	0	0	0	0	1	1	1	0	0	1	0	0	1	1
252	0	1	1	1	1	1	1	1	1	1	1	0	1	1	1	0	1	1	1	0	0	0	1	1	1	1	1	1	1	1
253	1	0	1	1	1	1	1	1	0	1	1	1	1	0	1	1	1	1	0	0	1	1	1	1	0	0	1	1	0	0
254	1	1	1	0	1	0	1	0	1	1	1	1	1	1	1	0	1	0	1	0	1	0	1	1	1	0	1	1	1	1
255	1	0	1	1	1	1	0	0	1	1	1	1	0	0	1	0	1	1	0	0	1	0	1	1	1	1	1	0	0	1
256	0	1	1	1	1	1	1	1	1	1	1	1	0	1	1	0	1	1	1	1	1	1	1	1	1	1	1	1	1	1
257	1	1	1	1	1	1	0	1	1	1	1	1	1	1	1	0	1	1	0	0	1	1	1	1	1	0	0	1	1	1
258	0	0	0	1	1	1	0	0	1	1	1	0	1	1	1	0	1	1	1	1	0	1	1	0	0	0	1	1	1	1
259	0	0	0	1	1	0	1	0	1	0	1	0	1	1	0	1	0	1	0	0	0	0	1	0	1	0	1	1	1	0
260	1	0	0	0	1	1	1	0	1	1	1	1	1	0	1	0	1	1	1	1	1	0	1	0	0	0	1	1	1	1
261	1	1	1	1	0	1	1	0	0	0	1	1	1	0	1	0	1	0	0	0	0	0	1	1	1	0	1	1	0	0
262	1	0	1	1	1	1	1	1	1	1	1	1	1	0	1	1	1	1	1	1	1	1	1	1	0	0	1	1	0	1
263	1	1	1	0	1	0	1	0	1	1	1	1	1	1	1	0	1	1	0	1	1	0	1	1	0	0	1	1	1	1
264	1	0	1	1	1	1	1	1	1	1	1	1	0	0	0	1	1	1	1	0	1	0	1	0	1	1	0	1	1	0
265	0	0	0	0	1	1	1	0	1	0	1	1	1	0	0	1	1	1	1	0	1	0	1	1	0	0	0	1	1	1
266	0	0	1	1	1	0	1	0	1	1	1	1	1	1	1	1	1	0	1	1	1	0	1	1	1	1	1	1	1	1
267	1	0	0	0	1	0	1	1	0	1	1	0	0	1	1	0	1	0	1	1	1	1	1	1	0	0	1	1	0	0
268	0	1	1	1	1	1	1	1	0	1	1	1	1	0	1	1	0	0	1	1	1	1	1	1	0	0	0	0	1	1
269	1	1	1	1	1	1	0	0	1	1	1	1	1	0	0	1	0	1	0	1	1	1	0	1	0	1	1	0	1	0
270	0	1	1	0	1	0	0	1	1	1	1	1	0	0	1	1	1	1	0	0	1	1	1	1	0	0	1	1	0	0
271	1	0	1	1	1	1	0	0	0	0	0	0	0	1	1	1	1	1	0	0	1	1	1	0	0	1	1	1	1	1
272	1	1	1	1	1	1	1	1	1	0	0	1	0	1	1	1	1	1	1	1	0	1	0	1	1	0	1	1	1	0
273	1	0	1	1	1	1	0	1	1	1	0	1	1	1	1	1	1	0	1	0	1	1	0	1	1	1	1	1	1	1
274	0	1	1	1	1	1	0	0	1	1	1	1	0	0	1	1	1	0	1	0	1	1	1	1	1	0	1	1	1	1
275	1	1	1	1	1	1	0	0	1	1	1	1	1	0	0	1	1	1	1	0	1	1	0	1	1	0	1	1	1	1
276	1	1	1	0	1	1	1	0	0	0	1	1	0	1	1	1	1	1	1	0	0	1	0	1	1	1	0	0	1	0
277	1	1	1	1	1	1	1	0	0	1	0	0	1	0	1	1	1	1	1	0	1	1	1	1	0	0	1	1	0	1
278	1	1	1	1	1	1	0	0	1	1	1	0	1	0	1	0	1	0	1	1	1	0	1	1	1	1	1	0	0	1
279	0	0	1	1	1	0	0	0	1	0	1	1	1	0	1	1	1	0	1	1	1	0	0	0	1	1	1	0	1	0
280	0	0	1	1	1	1	0	0	0	1	1	1	1	1	1	0	1	1	1	0	0	0	1	1	1	0	1	1	1	0
281	0	1	1	1	1	1	0	0	1	0	1	1	1	0	1	1	1	1	0	0	1	0	1	1	0	0	1	0	1	1
282	1	0	1	1	1	1	1	0	1	1	1	1	0	0	1	1	1	0	1	1	1	0	1	1	1	1	1	1	0	1
283	0	0	1	1	1	1	1	0	1	1	1	1	1	0	1	0	1	0	1	1	1	0	1	1	0	1	0	1	1	0
284	1	0	1	1	1	1	0	1	1	1	1	0	1	1	1	1	1	0	1	1	1	0	1	0	1	0	1	1	1	1
285	1	0	1	1	1	0	0	0	1	1	1	1	1	0	1	0	0	1	1	0	1	1	1	1	1	1	1	0	1	1
286	1	1	1	0	1	1	1	1	1	1	1	1	1	0	1	1	1	1	1	0	1	1	1	1	1	0	0	0	1	1
287	1	0	1	1	0	1	0	0	1	1	0	1	1	1	1	0	1	1	1	1	1	0	1	1	0	1	0	1	1	1
288	0	1	0	1	1	1	0	1	0	0	0	1	0	1	1	0	1	1	0	0	1	0	0	0	1	1	1	0	1	1
289	0	1	1	1	1	0	1	0	1	1	1	1	1	1	1	1	1	1	0	0	1	1	1	1	1	1	1	1	1	0
290	0	0	1	1	1	1	1	0	1	1	0	1	1	1	1	1	1	1	1	1	1	1	0	0	1	0	1	1	0	1
291	1	0	1	1	0	1	1	1	1	0	0	1	1	1	1	1	1	1	1	0	1	1	0	1	0	0	0	1	1	0
292	1	1	1	1	1	1	0	1	1	0	1	1	1	0	1	1	0	0	0	0	1	1	1	0	1	0	1	1	1	0
293	1	0	1	1	1	1	1	0	0	0	1	1	0	0	1	0	1	1	1	1	0	0	1	1	1	0	1	1	0	1
294	1	1	0	1	1	1	1	1	0	0	1	1	1	0	1	1	0	0	0	1	1	1	1	1	1	0	0	1	1	1
295	0	0	1	1	1	1	1	1	1	1	1	1	1	0	0	1	1	1	1	0	1	0	1	1	1	1	1	0	1	1
296	0	1	1	1	1	1	1	0	0	1	0	1	1	0	1	1	1	1	1	0	1	0	1	1	1	1	1	1	0	0
297	0	1	1	1	1	1	1	1	0	1	1	1	1	0	1	1	0	1	1	0	1	1	1	0	1	0	0	1	1	0
298	1	0	1	1	0	1	1	1	1	1	1	0	1	0	1	1	1	1	0	0	0	0	1	1	1	0	1	1	1	0
299	1	1	1	1	1	1	1	1	1	1	1	1	1	1	1	1	1	1	1	0	1	0	1	1	0	1	1	1	1	1
300	1	1	0	1	1	1	1	1	1	0	1	1	0	0	0	0	0	1	0	0	1	1	1	0	1	0	1	0	1	0
301	1	0	1	1	1	1	1	1	1	0	1	0	1	1	0	0	1	1	0	1	1	0	1	0	1	1	1	0	1	1
302	0	1	1	1	1	1	0	0	1	1	1	0	1	0	0	0	1	1	0	1	1	0	0	1	1	0	1	0	1	1
303	1	0	0	1	1	1	1	1	1	0	1	1	1	1	1	0	1	1	0	0	1	1	1	1	1	0	1	0	1	0
304	1	1	0	0	1	1	0	1	0	1	1	1	1	1	1	1	1	1	0	0	1	1	1	1	0	1	0	0	1	1
305	0	0	1	1	1	1	1	1	1	1	1	0	1	1	1	1	1	1	1	0	1	0	1	1	1	0	1	0	0	1
306	1	1	1	0	0	1	1	1	1	1	1	1	1	0	0	0	0	1	1	1	0	1	1	1	0	0	0	0	1	1
307	0	1	1	1	1	1	1	1	1	0	1	0	1	1	1	1	1	1	0	1	0	0	1	1	1	1	0	0	1	0
308	0	0	1	1	1	1	1	1	1	1	0	0	1	0	0	0	1	1	1	0	1	1	1	1	1	0	1	0	1	0
309	1	0	1	1	1	1	1	1	1	1	0	0	1	1	1	1	1	0	1	0	0	0	1	1	0	0	1	0	1	0
310	0	1	1	0	1	1	0	0	0	0	1	0	1	1	1	0	0	1	1	1	0	0	1	1	1	1	0	1	1	0
311	1	1	1	0	1	1	1	1	1	1	1	1	1	1	1	1	1	0	0	0	1	0	1	1	1	1	0	1	1	1
312	1	1	1	1	1	0	0	0	1	1	1	0	1	0	0	1	1	1	1	1	1	0	1	0	0	1	0	0	0	0
313	1	1	1	1	1	1	1	0	0	0	1	0	1	1	0	1	1	1	1	1	1	0	1	1	1	1	1	0	1	1
314	1	0	1	1	1	1	1	1	1	1	1	1	1	1	1	1	1	1	1	1	0	1	1	1	1	1	1	1	1	0
315	1	1	1	1	1	1	0	0	1	1	1	0	1	0	1	0	1	1	1	1	0	1	1	1	1	0	1	1	0	0
316	1	0	1	1	1	1	0	1	1	1	1	1	1	0	1	1	1	1	1	1	0	1	1	1	1	1	1	1	1	1
317	1	0	1	0	1	1	0	0	1	1	1	1	0	0	1	1	1	0	1	1	0	1	1	1	1	1	1	1	1	1
318	1	1	1	1	1	1	1	1	1	0	1	0	1	1	0	1	1	1	0	0	1	0	1	0	1	1	1	0	1	0
319	1	1	1	1	1	1	0	0	1	1	0	1	0	0	0	1	1	0	0	0	1	1	1	1	1	1	0	1	1	0
320	1	1	1	1	1	0	0	0	1	0	0	1	1	0	1	0	1	1	0	0	0	1	1	1	1	1	1	1	1	1
321	1	0	1	1	1	0	0	1	1	0	0	1	1	1	1	0	1	0	0	1	0	1	0	0	1	1	1	1	0	1
322	0	0	1	0	1	1	1	1	1	0	1	1	1	1	1	1	1	1	1	1	0	1	0	1	0	1	1	1	1	0
323	0	0	1	1	1	1	1	1	1	1	1	1	1	0	1	1	0	1	1	1	1	0	1	1	0	1	1	0	0	0
324	0	0	1	1	0	1	1	1	1	1	1	0	1	0	1	0	1	1	1	0	1	1	1	1	1	0	1	0	1	1
325	1	1	1	0	1	1	1	0	1	0	1	1	0	0	1	0	1	1	1	0	1	1	1	0	1	1	1	1	1	0
326	1	1	1	0	1	1	1	1	0	1	0	0	0	0	0	1	1	1	1	1	1	0	1	0	1	0	1	0	0	1
327	1	0	1	1	1	1	0	0	1	1	1	1	0	0	1	0	1	1	0	1	0	0	1	0	0	0	1	0	1	0
328	1	1	0	1	1	1	0	1	1	0	1	1	1	1	1	1	1	1	0	0	0	0	1	1	1	0	0	1	1	1
329	0	1	1	0	1	1	0	1	0	1	1	1	1	0	1	0	1	1	1	1	1	1	1	0	0	1	1	0	1	0
330	1	0	1	1	0	0	1	1	0	1	0	1	1	1	0	1	1	1	0	0	1	0	1	0	1	1	1	1	1	0
331	1	0	1	0	1	1	1	0	0	0	1	1	0	0	1	0	1	1	1	0	1	1	0	0	1	1	1	1	1	1
332	1	0	1	1	1	1	1	1	1	1	1	1	0	0	1	1	1	0	1	0	1	1	0	1	0	0	1	1	1	1
333	0	1	0	1	1	0	1	1	1	1	0	0	1	0	1	0	1	1	1	1	1	0	1	0	0	0	1	1	1	0
334	1	1	1	0	1	1	0	0	0	1	1	0	1	1	1	0	0	1	1	0	1	1	1	1	1	0	1	1	1	0
335	1	1	1	1	1	1	0	1	1	1	1	1	1	0	1	1	1	0	1	1	1	1	1	1	1	0	1	0	1	1
336	1	1	1	1	1	1	0	0	0	1	1	0	0	0	1	1	1	1	1	1	0	1	1	0	1	0	1	0	1	1
337	1	0	1	1	1	1	0	1	1	1	0	0	1	1	1	1	1	1	1	0	1	1	1	1	1	1	1	1	1	1
338	0	1	0	1	1	1	0	1	1	1	0	1	0	0	0	1	1	1	1	1	0	1	1	0	0	0	0	1	1	1
339	0	1	1	0	0	1	0	1	1	0	1	1	1	1	1	0	1	1	1	1	1	0	1	1	1	0	1	0	1	0
340	1	1	1	0	1	1	1	0	0	1	1	1	0	1	0	0	1	1	1	0	1	1	1	1	1	0	1	1	1	0
341	1	0	1	1	1	1	1	1	1	1	0	1	1	0	1	1	1	1	0	0	1	1	1	1	1	0	1	1	0	1
342	1	1	0	1	0	1	0	1	1	1	1	1	1	1	0	0	0	1	0	0	1	0	1	1	1	0	1	1	1	0
343	1	1	0	0	1	1	1	0	1	0	1	1	0	0	1	1	1	1	1	1	1	0	1	1	0	1	1	1	1	1
344	1	0	1	0	1	1	1	1	1	1	1	1	1	1	1	1	1	1	1	0	1	0	1	1	1	0	0	1	0	1
345	1	0	1	1	1	1	0	1	1	0	0	1	1	0	1	1	0	0	0	0	1	1	1	1	0	1	0	1	1	0
346	0	0	1	1	1	1	0	0	1	1	0	0	0	1	1	0	1	1	1	0	0	1	1	0	0	1	1	1	1	1
347	1	1	1	0	1	1	1	1	1	1	1	1	1	1	1	1	1	1	0	1	1	0	0	1	1	0	1	0	0	0
348	1	0	0	0	1	1	1	0	1	1	0	0	1	0	1	0	1	1	1	0	1	0	0	0	1	0	0	0	1	0
349	1	0	1	1	1	0	1	1	1	1	1	1	0	1	1	0	1	1	1	0	1	0	1	0	1	0	1	0	1	0
350	1	0	1	1	1	1	1	1	1	1	0	1	0	1	1	1	1	1	0	1	1	1	1	0	1	1	0	1	1	1
351	1	0	0	0	1	0	0	1	1	1	1	0	1	0	1	1	1	0	0	1	1	1	1	1	1	0	1	0	1	1
352	0	1	1	1	0	0	1	0	0	0	1	0	0	0	1	1	0	1	1	1	1	1	0	1	1	1	1	1	0	1
353	1	0	1	1	1	1	1	1	1	1	0	1	0	1	1	1	1	0	0	0	1	0	0	1	0	1	1	0	1	1
354	1	0	1	0	0	1	0	0	0	0	1	1	1	0	1	1	1	1	1	0	0	0	1	1	0	1	0	1	1	1
355	1	1	1	1	1	1	1	0	1	1	1	1	1	1	1	0	0	0	0	0	1	1	1	1	1	0	1	1	1	1
356	1	1	1	0	1	1	1	0	1	0	1	1	1	1	1	1	1	1	1	1	0	0	1	1	1	1	0	1	1	1
357	1	1	1	1	1	1	0	0	1	1	1	1	1	0	1	1	0	1	1	1	1	1	1	1	0	0	1	0	1	1
358	0	0	1	1	1	1	1	1	0	0	1	1	1	0	1	1	1	1	1	0	0	0	1	0	1	0	1	0	1	0
359	1	0	1	1	1	1	0	1	1	1	1	1	1	1	0	1	1	1	1	1	0	1	0	0	1	0	0	1	1	1
360	0	1	0	1	1	0	0	1	1	0	1	1	0	1	1	1	1	1	0	1	1	0	1	1	1	0	1	1	0	1
361	1	0	1	1	0	1	1	1	0	1	1	1	1	0	1	1	1	1	1	0	1	0	1	1	1	1	0	0	1	1
362	1	0	1	1	1	1	0	0	0	1	1	0	0	1	1	1	1	1	1	1	0	1	0	1	1	0	1	1	1	1
363	1	1	0	1	1	1	0	1	1	1	0	1	1	0	0	1	0	0	0	1	1	1	1	1	1	0	1	0	1	1
364	0	0	1	1	1	1	1	1	1	1	1	1	0	1	1	0	1	1	1	1	1	0	1	1	1	0	1	0	1	1
365	0	1	1	0	1	1	1	1	0	1	1	1	1	0	1	0	1	1	1	1	1	1	1	1	1	1	0	0	0	1
366	1	0	0	1	0	1	0	0	1	0	1	1	1	1	1	1	1	1	0	1	1	0	1	1	0	0	0	1	0	0
367	1	1	1	1	1	1	1	0	1	1	0	1	1	1	1	0	1	0	1	0	0	1	1	1	1	1	1	1	1	0
368	1	0	1	0	1	0	1	1	1	1	0	1	1	1	1	1	1	1	0	1	1	1	1	1	0	1	1	1	1	0
369	1	0	1	1	1	1	1	1	1	1	1	0	1	1	1	1	1	0	1	0	1	1	1	1	1	0	0	1	0	1
370	0	0	1	1	1	1	1	1	1	1	1	1	1	0	1	1	1	1	1	1	1	1	1	0	1	0	1	0	0	1
371	1	0	0	1	1	1	0	0	1	0	1	1	0	0	1	0	1	1	1	0	1	1	1	1	0	1	1	0	0	0
372	1	0	1	1	1	1	0	0	0	0	1	0	0	1	0	0	1	0	0	0	1	0	1	0	1	1	1	1	1	0
373	0	0	1	0	1	1	1	1	1	1	0	1	1	1	1	0	1	1	0	1	1	1	1	1	0	0	1	1	0	1
374	1	0	1	1	1	0	1	0	1	1	1	1	0	0	1	0	1	0	0	1	1	0	1	1	1	0	1	1	1	0
375	1	0	1	0	1	1	1	0	0	1	1	1	0	0	1	1	1	1	0	0	1	1	0	1	1	1	1	1	1	1
376	0	0	1	1	1	1	0	1	1	1	1	0	1	0	1	1	1	0	0	0	0	0	0	1	1	1	0	1	1	0
377	1	0	1	1	1	1	0	1	1	0	1	1	0	0	1	1	0	0	1	1	1	1	1	0	1	1	1	0	1	0
378	1	0	0	1	1	0	0	0	1	1	1	1	0	1	0	1	1	0	1	1	1	1	1	1	1	1	1	1	0	1
379	0	0	1	1	1	1	0	1	1	0	1	0	1	0	1	1	1	0	1	0	1	1	1	1	1	0	0	0	0	0
380	1	1	1	0	1	1	0	1	1	1	1	1	0	1	1	1	1	0	0	0	1	1	0	1	1	0	1	1	1	1
381	0	1	1	1	1	1	0	1	1	1	1	0	1	0	1	1	1	1	0	1	1	0	1	1	1	0	1	0	1	0
382	0	0	1	0	1	1	1	0	1	1	1	1	1	0	1	0	1	0	1	0	0	1	1	1	1	0	1	1	0	1
383	1	1	1	1	1	1	0	1	0	1	1	1	0	0	1	0	1	1	0	1	1	0	1	0	0	0	1	1	1	1
384	1	0	1	1	1	1	0	0	0	1	1	1	1	0	1	1	0	1	1	0	1	0	1	0	0	1	0	0	1	1
385	1	0	1	1	1	1	1	0	1	0	1	1	0	1	1	0	1	1	1	0	1	1	1	1	1	0	0	1	1	0
386	0	1	1	1	1	0	1	0	1	1	1	0	1	1	1	1	1	1	0	1	1	1	1	0	1	1	0	1	1	0
387	0	1	1	1	1	1	1	1	1	0	1	1	0	1	1	0	1	1	1	1	1	1	1	1	0	0	1	0	1	1
388	1	1	1	0	1	0	1	1	1	1	1	0	1	1	0	1	1	0	1	0	1	0	0	1	1	1	1	1	1	1
389	0	1	1	1	1	1	0	0	1	1	1	1	1	0	1	1	1	1	1	1	1	1	1	0	1	0	1	1	1	1
390	1	0	0	1	1	1	1	0	1	0	1	0	1	1	1	1	1	1	1	1	1	1	0	1	0	1	1	0	1	1
391	1	1	0	1	1	1	1	0	1	0	0	1	1	0	0	1	1	0	0	0	1	1	1	1	1	1	1	0	1	0
392	0	0	1	1	1	1	1	1	0	0	1	1	1	0	0	1	0	1	1	1	1	0	1	1	0	1	1	0	1	0
393	0	0	1	1	1	1	0	1	1	1	1	1	1	1	1	1	0	1	0	0	1	1	1	0	0	0	0	1	1	1
394	1	1	1	1	1	1	1	0	1	0	1	1	0	0	1	1	1	0	0	1	1	1	1	1	1	0	1	1	1	1
395	1	0	1	1	1	1	1	1	1	1	1	1	1	1	1	1	1	1	1	1	0	0	0	1	1	0	0	1	0	0
396	0	0	1	0	1	1	0	1	1	1	1	1	0	1	0	1	1	1	1	1	1	1	0	1	0	0	1	0	0	1
397	0	1	1	1	1	1	1	1	1	1	1	1	1	0	0	0	1	0	1	1	1	0	0	1	1	1	1	0	1	1
398	1	0	1	1	1	0	1	0	0	1	0	1	0	0	1	1	1	0	1	1	1	0	1	1	1	0	1	1	1	0
399	0	0	1	0	1	1	1	0	0	0	1	0	1	0	1	0	0	1	1	1	1	0	1	0	1	0	0	1	1	1
400	1	1	1	1	1	1	1	1	0	0	1	1	1	1	0	1	1	1	0	1	1	1	1	0	1	0	0	0	1	0
401	1	1	0	0	1	1	0	0	0	1	1	0	0	0	1	1	0	1	0	1	1	0	0	1	0	0	1	1	1	0
402	1	0	1	1	1	1	1	0	1	1	1	1	0	1	1	1	1	0	0	1	1	1	1	1	1	0	1	0	1	1
403	1	0	1	1	1	1	1	1	1	1	1	1	1	1	0	1	1	1	0	1	1	0	1	1	1	1	0	1	1	0
404	0	0	0	1	1	0	0	1	1	1	1	1	0	0	1	1	0	1	1	1	1	1	1	1	1	1	0	1	1	1
405	1	1	1	1	1	1	1	1	1	1	1	1	1	1	0	0	1	0	0	0	1	1	1	1	0	1	1	0	1	0
406	0	1	1	1	1	1	0	1	0	1	0	1	1	1	0	0	0	0	1	0	1	0	1	1	1	0	1	1	1	0
407	1	1	1	1	1	1	1	1	0	1	0	1	0	0	0	1	1	1	1	1	0	0	1	1	1	1	1	1	1	0
408	1	0	1	0	1	1	0	0	1	1	1	1	1	1	1	1	1	1	1	1	0	0	1	0	0	1	1	1	1	0
409	1	1	1	0	1	1	1	1	0	0	1	1	1	1	1	1	1	1	1	1	0	1	0	0	0	1	0	1	1	0
410	1	0	0	1	1	1	1	0	1	1	1	1	0	0	0	0	0	1	0	0	0	1	1	1	1	1	1	0	0	1
411	0	1	1	1	1	1	1	0	0	1	1	1	0	1	1	0	1	1	0	1	0	1	1	0	1	0	1	1	1	0
412	1	1	1	1	1	1	1	0	0	0	1	1	1	1	1	1	1	1	1	1	0	0	1	0	1	0	1	0	1	0
413	1	0	1	1	1	1	0	1	1	1	1	1	1	1	0	1	1	0	0	1	0	1	1	0	0	1	0	1	1	1
414	1	0	1	0	0	1	0	1	0	0	1	1	1	1	1	1	1	0	1	0	1	1	0	0	0	0	1	0	1	1
415	1	1	1	1	1	1	1	0	1	1	1	0	0	1	1	1	1	1	0	1	0	1	1	1	1	1	1	1	1	1
416	1	1	1	1	1	0	0	0	1	1	1	0	1	1	0	0	1	1	1	0	1	1	1	0	1	0	1	0	0	0
417	0	1	1	1	1	1	0	1	1	1	1	1	0	0	1	0	1	0	1	1	1	0	0	1	1	0	1	1	1	0
418	0	1	1	0	1	1	1	0	1	0	1	1	1	0	1	1	1	0	1	0	1	1	0	1	0	1	0	0	0	0
419	1	0	1	1	0	1	0	0	1	1	1	0	1	1	1	0	0	1	0	0	1	0	0	0	0	1	0	0	0	1
420	1	1	1	1	1	1	0	1	1	1	1	0	1	0	1	1	1	1	0	1	0	1	1	1	1	0	1	1	0	0
421	1	1	1	0	1	0	1	1	1	1	0	1	1	0	1	0	1	0	1	1	0	0	1	1	1	0	1	1	1	0
422	1	1	1	1	1	1	1	1	1	1	1	1	1	1	0	0	0	0	1	1	0	0	1	0	1	1	1	1	1	1
423	1	1	1	1	1	1	1	1	1	1	1	1	1	1	1	1	1	1	0	1	1	1	1	0	1	0	1	0	1	0
424	0	0	1	0	1	1	1	1	1	1	1	1	0	1	0	1	1	1	0	0	1	1	0	1	1	0	1	1	1	0
425	0	0	0	1	1	0	0	1	0	0	1	1	1	1	1	1	0	0	1	0	1	1	1	1	0	0	1	0	1	0
426	1	1	1	1	1	1	1	0	1	1	0	1	0	0	0	1	0	0	1	0	1	0	1	1	0	1	0	1	1	1
427	1	0	0	1	1	1	1	1	1	1	1	0	1	0	1	1	1	1	1	0	1	0	0	1	1	1	1	1	1	0
428	0	0	1	0	1	1	1	1	0	1	1	1	1	1	1	1	1	1	0	0	1	1	1	1	0	1	1	0	1	0
429	1	1	1	1	1	1	0	1	1	1	1	1	1	0	1	1	1	1	0	1	1	1	1	1	1	0	0	0	0	1
430	1	0	1	1	1	0	1	0	1	1	1	1	1	0	1	1	1	1	1	0	1	0	1	1	0	1	1	1	1	0
431	0	0	1	1	1	1	0	0	1	0	1	1	0	0	0	1	1	1	1	1	1	1	1	1	0	0	1	1	1	1
432	1	1	1	1	1	0	1	1	1	0	1	1	1	1	1	0	0	0	0	1	0	0	1	0	0	0	1	1	1	1
433	1	0	1	1	1	1	1	0	1	1	1	1	1	1	0	1	1	1	0	1	0	1	1	1	1	1	0	0	0	0
434	0	0	0	0	1	1	1	1	0	1	1	1	1	1	1	0	1	1	1	0	1	1	1	1	1	0	1	1	1	1
435	1	0	0	1	1	1	1	0	1	1	1	1	1	0	0	1	1	0	0	1	1	1	1	0	1	1	0	0	1	1
436	1	0	1	1	1	1	1	1	1	0	1	1	1	0	1	1	1	1	0	1	1	1	0	1	0	1	1	0	1	0
437	0	1	1	1	1	0	1	1	1	1	1	1	1	1	1	0	1	1	1	1	1	1	1	0	0	0	1	0	1	1
438	1	0	1	1	1	0	1	1	1	1	1	1	0	1	1	1	1	0	1	1	1	1	1	0	0	0	0	1	1	1
439	0	0	1	0	1	1	1	0	1	0	1	1	1	1	1	1	1	0	1	0	1	1	0	0	1	1	0	1	1	0
440	0	0	1	1	1	0	0	1	0	1	1	1	1	1	0	0	1	1	1	1	1	1	1	0	0	1	1	1	1	1
441	1	1	1	1	0	1	1	0	1	1	1	0	1	1	1	1	1	1	1	1	1	0	1	1	1	0	0	0	1	0
442	0	0	1	0	1	1	1	0	0	0	1	0	1	1	1	1	1	1	1	1	1	0	1	1	1	1	1	1	1	0
443	0	1	1	0	1	0	1	1	1	1	1	1	1	0	1	1	1	1	1	1	1	1	1	1	0	1	0	0	1	0
444	1	0	1	1	1	1	1	1	1	0	1	0	0	0	0	0	0	0	0	1	0	1	0	1	1	1	1	1	1	1
445	1	1	0	0	1	0	1	0	1	1	1	1	0	1	1	0	1	1	1	0	1	0	1	0	0	1	0	1	1	1
446	1	1	1	1	1	1	1	1	1	1	1	1	0	0	0	1	0	1	0	0	1	0	1	0	1	0	1	1	0	0
447	1	1	1	1	1	0	0	1	1	1	1	1	0	1	0	1	1	1	1	1	1	1	1	1	1	0	0	1	1	1
448	1	0	1	1	1	1	0	1	1	0	1	1	1	0	1	0	1	0	0	1	1	1	1	1	1	0	1	0	1	1
449	1	1	1	1	1	1	1	1	0	0	0	1	1	0	0	1	1	1	1	1	1	1	1	1	1	0	1	1	0	1
450	0	1	1	1	0	1	1	1	1	1	0	1	1	1	1	1	1	0	1	0	0	0	1	1	1	0	1	1	1	1
451	1	1	1	1	0	1	0	1	0	1	1	1	0	0	0	1	0	1	1	0	0	0	0	1	0	0	1	1	1	1
452	1	1	1	0	0	0	0	1	1	0	1	0	0	0	1	1	1	1	1	0	1	0	1	1	1	1	1	1	1	0
453	0	0	1	0	1	1	0	1	0	0	1	1	0	1	1	1	1	1	0	0	0	1	1	1	0	1	1	0	1	1
454	0	1	1	1	1	0	0	0	1	1	1	1	1	1	0	1	1	1	1	0	1	1	1	1	0	1	1	0	1	0
455	1	1	0	1	1	1	1	0	1	0	1	1	1	1	0	0	1	1	0	1	1	0	1	1	0	0	1	0	1	1
456	1	1	0	1	1	1	1	0	1	1	1	1	1	1	1	0	1	1	0	0	1	1	1	1	0	0	1	1	0	1
457	0	0	1	1	1	1	1	1	1	1	1	1	1	1	1	1	1	1	0	0	1	0	1	0	0	1	1	0	1	1
458	1	0	1	0	1	1	1	1	1	0	1	1	1	1	1	0	0	1	1	1	0	0	1	1	1	0	1	0	1	1
459	0	1	1	1	1	1	1	0	1	1	1	1	1	1	0	0	0	0	1	1	1	1	0	0	0	0	1	0	1	1
460	1	1	1	0	1	1	1	1	0	0	1	1	1	1	0	1	1	1	1	1	1	1	1	1	0	0	1	1	1	1
461	0	0	0	1	1	1	1	1	1	1	1	0	0	0	1	1	0	1	1	0	1	1	0	1	1	1	0	0	1	0
462	1	1	1	1	1	1	1	0	0	1	1	0	1	1	1	1	0	1	1	0	0	1	1	0	0	0	1	1	0	1
463	1	0	1	1	1	1	0	1	1	1	0	1	0	1	1	1	1	1	1	1	1	0	1	1	1	0	0	0	1	0
464	1	1	1	1	1	1	0	0	1	0	1	0	0	1	0	1	1	1	1	0	0	1	1	1	0	0	1	1	0	0
465	1	1	1	1	1	1	1	0	1	0	1	0	1	1	1	1	0	1	1	0	0	1	1	1	1	1	1	0	1	1
466	0	1	1	1	1	1	1	1	1	1	1	1	0	1	0	1	1	1	0	0	0	1	0	1	0	0	1	0	1	0
467	1	1	1	1	1	1	1	1	0	1	1	1	1	1	1	1	1	0	1	0	1	0	0	1	0	0	0	0	1	1
468	1	0	1	1	1	1	1	0	0	1	1	1	1	0	1	1	0	1	1	0	1	0	1	1	1	0	1	0	0	1
469	0	1	1	1	1	1	1	1	0	1	1	1	1	0	1	0	0	1	1	1	0	1	0	1	0	1	1	0	1	0
470	0	1	1	1	1	0	0	0	1	1	1	1	0	1	1	0	0	1	0	1	1	1	1	1	1	1	0	1	1	1
471	1	0	1	1	0	1	1	1	1	0	1	0	0	0	0	0	1	0	1	1	1	0	1	0	1	1	0	1	1	1
472	0	0	0	1	1	1	0	1	1	0	1	1	1	0	1	1	1	0	1	0	0	1	1	1	0	0	1	1	0	1
473	1	1	0	1	1	1	1	1	1	1	0	1	0	1	1	0	1	1	0	0	1	1	0	1	1	1	1	1	1	0
474	0	1	0	1	1	1	0	0	1	1	1	0	0	1	1	1	1	0	0	0	1	0	1	1	0	1	1	0	1	0
475	1	0	1	1	1	1	1	1	1	1	1	0	0	0	1	0	1	1	0	0	1	1	0	1	1	1	0	1	1	0
476	0	1	1	0	1	0	0	1	1	1	1	1	1	1	0	1	1	1	1	1	1	1	1	0	1	1	1	1	1	1
477	1	0	0	1	1	1	1	1	0	1	1	1	1	1	1	0	1	1	1	0	0	1	1	1	1	0	1	1	1	0
478	1	1	1	1	1	1	1	0	1	0	1	1	0	1	1	0	1	1	0	1	0	1	0	1	1	0	0	1	1	1
479	0	1	1	1	1	1	0	1	1	1	1	0	1	1	1	1	1	1	1	1	1	1	1	1	1	0	1	0	1	0
480	0	1	1	1	1	1	1	0	1	1	1	0	1	0	1	1	1	1	0	0	1	1	0	1	0	0	1	1	1	1
481	0	1	1	0	1	1	0	0	1	1	1	1	0	1	1	1	1	1	0	0	1	1	1	0	0	1	1	1	1	1
482	1	1	1	0	1	0	0	1	1	1	1	1	0	0	1	0	1	1	1	0	1	1	0	1	1	0	1	1	1	1
483	0	1	1	1	1	0	0	0	1	0	1	1	0	0	1	1	1	1	1	1	0	0	1	0	1	1	1	1	1	1
484	1	1	1	1	1	1	0	1	1	1	1	1	0	0	1	0	1	1	1	0	1	0	1	0	1	0	1	0	1	1
485	1	0	1	0	1	1	1	1	0	0	1	1	1	0	1	0	1	0	1	0	0	1	0	0	0	0	1	1	1	1
486	0	1	1	1	1	1	0	1	1	0	1	0	0	0	1	1	1	0	0	0	1	0	1	1	1	1	1	1	1	1
487	1	0	1	1	1	1	1	0	0	0	1	1	0	1	1	1	1	0	0	0	0	1	1	0	0	0	0	1	1	0
488	1	0	1	1	1	0	1	1	1	1	1	0	0	0	1	0	1	0	0	1	1	1	1	1	1	0	0	1	0	1
489	1	1	1	1	1	1	1	1	0	1	0	0	1	1	1	1	1	1	1	1	1	0	1	1	1	1	0	0	1	1
490	0	1	0	1	1	1	1	0	1	0	1	0	1	0	1	1	1	1	1	0	1	1	1	0	0	0	1	0	1	1
491	0	1	1	0	1	1	0	1	1	1	1	1	1	1	1	0	0	0	0	0	1	0	1	0	1	0	1	0	1	1
492	0	1	1	1	1	0	1	0	1	0	1	1	1	1	1	1	0	1	1	1	1	1	0	1	1	1	1	0	1	1
493	0	0	1	0	1	1	1	0	1	1	1	1	1	1	1	0	1	1	0	1	0	0	1	0	1	1	1	1	0	1
494	1	1	0	1	1	1	1	0	1	1	1	1	1	0	0	1	0	0	1	0	1	0	1	0	0	0	0	0	1	1
495	0	1	1	0	1	1	0	0	1	1	1	1	0	0	1	1	1	1	0	0	1	0	1	1	0	1	1	0	1	1
496	1	0	1	1	0	0	0	0	1	1	1	1	0	1	1	1	1	1	0	1	1	0	0	1	0	1	1	0	0	0
497	0	0	0	1	1	1	1	1	1	1	1	1	1	1	1	1	1	0	1	0	0	0	1	1	0	0	1	1	1	1
498	0	0	1	1	0	0	1	0	0	0	1	0	1	0	1	1	0	1	0	1	1	1	1	0	0	0	0	0	1	1
499	1	1	1	1	1	1	0	0	1	0	1	1	0	1	1	1	1	0	0	1	0	1	0	1	1	1	1	0	1	0
500	1	0	1	1	1	1	1	1	1	1	1	0	0	1	0	1	1	1	1	0	1	0	0	1	1	0	1	1	1	0
501	1	0	1	1	1	1	1	0	1	1	1	1	0	0	0	1	0	0	0	0	1	1	1	1	0	1	0	0	1	1
502	1	1	1	1	0	1	0	0	1	0	1	0	0	1	1	1	0	1	0	1	1	1	1	1	0	0	0	0	1	1
503	0	0	1	1	1	1	1	1	0	1	1	1	0	0	1	1	0	1	0	1	1	1	0	1	0	1	1	0	1	1
504	0	1	1	1	1	1	1	1	1	1	1	1	1	0	1	0	1	0	1	0	1	0	1	0	1	0	0	1	1	1
505	1	1	1	1	1	1	1	0	1	1	1	1	1	0	1	1	0	1	1	1	1	1	1	0	1	1	0	1	1	1
506	0	0	1	1	1	1	1	1	1	0	0	1	1	0	1	1	0	0	0	0	1	1	0	1	1	1	1	1	1	1
507	1	1	1	1	1	1	0	0	1	1	1	0	0	1	0	1	1	1	1	0	1	1	1	1	1	0	1	1	0	1
508	1	1	1	1	1	0	1	1	1	1	1	1	1	1	1	0	1	1	1	0	0	1	1	1	0	0	0	1	1	1
509	1	0	1	1	0	1	1	1	1	0	1	1	0	0	0	1	1	1	1	0	1	1	1	0	1	0	1	0	1	1
510	1	1	1	0	1	1	1	1	0	1	1	0	1	0	0	0	1	1	1	1	1	1	1	1	1	1	1	0	0	0
511	1	0	1	1	0	1	1	0	1	1	1	1	0	1	1	1	1	1	1	1	0	0	1	1	1	1	1	0	1	1
512	1	1	1	1	1	1	0	0	1	1	0	0	1	1	0	1	1	0	1	1	1	1	1	1	1	0	1	0	0	1
513	1	0	1	1	1	1	0	1	0	0	1	1	0	1	1	0	0	1	1	0	0	1	1	1	0	1	1	0	1	1
514	0	1	1	1	1	1	0	1	0	0	1	1	0	0	1	1	1	0	1	1	0	0	1	1	0	1	1	0	1	1
515	1	1	1	1	1	0	1	1	1	1	1	1	0	0	0	1	1	0	0	0	0	1	0	1	0	1	1	0	1	1
516	1	1	1	1	1	1	1	1	1	1	1	1	1	0	1	0	1	1	1	1	1	1	1	1	1	1	0	0	1	0
517	0	0	1	1	1	1	1	1	0	1	1	1	1	0	1	0	1	1	1	0	0	0	0	0	0	1	1	0	1	1
518	1	1	1	1	1	0	0	0	1	0	1	1	0	1	1	1	0	1	0	1	1	1	1	1	1	1	1	1	1	1
519	1	1	1	1	1	1	1	1	1	1	0	1	0	1	1	1	1	0	1	0	1	1	1	0	1	1	0	0	1	1
520	0	0	0	1	1	1	0	1	1	0	1	1	0	1	1	1	1	1	1	1	1	0	1	0	1	1	1	1	1	0
521	0	1	1	1	0	1	1	0	1	0	0	0	0	0	1	0	1	1	1	1	1	0	1	0	1	0	1	0	1	0
522	0	0	1	1	1	1	1	1	0	1	1	1	1	1	0	0	1	1	0	1	1	1	1	0	0	1	0	1	1	0
523	1	1	0	1	1	1	1	1	0	1	0	1	1	0	1	1	1	0	0	0	0	0	1	1	1	0	1	1	0	0
524	1	1	0	1	1	1	0	1	1	1	1	1	0	0	1	1	1	1	1	0	1	1	1	0	1	0	1	1	1	0
525	1	0	1	0	0	1	0	0	0	1	0	1	1	0	1	1	1	1	1	0	1	1	1	1	0	0	0	1	1	1
526	1	0	0	1	1	1	1	1	1	0	1	1	1	1	1	0	1	0	1	1	1	0	1	1	1	0	0	1	1	0
527	1	1	1	0	1	1	1	1	0	0	1	1	1	0	0	1	1	1	0	0	0	1	1	1	1	1	1	1	1	1
528	1	0	1	1	1	1	1	1	1	1	1	1	1	0	1	0	1	0	0	1	0	0	1	1	1	1	1	0	1	1
529	1	0	1	1	1	1	1	0	1	1	1	1	0	1	0	1	1	0	0	1	0	0	1	1	1	1	0	0	1	0
530	1	0	1	0	1	1	1	1	1	0	1	0	1	1	1	0	1	0	1	1	1	0	1	1	1	1	1	0	1	1
531	0	1	1	1	1	1	1	0	1	1	1	1	0	0	0	0	1	1	0	1	1	1	1	1	0	0	1	0	1	0
532	1	1	1	1	1	1	1	0	1	1	1	1	1	1	1	1	1	1	1	0	1	0	1	1	0	1	1	1	1	0
533	1	0	1	1	1	0	0	1	1	1	1	1	1	0	0	0	1	1	1	0	0	0	1	1	0	0	1	1	1	1
534	1	1	1	1	1	1	1	1	0	1	0	1	0	1	1	1	1	0	1	0	1	0	1	0	1	0	0	1	0	0
535	1	0	1	0	1	1	1	1	1	1	1	0	1	1	1	1	1	1	1	0	1	1	1	0	1	0	1	1	1	0
536	1	0	1	1	1	1	1	0	1	0	1	1	0	0	1	1	0	1	0	0	1	1	1	1	1	0	1	1	1	1
537	0	0	1	0	1	0	1	1	1	1	1	0	0	1	0	1	1	1	0	1	0	1	1	1	1	0	1	1	1	0
538	0	0	1	1	1	1	1	0	1	1	1	1	0	1	1	1	1	1	0	1	1	1	1	1	1	0	0	1	1	0
539	1	1	1	1	1	1	1	0	0	1	1	1	1	0	1	0	0	1	1	0	1	0	0	1	0	0	0	0	1	0
540	1	0	1	1	0	1	0	1	0	1	1	1	1	1	1	0	1	1	0	1	1	0	1	1	0	1	1	0	1	1
541	1	0	1	1	0	1	1	0	1	1	1	1	0	1	1	0	1	1	1	1	1	1	1	1	0	0	1	1	1	0
542	0	0	1	1	1	1	1	0	1	1	1	1	1	0	1	1	1	0	1	1	1	1	0	1	1	1	1	0	1	1
543	0	0	0	1	0	0	0	1	0	1	1	1	0	1	1	1	1	0	1	1	1	1	1	1	1	1	1	0	0	1
544	1	1	1	1	1	0	1	1	1	1	0	1	1	1	1	1	1	1	1	0	1	1	1	1	1	0	1	1	1	1
545	1	1	0	0	1	1	1	1	1	0	1	1	0	0	0	1	0	0	0	0	0	1	1	0	0	0	1	1	0	1
546	1	1	1	0	1	1	1	0	1	1	1	1	1	1	1	1	1	1	0	1	1	1	1	1	0	1	0	0	1	1
547	1	1	1	1	0	1	0	1	1	1	1	1	0	1	0	1	1	1	1	0	0	0	1	1	0	1	1	1	1	1
548	0	1	1	0	1	1	0	0	0	1	0	1	1	1	1	1	1	1	1	0	0	1	0	1	1	1	0	0	1	0
549	0	1	1	0	1	1	0	1	1	1	1	1	1	1	1	0	1	1	1	0	1	0	1	0	1	0	0	0	1	0
550	1	0	1	1	1	0	1	0	0	1	1	0	1	1	1	0	1	0	1	1	1	1	1	0	1	1	1	1	0	1
551	0	0	1	1	1	1	1	1	1	1	1	1	1	1	0	1	1	1	0	0	1	1	1	1	1	1	1	0	1	1
552	0	1	1	1	1	1	0	0	1	1	1	1	1	1	0	1	1	1	1	0	0	0	0	1	0	1	1	1	0	1
553	1	0	0	1	1	1	1	0	1	1	1	1	1	0	0	1	1	1	1	1	1	1	1	1	0	1	1	0	0	1
554	0	0	1	1	1	1	1	0	1	0	0	0	0	0	1	1	1	1	1	1	1	0	1	1	1	0	0	0	1	1
555	1	1	1	1	1	1	0	1	1	1	1	1	0	0	0	1	1	1	0	0	1	1	1	0	0	1	1	0	1	0
556	0	0	0	1	1	1	0	0	1	1	1	1	1	0	1	0	0	0	0	1	1	1	0	0	0	0	1	1	1	1
557	0	1	1	1	1	1	0	1	1	0	0	0	1	1	1	1	0	1	1	1	1	1	1	0	0	0	1	0	1	1
558	1	0	1	1	1	1	0	0	0	1	0	1	1	1	1	1	1	1	1	1	1	0	1	0	1	1	1	0	1	0
559	1	0	1	1	1	1	0	1	0	0	0	1	0	1	1	0	1	1	0	1	1	0	0	1	1	1	1	1	1	1
560	1	1	1	1	1	1	1	1	1	1	0	1	1	0	1	1	1	0	1	1	1	0	1	1	1	1	0	1	0	1
561	1	1	1	0	1	1	1	1	1	1	1	0	1	1	1	1	1	1	0	1	1	1	1	1	1	1	1	0	1	1
562	1	1	1	1	1	1	0	0	0	1	1	1	0	0	1	0	1	1	0	0	1	0	0	1	1	1	1	1	1	1
563	0	1	1	1	1	1	1	0	1	1	1	0	1	0	0	0	0	0	1	1	1	0	0	1	0	1	1	1	1	1
564	1	0	1	0	0	1	1	1	1	1	1	1	0	1	1	0	1	1	0	1	1	1	1	0	1	0	1	1	1	1
565	1	1	1	1	1	1	1	0	1	1	1	1	1	1	0	1	1	0	1	0	0	0	1	1	1	0	1	1	1	1
566	1	1	1	1	1	1	1	1	1	0	1	1	1	1	1	0	1	0	0	1	1	0	1	1	1	0	0	1	1	1
567	1	1	1	1	1	1	1	0	1	1	1	0	0	1	0	0	1	0	1	1	0	1	1	1	1	0	1	0	1	1
568	1	0	1	1	1	1	0	1	1	0	1	1	0	0	1	0	1	1	1	1	1	1	1	1	0	0	1	1	1	0
569	1	0	1	1	1	1	1	0	1	0	1	0	0	0	1	1	1	1	0	0	1	1	1	1	0	1	0	1	1	1
570	0	0	0	1	1	0	1	0	1	1	0	1	1	0	1	0	1	0	0	0	1	1	1	1	1	0	1	0	1	1
571	1	1	1	0	1	1	1	0	1	0	1	1	1	1	1	1	0	0	1	0	1	1	1	1	1	0	0	0	0	1
572	1	1	1	1	1	1	0	0	1	1	1	1	0	0	1	1	1	1	0	1	0	1	1	1	1	0	0	0	1	1
573	1	0	1	1	1	1	1	0	0	1	1	1	1	1	1	1	1	1	1	1	0	0	1	1	0	1	0	0	0	0
574	1	1	1	1	1	1	1	1	1	1	1	1	0	0	1	0	1	1	1	1	1	1	1	0	1	1	1	0	0	1
575	0	1	1	1	1	1	1	0	1	1	1	0	1	0	0	1	0	0	1	0	1	0	1	1	1	0	1	0	1	0
576	0	1	1	1	1	1	1	1	1	0	1	1	0	0	1	1	1	1	1	1	0	1	1	0	0	1	1	0	1	0
577	1	0	1	1	1	1	1	1	1	1	1	0	0	0	1	0	1	0	1	0	0	1	1	1	0	1	1	0	1	1
578	1	0	1	1	1	1	1	0	1	1	1	1	0	1	0	1	1	1	0	0	1	1	0	0	1	0	1	0	1	1
579	1	1	0	1	1	1	0	0	1	1	0	1	0	0	1	0	1	1	1	0	0	0	1	0	0	1	1	0	1	0
580	1	1	1	1	1	1	1	1	1	1	1	0	1	1	1	0	1	1	0	0	1	1	1	0	1	1	1	1	1	1
581	1	1	0	1	1	1	0	1	1	0	0	1	1	0	1	0	1	1	0	1	1	1	1	1	1	1	1	1	1	1
582	1	1	1	1	1	1	0	0	1	0	1	1	0	1	1	0	1	0	1	1	0	0	0	1	1	1	1	0	1	0
583	0	1	1	1	0	1	1	0	1	1	1	1	0	1	0	1	1	0	1	0	1	1	1	1	1	1	0	1	1	0
584	1	1	1	1	1	1	0	1	1	0	1	0	1	0	1	0	1	1	1	1	1	1	1	1	1	0	1	0	0	1
585	0	0	1	1	0	1	1	0	1	0	1	1	1	0	1	1	0	0	1	0	0	1	1	1	0	0	1	1	1	1
586	0	0	1	0	1	1	1	0	1	1	0	1	0	1	1	1	1	1	1	0	1	1	1	1	0	0	1	0	1	1
587	1	0	1	1	1	1	1	1	1	1	1	1	0	0	1	1	1	1	1	0	0	1	0	1	1	0	1	1	1	1
588	1	1	0	1	1	1	0	1	1	0	1	1	1	0	0	0	0	0	0	0	1	0	1	1	1	0	1	0	1	0
589	1	0	1	1	0	1	1	0	1	0	1	1	1	0	1	1	0	1	1	1	1	1	1	0	0	0	1	1	1	0
590	0	1	1	1	1	1	1	0	1	1	1	1	1	1	1	1	1	1	1	0	1	1	1	1	1	1	1	1	1	0
591	1	1	1	1	1	1	1	1	1	0	0	0	0	1	1	1	1	1	1	0	1	1	1	1	1	0	1	1	1	1
592	1	1	1	1	1	1	0	1	1	0	1	1	1	0	1	1	1	1	0	1	1	1	1	0	0	1	1	1	1	0
593	1	1	1	1	1	1	0	0	0	0	1	0	1	0	1	0	1	1	0	0	1	0	1	1	1	1	1	1	1	0
594	0	1	1	1	1	1	0	1	0	1	1	1	0	1	1	1	1	1	0	0	1	0	1	1	1	0	0	1	1	0
595	1	1	1	0	1	1	0	0	1	0	1	1	1	1	1	1	0	1	1	1	0	1	1	1	0	0	0	0	0	1
596	1	1	1	1	0	1	1	0	1	1	1	1	0	0	0	0	1	1	1	1	1	0	1	1	0	1	1	1	1	1
597	0	1	1	1	1	1	1	1	0	1	1	1	0	1	1	0	1	0	1	0	0	1	0	0	0	0	1	1	1	1
598	1	1	1	1	1	0	1	0	0	1	1	1	1	0	1	0	1	1	0	1	0	1	0	1	1	1	1	1	1	1
599	1	1	1	1	1	1	1	1	1	1	1	1	1	0	0	1	1	1	0	0	1	1	1	1	1	0	1	0	1	1
600	0	0	1	1	1	1	1	1	0	0	1	1	1	1	1	1	0	1	1	1	0	1	1	1	1	0	1	0	1	1
601	1	1	1	1	1	1	1	0	1	1	1	1	1	1	0	1	1	0	1	1	1	1	0	0	1	1	1	0	1	1
602	1	0	1	1	1	1	0	1	1	1	1	1	1	1	1	0	1	1	1	0	1	1	0	1	1	0	1	1	1	1
603	0	1	1	1	0	1	1	0	1	0	1	0	1	0	0	0	1	1	1	0	1	0	1	1	1	1	1	1	1	1
604	1	0	1	1	1	1	0	1	1	1	1	1	0	1	1	1	1	1	0	0	1	0	1	1	1	0	1	1	0	1
605	0	1	1	1	1	1	1	1	1	0	1	1	0	1	0	1	1	1	0	0	1	0	0	1	0	0	1	0	1	1
606	0	1	0	1	1	1	0	0	1	0	1	1	1	0	0	0	1	0	0	0	1	0	1	0	1	1	1	0	0	1
607	0	0	1	0	1	0	0	0	1	1	1	0	0	1	1	1	1	0	1	1	1	0	1	1	0	0	1	1	1	0
608	1	1	1	1	1	0	0	0	0	0	1	1	0	0	0	1	0	1	0	0	0	1	1	0	1	0	1	0	1	0
609	0	1	1	1	1	1	1	1	1	1	1	0	0	1	1	1	1	1	0	1	1	0	0	1	1	1	0	1	1	1
610	1	0	1	1	1	1	0	0	1	1	1	1	1	1	1	1	1	1	1	1	0	0	1	1	1	0	1	1	1	1
611	1	0	1	1	1	0	1	0	1	0	1	1	0	1	1	0	1	0	0	1	1	1	1	0	0	0	1	0	1	0
612	0	1	0	1	1	0	1	0	1	1	1	1	1	0	1	1	1	0	1	0	0	0	1	0	0	0	0	0	0	1
613	1	1	1	1	1	0	1	1	0	1	1	1	1	1	1	0	0	0	0	1	0	1	1	1	1	0	0	1	1	1
614	0	1	0	1	1	0	1	1	1	1	1	1	0	0	1	0	1	1	1	0	1	0	1	1	0	0	0	1	0	0
615	1	0	1	0	0	1	1	1	1	0	1	0	1	0	1	0	1	0	0	0	1	0	1	1	0	0	1	0	1	1
616	1	0	0	1	1	1	1	1	1	1	1	1	1	1	1	1	1	1	1	0	0	1	1	1	1	0	1	1	0	1
617	1	1	1	1	0	0	0	1	1	1	1	1	0	0	0	0	1	1	0	0	0	1	1	0	1	0	1	1	1	0
618	1	1	1	0	1	1	1	0	1	0	0	0	0	1	1	1	1	1	1	0	1	1	1	0	0	0	1	0	1	0
619	1	1	0	1	1	1	1	1	1	1	1	0	0	0	1	0	1	0	1	0	1	1	1	0	0	1	1	1	1	0
620	1	1	1	1	1	0	0	1	1	1	1	1	1	0	1	1	1	1	1	1	1	1	1	1	1	1	1	1	1	1
621	1	0	1	0	1	0	0	0	1	1	1	1	1	0	1	1	1	1	1	0	1	1	1	0	1	1	1	0	1	1
622	1	0	1	0	1	0	1	1	1	1	1	1	1	1	1	0	1	1	0	0	1	1	0	1	1	0	1	1	0	1
623	1	1	1	0	1	1	1	0	0	1	1	0	0	1	1	0	0	1	0	0	1	1	1	0	0	1	1	0	1	0
624	0	0	1	1	1	1	1	0	1	1	0	0	0	0	0	0	1	1	0	0	1	0	1	1	1	0	0	1	1	1
625	1	0	1	1	1	1	1	0	1	1	1	0	1	1	1	0	1	1	0	0	1	0	1	0	1	0	1	0	1	1
626	1	1	0	1	1	0	1	0	1	0	1	1	0	1	0	0	1	1	1	1	1	1	1	0	1	1	1	1	1	0
627	0	0	1	1	1	1	0	1	1	1	1	1	0	1	1	0	0	0	1	1	0	1	1	1	0	0	1	1	1	0
628	0	0	1	1	1	1	0	0	0	0	1	1	1	0	1	1	1	0	0	0	1	1	1	1	0	1	1	0	1	1
629	1	1	1	1	1	1	1	0	1	0	1	1	0	1	1	1	0	0	1	1	1	1	0	0	0	0	1	0	0	1
630	1	0	1	1	0	1	1	0	1	1	0	1	1	0	1	1	1	1	0	1	1	1	1	1	1	1	0	0	1	0
631	1	1	1	1	1	1	1	1	1	1	1	1	1	0	1	1	1	0	1	1	1	0	1	1	1	0	1	1	1	1
632	1	1	1	1	1	1	1	0	1	0	1	1	1	0	0	1	1	1	1	0	1	1	1	0	1	0	1	1	1	0
633	1	0	1	1	1	1	1	1	1	0	1	1	1	0	0	1	1	1	0	0	1	1	0	1	0	0	1	1	1	1
634	1	0	0	0	1	1	0	0	1	1	1	1	1	1	0	1	1	0	1	1	1	0	0	1	0	0	1	0	1	1
635	0	1	1	1	0	0	1	1	0	1	1	1	1	0	1	0	1	0	1	1	1	0	1	1	0	0	1	0	1	1
636	1	1	1	1	1	1	1	0	1	1	1	1	1	1	1	0	1	1	1	1	1	1	1	1	1	1	1	0	1	1
637	0	0	1	0	1	1	1	1	0	0	1	1	1	1	0	1	1	0	1	0	0	1	1	1	1	1	1	1	1	1
638	1	0	1	1	1	1	1	1	0	1	1	1	0	1	1	1	1	1	0	0	1	1	0	1	0	0	1	0	1	1
639	0	0	0	1	1	1	1	1	1	1	1	1	1	0	0	1	1	1	1	0	0	0	0	0	1	0	1	1	1	1
640	1	1	1	0	1	0	1	1	0	1	1	1	1	0	1	0	1	0	1	1	0	1	1	1	0	0	1	0	1	1
641	0	0	1	1	1	1	1	1	0	0	1	1	0	1	1	0	1	0	0	1	1	0	0	1	1	0	1	0	1	1
642	1	1	1	1	1	1	0	0	1	1	0	1	0	1	0	0	1	1	1	0	0	0	1	1	0	1	1	0	1	0
643	1	1	1	1	1	1	1	1	1	1	1	1	0	0	0	1	1	0	0	1	0	1	1	0	0	0	1	0	1	0
644	0	1	1	0	0	1	1	1	1	1	0	1	0	0	1	1	1	1	1	1	1	1	1	0	1	0	1	0	1	1
645	0	0	1	0	1	1	1	1	1	1	1	1	0	0	0	0	1	1	0	1	0	1	1	0	0	1	1	0	0	0
646	0	1	1	1	1	1	0	0	1	0	1	1	1	0	1	0	1	1	1	0	1	1	1	1	1	0	1	0	0	1
647	1	0	1	1	1	0	0	0	1	1	1	0	0	0	1	1	1	1	1	0	1	1	1	1	1	0	1	1	1	1
648	0	1	1	0	1	1	0	1	1	1	1	1	0	1	1	1	0	0	0	0	1	0	1	1	0	1	1	1	1	1
649	1	0	1	1	1	1	1	0	1	1	1	1	0	0	1	0	0	1	1	1	1	1	0	1	1	1	1	1	1	0
650	1	0	1	1	1	1	1	1	1	0	1	1	1	0	1	1	1	1	1	0	1	1	1	1	0	1	1	1	1	1
651	0	1	1	1	1	0	1	1	0	1	1	1	1	0	1	0	1	1	0	0	0	0	0	1	1	0	1	0	1	1
652	1	1	1	1	1	1	1	0	1	1	1	1	0	1	0	1	1	0	1	0	0	1	0	1	1	0	1	0	1	0
653	1	0	1	1	1	1	0	0	1	1	0	1	0	0	0	1	1	1	1	1	1	1	1	0	1	1	0	1	1	1
654	1	1	0	1	1	1	1	0	1	1	0	1	1	1	1	1	1	1	1	1	0	0	1	1	1	0	1	1	1	0
655	1	1	1	0	1	1	1	0	1	0	1	1	0	0	1	1	1	1	0	1	1	1	1	1	1	0	0	0	1	0
656	0	0	1	1	1	1	1	1	1	1	1	1	1	1	1	0	1	0	0	0	0	0	1	1	1	0	1	1	1	0
657	1	0	1	1	1	1	0	0	1	1	1	0	0	0	0	1	1	0	0	1	1	1	1	0	1	1	1	0	1	1
658	1	1	1	0	1	1	1	1	1	1	1	1	0	1	0	0	1	1	0	1	1	1	1	1	0	0	1	0	0	1
659	1	0	1	0	1	1	0	0	1	0	1	0	1	0	1	0	1	1	0	1	1	1	1	0	0	1	0	1	1	0
660	0	1	0	1	0	1	0	1	1	1	1	0	1	0	1	1	1	1	1	1	1	1	1	0	0	0	1	1	1	1
661	1	1	1	1	0	1	0	0	1	0	1	1	0	0	1	1	0	0	0	1	0	0	1	0	0	0	1	1	1	0
662	1	0	1	1	1	1	0	0	1	1	1	1	1	0	1	0	1	1	1	1	1	0	1	0	1	1	1	1	1	1
663	1	0	1	1	1	0	0	0	1	0	1	0	1	0	1	1	1	1	1	1	1	1	1	1	0	1	1	1	0	0
664	0	1	1	1	1	1	0	0	1	1	1	1	1	1	1	1	1	0	1	0	1	1	1	1	0	0	0	1	1	1
665	1	1	1	1	1	1	1	1	0	1	1	0	1	0	1	0	0	0	1	1	0	0	1	0	0	0	1	1	1	0
666	1	0	0	0	0	1	1	1	0	1	1	1	0	1	1	1	0	1	1	0	1	1	1	1	0	1	0	0	1	1
667	1	0	1	1	1	1	1	1	1	1	1	1	1	0	1	1	1	0	1	1	1	0	1	0	1	0	0	0	1	0
668	0	1	1	1	1	1	0	1	1	0	1	0	1	0	0	1	0	1	0	0	1	0	0	1	1	0	1	1	1	1
669	1	0	1	1	1	1	0	0	1	1	1	1	1	0	1	0	1	1	0	0	1	1	1	1	0	1	0	1	1	1
670	0	1	1	0	0	1	0	1	1	1	1	1	1	1	1	0	1	1	1	1	1	1	1	1	1	1	1	1	1	1
671	1	1	1	1	1	1	0	1	1	1	1	1	0	0	0	1	1	1	0	0	0	0	0	1	1	1	1	0	0	1
672	1	1	1	1	1	0	1	1	1	1	0	1	0	0	0	1	1	1	0	1	1	0	1	1	1	0	0	1	0	1
673	0	0	1	1	1	1	0	1	1	0	1	0	1	1	1	1	0	0	0	0	1	0	1	0	0	0	0	0	0	1
674	1	1	1	1	1	1	0	1	1	0	1	0	1	0	1	1	1	1	1	1	0	0	1	1	1	0	1	1	1	1
675	0	1	1	1	1	1	1	0	0	1	1	0	1	1	1	0	1	0	1	1	1	1	1	1	1	1	0	1	1	0
676	0	1	1	1	0	1	1	1	1	1	1	1	1	1	0	1	1	0	1	1	0	0	1	0	0	1	1	1	1	0
677	1	1	1	1	1	0	0	0	1	1	1	1	1	0	1	0	1	1	0	0	1	1	1	1	1	1	1	1	0	1
678	1	0	1	1	1	1	1	0	1	0	1	1	0	0	1	1	1	1	0	1	0	1	1	1	0	1	0	0	1	0
679	0	0	1	0	1	1	1	1	1	0	1	0	1	0	1	0	1	1	0	0	0	1	1	1	1	0	1	0	0	1
680	1	0	1	0	1	0	0	1	0	1	1	1	0	1	0	0	1	1	0	1	1	0	1	0	1	0	0	1	1	1
681	0	0	1	0	1	1	1	1	0	1	1	0	1	0	1	1	1	0	0	1	1	0	1	0	1	1	1	0	0	0
682	1	0	1	1	1	1	0	1	1	1	1	1	1	0	0	0	1	1	1	0	1	1	1	0	0	0	0	1	1	1
683	1	1	1	1	1	1	1	1	1	1	1	1	0	1	1	1	0	1	1	1	1	0	1	1	0	0	1	0	0	0
684	0	1	1	1	1	1	0	0	0	0	1	1	0	0	0	1	1	1	1	1	0	0	1	1	0	1	0	1	1	0
685	0	1	1	1	0	1	1	1	1	1	1	1	1	1	1	1	0	1	1	1	1	0	1	1	0	1	0	0	1	0
686	1	0	1	1	1	1	1	1	1	1	1	1	0	1	1	1	1	1	1	1	1	0	0	1	0	0	0	1	1	0
687	0	0	1	1	1	1	0	0	1	1	1	1	1	1	1	0	1	0	0	1	1	1	1	1	0	0	1	0	1	0
688	0	0	1	1	1	0	1	0	1	1	1	1	1	0	1	0	1	1	1	0	1	1	1	0	1	0	0	0	0	1
689	1	0	1	1	1	1	0	1	1	1	1	0	0	0	1	1	1	0	0	1	1	0	1	1	0	1	0	0	1	1
690	1	1	1	0	1	1	1	0	1	1	0	1	1	0	1	1	0	1	1	0	1	0	0	1	0	0	0	0	1	0
691	1	1	1	1	1	1	1	0	1	1	1	1	0	1	1	0	1	0	1	0	1	0	1	1	1	1	1	1	1	1
692	1	1	1	1	1	1	0	1	1	1	1	0	1	1	0	0	1	0	1	0	1	1	1	0	1	0	1	0	1	1
693	0	0	1	1	1	1	1	1	0	0	1	1	1	0	1	1	0	0	0	0	0	0	1	1	1	1	1	0	0	1
694	1	1	0	1	0	1	1	0	1	1	1	0	1	0	0	1	1	1	1	1	1	0	1	0	1	0	1	0	1	1
695	1	1	1	0	1	1	1	0	1	0	1	1	1	1	1	1	1	1	1	0	0	1	1	0	1	0	1	0	1	0
696	0	0	1	1	1	1	1	1	0	1	0	1	0	1	1	1	1	1	0	1	1	1	0	1	1	0	0	1	1	0
697	1	1	1	1	1	1	1	0	1	1	1	1	0	0	1	1	0	1	0	1	1	0	1	1	1	0	1	0	1	0
698	1	0	1	1	1	1	1	1	0	1	1	1	1	0	1	1	1	0	1	1	1	0	0	1	1	0	0	1	1	0
699	1	0	1	1	1	0	1	1	1	0	1	1	0	0	1	0	0	0	1	1	1	1	1	1	1	1	1	0	1	1
700	1	1	1	1	1	1	1	1	0	1	1	1	0	1	1	0	1	1	1	0	1	1	1	0	0	0	1	0	1	0
701	1	0	1	1	1	1	1	1	0	0	1	0	0	0	0	1	1	0	1	1	1	0	1	1	1	0	1	0	1	1
702	1	1	1	1	1	1	0	1	0	1	1	0	1	1	1	1	1	1	0	1	0	0	0	0	1	0	0	1	1	1
703	0	0	1	0	1	0	1	1	1	1	0	1	1	1	0	1	1	1	0	1	1	0	0	1	1	1	1	0	0	1
704	1	1	1	1	1	1	1	0	1	1	1	1	1	0	1	0	0	0	1	0	1	1	1	0	0	0	0	1	1	0
705	0	1	1	1	1	1	1	1	1	1	0	1	1	1	1	1	1	0	1	1	1	1	0	0	0	1	1	1	1	0
706	1	0	1	1	1	1	1	1	1	1	1	1	1	1	1	1	1	0	0	0	0	0	1	0	0	1	1	1	1	1
707	1	1	0	1	1	0	0	0	1	0	1	1	1	1	1	0	1	1	1	0	1	0	0	0	1	0	1	1	0	0
708	0	0	1	0	1	1	0	0	1	1	1	0	1	0	1	0	1	1	0	0	0	1	1	1	0	0	1	1	1	0
709	0	1	0	1	0	1	1	0	0	0	1	1	1	1	1	1	1	1	0	0	1	1	1	1	1	1	1	0	1	0
710	1	1	0	1	1	1	1	0	1	0	1	1	1	1	1	1	1	0	1	1	0	1	0	1	0	0	1	1	1	1
711	1	0	0	1	0	1	1	0	1	0	1	1	1	0	1	0	1	1	1	1	1	1	1	1	1	0	0	1	1	1
712	1	0	1	1	0	1	1	1	1	0	1	0	0	1	1	0	0	0	0	1	1	1	1	1	1	0	1	1	1	0
713	1	1	0	0	1	1	0	0	0	1	0	1	0	1	1	1	1	1	0	1	0	0	1	1	0	1	1	1	1	1
714	0	0	1	1	0	1	1	1	1	0	1	1	0	0	1	0	0	0	1	1	1	0	1	0	0	0	1	0	1	1
715	0	1	1	1	1	1	1	1	1	1	1	0	0	0	0	1	1	1	1	0	1	1	1	1	1	1	1	0	1	1
716	1	1	1	1	1	1	0	1	1	0	0	0	0	1	1	1	0	0	1	1	1	0	1	1	0	0	1	0	1	1
717	0	0	1	0	0	1	1	0	1	1	1	1	0	0	1	1	1	1	0	1	1	1	0	0	1	0	0	0	0	0
718	1	1	1	1	1	1	0	1	1	1	0	1	0	1	1	1	1	1	0	1	1	1	1	1	1	0	1	0	1	1
719	1	0	1	1	1	1	1	0	1	1	1	0	1	1	1	1	1	0	1	1	1	1	1	1	1	1	1	1	0	1
720	1	1	1	1	1	0	1	1	1	1	1	1	0	0	1	0	1	0	1	1	1	1	0	0	1	1	1	1	0	0
721	0	1	1	1	1	1	0	1	0	0	0	0	1	1	1	1	1	1	0	1	1	0	1	1	1	1	0	0	1	1
722	0	0	1	0	1	1	1	0	1	0	1	1	1	1	1	1	1	0	0	1	1	1	1	1	1	1	1	1	1	1
723	1	0	1	0	1	1	1	0	1	1	0	1	1	0	1	0	0	1	1	0	1	0	1	1	1	1	0	0	1	1
724	1	0	1	1	1	1	0	1	1	1	0	1	1	1	1	0	1	1	1	0	1	1	0	1	1	0	0	0	1	1
725	1	1	1	0	0	0	0	1	1	1	1	1	0	1	1	0	1	1	1	0	1	1	1	0	0	1	0	1	1	0
726	1	0	1	1	1	0	0	1	1	1	0	0	1	0	1	0	1	1	1	1	1	1	1	0	0	0	1	0	1	0
727	0	1	1	0	1	1	1	0	1	1	1	0	1	0	1	0	1	0	1	0	1	1	1	1	1	0	1	0	1	1
728	0	1	1	0	0	1	0	1	0	0	1	1	1	1	1	1	1	0	1	0	1	1	0	0	1	1	1	1	1	1
729	1	1	0	1	1	1	0	1	0	1	0	1	0	1	1	1	1	1	0	1	1	0	1	0	1	1	0	0	1	1
730	1	1	0	1	0	1	0	1	1	1	1	1	0	1	1	1	1	1	1	0	1	1	1	0	0	1	0	0	1	0
731	1	0	1	1	1	1	1	1	1	1	0	0	0	0	1	1	1	1	1	1	1	1	0	1	1	1	1	0	1	1
732	1	1	1	1	1	1	1	1	1	0	1	1	1	0	1	1	1	1	1	1	0	1	1	1	1	1	1	1	1	1
733	1	1	1	1	1	0	1	1	1	0	1	1	1	0	0	1	1	1	0	0	0	0	1	1	0	0	0	1	1	1
734	1	1	1	0	1	1	0	0	1	1	1	0	0	1	1	1	1	1	0	1	0	1	1	1	1	1	0	0	1	0
735	0	1	1	1	1	1	1	0	1	0	1	1	1	1	1	0	0	0	1	1	1	0	1	0	0	0	1	0	1	1
736	1	0	1	0	1	1	1	0	1	0	1	1	1	0	1	1	1	1	1	0	0	0	1	0	0	1	0	0	1	1
737	1	1	1	1	1	0	1	1	1	1	0	1	1	0	1	1	1	1	0	0	0	0	1	1	1	0	1	1	0	1
738	1	1	1	1	1	1	1	1	0	1	1	1	1	0	1	0	1	0	1	1	0	0	1	1	0	1	1	1	1	1
739	1	0	1	0	1	1	0	0	0	1	1	0	1	0	1	1	1	1	1	0	1	1	1	1	0	1	1	0	1	1
740	1	0	1	1	1	1	1	1	1	0	1	1	0	1	1	0	1	1	1	1	1	1	1	1	1	1	1	1	1	0
741	1	0	1	1	1	1	1	1	1	0	1	1	1	0	1	1	0	1	1	0	0	0	1	0	1	1	1	1	1	1
742	1	1	1	1	1	1	0	0	1	1	1	0	1	0	1	1	1	1	1	1	1	0	0	0	1	0	1	1	1	1
743	1	0	1	1	1	1	1	1	1	1	1	1	1	1	1	1	1	1	1	1	1	1	1	1	0	1	1	0	1	0
744	1	0	1	1	1	1	0	1	1	1	0	0	1	1	1	0	1	0	1	0	0	0	0	0	0	0	1	1	0	0
745	1	0	0	0	0	1	0	0	1	0	1	1	1	1	1	0	1	1	0	0	1	1	0	0	0	0	1	1	1	0
746	1	1	0	1	1	1	1	0	1	0	1	0	1	1	1	0	1	0	1	1	0	1	1	1	1	0	0	1	0	0
747	0	0	0	0	1	1	0	1	1	0	0	1	1	0	1	1	1	0	1	1	1	0	1	1	0	0	0	0	1	0
748	1	1	1	0	1	1	0	1	0	1	1	1	1	1	1	0	1	1	1	1	1	0	0	0	1	1	0	1	1	0
749	0	1	0	1	1	0	1	0	1	0	0	1	1	1	1	1	1	1	1	1	0	1	1	1	1	0	1	0	1	1
750	1	1	1	1	1	1	1	1	1	1	1	1	1	0	1	1	1	1	1	1	1	0	1	0	1	0	1	0	1	1
751	1	0	1	1	1	1	0	0	1	1	0	1	1	1	0	1	1	0	1	0	1	1	1	1	1	1	1	1	1	1
752	0	0	1	1	1	0	0	1	1	1	0	0	1	0	1	1	1	1	1	1	1	0	1	1	1	0	1	0	1	1
753	1	1	0	1	0	1	1	0	1	1	1	0	1	0	1	0	0	1	1	0	0	0	1	1	1	0	1	0	1	1
754	0	1	1	1	1	1	0	0	1	0	1	1	0	1	1	1	1	1	1	0	1	1	1	0	1	0	1	0	1	0
755	1	0	1	0	1	1	1	0	1	1	1	1	0	0	0	1	0	0	1	0	1	1	0	1	0	1	1	0	1	1
756	0	1	1	1	1	1	0	0	1	1	1	1	0	0	1	1	0	1	1	0	1	1	0	1	0	0	0	0	1	0
757	0	1	0	1	1	0	1	1	1	1	1	1	1	0	1	0	1	1	1	1	1	1	1	0	0	1	0	1	1	0
758	1	1	1	1	1	1	0	1	1	0	0	0	1	1	1	1	1	1	0	1	1	1	1	1	0	1	1	0	1	0
759	1	1	1	0	1	0	0	1	1	0	1	1	1	1	1	1	1	0	1	0	1	1	0	1	1	0	1	0	0	1
760	1	0	1	1	1	1	0	0	0	0	0	1	1	1	0	1	1	1	0	0	1	0	1	1	0	0	1	0	1	1
761	1	1	0	0	1	1	0	1	1	1	0	1	1	1	1	0	1	1	1	1	0	0	1	0	1	1	1	1	1	1
762	1	1	1	1	0	0	1	0	1	1	1	1	0	1	1	0	1	1	1	0	1	1	0	0	0	1	1	0	1	1
763	0	0	1	1	1	1	1	0	0	0	1	1	1	1	1	1	1	1	1	0	1	0	1	0	1	1	1	1	0	0
764	1	0	0	1	1	1	1	1	1	1	1	1	1	0	1	0	0	1	0	1	1	1	0	1	1	1	1	1	1	0
765	0	1	1	1	1	1	1	0	1	1	1	0	1	0	0	0	1	1	1	0	0	0	1	0	1	0	1	0	1	1
766	1	1	1	1	1	1	0	1	1	1	1	1	1	1	1	0	1	1	0	1	1	1	1	1	0	0	1	0	1	0
767	0	1	1	1	1	1	1	1	1	0	1	0	0	1	1	1	1	1	1	0	0	0	1	1	0	1	1	1	1	1
768	0	1	0	1	0	0	1	1	0	0	1	1	1	0	0	0	1	0	1	0	0	0	1	0	1	0	1	0	1	1
769	1	0	0	1	1	1	0	1	1	1	1	0	1	0	0	0	1	0	1	0	1	1	1	1	1	1	0	1	1	1
770	1	0	1	1	1	1	0	1	1	0	1	0	1	0	0	1	1	1	1	0	0	1	1	1	1	0	0	0	1	0
771	0	1	1	1	1	0	0	0	0	1	1	0	1	1	1	0	0	1	1	0	1	1	1	1	1	1	1	1	1	0
772	1	1	0	1	1	1	1	1	1	1	1	0	0	0	0	1	1	1	1	0	1	0	1	0	1	0	1	1	1	1
773	0	1	1	1	1	1	0	1	1	1	1	0	1	1	1	1	1	1	1	1	0	1	1	1	1	1	1	1	1	0
774	1	1	1	1	1	1	1	0	1	1	1	0	0	1	0	1	1	1	0	0	1	1	1	1	0	0	1	0	0	1
775	1	0	0	1	1	1	1	1	1	1	1	1	1	1	1	1	1	1	1	0	1	1	1	1	1	1	0	0	0	1
776	1	0	1	1	1	1	1	1	0	0	1	0	1	0	0	1	1	1	1	0	1	0	1	0	1	0	1	1	1	1
777	0	0	1	1	1	1	1	1	1	1	0	1	0	0	1	1	1	0	1	1	1	0	1	1	1	1	1	1	1	1
778	1	1	1	0	1	1	0	0	1	1	1	1	1	0	1	1	1	1	1	0	1	1	0	0	0	1	1	1	1	1
779	1	1	1	1	1	1	1	1	1	1	1	1	0	1	1	1	1	1	0	1	0	0	1	0	0	0	1	0	1	1
780	1	1	0	0	1	1	1	1	1	1	1	1	1	1	1	1	1	1	1	1	1	0	0	0	1	1	1	0	1	0
781	1	1	1	1	1	1	1	0	1	1	0	1	1	1	1	1	1	1	1	1	0	1	0	0	1	0	1	1	0	1
782	1	1	1	0	1	1	1	0	0	1	1	1	0	0	1	1	0	1	0	1	1	0	1	1	1	1	0	0	1	0
783	1	1	0	0	1	0	1	1	0	0	1	1	0	1	1	1	1	1	1	0	1	1	0	1	1	0	1	0	1	1
784	1	0	1	0	1	1	0	0	0	1	0	0	1	1	1	1	1	1	1	1	1	0	1	1	0	1	0	1	1	0
785	1	0	1	1	1	1	1	1	1	0	1	1	1	1	0	0	1	1	1	0	1	0	1	1	0	0	1	1	1	1
786	1	1	1	1	1	1	0	0	0	0	1	1	0	0	1	1	0	1	1	0	0	0	1	1	1	1	1	1	0	0
787	1	0	1	1	1	1	0	0	0	1	1	1	1	0	1	1	1	1	0	0	0	1	1	1	1	1	1	1	1	1
788	1	1	1	1	1	1	0	1	1	1	1	0	1	1	1	1	1	0	1	1	1	0	1	1	0	0	1	1	1	1
789	0	0	1	1	1	1	0	0	1	1	1	1	0	0	0	1	0	1	1	1	1	1	0	1	1	0	1	1	1	1
790	1	1	1	1	1	1	1	0	1	1	1	1	1	1	0	1	1	1	0	1	1	0	1	1	1	0	1	0	1	0
791	0	0	1	0	1	1	0	1	1	1	1	1	0	1	1	0	1	0	1	1	1	1	1	0	1	0	1	0	0	0
792	1	1	1	1	1	1	1	1	1	1	1	1	1	1	1	1	1	0	1	1	1	1	1	1	0	0	1	0	1	0
793	1	1	1	0	1	1	1	0	1	0	1	0	0	1	0	0	1	0	1	0	0	1	1	1	0	1	1	1	1	1
794	1	1	1	1	1	1	1	1	1	1	1	1	0	1	1	1	1	0	0	0	1	1	1	0	1	1	1	1	1	0
795	1	0	1	1	1	1	1	0	1	1	1	1	1	0	0	1	1	0	1	0	1	1	1	0	0	1	0	1	1	1
796	0	0	1	1	0	0	0	1	0	0	1	0	1	1	1	1	1	1	0	1	0	1	0	0	0	0	1	0	1	0
797	1	1	1	1	1	1	1	0	1	1	1	1	0	1	1	0	1	1	0	1	1	1	0	1	0	0	1	1	1	0
798	0	1	1	1	1	0	1	1	1	1	1	1	1	0	1	1	1	1	1	0	0	0	0	0	0	1	1	0	1	0
799	1	1	1	1	1	0	1	1	0	0	1	1	1	0	0	0	1	0	0	0	0	1	1	0	0	0	1	0	1	0
800	0	0	0	1	1	1	0	0	1	1	1	1	0	1	0	0	0	1	0	1	1	1	1	1	1	0	1	0	1	1
801	1	1	1	1	1	1	1	0	0	1	1	1	0	1	1	1	1	1	1	1	1	1	0	1	0	1	0	1	1	1
802	1	1	1	0	1	1	0	0	1	1	1	1	0	0	1	0	1	1	1	0	0	1	0	1	1	1	0	1	1	1
803	0	0	1	1	1	1	0	1	1	1	1	1	1	1	1	1	1	1	1	0	1	1	1	1	1	1	1	1	1	0
804	0	1	1	1	1	1	0	0	1	1	1	1	1	0	0	1	0	1	1	0	1	0	1	1	0	1	0	1	0	0
805	0	1	1	1	0	1	1	1	0	1	1	1	1	0	1	1	1	1	1	0	1	1	1	0	1	1	1	0	1	0
806	0	0	1	0	1	1	1	0	0	0	1	1	0	1	1	1	1	0	1	1	1	0	1	0	1	0	1	1	1	1
807	0	1	1	1	1	1	1	1	0	0	1	1	0	0	0	0	1	1	0	0	1	0	1	1	0	1	1	1	1	1
808	1	1	1	1	1	1	0	0	1	1	1	1	0	1	1	1	1	1	1	1	0	1	1	1	0	0	0	0	1	1
809	1	1	1	1	1	1	0	0	1	1	0	1	1	1	0	1	1	1	1	0	0	0	1	1	0	1	0	0	1	1
810	1	0	1	1	1	1	1	1	1	0	1	1	1	1	1	0	0	1	1	1	0	1	1	1	0	1	1	0	1	1
811	0	0	1	0	1	0	1	1	1	0	1	1	0	1	0	1	1	1	0	0	1	0	1	1	1	0	1	1	0	1
812	1	1	1	1	1	1	1	0	1	1	1	1	0	1	1	0	1	1	1	1	0	1	1	1	1	1	1	0	1	0
813	1	0	0	0	0	0	0	0	1	0	0	1	1	0	0	0	1	1	0	1	1	1	1	1	1	1	0	0	0	1
814	1	1	1	1	1	1	1	0	1	1	0	1	1	0	1	0	1	1	0	0	1	1	1	0	1	0	0	1	1	0
815	1	0	1	1	1	0	1	0	1	1	0	1	0	0	1	0	1	1	1	0	0	0	1	1	1	0	1	1	1	0
816	0	0	1	1	1	1	1	1	1	1	1	1	1	0	1	1	1	1	0	1	1	1	1	1	0	0	1	1	1	1
817	0	0	1	1	1	1	0	1	1	1	1	0	0	0	1	1	1	0	0	0	1	1	0	0	0	0	1	0	1	0
818	1	0	1	0	0	0	1	0	1	0	0	1	1	1	1	1	1	1	1	0	0	1	1	1	1	0	1	1	1	0
819	1	1	0	1	0	1	0	0	1	1	0	1	1	0	1	1	1	1	1	0	1	1	1	1	0	0	0	0	0	1
820	0	1	1	1	1	0	0	1	1	1	1	0	1	1	1	1	1	1	1	0	1	1	1	1	1	0	0	1	0	0
821	1	0	1	1	1	1	1	1	1	1	0	0	0	1	1	1	1	0	0	0	1	1	1	1	1	0	1	0	1	1
822	0	0	1	0	0	1	0	0	1	1	1	1	1	0	1	0	1	1	0	1	0	1	1	1	0	1	1	0	1	1
823	1	1	1	1	1	1	1	0	1	0	1	0	1	1	0	1	1	1	1	1	1	1	1	0	0	0	0	1	0	1
824	0	0	1	1	1	0	1	1	1	0	1	0	0	1	1	1	1	1	0	1	0	1	1	1	1	0	0	1	1	0
825	1	1	0	1	1	0	0	1	1	0	1	1	0	1	0	0	1	0	0	0	1	1	0	0	1	0	1	1	1	0
826	0	1	1	1	1	1	0	1	1	0	1	1	0	1	1	1	1	0	0	1	1	0	1	1	1	0	1	1	1	1
827	1	1	1	1	0	0	1	1	1	1	1	1	1	1	1	1	0	1	0	1	1	0	1	0	0	0	1	0	1	0
828	1	0	1	1	1	1	1	1	1	0	1	1	1	0	1	1	1	1	1	0	0	1	1	1	1	1	1	1	1	0
829	1	0	1	0	1	1	0	0	1	1	1	1	1	1	1	0	1	1	0	0	1	0	1	1	1	1	0	1	1	1
830	1	1	1	1	1	1	0	0	1	1	1	1	0	0	0	0	1	1	0	0	0	1	1	1	1	0	1	0	1	1
831	1	1	1	1	0	0	1	1	1	1	1	1	1	0	1	0	1	1	1	0	1	1	0	1	0	1	1	0	0	1
832	1	1	1	1	1	1	0	1	1	0	1	1	1	1	1	1	1	1	0	0	1	0	1	0	1	0	0	1	1	1
833	1	1	1	1	0	1	1	1	1	0	1	1	1	0	1	1	1	0	0	1	1	0	0	1	1	0	0	1	0	1
834	1	0	0	1	0	1	1	1	0	0	1	1	0	0	1	0	1	0	0	1	1	0	1	0	1	1	1	1	0	1
835	0	0	0	1	0	1	0	1	1	1	1	0	0	1	1	0	0	1	1	1	1	1	1	1	1	1	1	0	1	0
836	0	0	1	1	1	1	1	1	0	1	0	1	0	0	1	1	1	1	1	1	1	1	1	0	1	1	1	1	1	1
837	1	1	1	1	1	1	0	0	1	0	1	1	0	0	0	1	1	1	1	1	1	1	1	1	1	0	0	1	0	1
838	0	1	1	1	1	1	1	1	0	0	1	1	0	1	1	1	1	1	1	0	1	1	1	1	1	0	1	1	1	1
839	0	1	1	1	1	1	0	1	0	0	1	1	1	1	1	0	1	1	0	0	1	1	1	0	1	0	1	1	1	0
840	1	1	1	1	1	1	0	1	1	1	1	1	0	0	1	1	1	0	0	0	1	0	1	1	0	0	1	0	0	1
841	1	1	1	0	1	0	0	1	1	1	1	1	1	0	1	1	1	1	1	0	1	1	0	1	0	1	1	1	1	1
842	0	1	1	0	1	1	0	0	0	0	1	1	0	0	1	1	1	1	1	0	0	1	1	0	1	0	1	1	1	1
843	1	0	1	1	1	0	1	1	0	1	1	1	0	1	1	1	1	0	1	1	1	1	0	1	1	1	1	0	1	0
844	1	0	1	1	1	1	0	0	1	1	1	1	1	1	1	0	0	1	1	0	1	1	1	1	1	0	1	1	0	1
845	1	0	1	1	1	1	0	1	1	1	1	1	1	1	1	0	0	1	1	1	1	1	1	1	1	1	1	0	1	1
846	1	0	1	1	1	1	0	0	1	1	1	0	1	0	1	1	0	0	0	0	1	0	1	0	1	1	1	0	1	1
847	1	1	0	0	1	1	1	1	1	1	1	1	1	0	1	0	1	1	1	1	1	0	1	1	1	1	1	0	1	1
848	1	1	1	1	1	1	1	0	1	0	1	1	1	1	1	1	1	1	0	0	1	1	1	0	1	1	1	1	1	1
849	1	1	1	1	1	1	0	0	1	0	1	1	0	1	1	1	1	1	1	0	1	0	1	0	1	0	0	0	1	1
850	1	1	1	1	0	1	1	0	1	1	1	1	1	0	1	1	1	1	1	0	1	1	1	0	1	0	1	0	1	0
851	1	1	1	1	1	1	0	1	1	0	1	1	0	0	1	1	1	1	0	1	0	0	1	1	0	1	1	1	1	0
852	1	1	1	1	1	1	1	1	1	0	1	1	1	0	1	0	1	0	1	0	1	1	1	1	1	1	1	1	1	1
853	1	1	1	1	1	1	1	1	0	1	1	1	0	1	1	1	1	1	1	0	1	0	0	1	0	0	1	1	1	0
854	1	0	1	1	1	1	0	1	1	0	1	0	1	0	1	1	1	1	1	0	1	1	0	1	1	0	1	1	1	1
855	1	0	1	0	1	1	1	1	1	1	1	1	1	1	1	1	0	1	0	0	1	0	1	1	0	1	1	0	1	0
856	1	1	0	0	1	1	0	1	1	1	1	0	1	0	1	1	1	1	0	1	1	0	1	0	0	0	0	0	0	0
857	0	1	1	0	0	0	0	1	1	1	1	1	1	1	1	1	1	1	0	1	1	0	1	1	1	0	1	1	1	0
858	1	1	1	1	1	1	1	1	1	1	1	1	0	1	1	1	1	0	1	1	1	0	1	1	1	1	1	1	0	1
859	1	0	0	0	1	1	1	1	0	1	1	1	0	0	1	1	1	1	0	0	1	0	1	0	1	0	1	1	1	0
860	1	1	1	1	1	1	1	1	1	1	1	1	1	1	1	1	1	0	1	0	0	1	1	1	0	0	0	1	1	1
861	1	0	1	1	1	1	0	1	1	1	1	0	0	0	0	0	1	0	0	0	1	1	1	1	0	0	0	1	1	0
862	1	0	1	1	1	1	0	0	1	1	1	1	1	0	1	1	0	1	1	0	1	0	1	1	0	1	1	0	0	1
863	1	0	1	1	1	0	1	0	1	1	1	0	1	0	1	0	1	0	0	0	1	0	1	1	0	0	1	0	1	1
864	1	0	1	0	1	1	1	0	1	0	1	1	1	1	1	1	1	1	0	1	1	1	1	1	0	0	1	1	1	1
865	1	0	1	1	1	1	1	1	1	1	1	0	0	0	1	1	1	1	0	0	1	1	1	1	0	0	1	1	1	1
866	1	1	1	1	1	1	1	1	1	0	1	1	1	0	1	1	1	1	1	1	0	1	0	1	1	1	1	1	1	0
867	1	1	0	1	1	1	1	1	1	0	1	1	0	1	1	1	0	1	1	0	1	0	0	1	1	0	1	0	1	1
868	1	1	1	1	1	0	0	1	1	1	1	1	1	1	1	0	1	0	1	0	0	0	1	1	1	0	1	1	1	1
869	1	0	1	1	1	1	0	1	1	0	0	1	0	0	1	1	1	1	1	0	1	0	1	0	1	0	1	1	1	1
870	0	1	1	1	1	0	1	1	1	1	1	1	1	1	1	1	1	0	1	0	1	1	1	0	0	1	1	1	0	0
871	1	0	0	1	1	1	1	1	1	0	1	1	1	1	1	0	1	1	1	0	0	0	1	0	0	1	1	1	0	1
872	0	0	1	1	1	1	1	1	1	1	1	0	1	0	1	1	0	0	1	0	1	1	0	0	1	0	1	1	1	1
873	1	1	1	1	1	1	1	0	1	1	1	1	0	1	1	0	0	1	1	0	0	1	1	1	1	0	1	0	1	0
874	0	1	0	1	0	1	1	0	1	1	0	1	1	1	1	0	1	1	1	0	1	0	0	1	0	0	1	0	1	1
875	1	1	1	1	1	0	0	1	1	1	1	0	0	1	1	0	1	1	1	1	1	1	1	0	1	0	1	1	1	0
876	0	0	0	1	1	1	1	0	1	1	1	0	1	0	1	0	1	1	1	1	1	1	1	1	1	1	0	1	1	1
877	1	0	1	1	1	1	1	1	1	0	1	0	1	0	1	0	1	1	0	1	1	1	1	1	1	1	1	1	1	1
878	0	0	1	1	1	0	1	1	1	1	1	1	1	0	1	0	1	0	0	1	1	0	0	0	0	0	0	0	0	1
879	0	1	1	1	0	1	1	1	1	1	1	0	1	0	1	0	1	1	0	0	1	1	1	1	1	0	1	1	1	0
880	1	1	1	1	1	1	1	1	1	1	1	1	1	0	1	0	1	0	1	1	0	0	1	1	1	0	1	0	0	1
881	0	0	1	1	1	1	1	0	1	1	1	1	0	0	1	1	1	1	1	1	1	1	1	0	1	0	0	0	0	1
882	1	0	1	1	1	1	0	1	1	1	1	0	0	0	1	1	1	1	1	0	1	0	1	1	0	0	1	1	0	0
883	0	0	0	0	0	1	1	1	0	1	1	0	0	1	1	0	1	0	0	0	1	0	0	1	0	1	0	1	0	0
884	0	0	1	1	0	0	0	1	0	1	1	1	1	0	1	1	1	1	1	1	0	1	1	1	1	0	0	1	1	1
885	1	1	0	1	1	1	1	1	1	1	1	1	1	1	1	1	1	1	0	1	0	0	1	1	0	1	1	0	1	0
886	1	0	1	1	1	1	0	0	1	1	1	0	1	0	1	1	1	1	0	0	1	0	1	1	1	1	1	1	1	1
887	0	1	0	1	1	0	1	1	1	0	1	0	0	1	1	1	1	1	0	1	1	0	0	0	0	0	1	0	1	0
888	0	0	1	1	0	1	0	0	0	0	1	0	0	1	1	0	1	1	0	0	1	1	1	0	0	1	1	0	1	1
889	1	1	1	1	1	1	1	0	1	1	1	0	0	0	1	1	1	0	1	1	0	0	1	1	0	1	1	1	1	1
890	0	0	1	1	1	1	1	1	0	1	1	0	1	0	1	1	0	1	1	0	1	0	0	0	1	1	0	1	1	1
891	1	1	1	0	1	0	0	1	1	0	0	0	1	1	1	1	1	0	1	0	0	0	1	1	1	0	1	1	0	0
892	0	1	1	1	0	0	1	0	1	1	1	1	0	1	0	0	1	0	1	1	1	1	1	1	1	0	1	0	1	1
893	0	1	1	1	1	0	1	1	1	1	1	1	1	0	1	1	1	1	1	0	1	0	1	1	1	0	0	0	1	0
894	1	1	1	1	1	1	0	1	1	1	0	1	0	1	1	1	0	1	1	0	0	1	0	1	1	1	1	1	1	1
895	1	1	0	1	0	1	1	0	0	1	1	1	1	1	1	0	1	1	1	1	1	1	1	0	1	1	1	0	1	1
896	0	1	1	1	1	1	1	1	1	1	0	1	0	0	1	1	1	0	1	1	0	0	1	1	1	1	1	1	1	1
897	1	0	0	0	1	0	1	1	1	1	1	1	0	0	1	1	1	1	1	0	0	1	1	1	1	1	1	0	1	1
898	1	1	1	1	1	1	0	1	1	1	1	0	1	1	1	1	0	1	1	1	1	0	1	1	0	0	1	1	1	1
899	0	1	1	1	1	1	1	1	1	0	1	1	1	0	1	0	1	0	0	0	1	1	0	0	1	0	0	1	1	1
900	0	0	1	0	1	1	1	0	1	1	1	0	0	1	0	1	1	1	1	0	1	0	1	0	0	0	1	1	1	1
901	1	1	1	1	1	1	0	1	0	0	1	1	1	1	1	1	1	1	1	0	0	1	1	0	1	0	1	1	1	1
902	0	1	1	1	1	0	1	0	1	0	1	0	1	0	1	1	1	0	0	1	1	1	1	1	1	0	0	1	1	0
903	0	0	1	1	1	1	1	1	0	1	1	0	1	0	1	1	1	1	0	0	1	1	1	0	1	1	1	1	1	0
904	1	0	1	1	1	1	1	1	0	1	0	1	1	1	1	0	1	1	0	1	0	1	0	1	1	1	0	1	0	0
905	0	0	1	1	0	1	0	0	1	1	1	1	0	1	1	0	1	1	1	1	1	1	1	1	0	1	1	0	1	0
906	1	0	1	1	0	1	0	1	1	1	1	0	1	1	0	1	1	1	0	1	0	0	0	1	1	1	0	0	1	1
907	0	0	1	1	1	1	0	1	0	1	0	1	0	0	0	0	1	0	0	0	1	0	1	1	0	1	1	1	1	1
908	1	1	1	1	1	1	0	1	1	1	1	0	1	1	1	1	1	1	1	1	1	0	1	0	1	1	0	1	1	1
909	0	1	1	1	1	1	1	1	1	1	0	0	1	0	0	0	1	1	0	0	1	0	1	1	1	1	0	1	1	0
910	0	1	1	0	1	1	1	1	1	1	1	1	0	0	1	1	1	1	1	0	0	1	1	1	1	0	0	1	1	0
911	1	0	0	0	1	1	1	1	1	1	1	1	1	1	1	0	1	1	1	1	0	0	1	1	1	0	1	0	1	1
912	1	0	1	1	1	1	1	1	1	1	1	1	1	1	1	1	1	1	1	0	1	1	1	1	1	1	1	0	0	0
913	1	0	1	0	1	1	0	0	1	1	1	1	0	0	1	0	1	1	0	1	1	1	1	1	1	0	1	1	1	1
914	1	1	1	1	1	0	1	1	1	0	1	1	0	1	0	0	1	1	1	0	0	1	1	1	0	1	0	0	1	1
915	1	1	1	1	1	1	0	1	1	0	1	1	1	0	1	1	1	0	0	0	1	0	1	1	0	1	1	0	1	1
916	0	0	1	0	1	1	1	1	0	1	1	1	0	0	1	0	1	1	1	0	1	1	1	0	1	1	1	1	1	1
917	0	0	1	1	0	1	1	1	1	1	0	1	1	1	1	0	1	0	1	1	1	1	0	1	1	1	0	1	0	0
918	0	1	1	0	1	0	1	0	0	0	1	0	0	1	0	1	1	1	0	0	1	1	1	1	0	1	1	1	1	1
919	1	1	1	1	1	0	1	1	1	1	1	1	0	0	1	0	1	1	1	0	1	1	1	0	0	1	0	1	1	1
920	1	1	1	1	1	1	1	0	0	1	0	1	1	1	1	1	0	0	0	1	1	0	1	1	0	0	1	1	1	1
921	1	0	1	1	1	1	1	1	1	1	1	1	1	1	0	1	1	1	1	0	1	0	1	1	0	0	0	1	0	1
922	1	1	1	1	0	1	1	0	1	0	0	1	0	0	1	1	1	1	0	0	1	1	1	1	1	0	1	1	1	1
923	0	1	1	1	1	1	1	1	1	1	1	1	0	1	1	0	0	1	0	1	0	0	0	1	1	0	0	1	1	0
924	0	0	1	1	0	1	1	0	1	1	1	1	0	1	1	1	1	1	1	1	1	1	1	1	1	0	1	0	1	0
925	1	1	1	1	1	1	1	1	1	0	1	1	0	1	1	1	1	1	0	0	0	1	0	1	0	0	1	0	1	1
926	1	1	0	0	1	1	1	1	1	1	1	1	0	1	1	1	1	1	0	1	0	1	1	0	1	1	0	1	1	1
927	1	1	1	1	1	1	1	1	1	1	1	0	0	1	0	1	1	1	0	0	0	0	0	1	1	1	1	1	0	1
928	1	0	0	1	1	1	1	0	1	1	0	1	1	1	0	1	1	1	0	0	1	1	1	1	0	1	0	0	1	1
929	0	1	1	0	1	1	1	1	1	1	1	1	0	0	1	1	1	0	0	1	1	1	1	0	1	1	0	0	1	0
930	1	1	1	1	1	1	1	1	1	1	1	1	0	0	1	1	1	1	1	1	1	1	1	1	0	0	1	1	0	1
931	1	1	1	1	1	1	1	1	1	1	1	1	1	0	1	1	1	0	0	0	1	1	1	0	1	1	1	0	1	0
932	1	1	0	1	1	0	0	1	1	1	1	0	1	1	1	1	1	1	1	0	0	0	1	1	1	1	1	0	1	1
933	1	0	1	1	1	1	0	0	1	0	1	1	1	1	1	1	1	1	0	1	0	0	1	0	1	0	1	1	1	0
934	1	1	1	1	0	1	1	0	1	1	1	1	1	0	1	0	1	0	0	1	1	1	1	1	0	1	1	0	0	0
935	1	1	1	1	1	1	1	0	1	1	1	0	1	1	0	0	1	0	0	1	0	1	1	1	1	1	1	0	1	1
936	0	1	1	1	1	1	1	1	1	1	1	0	1	1	1	1	1	1	1	1	1	1	1	1	1	0	1	1	1	1
937	0	0	1	1	1	1	1	1	1	1	1	1	0	1	0	0	1	1	0	1	1	1	1	1	1	1	1	0	1	0
938	0	0	1	1	1	1	0	1	1	1	1	1	1	1	1	1	0	1	0	0	1	1	1	0	0	0	1	0	1	0
939	0	1	0	1	0	1	1	0	1	0	0	0	1	0	1	1	1	0	0	1	1	0	1	1	0	0	1	0	1	1
940	0	1	1	1	1	1	1	0	0	1	1	1	1	1	0	1	1	1	1	0	1	1	1	0	0	1	0	0	0	0
941	0	1	1	1	1	1	1	0	1	1	1	1	0	1	1	1	1	0	1	0	1	1	1	1	0	1	1	1	1	0
942	0	1	0	1	0	1	0	0	1	1	1	1	1	1	1	1	1	1	1	1	1	0	1	1	1	1	1	1	0	1
943	0	1	1	1	1	1	0	1	1	1	1	0	0	1	0	1	0	1	0	0	1	1	1	1	1	0	1	0	0	0
944	0	0	0	0	1	1	1	0	1	1	1	1	1	1	1	1	1	1	1	1	1	1	1	0	1	0	1	0	0	1
945	1	1	1	1	1	1	1	1	1	1	1	0	1	1	1	0	1	1	1	1	1	0	1	1	1	0	0	0	1	1
946	0	1	0	1	1	1	0	1	1	1	1	1	1	0	1	1	1	1	0	0	1	0	1	1	0	0	1	1	0	1
947	0	1	1	0	1	1	1	1	1	0	1	0	0	0	1	1	1	1	0	0	0	1	1	1	1	1	1	0	1	0
948	1	0	1	1	1	1	1	0	1	0	0	1	1	1	0	1	1	1	1	1	1	0	1	0	0	1	0	1	1	1
949	1	0	1	1	1	1	1	0	1	1	1	1	0	1	1	0	1	1	1	0	1	0	1	0	0	1	1	1	1	0
950	1	1	1	1	1	0	1	0	0	1	1	1	0	1	0	1	1	0	1	1	0	1	1	1	1	0	1	1	1	0
951	0	0	1	0	1	1	0	1	1	0	1	1	0	1	0	0	1	1	1	1	1	1	1	1	1	0	1	1	0	1
952	0	0	1	1	1	1	0	1	1	1	1	0	0	1	1	1	1	1	0	1	1	0	1	1	0	1	1	1	1	1
953	1	1	1	1	1	0	0	0	1	1	1	0	1	1	1	1	1	1	1	1	1	0	0	0	1	1	1	0	1	0
954	1	0	1	1	1	1	0	1	1	0	1	0	1	1	0	0	0	1	0	0	1	1	0	1	0	1	0	0	1	1
955	1	1	1	1	1	1	0	0	1	0	1	0	1	0	1	1	1	1	1	0	1	0	1	1	0	1	0	1	1	1
956	1	1	1	1	1	1	0	1	1	1	1	1	1	0	1	1	1	1	0	0	0	1	1	0	0	1	1	1	1	1
957	1	0	1	1	0	1	1	0	1	1	1	0	1	1	0	0	1	1	1	0	1	1	1	0	1	0	1	0	1	0
958	1	0	1	1	1	1	0	0	0	1	1	0	0	1	1	1	1	1	1	1	1	0	1	0	1	0	0	1	1	0
959	1	1	1	1	1	1	0	0	1	1	1	1	1	1	0	0	1	1	0	0	1	0	0	1	0	0	1	0	1	1
960	1	1	1	1	1	1	0	1	1	1	1	1	0	0	0	0	1	0	1	1	1	1	0	1	0	1	1	0	1	1
961	1	1	1	1	1	1	1	0	1	1	1	1	1	1	0	0	1	1	1	0	1	0	1	1	1	1	0	1	1	1
962	0	0	1	0	1	1	1	1	0	1	1	0	0	1	1	1	1	1	1	1	1	1	1	1	0	0	0	1	1	0
963	1	0	1	1	1	1	1	0	1	1	1	0	1	0	1	0	1	0	1	1	0	1	1	1	0	1	0	0	1	1
964	1	1	1	1	1	0	1	1	0	1	1	1	1	0	1	0	1	1	1	1	0	0	1	1	1	1	1	1	1	1
965	1	1	1	1	1	1	1	1	1	1	0	1	0	1	1	1	1	1	1	1	1	0	1	1	0	1	1	1	1	0
966	1	1	1	1	1	1	1	0	1	1	1	1	0	1	1	0	1	1	0	0	0	0	1	0	1	1	1	0	1	1
967	0	0	1	1	1	1	1	0	0	1	1	0	0	0	0	1	1	1	1	1	1	1	0	1	1	0	1	1	1	1
968	0	0	0	0	1	1	1	0	0	1	1	1	0	0	1	1	1	0	1	0	1	1	0	1	1	0	1	0	1	1
969	1	0	0	1	1	1	0	1	1	0	1	1	0	0	1	1	1	1	1	0	0	1	1	1	0	0	1	0	1	1
970	0	1	1	1	1	1	1	1	1	1	1	0	1	0	1	1	0	1	1	0	1	1	1	1	1	0	1	0	1	0
971	1	1	1	1	1	1	1	1	1	1	1	1	1	1	0	1	1	0	1	0	1	1	1	1	1	0	0	0	1	1
972	1	1	1	1	1	1	0	0	1	1	0	1	1	0	1	1	1	0	1	0	1	0	1	0	0	0	1	0	1	1
973	0	1	1	1	0	1	0	1	1	1	1	1	1	1	1	1	1	0	1	0	1	1	1	1	0	0	0	0	1	0
974	1	1	1	1	1	1	1	0	1	1	1	1	1	1	1	1	1	1	0	0	1	1	0	1	1	1	1	0	1	1
975	1	0	1	1	1	1	1	1	1	1	1	1	1	1	1	1	0	1	0	1	0	1	1	1	0	0	1	1	1	1
976	1	1	1	1	1	1	1	1	1	1	1	1	1	1	1	1	1	0	0	1	1	0	1	0	1	0	1	1	1	0
977	1	0	0	1	1	1	0	1	1	1	1	1	1	1	0	0	1	1	1	0	1	1	1	1	1	0	1	1	1	0
978	1	0	1	1	1	0	1	0	1	1	1	1	0	1	1	1	1	0	0	0	0	1	0	0	0	1	1	1	1	0
979	1	1	1	1	1	1	1	1	1	1	0	1	0	0	1	0	1	1	1	1	1	0	1	1	1	0	0	0	1	1
980	0	1	0	1	1	1	0	0	0	1	0	0	1	1	1	0	1	1	0	1	1	0	1	1	1	0	1	1	1	1
981	1	1	1	1	1	1	1	1	1	0	1	1	1	0	1	1	0	1	1	0	1	1	1	1	1	0	0	1	1	1
982	1	1	1	1	1	1	0	0	1	1	1	1	1	1	1	1	0	1	1	1	0	0	1	0	1	0	1	0	1	1
983	0	0	1	1	0	1	1	1	1	1	1	1	0	1	1	1	1	0	1	1	1	1	1	0	1	1	1	0	1	0
984	1	0	1	1	1	1	0	0	1	1	0	0	0	1	1	1	0	0	0	1	1	0	1	1	1	1	1	1	0	0
985	1	0	1	1	1	1	1	0	1	0	1	0	1	0	1	1	1	0	1	0	1	1	1	1	1	1	0	0	1	0
986	1	0	1	0	1	1	1	1	1	1	1	0	1	0	1	1	1	1	1	1	0	1	1	1	0	0	1	1	0	0
987	1	1	1	1	1	0	1	0	1	1	1	0	1	1	1	0	0	1	1	0	1	1	0	0	0	0	1	1	1	1
988	1	0	1	1	1	1	1	0	1	1	1	1	0	0	0	0	1	0	1	0	1	1	1	1	1	0	1	1	0	0
989	1	0	1	1	1	1	1	1	1	1	1	1	1	1	0	0	1	1	1	1	1	0	1	1	0	1	1	0	1	1
990	0	0	1	1	1	1	1	1	1	0	1	1	1	1	1	1	1	1	0	1	1	1	1	1	1	0	0	1	0	1
991	1	1	0	1	1	1	1	1	1	0	1	1	1	1	1	1	0	0	1	1	1	0	0	0	1	0	0	1	1	1
992	1	1	1	1	1	1	0	0	1	1	0	1	1	0	1	0	1	1	0	1	1	0	1	0	1	0	1	0	1	0
993	0	1	1	1	1	1	1	1	0	1	1	1	0	0	1	0	1	0	0	0	1	1	1	0	1	0	0	1	0	1
994	0	0	0	0	1	1	0	0	1	1	1	1	0	1	1	1	1	1	0	0	1	0	1	0	0	0	0	1	1	1
995	1	1	1	1	0	1	1	0	0	1	1	1	1	1	0	0	1	1	0	1	1	1	1	1	1	0	1	1	0	0
996	0	1	1	0	1	1	1	0	0	1	1	0	1	0	1	1	1	1	1	0	1	1	1	1	0	1	0	1	1	1
997	1	1	1	1	1	1	1	1	1	1	0	1	1	0	1	1	1	1	1	0	1	1	1	1	1	1	1	0	1	0
998	0	0	1	1	1	1	1	0	1	0	1	0	0	0	1	1	0	1	1	1	0	1	0	1	0	0	1	1	1	1
999	1	1	0	0	1	1	1	1	1	1	1	1	0	0	1	0	1	1	1	0	0	1	0	1	1	0	1	1	1	1
1000	1	1	1	1	1	1	0	0	0	1	1	1	1	1	0	1	1	0	0	1	1	1	0	1	1	0	0	0	0	1
1001	1	0	1	1	1	1	0	0	1	1	1	1	1	1	1	1	1	1	1	0	1	0	1	1	1	0	1	1	1	1
1002	1	0	1	1	1	1	0	0	1	1	1	1	0	1	1	0	1	0	0	1	0	0	1	1	1	1	1	0	0	1
1003	0	0	1	1	1	1	1	1	1	1	1	1	0	1	1	1	1	1	1	1	1	1	1	0	1	1	1	1	1	0
1004	1	1	1	0	1	0	0	0	1	1	1	1	0	0	1	1	1	1	1	1	1	1	1	1	0	0	1	0	1	0
1005	1	1	1	1	1	1	1	0	0	1	1	1	0	0	0	1	1	1	1	0	1	1	1	0	1	1	1	0	1	1
1006	1	0	1	0	1	1	0	0	1	1	0	0	0	1	1	0	1	1	0	1	0	1	0	0	0	1	0	0	1	0
1007	1	1	1	0	1	1	0	1	1	0	1	0	1	0	0	0	1	1	1	0	1	0	0	1	0	1	0	1	1	1
1008	1	0	1	0	1	1	0	1	0	1	1	1	1	0	0	0	0	1	0	1	1	1	0	0	1	0	0	1	0	0
1009	1	0	1	0	1	1	1	1	1	1	1	0	1	0	1	1	1	1	0	1	1	1	1	1	1	1	1	1	0	1
1010	0	1	1	0	1	1	1	0	1	1	1	1	0	1	0	1	1	1	1	1	1	0	1	0	0	1	1	1	1	1
1011	0	1	1	1	1	1	1	1	1	1	1	1	1	1	1	0	1	1	1	0	1	1	0	0	0	0	1	0	1	0
1012	0	1	1	1	1	1	1	0	0	1	1	0	1	0	1	1	1	1	1	0	1	0	1	1	0	0	1	0	1	0
1013	1	1	1	1	1	1	0	1	1	1	0	1	1	0	1	0	1	1	1	0	1	1	1	1	1	1	1	0	1	0
1014	0	1	0	1	1	1	0	0	1	0	1	1	1	1	1	0	1	1	0	0	1	0	0	1	1	0	1	0	1	0
1015	0	1	1	1	0	1	1	1	1	1	1	1	1	1	1	0	1	1	1	0	1	1	0	0	1	1	0	0	0	1
1016	1	0	1	1	1	0	1	0	1	1	1	1	1	1	1	1	0	1	1	1	1	0	1	0	1	0	0	0	1	0
1017	0	1	1	1	1	1	0	0	1	1	1	1	0	0	0	1	1	1	1	1	0	1	1	1	1	0	0	0	0	1
1018	1	1	1	1	1	1	1	1	1	0	1	1	1	0	0	0	0	1	0	0	1	0	1	1	1	0	1	1	1	1
1019	0	0	1	0	1	1	0	0	1	0	1	1	0	1	1	1	1	1	0	1	0	1	1	1	1	1	1	1	1	0
1020	1	1	0	1	1	0	0	0	1	1	1	1	1	0	0	1	1	1	1	1	1	0	1	0	0	1	1	0	0	1
1021	1	1	1	1	0	1	1	1	0	0	0	1	0	1	0	0	1	1	1	1	0	0	1	1	1	0	1	1	1	0
1022	1	0	1	0	1	1	1	1	1	1	1	1	0	1	1	1	1	0	1	1	1	1	1	1	1	0	1	0	1	1
1023	1	1	0	0	1	1	1	1	1	1	1	1	1	0	0	1	1	0	1	0	0	1	1	1	0	0	1	1	1	1
1024	1	0	1	1	0	0	1	1	0	1	0	1	1	0	0	1	1	1	0	0	1	1	0	0	0	1	0	1	0	1
1025	0	0	1	1	1	1	1	0	1	1	0	1	1	1	1	1	0	1	1	1	1	1	1	0	0	1	1	0	1	1
1026	1	1	1	1	1	1	1	1	1	0	1	0	1	0	1	1	1	1	1	1	1	0	1	1	0	0	1	1	1	0
1027	1	0	0	0	1	1	1	0	1	0	1	1	0	1	0	0	1	1	1	0	0	1	1	1	0	0	1	0	1	1
1028	1	0	1	1	1	1	1	0	1	0	1	0	0	1	1	1	1	1	1	1	1	0	1	1	1	0	0	1	1	0
1029	1	1	0	1	1	1	0	1	1	1	1	1	1	0	1	0	1	1	1	0	1	1	0	1	1	1	0	0	1	1
1030	0	0	0	1	1	1	0	0	1	1	1	0	1	1	0	0	0	1	0	0	0	1	1	1	0	0	1	0	1	1
1031	1	1	0	1	1	1	0	1	0	1	1	1	1	0	1	1	1	0	0	0	1	1	1	0	0	1	1	1	1	1
1032	1	1	1	1	1	1	0	1	1	1	1	1	1	1	1	0	1	0	0	1	0	0	1	1	1	0	1	0	1	0
1033	1	0	0	0	1	1	0	1	1	1	1	1	0	1	1	1	1	1	1	0	0	1	1	1	0	1	1	1	1	1
1034	1	1	1	1	1	1	1	1	1	1	1	1	1	1	1	1	1	1	1	1	1	1	0	1	1	0	0	1	1	1
1035	1	1	1	1	1	0	1	0	0	1	1	1	0	0	0	1	0	1	1	0	0	1	0	1	1	0	1	0	1	1
1036	1	1	1	1	1	1	0	1	1	1	1	1	1	1	1	1	1	1	1	0	1	1	0	1	1	1	1	1	1	1
1037	1	0	1	1	1	1	0	1	0	1	1	1	0	1	0	1	1	1	1	0	0	0	1	0	1	1	1	0	1	1
1038	1	1	1	0	1	1	0	1	1	1	1	1	0	1	1	1	1	0	1	1	1	0	1	1	0	0	1	0	1	0
1039	1	0	1	0	1	1	0	0	1	1	1	1	0	0	1	1	1	1	1	1	1	1	1	1	0	0	1	0	1	0
1040	0	1	0	1	1	1	1	0	1	1	0	1	1	1	0	1	1	1	0	1	1	1	1	1	0	1	1	0	1	0
1041	1	1	1	1	1	1	1	0	0	0	1	0	1	1	1	1	1	1	1	0	1	0	0	1	0	1	1	1	1	0
1042	1	1	1	1	1	1	1	0	1	0	1	1	0	1	1	1	1	0	1	0	0	1	0	1	0	0	1	0	1	1
1043	0	1	1	1	1	0	1	0	1	1	1	0	1	0	1	1	1	1	1	1	1	1	1	0	0	1	1	1	0	1
1044	1	1	1	1	0	1	0	1	0	1	1	1	1	1	1	1	1	1	0	1	1	0	1	1	1	0	0	0	0	0
1045	0	1	1	1	1	1	1	0	1	1	1	1	1	0	1	1	1	0	1	0	1	1	1	1	0	1	1	0	1	0
1046	0	0	1	1	1	1	1	1	1	1	1	1	0	0	1	1	0	1	1	0	1	1	1	1	0	0	1	1	1	0
1047	1	0	1	1	1	1	1	1	1	1	1	1	0	1	1	1	1	1	0	0	1	1	1	1	1	0	1	0	0	1
1048	1	0	1	1	1	1	0	0	1	1	1	1	1	0	1	0	0	0	0	1	1	0	1	0	1	0	1	1	1	0
1049	1	0	1	0	1	1	1	1	1	1	1	1	0	1	0	0	1	0	1	0	1	0	1	0	1	1	1	0	0	1
1050	1	0	0	1	1	1	0	1	1	1	1	0	1	0	1	1	1	1	0	1	0	0	1	1	1	0	0	1	1	1
1051	1	1	1	0	1	1	1	0	1	1	0	1	1	1	0	1	1	0	0	0	1	0	1	1	1	0	1	1	1	1
1052	0	0	1	1	1	1	1	1	1	1	1	1	0	0	1	1	1	0	0	0	1	0	1	0	0	0	1	0	1	0
1053	1	1	1	1	1	1	1	0	1	1	1	1	1	0	1	1	1	1	0	0	0	1	0	1	0	1	1	0	1	1
1054	0	1	1	1	1	1	0	0	1	1	1	0	1	0	1	0	1	1	1	0	0	1	1	1	1	0	0	0	1	1
1055	1	1	1	0	1	0	1	0	1	1	1	0	1	0	0	0	1	1	1	1	1	0	1	0	1	1	1	1	1	0
1056	1	1	0	1	1	1	0	1	1	1	1	1	1	1	0	1	1	1	1	0	1	1	1	1	1	0	1	1	1	1
1057	1	0	1	0	1	1	0	1	1	1	1	1	0	1	1	1	0	1	0	0	0	0	1	1	1	0	1	1	1	1
1058	0	0	1	1	1	1	0	0	0	0	1	1	0	0	0	1	1	1	1	1	1	1	0	1	1	1	1	0	1	1
1059	1	1	1	1	1	0	1	1	1	0	1	1	0	1	1	0	1	0	0	0	0	0	0	1	1	0	1	1	1	0
1060	0	1	1	1	1	1	1	1	0	0	1	1	1	0	1	1	1	1	1	0	0	1	1	0	1	0	1	1	1	1
1061	1	1	1	1	1	1	1	1	0	0	0	1	0	0	0	0	1	0	0	0	1	1	1	1	1	1	1	0	1	1
1062	1	0	1	0	1	1	1	0	0	1	1	1	1	1	0	1	1	0	0	0	1	1	1	1	1	1	1	1	1	0
1063	1	1	1	1	1	1	1	0	1	1	1	1	1	0	1	1	1	0	1	0	1	1	1	1	1	1	1	0	1	1
1064	1	0	0	1	1	1	0	0	1	1	0	0	0	0	1	1	1	1	1	1	1	0	1	1	1	0	1	0	1	0
1065	1	0	1	1	1	1	1	1	0	1	1	1	1	1	1	0	1	1	1	0	1	0	1	1	1	1	1	0	0	0
1066	0	0	1	1	1	1	0	1	1	0	1	1	1	1	1	1	1	1	0	0	1	1	0	1	1	1	1	0	0	1
1067	1	0	1	1	1	1	0	0	1	0	1	1	1	0	1	0	1	1	1	0	0	1	0	0	1	1	1	1	1	1
1068	1	0	1	1	1	0	1	1	1	0	1	1	0	0	0	1	1	1	1	1	1	0	0	0	1	0	0	1	1	1
1069	0	0	1	1	1	1	0	0	1	0	1	1	1	1	1	0	1	1	1	1	0	1	1	0	1	0	1	0	1	0
1070	1	1	1	0	1	1	0	1	0	1	1	0	1	1	0	0	1	0	1	1	1	0	1	1	1	1	1	0	1	0
1071	1	0	1	1	1	1	1	0	1	1	1	1	1	0	1	0	1	0	0	1	1	1	0	1	0	1	1	1	0	0
1072	1	1	1	1	1	0	0	1	1	0	1	1	1	1	1	0	1	1	0	0	1	0	1	1	1	0	1	1	1	0
1073	0	0	1	1	1	1	1	1	0	1	1	1	0	1	0	1	1	1	1	1	1	1	1	0	0	1	0	1	1	0
1074	1	1	0	1	1	1	1	1	1	0	1	1	1	0	0	1	1	1	1	1	1	0	1	0	0	0	1	1	1	0
1075	0	1	0	1	1	1	1	1	0	0	1	1	0	1	1	1	1	0	0	1	1	1	1	1	0	1	1	1	1	1
1076	0	1	1	0	1	0	0	1	1	1	1	0	1	0	0	0	1	1	1	0	1	0	1	1	1	0	0	1	1	1
1077	0	0	0	1	1	1	1	0	0	1	1	1	1	0	1	1	1	0	1	0	1	0	1	1	0	1	0	1	1	1
1078	1	0	1	1	1	1	1	1	1	0	1	1	1	0	1	1	0	1	0	0	1	1	1	1	0	0	1	0	1	0
1079	1	0	1	1	1	0	0	1	1	1	1	1	0	1	0	1	1	1	1	1	1	0	1	1	1	0	0	0	1	0
1080	0	0	1	1	0	1	1	0	1	0	1	1	0	1	1	1	0	0	0	0	1	0	0	0	1	1	0	1	1	0
1081	0	1	1	0	1	1	1	0	1	0	1	1	1	0	1	1	1	0	1	0	1	0	1	1	0	1	1	0	1	1
1082	0	1	1	0	1	1	0	1	1	0	1	1	0	0	1	0	1	1	0	0	0	1	1	0	1	1	1	0	1	1
1083	0	0	1	0	1	0	1	0	1	1	1	1	1	0	1	0	1	0	1	1	0	1	1	1	0	1	1	1	1	1
1084	1	1	1	1	0	1	0	1	1	1	1	1	0	1	1	0	1	1	1	0	0	0	1	1	1	0	1	0	0	0
1085	0	0	0	1	1	0	1	0	1	1	1	1	1	0	0	1	1	0	1	0	1	1	1	0	1	0	0	1	1	0
1086	0	0	1	1	1	1	1	1	1	1	1	1	0	1	1	0	0	1	1	0	1	0	1	0	0	0	1	0	1	1
1087	0	0	1	1	1	1	0	0	1	0	1	1	1	1	1	0	0	0	1	0	0	0	1	1	1	0	1	0	1	0
1088	1	1	1	1	1	1	1	1	0	1	0	1	1	0	1	0	1	1	1	1	1	1	0	1	1	0	1	0	1	1
1089	1	0	1	1	1	1	1	1	1	1	1	0	0	1	0	0	1	0	0	1	1	1	1	0	1	1	1	1	0	0
1090	0	1	1	1	1	1	1	1	1	1	1	1	1	1	1	0	1	0	1	0	1	0	1	1	1	1	1	0	1	1
1091	1	0	1	1	1	1	1	0	1	1	1	1	1	0	0	1	0	1	1	0	1	1	1	1	0	0	1	1	1	1
1092	0	0	1	1	1	1	0	0	0	1	0	1	0	1	0	0	1	0	1	0	1	1	0	0	1	1	1	1	1	0
1093	1	1	1	1	1	1	0	1	0	1	1	1	0	0	1	1	1	1	0	0	0	0	1	1	1	1	1	1	1	0
1094	1	1	1	1	1	1	1	0	1	1	1	0	1	1	1	0	1	0	1	0	1	0	1	1	1	0	1	0	1	1
1095	1	0	1	1	1	0	0	0	0	0	1	1	1	0	1	1	1	0	1	1	1	1	1	1	0	0	1	1	1	1
1096	1	1	1	1	1	1	1	1	1	1	1	1	1	0	1	0	1	1	0	1	1	1	1	0	1	1	0	0	1	1
1097	1	0	1	1	1	1	1	1	1	1	1	1	1	1	1	0	1	1	1	0	1	0	1	1	0	0	1	1	1	1
1098	1	0	1	1	1	1	1	0	1	1	1	1	1	1	1	0	1	1	1	0	1	0	1	1	1	1	1	1	0	1
1099	1	1	1	1	1	1	1	0	0	1	1	1	1	0	1	0	0	1	0	0	1	1	1	0	0	0	1	0	1	1
1100	1	0	1	1	1	0	1	0	1	0	1	1	0	1	1	1	1	0	0	1	1	0	1	0	0	1	0	0	1	1
1101	1	0	0	1	1	1	1	1	1	1	1	1	1	0	1	0	0	1	0	1	1	0	0	0	1	0	1	1	1	1
1102	0	1	1	0	1	1	1	0	0	0	0	1	1	0	1	1	1	1	0	0	1	0	1	1	0	0	0	1	0	1
1103	1	1	1	1	1	1	1	1	1	0	1	1	0	1	0	1	1	1	1	1	0	1	1	1	1	0	0	0	1	1
1104	1	1	1	1	1	1	1	0	1	1	1	0	0	1	0	1	1	0	0	1	1	1	1	0	1	0	1	1	1	0
1105	1	0	1	1	0	1	1	1	1	1	1	1	0	1	1	0	1	1	1	1	0	0	1	0	0	0	0	1	1	1
1106	1	0	0	1	1	1	1	1	0	1	1	1	1	0	0	1	1	1	1	0	1	0	1	1	1	1	0	1	1	0
1107	1	0	1	0	1	1	0	1	1	1	1	1	0	0	1	0	1	1	0	0	0	1	0	1	1	1	0	1	0	1
1108	1	0	1	1	1	1	1	1	1	0	0	1	1	1	1	1	1	1	1	1	0	0	1	0	1	0	1	1	1	1
1109	1	1	1	1	1	1	1	1	1	1	1	0	1	1	1	1	1	1	0	0	1	0	1	1	1	1	1	0	1	0
1110	0	0	1	1	1	0	0	0	1	1	0	1	1	1	1	0	1	1	0	0	1	0	1	0	0	1	0	0	0	0
1111	1	1	0	1	1	1	1	1	1	1	1	1	1	1	1	0	1	0	1	0	0	1	1	0	1	1	0	0	0	0
1112	1	1	1	0	1	1	0	1	0	1	1	1	0	0	1	1	1	0	1	1	1	1	1	1	1	1	1	0	0	0
1113	1	0	1	1	1	1	1	1	0	1	0	1	0	1	1	0	0	0	1	1	1	1	0	0	0	0	0	1	1	1
1114	1	0	1	1	1	1	1	1	1	0	1	1	1	0	1	1	1	1	1	0	1	0	1	0	0	1	1	1	0	1
1115	1	1	1	1	1	1	0	1	0	1	1	1	1	0	0	0	1	1	1	0	1	1	0	1	1	0	0	0	1	1
1116	1	1	1	1	1	1	1	1	0	1	0	1	0	1	1	1	1	0	1	1	1	1	1	1	1	1	1	0	1	0
1117	0	1	0	1	0	1	0	0	1	1	1	1	0	1	1	1	1	1	0	0	1	1	1	0	1	0	1	0	1	0
1118	1	1	1	1	1	1	1	0	1	1	0	0	0	1	1	0	1	1	0	0	1	0	1	1	0	1	1	0	1	0
1119	1	1	1	1	1	1	0	1	1	0	1	1	0	0	1	1	1	0	1	0	1	1	1	1	1	0	0	0	1	1
1120	1	0	1	0	1	0	0	0	1	0	1	1	1	0	0	0	1	1	1	1	1	0	1	0	1	0	1	1	1	1
1121	1	1	1	1	1	0	1	0	1	1	1	0	0	1	0	0	1	1	1	0	1	0	1	1	0	1	1	1	1	0
1122	0	0	1	1	1	1	0	1	1	1	1	0	1	1	1	0	1	1	0	0	1	1	1	1	0	1	0	1	1	0
1123	0	1	1	1	1	1	1	0	0	1	0	1	1	1	1	1	1	1	1	1	1	1	1	0	1	1	1	1	1	0
1124	0	1	1	0	1	1	1	1	0	1	1	0	1	0	1	0	1	0	1	1	1	0	0	0	0	0	1	0	1	1
1125	0	1	1	1	1	1	1	0	0	1	0	0	0	0	1	1	1	0	0	1	1	0	1	0	1	0	1	0	1	0
1126	0	1	1	1	0	1	1	1	1	1	1	1	0	0	0	1	1	1	1	0	1	0	1	1	1	1	0	0	1	1
1127	1	0	1	0	0	1	1	1	0	1	1	0	1	1	1	1	1	1	1	1	1	0	1	1	0	0	1	1	1	1
1128	1	0	1	1	0	1	1	1	1	1	1	1	1	0	1	0	0	0	0	1	1	0	1	0	0	1	1	1	1	1
1129	0	0	1	1	0	1	1	1	0	0	1	1	1	0	1	0	1	0	0	1	1	1	0	1	1	0	0	1	0	0
1130	0	0	1	1	1	1	1	0	1	1	1	0	0	1	0	0	0	1	1	1	1	1	1	1	1	0	0	0	1	1
1131	1	0	0	1	0	1	1	1	0	1	1	1	1	1	1	1	1	1	0	0	1	0	0	1	0	0	1	0	1	0
1132	1	1	1	1	1	1	0	1	1	1	1	1	1	1	0	1	0	1	1	0	0	1	1	1	1	0	1	1	0	1
1133	1	1	1	1	1	1	1	1	1	0	1	1	0	0	1	0	0	0	1	0	1	1	0	1	1	0	1	1	1	1
1134	1	0	1	0	1	0	0	0	1	0	1	0	1	0	1	1	1	1	1	1	1	1	1	1	0	1	0	1	1	0
1135	1	0	1	0	1	1	1	0	1	0	1	1	0	1	0	0	1	1	0	0	1	0	0	1	1	0	1	1	1	0
1136	1	0	1	1	1	1	1	1	1	0	1	1	0	0	0	0	1	1	0	0	1	1	1	0	1	1	0	0	1	0
1137	0	1	0	1	1	1	1	1	1	1	1	1	1	1	1	1	1	1	0	1	1	0	1	1	1	1	1	0	1	1
1138	1	0	1	1	1	0	1	0	1	1	1	1	0	1	1	1	1	1	1	1	1	1	1	1	1	1	1	0	1	0
1139	0	1	1	1	1	0	0	0	1	1	1	1	1	0	0	0	1	0	0	0	1	0	0	0	1	0	1	1	1	1
1140	0	0	0	1	1	1	0	1	1	1	1	0	1	1	0	1	1	1	1	1	1	1	1	1	0	0	1	0	1	1
1141	0	0	1	0	1	1	1	0	1	0	0	1	0	0	1	0	1	1	1	0	1	1	1	0	1	1	1	1	1	0
1142	1	0	1	1	1	1	0	1	1	1	1	1	1	1	0	0	1	1	1	0	1	1	1	1	1	0	1	1	1	0
1143	1	1	1	0	0	1	1	0	1	0	1	1	1	1	1	1	1	1	0	0	0	0	1	1	1	0	1	1	1	1
1144	0	1	0	1	1	1	1	0	1	1	1	1	0	1	1	0	1	1	1	0	1	0	1	0	1	1	1	1	1	1
1145	1	1	1	0	1	1	1	0	0	1	1	1	1	1	1	1	1	0	1	1	0	0	1	1	0	1	1	1	1	1
1146	1	1	1	0	1	0	0	0	1	0	1	1	1	1	1	1	1	1	0	1	0	0	1	1	1	1	1	1	1	1
1147	1	1	1	1	0	1	1	0	1	0	0	1	0	0	1	1	1	1	1	0	0	0	0	1	1	0	1	1	1	0
1148	0	0	1	1	1	1	1	1	1	0	1	1	0	0	1	0	1	1	0	0	1	0	1	1	1	1	0	1	1	1
1149	0	0	1	1	1	0	0	0	1	1	1	1	0	0	0	1	1	0	1	1	1	1	1	0	1	0	1	1	1	1
1150	1	1	1	1	1	1	0	1	1	0	1	1	0	1	0	1	1	1	1	0	0	0	1	0	1	1	1	0	1	0
1151	1	1	1	1	1	1	1	1	1	1	1	1	1	1	1	0	1	1	1	0	1	0	1	1	1	1	1	0	1	0
1152	0	1	1	1	1	1	1	0	1	1	1	1	1	0	0	0	1	1	0	0	0	0	1	0	1	1	1	0	1	0
1153	1	1	1	1	1	0	0	1	1	1	1	1	1	0	1	0	0	1	1	0	1	1	1	1	0	0	0	0	1	1
1154	1	0	1	1	1	1	1	0	1	1	1	1	1	1	1	1	1	0	1	1	1	1	1	0	1	0	1	0	1	1
1155	0	0	0	0	1	1	0	1	0	1	1	1	1	1	0	0	1	1	0	1	0	0	1	1	1	0	1	1	1	0
1156	0	0	1	1	1	1	1	1	1	0	1	1	0	0	1	0	1	0	1	0	1	1	1	1	0	1	1	1	1	1
1157	0	1	0	0	1	1	1	0	1	1	1	1	1	1	1	0	0	1	1	1	1	1	1	1	1	0	1	0	1	0
1158	1	0	1	0	1	1	0	1	1	1	1	1	1	0	1	1	1	0	0	0	1	0	0	1	1	0	0	1	1	1
1159	1	0	1	1	1	1	1	0	1	0	1	1	1	1	1	0	1	1	0	0	1	1	0	0	0	0	0	0	0	0
1160	0	1	1	1	0	1	0	1	1	1	0	1	0	0	1	1	1	0	0	0	0	1	1	1	1	1	0	1	1	1
1161	1	0	1	1	1	1	0	1	1	0	0	1	0	1	1	0	1	0	0	0	1	0	1	1	1	1	1	0	1	1
1162	0	0	0	1	1	1	0	1	1	1	1	0	1	0	0	0	1	1	0	0	1	1	1	1	0	0	1	0	1	1
1163	1	0	1	1	1	1	1	0	1	1	0	1	1	0	1	1	0	0	1	1	1	0	1	1	1	1	1	0	1	0
1164	0	0	1	1	1	1	1	1	1	1	0	1	0	1	0	1	1	1	1	1	1	1	1	0	1	1	1	1	1	0
1165	1	1	1	1	1	0	1	1	1	1	1	1	1	0	1	0	1	1	1	0	1	0	1	0	0	1	0	1	1	0
1166	1	0	1	1	1	1	1	0	1	1	0	0	1	1	1	1	1	1	1	0	0	0	0	0	0	0	1	1	1	1
1167	0	0	1	1	1	0	0	1	1	1	1	1	0	0	1	1	1	1	1	1	1	0	1	1	0	0	1	1	1	0
1168	0	1	0	1	1	1	1	0	1	1	0	1	0	0	1	1	1	1	1	1	0	1	1	1	1	1	0	0	0	1
1169	1	1	1	0	1	1	1	0	1	0	1	1	1	1	1	1	1	1	1	0	1	0	0	1	0	0	1	1	1	1
1170	1	1	0	1	1	1	0	1	1	1	1	0	1	0	1	0	1	1	1	1	1	1	1	0	1	0	0	1	0	0
1171	1	1	1	1	1	1	0	0	1	1	1	1	0	1	0	0	1	0	1	1	1	0	1	1	1	0	1	0	1	1
1172	1	0	1	1	1	1	1	1	0	0	1	1	1	1	1	1	1	0	1	1	1	1	1	0	0	0	0	1	1	1
1173	1	1	1	0	0	0	1	0	1	1	1	0	0	0	0	1	1	0	0	1	1	0	0	1	0	0	1	1	1	1
1174	1	0	1	1	0	0	0	1	1	1	0	1	1	1	1	0	1	0	1	1	1	1	1	1	0	0	1	0	1	0
1175	1	1	1	0	0	1	1	0	0	1	0	1	0	1	1	0	1	0	1	1	0	0	0	0	1	1	1	1	1	0
1176	0	0	1	0	1	1	1	0	0	1	1	1	1	0	1	0	1	0	1	0	0	0	1	1	1	1	0	1	1	0
1177	1	0	0	1	1	1	1	0	1	1	1	1	1	1	1	0	1	1	1	0	1	0	1	0	0	1	0	0	1	0
1178	1	1	1	0	1	0	1	1	0	1	0	1	0	1	1	0	1	0	1	1	1	1	1	1	0	1	0	0	0	1
1179	0	1	0	0	1	1	1	1	1	1	0	1	0	1	1	1	1	1	0	1	1	1	1	1	0	0	1	1	1	1
1180	0	0	1	1	0	1	0	0	1	1	1	1	0	0	1	1	0	1	1	0	1	1	1	1	0	1	0	1	1	1
1181	1	0	1	0	1	1	1	0	0	0	1	1	1	1	1	1	1	0	0	1	1	0	1	1	1	1	1	0	1	1
1182	0	1	1	1	1	1	0	0	1	1	1	1	1	0	1	0	1	1	0	0	1	0	1	1	1	1	1	1	1	1
1183	0	1	1	0	1	1	1	1	1	0	1	0	0	1	1	1	0	0	1	0	0	1	1	1	0	0	1	0	1	1
1184	0	1	1	1	1	1	0	0	0	1	1	1	1	1	1	1	1	1	0	0	1	1	1	1	0	0	1	1	1	1
1185	1	0	1	0	1	1	1	1	1	1	1	1	0	1	1	1	1	1	0	1	1	0	1	1	1	1	0	0	1	1
1186	1	1	1	1	1	1	1	1	0	1	1	1	1	0	0	1	1	0	1	0	1	1	1	0	0	1	1	0	1	1
1187	1	0	1	1	1	1	1	0	1	0	1	1	1	1	1	1	1	1	0	0	1	1	1	1	0	1	1	0	1	1
1188	0	0	1	1	1	1	0	0	1	1	1	1	1	1	0	0	1	1	0	1	1	1	0	1	0	1	1	1	1	1
1189	0	0	1	0	1	1	0	1	1	0	1	1	0	1	1	1	1	1	1	1	0	1	1	0	0	0	0	0	1	1
1190	0	1	1	0	1	1	0	1	1	0	1	1	0	0	0	0	1	1	1	0	1	0	0	0	0	1	1	0	1	1
1191	1	1	1	1	1	1	0	1	1	0	1	1	0	1	1	1	1	1	0	1	1	0	1	0	0	0	1	0	1	0
1192	0	1	1	1	1	1	0	1	1	1	1	1	1	0	1	0	1	1	0	0	1	1	1	1	0	0	0	0	1	1
1193	0	1	1	1	1	1	1	1	1	1	1	0	1	1	0	0	1	1	1	0	1	1	0	1	1	0	1	0	1	1
1194	0	1	1	1	0	0	0	1	1	1	1	0	1	1	1	1	1	1	0	1	1	0	1	1	0	0	1	0	1	1
1195	1	1	1	1	0	1	0	1	1	1	1	0	1	1	1	1	0	1	0	1	1	0	1	1	0	0	0	1	1	0
1196	1	0	1	0	1	1	1	1	0	1	1	0	1	0	1	0	1	0	1	0	1	0	1	1	0	1	0	1	1	1
1197	1	1	1	1	1	0	1	1	1	1	1	1	0	1	1	0	1	0	0	1	1	0	1	1	1	1	0	0	1	1
1198	0	1	0	1	1	1	1	1	1	0	1	1	1	0	1	0	1	1	1	1	1	1	0	1	1	0	0	1	0	1
1199	1	1	1	1	1	1	1	1	1	0	1	1	1	0	0	0	1	1	1	1	1	1	1	1	1	1	0	0	0	1
1200	0	1	1	1	1	1	0	0	1	1	1	1	0	1	1	1	1	0	1	1	1	1	1	0	1	0	0	0	1	0
1201	1	0	1	1	1	1	1	1	1	1	1	0	0	1	1	1	1	0	1	0	0	1	1	1	1	0	1	0	1	1
1202	0	0	1	1	0	1	1	1	1	1	1	1	1	1	1	1	1	1	1	1	1	0	1	1	0	0	1	1	1	1
1203	0	0	1	1	1	1	1	0	1	1	0	0	0	0	1	0	1	1	1	1	1	1	1	1	1	0	0	1	0	1
1204	1	1	1	0	1	1	1	1	0	1	1	1	0	0	1	0	1	1	0	1	1	0	1	1	1	0	1	1	1	1
1205	1	1	1	1	1	1	1	0	1	1	1	1	1	1	0	0	1	1	0	1	1	0	1	1	1	1	0	1	1	1
1206	1	0	1	1	0	1	1	0	1	1	1	1	1	0	0	1	1	1	1	1	0	1	1	0	0	0	1	1	1	0
1207	1	1	0	1	1	0	1	1	1	1	1	0	1	1	1	1	1	1	0	1	1	1	1	1	1	0	1	1	1	1
1208	1	0	0	1	1	1	1	1	1	0	1	1	0	1	0	0	1	0	1	1	1	1	1	1	0	1	1	1	1	1
1209	1	0	1	0	1	1	1	0	1	1	1	1	1	0	1	1	0	1	1	0	0	1	1	1	0	1	1	1	0	1
1210	1	1	1	1	1	0	1	1	1	0	1	1	1	1	1	0	1	0	0	0	1	1	1	1	0	0	0	0	1	1
1211	0	1	1	1	1	1	0	0	0	1	1	1	1	0	0	1	1	0	1	1	1	1	1	1	1	0	0	1	1	1
1212	1	1	1	1	1	1	1	1	1	1	1	1	1	1	0	1	1	1	0	1	1	1	1	0	1	1	0	0	1	0
1213	1	0	1	0	1	0	1	1	1	0	0	1	1	1	1	0	1	1	0	0	1	0	1	0	1	1	0	1	1	0
1214	1	1	1	1	1	1	1	1	1	1	0	1	1	1	0	0	1	1	0	0	0	1	1	0	0	1	0	1	1	0
1215	1	0	0	1	1	1	0	0	1	0	1	1	1	1	0	1	1	1	1	1	1	1	0	1	1	1	1	1	1	0
1216	0	1	1	1	1	1	1	0	1	1	1	1	0	0	1	1	1	0	1	0	1	0	1	1	1	0	0	0	1	0
1217	0	1	1	1	0	1	0	1	0	1	1	1	1	0	1	0	1	1	0	0	1	0	0	1	1	0	1	1	1	0
1218	0	1	1	1	0	1	0	1	1	0	1	1	1	1	1	0	1	1	0	1	0	0	1	0	1	0	1	0	1	1
1219	0	1	1	0	0	1	1	0	1	0	1	1	0	1	0	1	1	1	1	0	1	1	1	0	0	0	0	1	1	0
1220	1	0	0	0	1	1	0	0	0	0	1	1	0	1	0	1	1	1	0	0	1	1	1	0	1	1	1	0	1	1
1221	0	1	1	0	1	0	1	1	1	1	1	1	0	0	1	1	1	1	1	0	0	0	1	1	1	0	1	1	0	0
1222	1	1	1	0	1	1	0	1	1	1	1	1	1	0	1	1	1	0	1	1	1	1	1	0	1	1	1	1	1	1
1223	1	1	0	1	1	1	0	0	1	1	1	1	1	1	1	1	1	0	0	1	0	1	1	0	0	1	1	1	1	1
1224	1	1	1	0	1	1	1	1	1	0	1	1	0	0	1	1	1	1	1	1	1	1	1	1	0	0	0	1	1	0
1225	1	1	0	0	1	1	0	0	1	0	1	1	0	1	1	1	1	1	0	0	1	1	0	1	0	1	0	0	1	1
1226	1	1	1	0	0	0	0	1	1	1	1	0	1	0	1	1	1	1	0	0	1	1	0	1	0	0	0	0	1	1
1227	0	1	1	1	1	1	0	0	0	1	1	1	1	1	1	1	1	0	1	0	1	0	0	1	0	0	1	1	1	1
1228	1	1	1	1	1	1	1	0	1	1	1	0	1	1	1	0	1	1	1	0	1	1	1	1	1	0	1	1	1	1
1229	1	1	1	1	0	0	0	1	1	1	0	1	1	0	0	1	1	1	0	1	1	0	1	1	1	0	1	1	1	1
1230	0	0	1	1	1	1	1	0	1	0	1	1	1	0	1	0	1	0	1	0	1	1	1	1	0	1	1	0	1	1
1231	0	1	1	0	1	1	1	1	1	1	1	1	1	0	1	0	1	1	1	1	1	0	1	1	0	0	1	0	0	1
1232	0	0	1	1	0	1	1	0	1	1	0	1	0	0	0	1	0	1	1	0	1	1	1	1	1	0	0	1	0	1
1233	1	0	1	1	1	1	0	1	1	0	1	1	0	0	1	1	1	1	0	1	1	1	0	1	0	0	1	0	0	1
1234	0	1	1	1	1	1	1	0	1	1	1	1	1	0	0	0	1	1	1	0	1	1	1	1	0	1	0	1	1	1
1235	1	0	1	1	1	0	1	1	1	1	1	1	0	1	0	0	0	0	1	0	0	0	1	0	0	0	0	1	0	1
1236	0	0	1	0	1	1	1	1	1	1	1	0	1	0	1	0	1	1	1	0	1	1	1	1	1	0	1	1	1	0
1237	1	1	1	1	1	0	0	1	0	1	1	1	0	0	1	1	1	0	1	0	1	1	1	1	0	0	1	0	0	0
1238	0	1	1	0	1	1	1	1	1	1	1	0	1	0	1	1	1	1	1	0	1	1	1	1	0	0	0	1	0	1
1239	1	0	0	1	1	1	0	0	1	1	1	0	1	1	1	0	1	1	0	0	1	1	0	1	1	1	1	1	1	1
1240	1	1	1	1	1	1	1	1	1	1	1	1	0	0	1	1	1	0	1	0	1	1	1	1	1	0	1	0	1	1
1241	1	0	1	1	1	1	1	1	1	1	0	1	0	1	1	0	1	1	1	1	1	1	1	0	1	0	1	0	1	0
1242	1	1	1	1	0	1	1	1	1	0	1	1	1	0	0	0	1	1	0	0	1	0	1	1	1	0	0	1	1	0
1243	1	1	1	1	1	1	1	1	1	1	1	1	1	1	0	1	1	1	1	0	0	0	0	0	1	1	0	1	1	1
1244	1	1	1	1	1	0	0	0	0	0	1	0	1	0	1	1	1	0	0	0	0	1	0	1	0	1	1	1	1	1
1245	1	0	1	1	1	1	1	1	1	1	1	0	1	0	1	0	1	1	1	0	0	1	1	1	1	1	1	1	1	1
1246	0	1	1	1	1	1	1	1	1	1	1	1	0	0	1	1	1	1	1	1	1	1	0	1	1	0	1	0	1	1
1247	1	1	1	1	0	1	1	0	1	1	1	1	1	0	1	0	1	1	1	0	1	1	1	0	0	1	1	0	0	1
1248	1	0	1	0	1	1	1	1	0	0	0	0	1	0	1	1	1	1	0	0	0	1	1	0	0	1	1	0	1	1
1249	1	1	1	0	1	1	0	0	1	1	1	1	0	1	1	1	1	0	0	1	1	1	1	0	0	0	0	1	1	1
1250	1	0	1	1	0	1	0	0	1	0	1	1	1	1	0	1	1	1	0	0	0	1	1	1	0	0	0	1	1	1
1251	1	1	1	0	1	1	0	0	1	1	1	1	1	1	0	1	1	0	1	1	1	0	1	1	0	0	0	0	1	0
1252	1	0	1	1	1	0	0	1	0	1	1	1	1	0	1	1	1	0	0	1	1	0	1	0	0	0	0	1	0	1
1253	1	1	0	1	1	1	1	0	1	0	1	1	1	1	1	1	1	1	1	0	1	1	1	1	1	0	0	1	1	0
1254	1	1	1	1	1	1	1	1	1	0	1	0	1	1	1	1	1	1	0	0	0	0	1	1	1	0	1	1	1	0
1255	1	1	1	1	1	1	1	1	1	0	1	1	1	1	1	1	1	1	0	0	1	0	1	1	1	1	1	1	1	1
1256	1	0	1	0	1	1	1	1	1	0	0	1	1	1	1	1	1	0	0	1	1	1	1	1	1	1	0	1	1	1
1257	1	0	1	1	1	1	1	0	1	1	1	0	1	1	1	1	1	0	1	0	1	1	0	1	1	1	0	1	1	1
1258	1	1	1	1	1	1	1	0	1	1	1	0	1	1	0	0	1	1	0	0	1	1	1	0	0	1	1	1	1	1
1259	1	0	1	1	1	1	1	1	1	1	1	0	1	0	0	0	1	1	0	1	1	0	1	0	0	0	1	0	1	0
1260	1	1	1	0	1	0	0	0	1	1	1	1	1	0	1	1	1	1	1	0	0	0	0	0	0	1	0	0	0	0
1261	1	0	1	1	1	1	0	0	1	1	1	0	1	0	1	1	1	1	0	0	0	1	1	0	0	0	1	0	0	0
1262	1	0	1	0	1	1	0	0	1	0	0	1	0	0	0	0	1	1	1	0	1	0	0	1	0	0	1	1	1	1
1263	1	0	1	0	1	0	1	0	1	1	1	1	0	1	1	1	1	1	0	0	1	1	1	1	0	0	1	1	1	1
1264	1	1	0	1	1	1	1	0	0	1	1	0	1	0	1	1	0	1	1	1	1	0	1	1	1	0	1	1	1	1
1265	0	1	1	1	1	1	1	0	1	1	1	0	1	0	1	0	1	0	1	0	1	1	0	0	1	0	1	1	1	1
1266	0	1	1	1	0	1	0	1	0	0	1	1	1	0	0	1	1	0	0	0	1	1	1	0	1	0	1	1	0	1
1267	1	1	1	1	1	1	1	0	1	0	0	0	0	1	1	1	1	1	1	0	1	0	1	0	1	1	1	1	1	0
1268	1	0	0	1	0	1	0	0	0	1	1	1	1	0	1	1	1	1	1	1	1	1	0	0	0	0	1	1	1	0
1269	0	0	0	1	1	1	0	1	1	1	1	0	1	1	1	1	1	1	1	1	1	0	1	1	1	0	1	1	0	0
1270	0	0	1	0	1	1	1	1	1	0	1	1	0	0	1	0	1	1	1	1	1	0	1	0	0	1	0	0	1	1
1271	1	1	1	1	1	1	0	1	1	1	1	0	1	1	1	0	1	1	0	0	1	1	1	0	1	0	1	1	1	0
1272	1	1	1	0	0	1	1	0	0	1	1	1	0	1	1	1	0	1	1	1	1	0	1	1	0	0	1	1	1	0
1273	1	0	1	1	1	1	1	1	1	0	1	1	1	1	0	1	1	1	0	1	1	1	1	0	1	1	1	0	1	1
1274	1	1	1	1	0	0	1	1	1	1	1	1	1	0	1	0	1	1	1	1	0	0	1	1	1	0	1	0	1	0
1275	1	0	1	1	1	1	0	0	1	1	1	1	1	0	1	0	0	1	1	0	1	0	1	1	1	0	1	0	1	1
1276	0	0	1	0	1	1	0	0	1	0	1	1	0	0	1	0	1	0	1	0	0	1	1	1	0	0	1	1	0	1
1277	1	0	1	0	1	1	0	0	1	1	1	1	0	1	0	0	0	0	1	1	0	1	1	1	1	1	1	0	0	0
1278	0	0	1	1	1	1	1	1	1	1	1	1	0	0	1	0	1	1	0	0	1	1	1	1	0	1	1	1	1	1
1279	1	1	1	1	1	1	1	1	1	0	1	1	0	0	0	0	1	0	1	1	0	1	1	0	0	1	1	1	1	0
1280	0	1	0	1	1	1	1	1	1	1	1	1	0	1	1	1	0	1	0	1	0	1	1	0	1	1	0	1	1	0
1281	0	1	0	1	1	1	1	1	1	0	1	0	1	1	0	1	0	0	1	1	1	0	1	1	1	1	1	0	0	1
1282	1	1	1	1	1	1	1	0	1	1	0	0	1	1	1	0	1	1	1	1	0	0	1	0	0	0	1	1	1	0
1283	1	0	1	1	1	1	1	0	1	1	0	1	0	0	1	1	1	0	0	0	1	0	1	0	1	0	1	0	1	1
1284	1	1	1	1	1	1	1	0	0	0	1	1	0	0	0	1	1	1	0	1	1	1	1	1	1	0	1	1	1	0
1285	1	1	1	0	1	0	0	0	1	0	1	1	1	1	1	0	1	1	1	0	0	1	1	1	0	0	1	1	1	1
1286	1	1	1	0	1	0	1	0	1	0	1	1	1	1	1	0	1	1	0	1	1	0	1	1	0	0	1	1	1	0
1287	1	0	1	0	1	1	1	1	1	0	1	1	1	1	1	1	1	1	0	0	1	0	1	1	0	0	1	1	1	1
1288	1	1	0	1	1	1	1	0	1	1	1	0	1	1	0	1	1	1	0	0	1	0	1	1	1	0	1	1	1	1
1289	0	1	1	1	1	0	1	1	0	1	1	0	1	0	0	0	1	1	1	0	0	0	1	1	1	0	1	0	1	1
1290	1	1	1	0	1	1	1	0	1	1	0	1	1	1	0	1	1	0	0	0	1	0	1	1	0	1	1	1	1	1
1291	0	0	1	1	1	0	1	1	0	1	1	1	0	0	1	1	0	1	0	0	1	1	1	1	0	0	1	1	1	1
1292	1	0	1	1	1	1	1	0	0	1	1	1	0	1	1	0	1	1	0	0	1	0	1	0	0	0	1	1	1	1
1293	1	1	1	1	1	1	0	1	1	1	1	1	1	0	1	0	1	1	0	1	0	1	1	1	1	0	1	0	0	0
1294	0	1	1	1	1	1	0	0	1	1	0	1	0	1	1	1	0	0	1	0	1	0	1	1	1	0	1	1	1	1
1295	0	1	1	1	0	1	1	0	0	1	0	1	1	1	0	0	1	0	1	0	0	1	1	0	0	0	1	1	0	0
1296	0	1	1	1	1	0	1	0	0	1	1	1	1	0	0	1	0	0	0	1	0	0	1	1	0	0	1	1	1	1
1297	1	1	1	0	1	1	1	0	1	1	1	0	1	1	1	1	1	1	0	1	1	1	0	1	0	1	1	1	0	1
1298	0	0	1	1	1	1	1	1	1	1	1	1	0	1	0	0	1	1	1	0	0	0	1	0	0	0	1	1	0	0
1299	0	0	1	1	1	1	0	0	1	1	0	1	1	0	1	1	1	1	1	0	0	1	1	0	0	0	1	0	1	1
1300	0	1	1	1	1	1	0	0	1	1	1	1	1	0	0	0	1	0	0	1	1	0	1	1	1	1	1	0	0	0
1301	1	1	1	1	0	0	1	0	1	1	1	1	1	0	1	1	1	0	0	1	1	0	1	1	1	1	1	0	1	0
1302	0	0	1	0	1	0	0	1	1	1	1	1	0	1	1	1	1	0	1	1	1	1	1	1	0	1	1	1	0	1
1303	1	0	1	1	1	1	1	1	1	1	1	0	1	0	1	1	0	0	1	1	1	0	1	0	1	0	0	1	1	0
1304	1	0	0	1	1	1	1	0	1	1	1	1	1	0	1	1	1	1	1	1	0	1	1	1	1	0	0	0	1	1
1305	1	0	1	1	1	1	1	1	1	1	1	1	1	1	0	0	1	1	1	1	0	1	1	1	1	1	1	0	1	1
1306	1	0	1	1	0	1	1	1	1	1	1	1	0	1	1	1	0	0	1	0	1	1	1	1	1	0	1	0	1	1
1307	1	0	1	1	1	1	1	1	1	1	1	1	0	0	1	1	1	0	0	0	1	1	0	1	1	1	1	0	0	1
1308	1	1	1	1	1	1	1	1	0	0	1	1	0	0	1	1	0	1	0	1	0	0	1	1	1	0	0	0	1	1
1309	0	1	0	1	1	1	1	1	0	1	1	1	1	1	1	1	1	0	1	1	1	1	0	1	0	1	1	1	1	0
1310	1	1	1	0	1	0	1	1	1	0	1	1	1	0	1	1	1	1	1	0	1	1	0	1	1	0	1	0	1	1
1311	1	0	1	1	0	1	1	0	1	1	1	1	0	0	0	1	1	1	0	1	1	1	1	1	0	0	0	1	1	0
1312	0	1	0	0	1	1	1	1	1	1	1	1	0	0	1	1	1	1	1	0	0	0	0	0	1	0	1	1	0	1
1313	1	1	0	1	1	1	0	0	0	0	1	1	0	1	1	1	1	0	0	0	1	1	1	0	1	0	1	0	1	1
1314	1	1	1	1	1	0	0	1	1	0	1	1	0	0	1	1	1	1	1	0	1	1	1	0	1	1	1	1	1	0
1315	0	1	0	1	0	1	0	0	0	1	1	1	0	1	0	1	1	1	1	0	1	1	1	1	0	1	1	0	1	1
1316	1	0	1	1	1	1	1	1	1	0	1	1	1	1	1	1	1	0	1	1	1	1	1	0	1	1	0	1	1	0
1317	1	1	0	1	1	0	0	1	0	1	1	1	1	1	1	1	1	1	1	0	1	0	1	1	1	1	0	1	1	0
1318	1	1	1	1	1	0	1	1	1	1	1	1	0	0	1	1	1	1	1	0	1	1	1	0	1	1	1	1	1	1
1319	1	0	1	1	1	1	0	1	1	1	1	1	0	0	1	1	1	1	0	1	1	0	0	1	0	1	1	0	1	1
1320	1	0	1	1	1	1	0	1	1	1	1	1	0	0	1	0	1	1	0	0	1	1	1	1	0	0	1	0	0	1
1321	1	0	1	1	1	1	0	1	1	0	1	1	0	1	1	0	1	1	1	1	0	1	0	1	1	1	0	1	1	1
1322	1	0	1	1	0	1	1	0	1	1	0	1	1	0	1	1	1	0	0	1	1	1	1	1	1	1	0	1	0	1
1323	1	1	0	1	1	0	0	0	0	1	1	1	1	0	1	1	1	1	0	0	0	0	1	1	0	0	1	1	1	0
1324	0	1	1	1	1	1	1	0	1	1	1	1	1	1	1	1	1	1	0	1	1	1	0	1	1	1	1	1	1	0
1325	1	0	1	0	0	1	1	1	1	1	1	1	1	1	1	1	1	1	1	1	0	1	1	0	1	0	1	1	1	1
1326	0	1	1	0	1	1	1	0	1	1	1	1	0	0	1	0	1	1	1	1	0	0	1	1	1	0	0	1	1	1
1327	0	1	0	0	1	1	0	0	1	0	0	0	1	0	1	1	1	1	0	0	1	1	0	1	0	0	1	1	1	0
1328	0	1	0	1	1	1	0	1	1	1	1	1	0	1	0	1	1	1	1	0	1	1	1	1	1	0	0	1	1	1
1329	0	0	0	1	1	1	1	1	1	1	1	1	0	1	0	0	1	1	0	0	0	1	1	0	0	1	1	0	0	0
1330	1	1	1	1	1	1	1	0	1	1	1	1	0	0	1	0	1	1	1	1	0	1	1	1	1	0	1	0	1	1
1331	0	0	0	1	1	0	1	0	1	1	1	0	0	1	1	0	1	1	1	0	1	1	1	0	0	1	1	0	0	0
1332	0	1	1	1	1	1	1	0	0	1	1	0	1	1	0	1	1	1	0	1	1	0	1	0	1	0	1	0	1	0
1333	0	1	1	0	1	1	0	1	1	1	1	1	1	1	0	0	1	1	1	1	1	0	0	1	1	0	0	1	1	1
1334	1	0	1	1	1	0	1	0	1	0	1	1	1	0	1	1	1	1	0	1	1	0	1	0	0	0	0	0	1	1
1335	1	0	1	1	1	1	0	1	1	1	1	1	1	0	1	0	1	0	0	0	0	0	0	0	1	1	1	0	1	1
1336	1	1	1	0	1	1	1	0	1	0	1	1	1	1	0	1	1	1	1	1	1	0	1	0	0	1	1	1	1	1
1337	1	1	1	1	1	1	0	1	0	1	1	0	1	0	1	0	1	1	1	1	1	1	1	0	0	1	1	0	1	1
1338	0	1	1	1	1	1	0	0	1	1	0	1	1	1	0	1	1	0	0	0	0	1	1	1	0	1	1	0	0	0
1339	0	1	1	1	1	0	1	1	1	1	1	0	1	1	1	1	1	1	1	1	0	1	1	0	1	0	1	1	1	0
1340	1	1	0	0	1	1	1	1	1	0	0	1	1	0	1	1	1	1	1	0	1	0	1	1	1	1	1	1	1	1
1341	0	0	0	1	1	1	1	1	1	1	1	1	1	0	1	1	1	1	1	0	1	0	0	1	1	0	1	0	0	1
1342	1	1	0	0	1	1	1	1	1	0	1	1	0	0	1	0	1	1	0	1	1	1	0	0	1	1	0	1	1	1
1343	1	0	0	1	1	1	0	0	1	1	0	1	1	0	0	1	1	0	0	1	1	0	0	0	0	0	1	0	1	1
1344	1	0	1	1	1	1	0	0	0	1	1	1	1	1	1	1	1	1	1	1	0	1	1	1	1	1	1	1	1	1
1345	1	0	1	0	1	1	0	1	1	0	1	0	1	1	1	1	1	1	1	1	1	1	1	1	0	0	0	1	1	0
1346	0	0	1	1	1	1	0	1	1	1	1	1	1	0	0	1	1	1	0	0	1	1	1	1	0	1	1	1	1	1
1347	0	1	1	1	1	0	1	0	1	0	1	1	1	0	1	1	1	1	1	0	1	0	1	1	1	0	1	1	0	0
1348	0	1	1	1	1	0	0	1	1	1	1	1	1	1	1	1	1	0	1	0	1	0	1	0	1	1	0	1	1	1
1349	0	0	1	1	1	1	0	1	0	1	1	1	1	0	0	1	1	1	1	0	1	0	1	0	0	1	1	0	1	1
1350	1	0	1	1	1	0	1	0	1	1	1	1	0	0	1	0	0	1	0	1	0	0	1	0	1	1	1	0	1	1
1351	0	0	1	1	1	1	1	1	1	1	1	1	0	1	1	0	0	0	0	1	1	1	1	1	1	0	0	0	0	0
1352	1	0	0	0	1	0	1	0	0	1	1	0	1	0	1	0	0	0	0	0	0	1	1	0	1	1	1	0	1	0
1353	1	1	1	1	1	0	1	0	1	1	1	1	0	1	1	1	1	0	0	0	1	1	1	0	1	1	1	1	1	1
1354	0	0	1	1	1	1	0	1	1	1	1	0	1	1	1	1	1	1	1	1	1	0	1	1	1	0	0	1	1	1
1355	1	1	1	1	1	1	0	1	1	1	1	1	1	1	1	0	1	1	1	0	1	1	1	0	1	0	1	0	1	1
1356	1	1	1	1	1	0	1	1	1	1	0	1	0	1	1	0	1	1	1	1	0	0	1	0	1	0	1	0	0	0
1357	1	0	1	1	1	1	1	1	1	1	1	1	0	0	1	1	1	1	0	1	1	1	0	1	0	0	0	0	1	1
1358	0	1	1	1	1	1	1	0	1	1	1	1	1	1	1	0	1	0	0	1	1	1	1	1	0	0	1	1	1	0
1359	1	1	1	0	1	0	1	1	1	1	1	1	0	0	1	0	1	1	1	0	1	1	1	1	1	1	1	1	1	1
1360	1	1	0	1	1	1	0	1	1	1	1	1	1	0	1	1	1	1	1	1	1	1	1	1	1	0	0	1	1	1
1361	1	0	1	1	1	1	1	1	1	0	1	1	1	1	1	0	1	1	1	1	1	0	1	0	1	1	1	0	1	0
1362	0	0	1	1	1	1	1	0	0	1	1	0	0	0	1	1	1	0	1	1	0	1	1	1	1	1	1	1	1	1
1363	1	1	1	0	1	1	1	1	1	0	1	1	0	1	1	1	1	1	1	1	1	0	0	0	1	1	0	1	0	1
1364	1	0	1	0	1	1	0	1	1	0	1	0	1	1	1	1	1	1	0	1	1	0	0	0	1	1	0	1	1	1
1365	1	0	1	1	1	1	1	1	1	0	1	1	1	1	1	0	1	1	0	0	0	1	0	1	1	1	1	1	1	1
1366	1	0	1	1	1	1	1	0	1	1	1	1	1	0	1	1	1	1	1	0	1	0	1	1	1	0	1	1	1	1
1367	1	0	1	0	1	1	1	1	1	0	1	1	1	0	1	1	1	0	1	1	1	1	1	0	1	1	1	1	0	0
1368	0	1	1	1	0	0	1	0	1	1	1	1	0	1	1	1	1	1	0	1	0	0	1	0	1	1	1	1	0	0
1369	1	0	1	1	1	1	1	1	0	0	1	0	1	1	0	1	1	1	0	1	0	1	1	1	1	0	1	1	1	1
1370	1	1	1	0	1	1	1	1	1	1	1	1	0	0	0	0	1	1	1	1	1	1	1	1	0	0	1	0	1	1
1371	1	1	1	0	1	1	1	0	1	1	1	0	1	0	0	0	1	1	1	1	1	0	1	0	1	1	0	1	1	1
1372	1	0	0	1	1	1	1	0	1	0	1	1	1	0	1	1	1	1	1	0	1	1	1	1	1	0	0	1	1	1
1373	1	1	1	1	1	1	1	0	1	0	1	1	0	1	0	1	1	1	1	0	1	1	1	1	1	0	1	1	0	1
1374	1	1	1	1	1	1	1	1	1	1	1	1	1	1	1	0	1	1	1	1	1	0	0	1	1	1	1	1	1	0
1375	1	1	1	0	1	1	0	1	1	1	1	0	1	0	1	1	0	1	1	0	1	1	0	0	1	1	1	0	1	1
1376	0	1	1	0	1	1	0	0	1	1	1	1	1	1	0	1	1	0	1	0	0	1	0	0	0	1	1	0	1	1
1377	0	1	1	0	1	1	1	0	1	0	0	0	1	0	1	0	1	0	1	0	1	0	1	0	1	0	0	1	1	0
1378	1	1	1	0	1	1	1	1	1	1	1	1	1	1	1	1	1	1	1	1	1	0	0	0	0	0	1	0	1	0
1379	0	1	1	1	1	1	1	1	1	1	1	1	1	1	1	0	1	0	1	0	1	0	1	0	1	1	0	1	1	1
1380	1	1	1	1	1	1	1	1	1	1	1	1	1	0	1	1	1	1	0	1	0	1	1	1	1	1	1	1	0	1
1381	1	0	1	1	1	1	1	1	1	1	1	1	0	1	1	1	0	0	0	0	1	0	1	1	0	1	1	1	1	0
1382	0	0	1	1	1	1	0	1	1	1	1	1	0	0	1	1	1	0	0	0	1	1	1	0	1	1	1	0	1	1
1383	1	1	1	0	1	1	1	1	1	1	1	1	1	1	1	0	1	0	0	1	0	1	1	0	0	1	1	0	0	1
1384	1	1	1	1	1	1	1	1	1	1	1	0	0	1	1	1	1	0	0	1	1	0	1	0	0	1	1	1	1	1
1385	1	0	0	1	1	1	0	0	1	1	0	1	1	0	0	1	1	1	1	0	0	0	0	1	0	0	0	0	1	0
1386	1	0	1	1	1	1	0	1	1	0	1	1	0	0	0	0	1	1	1	0	1	1	1	1	1	1	0	1	1	1
1387	1	0	0	1	1	1	1	0	1	0	1	1	0	1	1	0	0	1	0	1	1	1	1	1	1	0	0	1	1	0
1388	1	1	0	1	1	1	1	1	1	1	1	1	0	0	0	1	0	0	1	1	1	1	1	0	1	1	1	0	0	1
1389	1	1	0	1	1	1	1	1	1	1	0	1	0	1	1	1	1	0	0	0	1	0	0	1	1	1	1	1	1	0
1390	1	1	1	0	1	1	1	0	1	1	1	1	0	0	1	1	1	1	1	0	1	0	1	1	0	0	1	1	1	1
1391	1	1	1	1	1	1	1	1	1	1	1	1	0	0	0	1	1	0	1	0	1	1	1	0	1	1	1	1	1	1
1392	0	1	1	1	1	1	0	0	0	0	0	1	1	1	1	0	1	1	1	1	1	1	0	1	0	0	0	1	1	1
1393	1	1	1	1	1	1	0	0	0	0	1	1	1	0	1	1	1	0	1	1	1	0	1	1	1	0	1	1	1	0
1394	0	1	0	1	0	1	1	0	1	1	1	1	1	1	1	1	1	0	1	1	1	1	1	1	0	1	1	1	0	0
1395	0	1	1	1	1	1	0	1	1	1	1	1	0	1	1	0	1	0	1	1	1	0	1	0	1	1	0	1	1	1
1396	1	0	1	1	1	1	1	1	0	1	1	1	1	1	1	1	1	1	0	1	1	0	1	0	1	0	1	0	1	0
1397	0	1	1	1	1	1	0	1	1	1	1	0	1	0	0	0	1	0	1	1	1	0	1	1	1	0	1	1	0	0
1398	0	0	1	0	1	1	1	1	1	1	1	0	1	1	1	1	0	1	0	1	1	0	1	1	1	1	1	1	1	0
1399	0	0	1	1	1	1	1	0	0	1	0	1	1	1	0	1	1	1	1	0	1	1	1	0	1	0	0	1	1	1
1400	1	0	1	1	1	0	0	1	1	1	1	1	0	0	1	1	1	1	1	0	1	0	0	1	1	1	0	0	1	0
1401	1	0	1	0	1	0	1	1	1	1	1	1	1	1	0	1	1	0	0	1	0	1	1	1	0	0	1	1	0	0
1402	1	0	0	1	1	1	1	0	1	1	1	1	0	0	1	0	1	1	1	1	1	1	1	0	1	1	1	0	1	1
1403	1	1	1	1	0	1	1	1	1	1	1	1	0	0	0	1	0	1	1	0	1	1	1	1	0	1	0	1	0	1
1404	1	1	1	1	1	1	1	1	1	1	1	0	1	1	1	1	1	0	1	0	0	1	1	1	1	1	0	1	1	1
1405	1	0	1	1	1	1	0	1	0	1	1	0	0	0	1	1	1	0	1	1	0	0	1	1	1	1	1	0	1	1
1406	1	1	1	0	1	1	1	0	1	1	0	1	1	0	0	1	1	0	1	0	1	1	1	1	0	0	1	0	1	1
1407	1	0	1	1	1	1	1	0	1	1	1	1	1	0	1	1	1	1	1	0	0	0	0	1	1	0	1	1	1	0
1408	0	1	1	1	1	1	1	1	1	1	1	1	1	0	1	1	1	0	0	1	1	0	0	1	0	0	1	1	0	0
1409	1	1	1	1	1	1	0	1	1	1	0	1	1	1	1	0	1	1	0	0	1	1	1	1	1	0	1	0	1	1
1410	1	1	1	1	1	0	1	1	1	1	1	1	0	0	1	0	1	1	1	1	1	1	1	1	0	1	1	0	1	0
1411	0	1	1	0	1	1	1	0	0	1	0	1	1	0	1	1	0	1	0	0	0	1	1	1	0	0	1	0	1	1
1412	0	1	0	1	1	1	0	1	1	1	1	1	0	1	1	0	1	1	0	0	1	1	0	0	0	1	0	1	1	1
1413	1	0	1	1	1	1	0	1	1	0	1	1	0	0	1	0	1	0	1	0	1	0	1	1	0	0	1	1	1	1
1414	0	1	0	1	1	1	0	1	0	0	1	0	0	1	1	0	1	1	1	1	0	1	1	0	1	1	1	1	0	0
1415	1	1	1	1	1	1	1	1	1	1	1	0	1	1	1	0	1	1	1	0	1	1	1	0	1	1	1	1	1	0
1416	1	0	1	0	1	1	1	1	1	1	1	1	1	1	1	1	0	1	1	1	1	1	1	0	0	0	1	1	1	0
1417	0	1	1	1	1	0	0	1	1	1	1	1	0	0	1	1	1	0	1	0	0	1	1	1	1	0	0	1	1	1
1418	1	1	1	1	1	1	1	1	1	0	1	1	1	0	1	1	1	1	1	0	0	0	1	0	1	0	1	1	1	1
1419	0	1	0	1	0	1	1	0	0	1	1	1	1	1	1	0	0	1	1	0	1	0	1	1	0	0	0	1	0	0
1420	0	0	1	1	1	1	0	1	1	0	1	1	1	1	0	0	1	1	0	1	0	0	1	0	1	0	1	0	1	1
1421	1	0	1	1	1	1	1	0	1	1	1	1	1	1	1	0	1	1	1	0	0	1	1	0	0	1	0	0	1	1
1422	1	0	1	1	1	1	1	1	1	1	1	0	1	0	1	0	1	1	1	0	1	0	1	1	1	0	1	0	1	1
1423	1	0	0	0	1	0	0	0	0	1	1	0	0	1	1	1	0	1	1	0	1	0	1	0	0	0	1	1	1	0
1424	0	1	1	1	1	1	1	1	1	0	1	0	1	1	1	0	0	0	1	1	1	1	1	1	0	1	1	1	0	1
1425	1	1	1	1	1	1	1	0	1	0	1	0	1	1	0	0	1	0	1	0	1	1	1	0	1	1	1	1	1	1
1426	1	1	1	1	1	1	0	1	1	1	1	1	1	0	1	0	1	0	0	1	1	0	1	1	1	0	1	1	1	0
1427	1	0	1	1	1	1	1	1	1	1	1	1	1	1	1	0	1	0	1	0	0	1	1	1	0	1	1	0	1	0
1428	1	0	1	1	1	0	0	1	1	1	1	1	0	0	1	1	0	0	1	0	1	0	0	0	0	1	1	1	1	1
1429	1	0	0	1	1	1	1	1	1	1	1	0	0	1	0	0	1	0	1	0	1	0	1	1	0	0	1	1	1	0
1430	0	1	1	1	0	1	0	1	1	1	1	0	0	0	1	0	1	0	1	1	0	1	1	1	1	0	1	0	1	1
1431	0	1	1	1	0	1	1	0	1	1	1	0	1	0	1	1	1	1	0	1	0	0	0	0	1	0	0	0	0	0
1432	0	0	1	1	1	0	0	1	0	0	0	1	0	0	1	0	0	1	1	0	1	0	1	0	1	0	1	1	1	0
1433	0	1	1	0	1	1	0	1	1	0	1	1	0	1	1	0	1	1	0	0	1	0	1	0	1	1	1	0	1	1
1434	1	0	0	1	1	1	1	0	1	1	1	1	0	0	0	1	1	0	1	1	1	1	1	1	0	0	0	1	1	1
1435	1	1	0	1	1	1	0	1	1	1	1	1	0	0	1	1	1	1	1	0	1	0	1	0	1	1	1	1	0	1
1436	1	1	1	1	1	1	1	0	1	0	1	1	0	0	1	1	1	0	1	1	1	1	0	0	0	1	1	0	1	0
1437	0	0	1	1	1	1	1	0	1	0	1	1	1	0	1	1	1	1	0	0	0	1	1	1	1	0	1	1	1	0
1438	1	0	0	1	1	1	1	1	1	1	1	0	1	1	1	1	1	1	1	1	1	1	0	1	1	0	0	0	1	1
1439	1	0	1	1	1	1	1	0	0	1	1	0	1	0	1	0	1	1	1	1	1	1	1	1	1	1	0	0	0	0
1440	0	1	1	1	1	1	1	0	1	1	1	0	0	1	1	0	1	0	0	1	1	1	0	1	1	0	1	0	1	1
1441	0	0	1	1	1	1	0	0	1	1	1	1	0	0	0	0	1	1	0	1	0	1	1	1	1	1	1	1	0	1
1442	0	1	1	1	1	0	0	0	1	1	1	1	1	1	0	1	1	0	0	1	1	1	0	1	1	0	1	0	0	0
1443	0	0	0	1	1	1	1	0	0	1	1	0	0	0	1	1	0	0	0	0	1	0	1	1	0	0	1	1	1	1
1444	1	1	1	0	1	1	1	1	0	0	0	0	0	1	1	0	1	1	1	0	1	1	1	0	1	1	0	0	1	1
1445	1	0	1	1	1	1	1	1	1	1	0	1	0	1	0	1	1	0	0	1	0	1	1	0	1	0	0	0	1	1
1446	1	0	1	1	1	1	0	0	0	1	1	1	0	0	1	1	1	1	1	1	1	0	1	1	1	1	1	0	1	1
1447	0	1	1	1	0	0	1	0	0	1	1	1	1	1	0	0	1	1	1	0	0	0	1	0	1	1	0	0	1	1
1448	1	1	1	1	0	0	1	0	0	1	0	1	1	0	1	0	1	1	1	0	1	0	1	1	1	0	1	0	0	1
1449	1	0	1	1	1	1	0	0	1	1	1	0	1	0	1	1	0	0	0	0	1	0	1	0	1	1	1	1	1	1
1450	0	0	1	1	1	1	0	1	1	1	1	1	0	1	0	0	0	1	1	0	1	0	1	1	0	0	1	1	0	1
1451	1	0	0	1	1	1	1	0	1	1	1	1	1	1	1	0	0	1	1	1	0	1	1	1	1	1	0	1	1	1
1452	0	1	1	1	1	1	1	1	0	0	0	1	1	0	0	0	0	1	0	1	1	1	1	1	0	0	0	0	0	1
1453	1	1	1	1	1	1	1	1	0	1	1	0	0	1	1	1	1	1	1	1	1	1	1	1	1	0	1	1	1	0
1454	1	1	1	1	1	1	0	0	1	1	1	1	1	1	1	0	0	1	1	1	0	1	0	1	1	0	1	1	1	1
1455	0	1	1	1	1	1	0	0	1	1	1	1	1	0	1	1	1	1	1	0	1	0	1	1	1	0	0	1	1	1
1456	1	1	1	1	1	1	1	1	1	0	1	1	1	0	1	0	1	1	1	1	0	1	1	1	1	1	1	0	0	1
1457	1	0	1	1	1	1	1	0	0	1	1	0	1	1	0	1	1	1	1	1	1	0	1	1	0	1	1	1	1	1
1458	1	0	1	1	1	1	1	1	1	1	1	1	1	0	1	1	1	1	1	0	1	0	1	0	1	0	0	1	1	0
1459	1	0	1	0	1	1	1	1	1	1	1	1	1	1	1	0	1	1	0	0	1	1	0	1	1	0	1	0	1	1
1460	0	0	1	0	1	0	1	1	1	0	1	1	1	1	0	0	1	0	1	1	1	0	1	0	1	1	1	0	0	1
1461	0	1	0	1	1	1	1	1	1	1	1	1	0	0	1	0	1	1	1	1	0	1	0	1	0	0	1	1	0	0
1462	1	1	1	1	1	1	1	0	0	1	1	1	1	1	0	1	0	1	0	1	1	1	1	0	1	1	1	0	1	1
1463	0	1	1	1	0	1	0	1	1	1	0	1	0	1	0	0	0	0	0	0	0	1	1	1	1	0	1	1	1	1
1464	1	0	1	1	1	1	1	1	0	0	1	1	1	1	1	0	1	0	0	1	1	1	1	1	0	0	1	0	1	0
1465	1	1	1	1	1	1	1	0	1	0	0	1	1	1	1	1	1	0	0	0	1	1	1	0	1	1	1	1	1	0
1466	1	1	1	1	0	1	1	1	1	1	0	1	0	1	1	0	1	0	0	0	1	1	1	1	1	0	0	1	1	0
1467	1	1	1	0	1	1	1	0	1	1	1	1	1	1	1	0	1	0	1	0	1	1	1	1	1	1	0	1	1	1
1468	0	1	1	1	1	1	1	0	1	1	1	0	1	0	1	1	1	0	0	0	1	0	1	1	0	1	1	1	1	1
1469	1	0	1	1	1	0	1	0	1	1	1	1	0	1	1	1	1	1	0	1	1	1	1	0	1	0	0	0	1	1
1470	1	0	1	1	1	1	1	1	1	0	1	0	1	1	1	1	1	0	1	0	1	0	1	1	0	0	1	0	0	0
1471	0	1	1	1	1	1	1	1	1	0	1	1	1	0	1	1	1	0	1	1	1	1	1	0	1	1	1	1	0	0
1472	1	0	0	1	0	1	1	1	1	0	1	1	1	0	1	1	1	0	0	0	1	1	0	1	1	0	0	1	1	0
1473	1	1	1	1	1	1	1	0	1	0	1	1	1	1	1	0	1	1	1	1	1	0	1	0	0	0	1	1	0	1
1474	0	0	1	0	0	1	0	0	1	1	1	0	0	0	1	1	1	1	0	1	0	1	1	1	1	0	1	1	1	1
1475	1	1	1	1	1	0	0	0	1	0	1	1	1	0	1	1	1	1	0	1	1	0	0	1	1	1	0	1	1	0
1476	1	1	1	1	1	1	1	1	1	1	1	1	0	0	1	1	1	1	1	1	1	1	1	1	0	0	1	1	1	1
1477	1	0	1	1	1	1	1	1	0	1	0	1	0	0	0	1	1	1	0	1	0	1	1	1	1	1	1	1	1	0
1478	0	0	0	1	1	1	1	0	1	1	1	1	0	0	1	1	1	0	1	1	1	0	0	0	1	0	1	0	1	1
1479	1	1	1	1	1	1	1	0	1	1	1	1	0	0	1	0	1	1	1	0	0	0	1	1	0	1	0	1	1	0
1480	1	0	0	1	0	1	0	1	1	1	1	1	0	1	1	0	1	0	1	0	0	1	1	0	0	0	1	1	0	0
1481	0	1	1	1	0	1	0	0	1	1	1	1	0	1	1	1	1	1	1	0	1	1	1	1	0	1	1	1	1	1
1482	1	1	1	0	1	1	1	1	0	1	1	1	1	0	1	1	1	1	1	0	0	1	1	1	0	0	1	0	1	1
1483	1	0	1	1	0	0	0	0	1	0	1	1	1	1	0	0	0	1	1	0	0	1	1	1	1	0	1	0	1	0
1484	0	1	1	1	1	1	1	0	1	0	1	0	1	0	0	1	1	0	0	0	1	1	1	1	1	0	0	1	1	1
1485	0	1	1	0	1	1	1	0	1	0	0	1	1	0	1	0	1	1	1	0	0	0	1	1	1	0	1	0	1	1
1486	0	0	0	1	1	1	1	0	1	0	1	1	1	1	1	1	1	0	0	1	1	1	1	1	1	0	0	0	0	1
1487	1	0	1	1	1	1	0	1	1	0	1	1	1	0	0	0	0	1	1	0	0	1	1	1	0	1	1	1	0	0
1488	1	1	1	0	1	1	1	1	1	0	1	0	0	1	1	0	0	0	0	0	1	1	1	0	1	0	1	1	0	1
1489	1	0	0	1	1	1	1	0	1	1	1	1	1	1	1	1	1	1	1	0	1	1	0	1	1	0	1	1	1	1
1490	1	0	1	0	1	1	1	0	1	0	1	0	1	0	1	1	1	0	0	0	1	1	1	0	1	0	1	0	1	1
1491	1	0	1	1	1	1	0	0	1	0	1	0	0	0	0	1	1	1	1	1	1	1	1	1	1	0	1	1	1	1
1492	1	1	1	1	1	1	1	0	0	0	1	1	0	0	1	0	1	1	1	0	1	1	0	1	0	0	1	1	1	0
1493	1	0	1	1	1	1	0	1	1	1	1	1	1	1	0	1	1	1	0	0	1	1	1	1	1	0	1	0	1	1
1494	1	0	0	1	0	1	1	0	1	1	1	1	0	0	1	1	1	0	1	1	1	1	1	1	1	0	1	1	1	1
1495	0	0	1	0	1	1	1	0	1	0	1	1	1	0	0	1	1	0	0	0	0	0	1	1	1	0	1	1	1	1
1496	1	1	1	0	1	0	0	1	1	0	1	1	0	1	1	1	1	1	0	0	0	0	1	0	1	0	1	1	1	0
1497	1	0	1	1	1	0	0	1	1	1	1	1	0	1	1	1	0	1	1	0	1	1	0	0	0	1	0	1	1	1
1498	1	1	0	1	1	1	0	1	1	1	1	1	1	0	1	1	1	0	1	0	0	0	1	0	1	0	0	0	0	1
1499	1	1	1	1	1	1	1	0	1	1	1	1	0	1	1	1	1	1	1	0	0	0	1	1	0	0	0	0	0	1
1500	1	0	1	1	1	1	0	0	1	1	1	1	0	0	1	0	1	0	1	1	1	1	1	1	0	0	1	1	1	1
1501	1	1	1	1	1	1	1	1	0	1	0	1	1	1	1	1	0	1	1	0	1	1	1	1	1	0	1	1	0	1
1502	1	0	1	1	1	1	0	1	1	1	1	1	0	0	1	1	1	1	0	0	1	1	1	0	1	0	1	0	1	1
1503	1	1	1	0	1	1	1	0	1	1	1	1	1	1	1	1	1	0	0	1	0	1	1	1	0	0	1	1	1	0
1504	1	0	1	1	1	1	1	0	1	1	1	1	1	1	1	0	1	1	0	0	1	0	1	1	1	1	0	1	1	1
1505	0	1	1	1	0	1	0	0	0	1	1	1	1	0	1	1	0	1	1	0	1	0	1	1	0	1	1	1	1	1
1506	0	0	0	0	1	1	0	0	1	1	1	1	0	1	1	1	0	1	1	1	1	1	1	1	0	0	0	1	1	1
1507	0	0	1	1	1	1	0	0	1	1	1	1	1	0	1	1	1	0	1	1	1	1	0	1	1	0	1	1	1	1
1508	0	1	1	1	1	1	1	1	1	0	0	1	0	1	1	1	1	1	0	0	1	0	1	1	0	1	1	1	1	0
1509	0	0	1	1	1	1	0	1	0	1	1	1	1	1	0	1	1	1	1	1	1	1	1	0	1	1	1	1	1	1
1510	1	0	0	0	1	1	1	1	0	0	1	1	0	0	1	1	1	1	0	1	0	0	1	1	0	0	1	1	1	1
1511	1	0	1	1	1	1	1	1	1	0	1	0	0	0	1	1	1	1	1	1	1	1	1	0	1	1	0	0	0	0
1512	1	0	1	1	1	0	0	0	1	1	1	1	0	1	1	0	1	1	1	0	0	1	1	1	1	1	0	1	1	0
1513	1	0	1	1	1	1	1	1	1	1	1	1	1	0	1	1	0	1	0	0	0	1	1	0	1	1	0	0	1	0
1514	0	0	1	1	1	1	1	1	1	1	1	1	1	1	1	1	1	1	0	1	1	1	1	1	0	1	1	1	1	1
1515	0	1	1	1	1	0	1	1	1	1	1	0	0	0	1	0	1	1	1	0	1	1	1	1	0	1	0	0	1	1
1516	1	1	1	1	1	1	0	0	1	1	0	1	1	1	1	1	1	1	0	1	1	1	0	0	1	1	1	0	1	0
1517	1	1	1	1	1	1	0	1	0	1	1	1	1	0	1	1	1	1	1	0	1	1	1	1	1	0	1	1	1	0
1518	1	1	1	1	1	1	1	1	0	0	1	0	1	0	1	1	1	1	1	0	1	0	1	1	0	1	0	0	1	1
1519	0	1	1	1	1	0	1	1	1	1	1	0	1	1	1	1	1	0	1	0	0	1	1	1	1	1	1	1	1	1
1520	1	1	1	1	1	1	0	0	1	1	1	1	1	1	1	1	1	0	0	0	1	0	1	1	1	0	1	0	1	1
1521	0	1	0	1	1	1	1	0	1	1	1	1	1	1	0	0	0	0	1	0	1	0	1	0	0	0	1	1	1	1
1522	1	0	0	1	1	1	1	1	1	1	1	1	0	0	1	0	1	1	0	1	1	1	1	1	1	0	0	1	1	0
1523	0	1	1	0	1	1	1	1	1	1	0	1	1	1	0	1	1	1	0	0	1	1	1	1	1	0	1	0	1	1
1524	0	0	1	1	1	1	1	1	1	1	1	1	0	0	0	1	1	0	1	0	1	1	1	1	1	0	1	1	1	1
1525	1	1	1	1	1	1	1	0	1	0	0	0	0	1	0	1	0	1	1	1	1	0	1	1	0	1	0	1	1	0
1526	1	0	1	1	1	0	0	0	1	1	1	1	0	0	1	1	1	1	1	0	1	1	1	0	1	0	1	1	1	1
1527	0	1	0	1	1	1	1	1	1	0	0	1	1	0	1	1	1	1	1	1	1	0	0	1	0	1	0	0	0	1
1528	1	0	1	1	0	0	0	1	1	0	1	0	1	1	1	1	1	0	1	0	0	1	0	0	0	0	1	0	0	1
1529	1	1	1	1	1	0	1	1	1	1	1	0	1	0	0	0	1	1	1	0	1	0	1	1	1	0	1	0	1	1
1530	0	0	1	0	1	1	1	0	1	1	1	1	1	0	1	1	0	0	1	0	0	1	1	0	1	1	0	0	1	1
1531	1	1	0	0	1	0	1	0	1	1	1	1	1	0	1	1	1	0	1	1	1	0	1	0	1	1	1	1	1	0
1532	0	0	1	0	1	1	0	0	1	0	1	1	1	1	0	0	0	1	1	0	1	1	1	1	1	1	1	1	1	1
1533	0	0	1	1	1	1	0	0	0	1	1	0	0	1	1	0	1	0	1	0	1	1	1	1	0	0	0	1	1	1
1534	1	0	1	1	1	1	1	1	1	0	1	0	1	1	1	1	1	1	0	0	1	1	1	0	1	0	1	0	1	0
1535	1	1	1	0	1	0	0	0	1	0	1	0	0	1	0	1	1	1	1	0	1	0	1	0	1	1	1	0	1	1
1536	1	1	0	1	1	1	1	0	1	1	1	0	1	1	1	0	0	1	0	0	1	1	1	1	0	0	1	1	0	0
1537	0	1	1	1	1	0	1	0	1	0	1	1	1	0	1	1	1	1	1	1	0	0	1	1	1	1	1	1	1	1
1538	1	1	1	1	1	1	1	1	1	1	1	1	1	1	1	1	1	1	1	0	1	0	1	1	1	1	1	1	1	1
1539	0	1	1	0	1	1	0	0	1	1	0	1	0	0	1	1	0	0	1	0	1	0	1	1	1	0	1	1	1	0
1540	1	1	1	1	0	0	1	1	1	1	0	1	0	1	1	0	0	1	1	1	1	0	1	1	0	1	1	1	0	0
1541	0	1	1	0	1	1	1	1	0	1	1	0	0	0	1	0	1	1	0	0	0	1	1	0	0	0	1	1	0	1
1542	1	0	1	1	1	1	1	1	1	1	1	0	1	1	0	1	1	1	0	1	1	1	0	0	0	1	1	0	1	0
1543	0	0	1	0	1	1	1	0	0	1	1	1	1	1	1	1	1	0	0	1	1	0	1	1	0	1	1	1	0	1
1544	1	1	1	1	1	0	1	0	1	1	1	1	0	1	1	1	1	1	1	1	1	1	1	1	0	0	1	0	1	0
1545	0	1	0	1	1	1	1	1	0	1	1	0	1	1	1	1	1	1	1	0	1	1	1	0	0	0	1	1	1	0
1546	0	0	0	0	1	0	1	0	1	1	0	1	1	1	0	0	1	1	1	1	1	1	1	0	0	1	1	0	1	1
1547	1	1	1	0	1	1	1	1	1	1	1	1	1	1	1	0	1	1	1	0	1	0	0	1	1	0	1	1	0	1
1548	0	0	1	0	1	0	0	1	0	1	1	1	1	1	1	0	1	1	0	1	1	1	0	1	1	0	1	1	0	1
1549	1	0	1	1	1	1	1	1	1	1	1	0	1	1	1	1	1	1	1	1	1	0	1	1	1	1	1	1	1	0
1550	1	1	0	1	1	1	1	1	1	1	1	1	1	0	1	1	1	1	1	1	0	0	1	1	0	1	1	1	1	1
1551	1	1	1	1	1	1	1	0	1	1	1	1	1	0	0	1	0	0	1	1	1	1	1	0	1	0	1	1	1	1
1552	0	0	1	1	1	1	0	1	1	1	1	1	1	1	1	1	0	1	1	1	0	1	1	1	1	1	0	1	1	1
1553	1	1	0	1	1	1	1	0	0	1	1	1	1	1	0	0	1	1	1	0	1	1	0	0	1	0	1	1	1	1
1554	1	1	1	1	1	1	0	1	1	0	1	1	1	1	1	0	1	1	0	1	1	0	1	1	1	0	1	0	1	1
1555	1	1	1	1	1	1	1	1	1	1	1	1	1	0	1	0	1	1	0	0	1	0	1	1	0	1	1	1	0	0
1556	0	1	1	0	1	1	0	0	1	1	1	1	1	0	1	1	1	0	1	0	1	1	1	1	1	1	1	0	1	1
1557	0	1	1	0	1	1	1	1	1	1	1	0	1	0	1	1	1	1	1	1	1	0	0	1	0	0	1	0	1	1
1558	0	0	0	1	0	1	1	1	1	1	1	1	1	0	1	0	1	0	1	1	1	1	1	0	1	1	1	1	1	1
1559	1	1	1	1	1	0	0	1	0	1	0	1	1	0	1	0	1	0	0	1	1	0	1	1	1	0	1	1	1	0
1560	0	0	1	0	1	0	1	1	1	1	1	0	0	1	1	0	1	0	0	0	1	1	1	0	1	0	1	1	1	1
1561	1	1	1	0	1	1	1	1	1	1	1	1	0	1	1	0	0	1	1	0	0	1	1	1	0	1	1	1	1	0
1562	1	1	1	1	1	1	1	1	1	0	1	1	1	1	1	1	1	0	0	0	1	1	1	1	0	0	1	1	1	0
1563	0	1	1	1	1	1	0	0	1	0	1	1	1	0	0	1	0	0	1	1	0	1	1	0	1	1	1	1	1	0
1564	1	1	1	1	1	1	0	1	1	0	1	1	1	0	1	1	0	1	1	1	1	0	0	1	0	0	0	0	1	1
1565	1	0	1	1	1	1	1	0	1	1	1	1	1	0	1	1	1	1	1	1	1	0	1	1	1	1	1	1	1	1
1566	1	1	1	0	1	0	0	0	1	1	0	1	0	1	0	1	1	0	0	1	0	0	1	1	1	1	1	1	1	0
1567	1	1	1	1	1	1	0	1	1	0	1	1	1	1	1	0	1	0	1	0	1	0	1	1	1	1	1	1	1	1
1568	1	1	0	0	1	1	1	1	1	0	1	1	0	0	1	0	1	1	1	0	0	0	1	1	1	0	1	1	1	0
1569	1	0	1	1	1	1	1	0	1	1	1	1	1	1	1	1	1	1	1	1	1	1	1	1	0	0	0	0	1	1
1570	0	1	1	1	1	1	1	1	1	0	1	0	0	0	0	1	1	1	0	0	0	0	1	0	1	0	0	1	1	1
1571	1	1	0	1	1	0	1	0	1	1	1	0	1	1	0	0	1	1	0	1	1	0	1	0	1	1	0	1	0	0
1572	1	0	0	1	1	1	1	0	1	1	1	1	1	1	0	0	1	1	1	1	0	0	1	1	0	1	1	1	1	0
1573	0	1	0	1	1	1	0	1	1	1	1	1	1	0	1	1	1	0	0	1	1	0	1	1	1	0	1	1	1	1
1574	1	1	1	1	1	0	1	0	1	1	1	1	1	0	1	1	1	0	1	1	0	1	1	1	1	1	0	0	1	0
1575	0	1	1	0	1	1	0	1	1	1	1	1	1	0	1	1	1	1	1	0	1	0	0	1	0	0	1	1	1	1
1576	0	1	1	1	1	1	1	0	0	1	1	0	1	0	1	1	1	0	1	0	1	1	1	1	0	0	0	0	1	0
1577	1	1	0	1	1	1	0	0	1	0	1	1	0	0	1	0	1	1	1	0	1	1	0	1	1	1	0	1	1	0
1578	1	0	1	0	0	0	0	1	1	1	0	1	0	0	1	1	1	1	1	0	1	1	0	1	1	0	0	0	0	0
1579	1	0	1	0	0	1	1	1	1	0	1	1	0	1	1	1	0	1	1	0	1	1	1	0	1	0	1	0	1	1
1580	1	1	1	1	1	1	0	0	1	1	1	1	0	1	1	1	0	1	1	0	1	0	1	0	1	1	0	1	1	1
1581	1	1	1	0	0	1	1	0	1	0	1	0	0	1	1	1	1	0	1	0	1	1	1	0	1	1	1	1	1	1
1582	1	0	1	1	1	1	1	1	0	1	1	1	1	0	1	1	1	1	1	1	1	1	1	0	1	0	1	1	1	0
1583	1	0	0	1	1	0	1	1	1	0	0	1	0	0	0	1	1	1	1	1	0	1	1	0	0	1	1	1	0	0
1584	0	1	1	1	1	1	1	0	1	1	1	0	0	1	1	1	1	1	0	1	0	0	1	1	0	0	1	1	1	0
1585	0	1	1	1	1	1	0	1	0	1	1	0	1	0	1	1	1	1	1	0	1	1	1	0	0	0	0	0	1	1
1586	1	1	1	1	1	1	0	1	1	1	1	0	1	0	1	1	1	0	0	0	1	0	1	1	0	1	1	1	1	1
1587	1	1	1	0	1	1	0	1	1	1	1	1	1	0	1	0	1	1	1	0	1	0	1	1	1	1	1	0	1	0
1588	1	0	0	0	1	1	0	0	1	0	1	0	1	0	1	1	1	1	1	1	0	1	1	1	1	1	1	1	0	0
1589	0	1	1	0	1	1	0	1	0	0	1	1	0	0	1	1	1	1	1	0	1	1	0	0	1	0	1	0	1	1
1590	1	0	1	1	1	1	0	1	1	1	1	1	1	0	0	0	0	1	0	0	1	0	0	1	1	1	1	1	0	0
1591	1	1	1	0	1	1	0	1	0	0	1	1	1	1	1	0	1	0	0	0	1	1	0	1	1	1	1	0	1	1
1592	1	0	1	1	1	1	1	1	1	1	1	1	1	0	1	1	1	1	1	0	0	0	1	1	0	0	1	0	0	0
1593	1	1	0	1	0	1	1	0	1	1	0	0	0	0	1	0	1	1	0	1	1	1	1	0	0	0	1	0	1	1
1594	1	0	1	1	1	1	1	0	1	0	1	0	1	1	1	1	1	0	1	0	0	0	0	1	0	0	1	0	0	1
1595	0	1	1	1	1	1	1	1	1	0	1	1	1	0	1	0	1	0	0	1	0	0	0	1	1	1	0	1	1	0
1596	1	0	1	1	1	0	0	1	1	0	1	0	0	1	1	1	1	1	1	1	0	0	0	1	0	0	1	1	0	1
1597	1	1	0	0	0	1	1	1	1	1	0	0	1	0	0	1	1	1	1	1	0	0	1	1	1	1	1	1	1	1
1598	1	1	1	0	1	1	0	1	1	1	0	1	1	1	0	1	1	1	1	1	1	0	1	0	1	0	0	1	1	0
1599	1	1	1	1	1	0	1	1	0	0	1	1	1	0	1	1	1	1	1	0	1	0	1	1	1	1	1	1	1	1
1600	0	1	1	1	1	1	1	1	0	0	0	1	0	0	1	0	0	1	1	0	1	0	0	1	1	1	1	0	1	1
1601	1	1	1	1	1	1	0	1	0	1	1	1	1	1	1	1	0	1	0	1	0	1	0	1	0	0	1	0	1	0
1602	1	0	0	1	0	1	1	0	1	0	0	1	0	1	0	1	1	0	1	1	0	0	1	1	1	0	0	1	0	1
1603	1	1	1	0	1	1	1	1	1	0	1	1	0	0	1	1	0	0	1	1	1	1	1	1	0	1	1	1	1	1
1604	0	1	1	1	1	0	1	1	1	1	1	1	0	1	1	1	1	1	1	0	1	0	0	1	0	0	0	1	0	0
1605	0	0	0	1	1	1	1	1	1	1	0	1	0	1	0	1	1	1	1	1	1	0	1	0	0	1	0	0	1	1
1606	1	1	1	1	1	1	1	1	1	1	0	1	0	0	0	1	1	1	0	1	1	1	1	1	1	1	0	1	1	1
1607	1	0	1	0	1	1	1	1	1	1	1	0	0	1	1	0	1	1	1	1	1	0	1	1	0	0	1	0	1	1
1608	1	0	1	0	1	0	0	1	1	1	1	1	0	1	1	0	1	1	0	1	1	1	0	1	1	1	0	1	1	1
1609	0	0	1	1	1	1	1	1	0	1	1	1	0	1	1	1	1	1	0	0	1	0	1	1	1	0	1	1	1	0
1610	1	1	0	1	1	1	0	1	1	1	1	1	1	0	1	1	0	1	1	1	1	0	1	1	1	1	1	0	1	1
1611	1	1	1	1	1	1	1	1	1	1	1	1	1	1	1	1	1	0	1	0	1	0	1	1	1	1	1	1	0	0
1612	1	0	1	0	1	0	0	0	1	0	1	1	1	0	1	1	1	1	0	0	1	1	1	1	1	1	0	1	1	1
1613	1	1	1	1	1	1	0	1	1	0	1	1	1	0	1	1	1	1	1	0	1	0	1	1	1	0	1	1	0	0
1614	1	1	1	0	1	0	1	1	1	1	1	1	1	0	0	0	1	1	1	0	1	1	0	1	1	0	1	1	1	1
1615	1	1	0	1	1	0	1	0	0	1	1	1	1	0	1	0	1	1	1	0	1	0	1	0	1	0	1	0	1	1
1616	1	1	1	1	1	1	1	0	1	1	0	1	0	1	1	0	1	0	1	1	1	0	0	1	1	0	1	0	1	1
1617	1	1	1	0	1	1	0	1	1	1	1	1	1	1	1	0	1	1	1	1	0	1	1	0	1	1	0	0	1	1
1618	1	1	0	0	1	1	0	0	1	1	0	1	1	1	0	1	0	1	1	0	1	1	1	1	0	1	0	0	1	1
1619	1	1	1	1	1	1	1	1	1	1	1	0	1	0	1	0	1	1	1	1	1	1	1	0	0	1	1	1	1	1
1620	1	0	0	0	1	1	0	1	0	0	1	1	1	1	0	1	1	1	0	1	1	1	0	0	0	1	1	0	0	0
1621	1	0	1	1	1	1	0	1	1	1	1	1	0	1	0	1	1	1	1	1	1	0	0	1	1	1	1	1	0	0
1622	0	1	1	1	0	1	0	1	1	0	0	0	0	1	1	1	1	1	1	0	1	0	0	1	1	1	1	1	0	0
1623	0	0	1	1	0	1	1	0	1	0	0	1	1	1	1	0	0	1	0	1	1	1	1	1	1	1	1	1	0	1
1624	1	0	1	1	1	1	1	1	1	1	1	1	0	1	1	0	1	0	0	0	1	1	1	0	1	1	1	1	1	1
1625	0	0	1	0	1	1	1	1	0	0	1	1	1	1	1	1	1	1	0	1	1	1	1	1	0	1	1	0	1	0
1626	1	1	0	0	1	1	1	0	1	1	1	1	1	1	0	1	1	1	1	1	1	1	1	1	1	0	1	0	1	1
1627	1	0	1	0	1	0	1	1	0	1	1	1	1	0	0	1	1	1	1	1	1	0	1	1	1	1	0	1	1	1
1628	0	1	1	1	1	1	1	0	1	1	1	1	1	1	0	1	1	1	0	0	1	1	1	0	1	1	0	0	0	1
1629	1	1	1	1	1	1	1	0	1	1	1	1	1	1	1	0	1	1	0	1	0	1	1	0	1	1	1	1	1	1
1630	1	1	1	1	1	1	1	0	1	1	1	1	0	1	1	1	1	1	1	0	1	0	1	1	0	1	0	1	1	1
1631	1	1	1	0	1	1	1	0	1	1	1	1	1	1	1	0	1	1	0	0	1	0	1	1	1	0	0	0	0	1
1632	1	0	1	1	1	1	1	1	1	1	0	0	1	1	0	1	1	0	0	1	1	0	1	1	0	0	1	1	1	1
1633	0	0	1	1	1	0	1	0	1	1	1	1	1	1	1	1	1	1	0	1	1	0	1	1	0	0	0	0	1	0
1634	0	0	1	1	1	1	1	1	1	0	1	1	1	1	1	0	1	1	0	0	0	1	1	1	0	0	1	0	1	1
1635	1	1	0	1	1	1	1	0	1	0	1	1	1	0	0	0	1	1	1	1	1	1	1	1	1	0	0	1	1	1
1636	1	1	0	1	1	1	1	0	1	1	1	1	1	1	0	1	1	1	0	0	1	0	0	1	1	1	0	0	0	1
1637	1	1	1	1	1	0	1	0	1	1	1	1	1	0	1	1	1	1	1	0	0	0	1	0	0	0	1	1	1	1
1638	1	1	1	0	1	0	1	0	1	0	1	1	1	1	1	1	1	0	1	1	1	0	1	0	1	0	1	0	0	0
1639	0	0	1	0	1	1	0	1	1	0	1	1	1	1	0	1	1	1	1	0	1	0	1	1	1	0	1	1	1	0
1640	1	1	1	1	1	1	1	0	1	1	1	1	1	0	1	1	0	1	0	0	1	1	1	1	1	1	1	0	1	0
1641	0	1	0	1	1	0	0	0	1	0	1	1	1	1	1	0	1	1	0	0	1	1	0	1	0	1	1	0	1	0
1642	1	0	1	1	1	1	0	1	1	1	1	0	0	1	1	0	0	1	1	0	1	0	1	1	0	1	1	1	1	1
1643	1	1	1	0	1	1	0	0	1	1	1	1	1	0	0	1	1	1	0	1	0	1	0	0	1	0	1	1	1	1
1644	0	0	0	1	1	1	1	1	1	0	0	1	0	0	1	0	1	0	0	0	1	0	0	1	1	1	1	0	1	1
1645	1	1	1	1	1	1	1	0	0	1	1	0	0	0	1	1	1	0	1	0	1	1	1	0	1	1	1	0	1	1
1646	1	0	1	1	1	1	1	1	0	1	1	1	0	1	1	1	1	1	1	0	1	0	1	0	0	1	1	1	1	1
1647	0	0	1	1	1	1	1	0	1	1	1	1	1	1	1	1	1	0	0	0	1	0	1	0	0	0	1	1	0	1
1648	1	0	1	1	1	1	1	0	1	0	1	1	1	0	0	1	1	0	0	1	1	1	1	1	0	1	1	0	1	1
1649	1	1	1	1	1	1	0	1	1	1	1	1	0	1	1	0	1	1	1	0	1	1	1	0	1	1	1	1	0	1
1650	0	1	0	1	1	1	0	1	1	0	1	1	1	1	1	0	1	0	1	1	1	1	1	1	1	0	1	0	1	0
1651	0	0	1	1	1	1	1	1	1	0	1	1	0	1	1	1	1	1	0	0	0	1	1	0	0	0	0	1	1	0
1652	1	1	1	1	1	0	1	1	1	1	1	1	0	1	1	1	1	1	1	0	1	0	1	0	1	0	0	1	1	1
1653	1	1	1	1	1	1	0	1	1	0	1	1	0	0	0	1	1	1	1	1	1	1	1	0	0	1	1	0	0	1
1654	1	0	1	0	1	1	1	1	1	0	1	1	0	0	0	0	0	1	1	1	1	0	0	0	1	1	1	1	1	1
1655	1	1	0	1	1	1	1	1	1	0	1	0	0	0	1	0	0	0	0	0	1	0	1	1	1	1	1	0	1	1
1656	0	0	0	1	1	1	1	1	1	0	1	0	1	1	1	0	1	1	1	1	0	0	0	1	1	1	0	0	1	1
1657	0	1	1	1	1	1	1	1	1	1	1	0	1	0	0	0	1	0	1	1	0	0	1	0	0	0	1	0	1	0
1658	0	0	1	1	1	1	1	1	1	1	1	1	0	0	1	1	1	0	1	1	0	1	1	0	1	1	1	0	1	0
1659	1	0	1	1	1	1	1	1	1	0	1	1	0	0	1	0	0	1	1	0	1	1	1	0	1	1	1	1	1	0
1660	0	1	1	1	1	1	0	1	0	0	1	1	0	0	0	1	1	0	1	1	1	0	0	0	0	1	1	0	1	0
1661	1	0	1	1	1	1	0	0	1	1	1	0	1	1	1	0	1	0	1	0	0	1	0	1	1	1	0	1	1	1
1662	0	0	1	1	1	1	0	0	0	1	1	1	1	1	1	1	1	1	0	1	1	1	1	1	1	0	0	0	1	0
1663	1	0	1	1	1	1	1	1	1	0	1	1	1	1	0	1	1	1	1	1	1	0	1	0	1	0	1	0	1	1
1664	1	1	1	0	0	1	0	1	1	1	1	0	0	0	1	0	0	1	1	0	1	1	1	0	1	0	1	0	1	1
1665	1	1	1	0	1	1	0	0	1	1	0	1	1	0	0	1	1	0	0	1	1	1	1	1	1	0	0	0	1	0
1666	1	1	1	1	1	1	0	1	1	1	1	1	1	0	1	0	0	0	1	0	0	0	1	1	1	1	1	1	1	1
1667	1	0	1	1	1	1	0	0	1	1	1	1	1	1	1	1	1	1	0	0	1	1	1	0	0	0	0	1	1	0
1668	1	0	0	0	1	1	0	1	1	1	1	0	1	1	1	1	0	1	1	0	1	1	1	0	0	1	0	1	1	0
1669	1	1	1	1	0	1	1	0	0	1	0	0	1	0	1	0	1	0	1	1	1	0	1	1	1	0	1	0	1	0
1670	0	0	1	1	1	1	0	1	1	0	1	1	1	0	1	1	1	0	1	0	1	1	1	1	1	0	0	0	1	1
1671	1	1	1	0	1	0	0	1	1	0	1	1	0	0	1	1	1	0	0	1	1	0	1	1	1	1	1	0	1	0
1672	0	1	1	1	1	1	1	1	1	1	1	1	0	1	1	1	1	1	0	0	1	1	0	1	1	1	0	1	1	1
1673	1	0	1	1	1	1	1	1	1	0	0	1	1	1	0	1	1	1	1	1	1	1	1	0	1	1	1	0	1	1
1674	1	0	0	0	1	1	1	1	0	0	1	0	1	0	1	0	0	1	0	0	0	1	1	1	1	0	1	0	0	1
1675	1	1	1	0	0	1	0	1	1	1	0	1	1	0	1	0	1	1	1	0	1	0	1	0	1	0	1	0	0	1
1676	0	1	1	1	1	1	1	0	0	0	1	0	1	0	0	0	1	1	0	1	1	0	0	1	1	1	0	1	1	1
1677	0	0	1	1	1	1	1	1	0	0	1	1	0	0	0	0	1	0	0	1	1	1	1	1	1	0	1	0	0	1
1678	0	0	1	1	1	1	0	1	1	1	1	0	0	1	1	1	1	1	0	0	1	0	1	1	0	1	1	0	1	1
1679	1	0	1	1	1	1	1	0	1	0	1	0	1	1	0	0	0	1	0	1	1	0	1	0	1	1	1	0	1	0
1680	1	1	1	1	1	1	1	0	1	0	1	1	1	0	1	1	1	1	0	1	1	0	1	1	0	1	1	1	0	1
1681	0	0	1	0	1	1	1	1	1	1	0	1	1	0	0	1	1	1	1	0	1	1	1	1	0	0	1	1	0	1
1682	0	0	1	1	1	1	1	1	1	0	1	1	1	0	0	1	1	1	0	1	1	1	1	1	1	0	1	1	1	1
1683	1	1	1	1	1	1	0	1	1	1	1	1	0	0	1	0	1	1	1	0	1	1	1	0	1	1	1	1	1	0
1684	1	0	1	1	1	1	1	0	1	1	1	0	0	0	1	1	1	1	0	1	0	0	1	1	1	1	1	1	1	0
1685	1	0	1	1	1	1	1	0	0	1	1	1	1	0	0	0	1	0	1	0	1	1	1	0	0	0	1	1	1	1
1686	0	0	1	1	1	0	1	1	1	1	1	1	0	0	1	1	0	0	1	0	1	1	1	1	1	0	1	0	1	1
1687	1	1	1	1	1	1	1	0	0	0	1	1	1	1	1	0	1	0	0	0	0	0	1	1	1	1	0	1	0	1
1688	1	1	1	1	1	1	1	1	1	1	1	1	0	0	0	1	1	1	1	0	1	1	1	1	1	1	1	0	1	1
1689	0	1	1	1	1	1	0	0	1	0	1	1	0	0	0	0	0	1	0	0	1	0	1	1	1	0	0	0	1	1
1690	0	0	1	1	1	0	1	1	1	1	1	1	0	0	1	1	1	1	1	1	1	1	1	1	1	1	1	1	1	0
1691	1	1	1	1	1	1	0	1	1	1	0	1	0	1	1	1	1	1	1	0	1	0	1	1	0	1	1	1	1	1
1692	0	1	1	1	1	1	0	0	1	1	1	1	1	1	1	1	1	0	1	0	1	1	1	1	0	1	1	1	1	0
1693	1	1	1	1	1	1	1	0	1	1	1	1	1	1	1	1	1	0	1	0	1	0	1	1	0	1	1	1	0	0
1694	0	1	0	1	0	1	1	0	1	1	1	0	0	0	1	0	0	1	0	0	1	0	1	1	1	1	1	0	0	1
1695	0	1	1	0	1	0	1	0	1	1	0	1	0	0	1	1	0	1	0	0	1	1	0	1	0	0	1	1	1	0
1696	1	1	1	1	1	1	0	0	1	0	0	1	1	0	1	0	1	1	1	1	1	0	1	0	1	1	1	0	0	0
1697	1	1	1	1	1	1	1	1	1	1	1	1	1	0	1	0	1	0	0	0	1	1	1	1	0	0	0	1	1	0
1698	1	1	0	0	1	1	0	0	1	1	1	0	0	0	0	1	1	1	1	0	0	0	1	0	1	1	1	1	1	1
1699	1	0	1	1	1	1	1	0	1	1	1	1	0	0	1	1	1	1	1	1	1	0	0	1	1	1	0	1	1	1
1700	0	1	1	1	1	1	1	1	1	0	0	1	1	1	0	0	1	1	1	0	1	1	1	1	1	0	1	1	1	0
1701	1	0	1	0	1	1	1	1	1	1	1	0	1	1	1	1	1	1	1	0	0	1	1	1	0	1	1	1	1	1
1702	1	1	1	1	1	1	1	1	1	1	0	1	0	1	1	0	1	0	0	1	1	1	1	1	0	0	0	1	0	0
1703	0	1	1	1	1	1	1	0	0	1	1	1	0	0	1	0	1	0	1	1	1	1	1	0	0	0	1	0	1	1
1704	1	0	1	1	1	0	1	1	0	1	1	0	1	0	1	1	1	1	1	1	1	1	1	1	0	1	1	0	1	1
1705	0	1	1	1	1	1	1	1	1	1	1	1	0	1	1	1	1	1	0	0	1	1	1	1	0	1	1	0	1	0
1706	1	1	0	1	1	0	1	0	0	1	1	0	0	1	1	1	1	1	0	0	1	0	0	1	1	1	0	1	0	1
1707	0	1	1	1	1	1	0	1	1	1	1	1	1	0	0	0	1	1	1	1	1	0	1	1	1	1	1	0	1	0
1708	1	1	1	1	1	1	1	1	1	1	1	1	1	0	1	1	1	1	0	0	1	0	1	0	0	0	1	1	1	1
1709	1	1	1	1	1	0	1	0	1	1	1	0	0	0	1	0	1	1	1	0	1	1	1	1	1	1	1	0	0	1
1710	0	0	1	1	0	1	1	1	1	1	1	1	0	1	0	1	1	1	0	0	0	0	1	1	1	0	0	1	1	0
1711	0	0	1	1	1	1	1	1	1	0	1	1	1	1	0	1	0	1	1	1	0	1	1	1	0	1	1	0	1	1
1712	1	0	0	1	0	1	1	0	1	1	1	1	1	0	1	1	1	1	0	0	0	1	1	1	0	1	1	0	1	1
1713	0	1	1	1	1	1	1	0	1	1	0	1	0	1	0	1	1	1	0	1	1	0	1	0	0	0	1	1	0	0
1714	0	0	1	1	1	1	1	0	0	0	1	1	1	1	1	1	1	1	1	0	1	0	1	1	1	1	1	1	1	0
1715	1	0	1	1	1	1	1	1	1	1	0	1	1	0	1	1	1	1	0	0	0	0	0	0	1	1	0	1	1	0
1716	0	0	1	1	1	1	0	0	1	1	1	1	0	0	1	1	1	1	0	1	0	1	1	1	1	0	0	0	1	1
1717	1	0	1	1	1	1	0	1	0	0	0	0	0	1	1	1	0	0	1	0	0	1	1	1	1	0	0	1	0	1
1718	0	0	1	0	1	0	0	1	0	1	1	1	1	1	1	1	1	0	1	0	1	0	1	1	1	0	1	1	1	1
1719	1	0	0	1	1	1	1	1	0	0	1	1	1	0	1	0	1	0	0	0	1	1	1	0	1	1	0	1	0	1
1720	1	0	1	1	1	0	0	0	1	0	1	1	1	0	1	1	1	1	1	1	1	1	1	1	1	1	0	1	1	1
1721	0	0	1	1	1	1	0	1	1	1	1	1	1	0	1	1	1	1	1	1	1	1	1	1	0	0	1	1	0	1
1722	1	1	1	1	1	1	0	1	0	1	1	1	1	1	0	0	1	0	1	0	0	1	1	1	1	1	0	1	1	1
1723	0	0	1	1	1	1	0	0	1	0	1	1	0	0	1	1	1	1	1	1	1	0	0	0	0	0	1	0	1	1
1724	0	0	1	1	1	0	1	1	1	1	1	0	1	1	1	0	0	1	0	0	1	0	1	0	0	0	1	0	1	1
1725	1	0	1	0	1	0	1	1	0	0	1	1	1	0	1	1	1	1	0	1	1	1	1	0	1	0	0	0	0	1
1726	0	1	1	1	1	1	0	0	1	1	1	0	1	1	0	1	1	1	1	1	1	1	1	1	1	1	1	1	0	1
1727	1	1	1	1	1	0	1	0	0	0	1	1	1	0	1	0	1	0	1	1	1	0	0	1	0	1	1	1	1	1
1728	1	1	0	0	1	1	1	1	1	0	1	1	1	1	1	1	0	1	1	0	0	0	1	1	0	0	1	0	0	0
1729	1	1	0	1	0	1	0	0	0	1	1	1	0	1	1	1	1	1	1	0	1	0	1	1	0	1	1	1	1	1
1730	0	1	1	1	1	1	0	0	1	0	1	1	0	1	0	0	1	0	1	0	1	1	1	1	0	0	1	0	1	1
1731	0	1	1	0	0	1	1	1	1	1	1	1	1	1	1	1	1	0	0	1	1	1	1	1	1	1	1	1	0	1
1732	1	1	1	1	1	1	0	1	1	0	1	1	1	1	1	0	1	1	0	1	1	1	1	0	1	1	0	1	1	1
1733	1	1	1	1	1	1	1	0	1	0	1	1	0	1	0	0	1	1	1	1	0	1	0	1	1	0	1	1	1	0
1734	0	1	1	0	1	1	1	1	1	1	1	1	0	0	0	1	1	0	0	0	1	1	1	0	1	1	0	1	1	0
1735	0	0	1	1	1	1	1	0	1	1	1	1	0	1	0	0	0	0	1	0	0	0	1	0	1	1	0	1	1	1
1736	1	1	1	1	1	1	1	1	1	0	1	1	0	1	1	1	0	0	1	0	1	1	0	0	1	1	0	1	1	0
1737	0	0	0	1	1	1	1	1	1	1	0	1	0	1	1	1	1	0	1	0	0	1	1	1	0	0	0	1	1	1
1738	0	1	1	0	1	1	1	0	1	1	1	1	1	0	0	1	1	0	1	1	1	1	1	1	1	0	0	1	1	0
1739	1	0	1	0	1	0	1	0	1	1	1	1	0	0	0	1	1	1	0	1	1	1	1	1	0	0	1	1	1	1
1740	1	0	0	0	1	1	1	1	1	1	1	1	1	0	1	1	0	1	1	1	0	1	0	1	1	1	1	0	0	1
1741	1	1	0	1	1	0	1	0	1	0	1	1	1	0	1	1	1	1	1	0	1	1	1	1	0	0	1	1	1	0
1742	0	0	1	0	1	1	0	1	0	0	1	1	0	1	1	1	1	0	1	0	0	0	1	0	0	0	1	0	0	1
1743	1	0	1	0	1	1	0	0	1	1	1	1	1	1	1	1	1	1	0	1	0	0	1	1	1	0	0	1	0	0
1744	1	0	1	1	0	1	0	1	1	1	1	0	0	1	1	0	1	1	1	0	1	1	1	0	1	0	1	1	1	0
1745	1	0	1	1	1	1	0	0	1	0	1	1	1	0	1	1	1	1	1	0	0	0	1	0	1	0	1	0	1	1
1746	1	0	1	1	1	1	1	0	1	1	1	1	1	1	0	1	0	1	0	0	0	0	1	1	1	0	0	1	0	0
1747	1	0	1	1	1	1	1	0	0	1	1	0	1	0	1	1	0	0	0	0	1	1	1	0	0	0	1	0	1	1
1748	1	1	0	0	0	1	0	1	1	0	1	0	1	0	0	1	1	0	1	1	1	0	1	0	0	1	1	1	1	0
1749	1	1	1	0	1	1	1	0	0	1	0	1	1	0	1	0	1	1	1	0	1	1	1	0	1	1	1	0	1	1
1750	1	0	1	1	1	1	1	1	1	0	1	1	0	1	1	0	1	0	0	1	1	0	1	1	0	1	1	0	1	1
1751	1	1	0	1	0	1	1	0	1	1	1	1	0	0	1	1	1	1	0	0	0	0	0	1	0	1	1	1	1	0
1752	0	0	1	0	1	1	1	1	1	1	0	1	1	1	1	1	1	0	1	0	1	0	1	1	0	1	1	0	1	1
1753	1	0	1	0	1	1	1	1	1	1	1	1	1	1	1	1	1	0	0	1	0	0	1	1	0	1	1	0	1	1
1754	1	1	0	0	1	1	0	1	0	0	1	0	1	0	1	1	1	1	0	1	1	1	0	0	0	1	1	1	1	1
1755	1	1	1	1	0	1	1	0	1	1	0	0	1	0	1	1	1	0	1	1	1	1	1	1	1	1	1	1	1	1
1756	1	1	1	0	1	0	0	1	0	0	1	1	0	0	1	1	1	1	1	1	0	1	1	0	1	1	1	0	1	1
1757	1	1	1	1	1	1	0	0	0	1	0	1	1	0	1	1	0	1	1	1	1	1	1	1	1	0	0	0	1	1
1758	1	0	0	1	0	1	1	1	1	1	1	1	0	0	0	1	1	0	1	1	1	1	1	1	1	0	1	0	1	1
1759	1	1	1	1	1	1	1	0	1	1	1	1	0	1	1	1	0	0	1	0	1	0	0	1	0	0	1	1	1	1
1760	1	0	0	1	1	1	1	1	1	1	1	1	0	0	1	0	0	0	1	0	1	0	1	1	1	0	1	1	0	0
1761	1	1	1	1	1	1	1	0	0	0	1	1	1	0	0	0	1	1	1	0	1	0	1	0	0	0	0	1	1	1
1762	0	1	0	0	1	1	0	1	1	1	1	1	0	1	1	1	0	0	0	0	1	1	1	1	0	1	1	1	1	1
1763	0	0	1	1	0	1	1	0	1	0	1	1	1	0	1	1	1	1	0	1	0	0	1	1	1	0	1	0	1	0
1764	1	0	1	0	1	1	1	0	1	1	1	0	1	0	1	0	1	1	0	1	0	1	1	1	1	1	1	0	1	0
1765	1	1	0	0	1	1	1	1	1	1	1	1	0	1	1	0	1	0	1	1	1	1	1	1	1	1	1	1	1	0
1766	1	1	1	1	1	1	0	0	0	1	1	1	1	0	0	0	1	0	0	1	1	0	0	1	1	1	1	1	1	0
1767	1	0	1	1	1	1	1	1	0	1	0	1	1	0	1	0	1	1	0	0	0	0	0	0	1	0	1	1	1	0
1768	0	0	1	0	1	1	1	0	1	1	0	1	1	1	1	1	1	1	0	0	1	1	0	1	0	0	1	1	1	1
1769	0	1	1	1	0	1	1	0	1	1	0	0	1	1	1	0	0	1	1	1	1	1	1	0	0	0	0	1	1	1
1770	1	1	0	1	1	0	0	1	1	0	1	1	1	1	1	0	1	0	0	1	1	1	1	1	0	1	1	0	0	1
1771	1	1	0	0	0	1	1	1	1	1	1	1	1	0	1	0	1	1	0	1	1	0	1	1	1	1	1	0	1	1
1772	1	0	1	0	1	1	1	0	1	1	1	0	0	1	0	1	1	0	0	0	1	1	1	0	0	1	1	1	1	0
1773	0	0	1	0	1	1	1	0	1	1	0	1	0	0	1	1	1	1	0	1	1	1	1	1	1	0	1	0	1	1
1774	1	1	0	1	1	1	0	1	1	0	0	0	1	0	0	0	0	1	0	0	0	1	0	0	1	1	1	0	1	1
1775	0	1	1	1	1	1	0	1	1	1	1	1	1	1	1	1	0	1	1	1	1	0	1	1	1	0	1	1	1	1
1776	1	0	1	1	1	1	1	1	0	0	0	0	1	0	1	0	1	0	1	0	1	0	0	0	1	1	1	0	1	0
1777	0	0	1	1	1	1	0	1	1	1	0	1	0	1	1	0	1	1	0	1	1	1	0	1	1	0	0	1	1	1
1778	1	1	1	1	1	0	1	0	1	1	1	0	1	1	1	0	1	1	1	0	1	0	0	0	0	0	1	1	1	0
1779	0	1	1	0	1	1	1	0	1	1	1	1	1	1	1	0	1	0	0	0	1	1	0	1	0	0	1	0	1	1
1780	0	1	1	1	1	1	0	1	0	0	0	0	0	1	1	1	1	1	1	1	1	1	1	1	0	1	1	1	1	1
1781	1	0	1	1	1	1	0	0	1	1	1	1	1	1	1	1	1	1	1	1	0	1	1	1	1	1	1	1	1	1
1782	0	0	0	1	1	1	0	0	1	1	1	1	0	0	0	0	0	0	1	0	0	0	1	0	0	0	1	1	1	0
1783	1	0	1	1	1	1	1	0	0	1	1	1	1	1	1	1	1	1	0	1	1	1	0	0	0	0	1	1	1	1
1784	1	1	1	1	1	1	1	0	1	1	0	1	1	0	0	0	1	0	1	0	0	1	1	1	0	0	0	1	1	0
1785	0	1	0	1	1	1	0	1	1	0	1	1	1	0	1	0	0	1	1	1	1	0	0	1	1	1	1	1	0	1
1786	1	1	1	1	1	1	1	0	0	0	1	0	0	0	1	1	1	1	1	0	1	1	1	0	0	1	1	1	1	1
1787	1	1	1	1	0	1	0	1	1	0	1	1	0	1	1	0	1	1	1	0	1	1	0	0	0	1	0	0	1	1
1788	1	1	1	1	0	1	0	1	1	1	1	1	1	1	1	0	1	1	1	0	1	1	1	1	0	0	0	1	0	0
1789	0	1	1	0	1	1	1	1	1	1	1	1	1	0	1	0	1	1	1	1	1	0	1	1	1	0	1	1	0	1
1790	1	0	1	1	1	1	0	0	1	1	1	1	1	0	1	1	1	1	0	1	1	1	0	1	1	1	1	0	1	1
1791	1	1	1	1	1	1	0	1	1	1	1	1	1	1	1	1	1	1	0	0	1	0	1	0	0	1	1	1	1	0
1792	0	0	0	1	1	1	0	0	1	0	0	1	1	0	0	0	0	0	0	1	1	0	1	1	1	0	1	0	1	1
1793	1	1	1	1	1	1	0	1	1	1	1	1	1	1	0	1	0	1	1	0	1	1	1	1	1	0	1	1	1	1
1794	0	1	1	1	0	1	0	0	1	1	1	1	0	1	1	1	1	1	1	1	1	0	1	1	0	0	1	1	0	1
1795	0	1	1	1	1	1	0	0	1	1	0	1	1	0	1	0	1	1	0	0	0	0	1	1	0	0	1	0	1	0
1796	1	1	1	1	1	1	1	1	1	1	1	1	1	1	1	1	1	1	1	1	1	0	1	1	1	1	1	1	1	1
1797	0	1	1	1	1	1	0	0	1	1	1	0	0	1	1	1	1	1	0	0	0	1	1	0	1	1	1	0	1	1
1798	0	1	1	0	1	1	0	0	0	1	1	1	1	0	1	1	1	1	0	0	1	1	1	0	0	0	1	1	0	1
1799	0	1	1	1	1	1	0	1	1	1	1	0	0	0	1	1	1	0	1	0	1	1	1	1	0	0	1	1	1	0
1800	1	0	1	1	1	1	0	0	1	1	1	1	1	1	1	1	1	1	1	1	1	0	1	1	0	1	1	0	1	1
1801	0	1	1	1	1	1	1	0	1	1	1	1	1	1	1	0	0	0	1	1	1	0	1	0	0	0	1	1	1	1
1802	1	0	1	1	1	1	1	0	1	0	1	1	0	1	0	1	1	1	1	0	0	1	1	1	1	0	1	0	1	0
1803	0	1	0	1	1	1	0	1	1	1	0	1	0	1	1	0	1	0	1	1	0	1	0	0	1	1	1	0	1	1
1804	0	1	0	1	1	1	1	0	1	1	1	1	0	1	1	0	1	1	1	0	1	0	1	1	1	1	1	1	1	1
1805	0	0	1	1	1	0	1	0	0	1	1	1	0	0	1	0	0	1	0	0	0	1	0	0	0	1	1	1	1	0
1806	1	1	1	1	1	1	1	1	1	0	1	1	1	0	1	1	1	1	0	0	1	1	1	1	1	1	1	1	1	1
1807	1	0	1	1	1	1	0	1	1	1	0	1	0	1	0	0	0	0	1	0	1	0	0	1	0	0	0	0	1	0
1808	1	0	1	1	1	1	1	1	1	1	1	1	1	0	0	0	0	1	0	1	1	1	1	1	1	1	1	0	1	1
1809	0	0	1	0	1	1	1	1	1	0	1	0	1	0	1	1	1	0	0	0	1	0	1	1	0	0	0	1	1	1
1810	1	1	1	1	1	1	1	0	0	1	1	1	0	0	1	0	1	1	1	1	1	0	0	1	1	0	1	1	0	0
1811	0	0	1	0	1	1	1	0	0	1	1	1	0	1	0	0	1	1	0	1	1	1	1	0	1	1	1	1	1	0
1812	1	1	1	1	1	1	1	1	1	0	1	1	1	0	1	1	1	0	1	0	0	1	1	1	0	1	1	1	0	1
1813	0	0	1	0	1	1	1	0	0	1	1	1	1	0	1	1	1	1	0	0	0	1	1	1	0	0	0	0	1	0
1814	1	1	1	0	1	1	1	0	1	1	1	0	1	1	1	0	1	1	1	0	1	0	1	0	1	1	1	1	1	0
1815	1	1	1	1	1	1	1	0	1	1	1	1	1	0	1	0	1	1	1	1	1	0	1	0	1	0	1	1	0	1
1816	1	1	1	1	1	1	1	1	1	1	0	0	1	0	1	0	1	1	0	0	1	1	0	1	1	0	1	1	1	1
1817	0	0	1	1	1	0	1	0	1	0	1	1	1	0	1	1	1	1	1	1	1	0	1	1	0	1	1	0	1	0
1818	1	0	1	0	1	1	0	1	0	1	1	0	0	1	1	1	1	0	1	0	1	0	1	0	1	1	1	1	1	1
1819	1	1	1	1	1	0	1	0	1	0	1	0	1	0	1	1	1	1	1	1	1	0	0	1	0	1	1	1	1	1
1820	1	1	1	1	0	0	0	1	0	0	1	0	0	1	1	0	1	1	0	0	1	1	1	1	0	1	1	0	1	1
1821	1	1	1	1	1	1	1	1	1	1	1	1	1	0	1	1	1	1	0	1	1	0	0	0	1	1	1	0	1	1
1822	0	1	1	0	1	1	1	0	1	1	1	1	1	1	1	1	1	0	1	1	0	1	1	1	1	0	0	0	1	1
1823	1	0	1	1	1	1	1	1	1	1	1	1	1	1	1	0	1	0	0	0	1	1	1	0	1	0	1	0	1	1
1824	1	1	1	1	1	1	1	0	1	1	1	1	0	1	1	1	1	0	0	0	1	1	1	0	0	0	1	0	0	1
1825	1	1	0	1	1	1	0	1	1	0	1	1	1	0	1	0	1	1	0	1	0	0	0	1	0	1	1	0	1	1
1826	1	0	0	1	1	1	0	1	0	1	1	1	1	0	0	1	1	0	1	0	1	0	1	1	1	1	1	1	1	1
1827	1	1	1	1	1	1	1	1	1	0	1	0	0	0	0	0	0	1	1	1	1	1	1	0	1	0	1	1	0	0
1828	1	0	1	1	1	1	1	0	1	1	1	1	0	1	1	0	1	0	0	0	1	0	1	1	0	0	0	0	1	1
1829	1	1	0	1	1	1	1	0	1	0	1	1	1	1	1	1	1	0	0	1	1	1	1	1	0	0	1	0	1	0
1830	1	0	1	1	0	0	1	1	1	1	0	1	0	1	1	0	1	1	1	1	1	1	1	1	0	1	1	0	1	1
1831	1	0	1	1	1	1	0	1	1	1	1	0	0	0	1	0	1	1	1	0	0	1	1	1	1	1	1	0	1	0
1832	1	0	1	1	1	1	0	1	1	1	1	1	0	0	1	1	1	1	0	0	1	1	1	1	0	1	0	1	1	1
1833	1	1	1	1	1	1	1	1	1	0	1	0	1	0	1	0	1	1	0	0	0	0	1	1	1	1	1	1	0	1
1834	0	0	0	1	1	1	1	1	1	1	1	1	1	1	1	1	1	0	0	0	0	1	1	1	0	0	0	0	1	1
1835	1	1	0	1	1	1	1	1	1	1	1	1	1	0	1	1	1	1	1	0	1	1	1	1	1	0	1	0	1	1
1836	1	1	1	1	0	1	1	0	1	0	1	1	1	1	1	1	1	1	0	1	1	0	1	0	1	1	1	1	1	1
1837	0	1	1	1	1	1	1	1	1	1	1	1	1	0	0	0	1	1	1	1	1	0	1	1	1	1	1	0	0	1
1838	0	0	1	0	0	0	0	0	1	1	1	1	0	0	1	0	0	1	1	0	0	1	1	0	1	0	1	0	1	1
1839	1	0	1	1	1	1	1	1	1	0	0	1	1	0	1	0	1	1	1	1	1	1	1	0	1	1	1	1	0	1
1840	0	1	0	1	1	1	1	0	1	0	1	1	1	0	1	1	1	1	1	0	0	1	1	1	0	1	1	0	1	1
1841	1	0	1	1	1	1	1	1	1	1	1	1	0	0	1	1	1	1	1	1	0	0	0	1	1	1	0	0	1	1
1842	0	0	0	1	1	0	0	0	1	1	1	1	1	0	1	1	1	1	0	0	1	1	1	1	1	1	1	1	1	1
1843	1	0	1	0	1	1	0	0	1	0	1	1	1	0	1	1	1	0	0	0	1	1	1	1	0	0	1	0	1	1
1844	0	1	0	1	1	1	1	1	1	0	1	0	0	1	1	1	1	1	0	1	1	1	0	0	1	0	1	0	1	0
1845	0	1	1	0	1	0	1	0	1	0	1	1	1	0	1	0	1	1	0	0	1	0	1	1	1	0	1	1	1	1
1846	1	1	0	0	1	1	1	1	1	0	1	1	1	0	0	1	0	0	1	1	0	1	1	0	0	0	1	0	1	0
1847	1	1	1	1	1	1	1	1	1	1	1	1	0	0	1	1	1	0	1	1	1	0	1	0	1	0	1	1	0	1
1848	1	0	1	0	1	1	0	0	1	1	1	1	1	1	1	1	1	1	1	1	1	0	1	1	0	0	1	0	1	0
1849	1	1	1	1	1	1	1	0	1	1	1	1	0	0	0	1	0	0	1	1	1	1	1	1	1	0	1	0	0	0
1850	1	1	1	1	1	1	1	1	1	1	1	1	1	0	1	0	1	0	0	0	1	0	1	0	0	0	0	0	1	1
1851	1	1	1	1	1	0	0	0	1	0	1	1	0	1	1	0	1	1	1	1	0	1	0	1	1	0	1	1	0	1
1852	1	1	1	0	1	1	1	0	1	1	0	1	1	1	1	0	1	1	1	0	0	0	1	1	1	0	1	0	1	1
1853	0	0	0	1	1	0	1	1	1	1	1	1	0	0	0	0	1	1	1	1	1	0	1	1	0	0	1	1	0	1
1854	1	0	1	1	1	1	0	0	1	1	1	1	1	1	1	1	1	1	0	0	1	1	0	1	0	1	1	1	1	0
1855	1	1	1	1	1	1	1	0	1	1	1	1	1	1	1	0	1	1	1	1	1	0	1	1	0	1	1	1	1	1
1856	1	1	1	1	0	1	0	0	1	1	1	1	0	0	1	1	0	0	0	0	1	0	1	1	0	0	1	1	1	1
1857	1	0	1	1	1	1	1	1	1	1	1	1	1	1	1	1	1	1	0	1	0	1	1	1	0	1	0	0	1	0
1858	1	0	0	1	1	1	1	0	0	1	1	1	1	1	1	1	1	1	1	1	1	1	1	1	1	0	0	0	1	1
1859	1	1	0	1	1	1	1	1	1	1	1	1	1	0	1	1	1	0	1	1	1	1	0	0	1	0	1	1	1	0
1860	1	1	0	1	1	1	1	1	1	0	1	1	0	0	1	1	1	1	1	1	1	1	1	1	0	0	0	0	1	1
1861	1	1	1	0	1	1	1	1	0	1	1	0	0	0	1	0	1	1	1	1	1	1	1	1	1	0	1	1	1	0
1862	0	0	1	1	1	1	1	0	1	1	1	1	0	0	0	1	1	0	0	0	0	0	1	1	0	1	1	1	1	0
1863	1	0	1	1	1	1	0	1	0	1	1	0	1	0	1	0	1	0	1	1	1	1	1	1	0	1	1	1	0	0
1864	1	1	1	1	1	1	1	1	1	1	1	1	1	0	1	0	1	1	1	0	0	1	1	1	0	1	0	0	1	0
1865	0	0	1	1	1	1	1	1	1	1	1	0	1	1	0	0	0	1	1	1	0	0	0	0	0	1	1	1	1	0
1866	1	0	1	1	1	1	0	0	0	0	1	1	1	1	1	0	1	0	1	0	0	1	1	1	1	1	1	1	0	1
1867	1	1	1	1	1	1	1	1	0	1	1	1	0	1	1	1	1	1	1	0	1	1	0	1	0	0	1	0	1	1
1868	1	1	1	0	1	0	1	1	1	1	1	1	1	1	0	0	1	0	1	0	1	1	1	0	1	1	1	1	1	1
1869	1	0	1	0	1	1	0	0	1	1	1	0	1	0	1	0	1	1	1	1	1	1	1	1	1	1	0	0	1	1
1870	1	0	1	1	1	1	1	1	1	1	0	0	0	0	0	1	0	1	1	0	1	0	1	1	0	0	1	1	1	0
1871	0	0	1	1	1	0	1	1	1	1	1	1	1	0	0	1	1	0	1	0	1	1	1	1	1	0	1	1	0	1
1872	0	1	1	1	0	0	0	1	1	0	1	1	1	1	1	1	1	1	0	0	1	0	1	1	0	0	1	0	1	1
1873	1	1	1	0	0	1	0	1	1	1	1	1	1	0	1	1	1	1	1	0	1	0	1	1	0	1	0	0	1	1
1874	0	1	0	0	1	1	0	1	1	1	1	1	1	1	0	0	1	1	1	0	1	0	1	1	1	0	0	0	1	0
1875	0	1	1	1	1	1	0	0	1	0	1	1	0	1	0	1	1	1	0	1	1	1	1	1	0	0	0	0	1	1
1876	1	0	0	1	0	1	0	1	0	0	1	1	0	1	1	1	1	1	1	0	1	1	1	0	1	0	1	1	0	1
1877	1	1	1	0	1	1	1	1	0	0	0	0	0	0	1	0	1	1	0	0	1	1	1	0	1	0	1	0	0	1
1878	0	0	1	1	1	0	1	0	1	1	1	1	1	1	0	0	0	0	1	0	1	1	1	1	1	0	1	1	1	0
1879	1	0	1	0	1	0	1	1	0	1	1	1	1	1	0	1	1	1	0	1	1	1	1	1	1	1	0	0	1	1
1880	1	0	1	1	1	0	1	1	1	1	1	1	1	0	1	0	1	0	0	1	1	0	1	1	0	1	1	0	1	1
1881	1	1	1	1	1	1	0	0	1	0	1	1	0	1	1	0	1	1	1	0	1	1	1	0	1	0	1	1	1	1
1882	1	1	1	1	1	0	1	1	0	1	1	1	0	1	1	1	1	1	0	0	1	1	1	0	1	1	1	1	1	1
1883	1	0	0	1	1	1	1	0	1	1	1	1	0	0	1	0	0	1	0	1	0	0	1	0	0	0	1	0	1	1
1884	1	0	1	1	1	1	0	1	1	1	1	1	1	1	1	0	1	1	0	1	1	0	1	0	1	0	1	1	1	1
1885	0	1	1	1	1	1	0	1	1	1	1	0	1	1	0	1	1	1	0	0	1	0	1	1	0	0	1	1	1	1
1886	1	1	1	1	1	0	0	0	0	1	1	1	1	0	1	1	1	1	0	0	1	1	0	0	1	1	0	0	1	1
1887	1	1	0	1	1	1	0	0	1	1	1	1	1	0	1	1	1	1	0	0	0	0	1	1	0	0	0	1	1	0
1888	0	0	1	0	0	0	0	1	1	1	1	1	0	1	1	1	1	1	1	0	1	1	1	1	1	0	0	0	1	1
1889	1	1	0	1	1	1	0	0	1	1	1	1	1	1	1	1	1	1	0	0	1	1	0	1	1	0	1	1	1	0
1890	1	0	1	1	0	1	0	1	1	1	1	1	1	0	1	0	1	1	0	1	1	0	0	1	1	0	1	1	1	1
1891	1	1	1	1	1	1	1	0	1	0	1	1	1	1	1	1	1	0	1	1	0	0	1	1	0	1	0	1	0	1
1892	0	0	1	1	1	1	1	0	1	1	1	1	1	1	1	1	1	1	1	1	1	1	1	0	1	0	1	1	1	0
1893	1	0	1	1	1	0	0	1	1	1	1	0	0	0	1	0	1	1	0	1	1	1	1	0	1	0	1	0	1	0
1894	1	1	1	1	1	1	1	0	1	1	1	1	0	0	1	1	1	1	1	1	1	0	1	0	0	0	1	0	1	0
1895	1	1	1	0	1	1	1	0	1	0	1	1	0	1	0	0	1	0	0	1	1	1	1	0	0	0	0	0	1	0
1896	1	0	1	1	1	1	1	0	1	1	1	0	1	0	1	0	1	0	0	1	1	1	1	1	0	1	0	1	1	0
1897	1	0	1	1	1	0	1	0	1	0	1	1	0	1	1	1	1	0	1	0	1	0	1	1	1	1	0	0	1	1
1898	0	1	1	1	1	0	0	0	1	1	0	1	0	0	1	0	1	0	0	0	0	0	1	1	0	1	0	0	1	1
1899	1	1	0	1	1	1	1	1	1	1	1	1	0	1	0	1	1	0	0	1	0	1	1	0	1	0	1	0	1	0
1900	1	0	1	1	0	1	1	0	1	1	1	1	0	0	1	1	1	1	1	1	1	1	1	1	1	0	1	1	1	0
1901	0	1	0	1	1	0	1	1	1	0	1	1	1	0	0	1	0	0	1	0	1	1	1	0	1	1	1	1	0	0
1902	0	1	1	1	1	1	0	1	1	1	1	1	1	1	1	1	0	1	1	0	1	1	1	1	1	0	0	1	1	0
1903	1	0	1	0	1	1	1	1	1	1	0	0	1	0	1	0	1	0	1	0	0	1	1	0	0	1	1	1	1	1
1904	0	1	0	1	1	1	0	0	0	1	1	1	0	0	1	1	1	1	0	1	1	1	1	1	1	0	0	0	1	1
1905	1	0	1	0	0	1	1	0	1	1	0	0	1	1	1	1	1	1	0	0	0	0	0	1	0	0	0	1	1	0
1906	1	1	1	1	1	1	0	0	1	1	1	1	1	1	1	1	0	1	1	0	1	1	1	0	0	0	1	1	1	0
1907	0	0	1	0	1	0	1	0	1	1	1	1	1	1	1	1	1	1	0	1	1	0	1	0	0	1	1	1	1	0
1908	1	1	0	1	1	1	1	1	0	1	1	1	1	1	1	0	1	0	0	0	0	1	1	1	1	0	1	0	1	1
1909	0	1	0	1	0	1	0	0	0	1	1	1	1	0	1	1	0	1	1	1	0	0	1	0	0	0	1	1	1	1
1910	1	0	1	1	1	1	1	1	1	1	0	1	1	1	1	1	1	0	1	1	1	1	0	0	0	0	1	1	1	0
1911	1	0	0	0	1	1	0	1	1	1	1	0	1	0	1	0	1	1	1	1	1	1	1	1	1	0	1	0	1	1
1912	1	0	1	1	1	1	1	0	1	1	1	1	1	1	1	1	1	1	0	0	0	0	1	0	1	0	1	0	1	0
1913	0	0	1	1	1	1	0	0	1	0	1	1	0	0	1	1	0	1	1	1	1	1	1	1	1	0	1	1	1	1
1914	0	1	1	1	1	1	1	0	1	0	1	1	0	1	1	0	1	1	1	1	1	1	1	1	1	1	0	0	1	1
1915	1	0	1	1	1	1	1	0	1	0	1	1	1	0	0	1	1	1	0	1	1	0	1	0	1	1	1	1	0	0
1916	1	1	0	1	1	1	1	0	0	1	1	1	1	1	0	1	1	1	1	0	1	0	1	1	1	0	0	1	1	1
1917	1	0	0	0	1	1	1	0	1	1	1	1	1	0	1	1	1	0	0	0	1	1	1	1	0	0	1	0	0	0
1918	1	0	1	1	1	1	1	1	1	1	1	1	0	0	1	1	1	1	1	1	0	0	0	0	1	1	1	1	1	1
1919	1	0	1	1	1	1	1	0	1	1	1	1	1	1	0	1	1	0	1	1	0	1	1	1	1	0	1	1	1	1
1920	1	0	1	1	1	1	1	1	0	0	1	1	1	1	1	0	1	1	0	0	1	1	0	0	1	0	0	1	1	1
1921	0	1	1	1	1	0	1	0	1	1	1	1	1	0	1	0	1	0	0	1	1	0	1	0	0	1	0	0	1	1
1922	1	0	1	1	1	1	0	0	0	0	1	1	1	0	1	0	1	1	1	1	1	1	1	1	1	1	1	1	1	0
1923	0	0	1	1	1	1	1	1	0	1	1	1	1	0	1	1	1	1	1	0	0	0	1	1	0	0	1	0	1	1
1924	1	0	1	1	0	1	0	0	0	1	1	0	0	0	1	0	1	0	1	1	1	0	1	0	1	0	1	0	1	0
1925	0	0	1	1	1	1	1	0	1	0	0	1	1	1	1	1	0	1	1	0	0	0	1	1	1	1	0	1	1	0
1926	1	1	1	1	1	1	1	1	1	0	0	1	0	1	0	1	1	0	0	1	1	1	0	0	1	1	1	0	1	0
1927	1	1	1	1	1	1	0	0	1	1	1	0	1	1	1	1	1	1	1	0	1	1	1	1	1	0	0	1	1	1
1928	0	0	0	1	1	1	0	1	1	0	1	1	1	0	1	0	1	1	0	0	1	1	1	1	1	1	1	0	1	1
1929	1	0	1	1	1	1	1	1	1	1	1	1	1	1	1	1	1	0	0	0	1	1	1	1	0	0	1	1	0	0
1930	1	1	1	1	1	1	1	0	0	1	1	1	1	0	1	1	0	1	0	1	1	1	1	1	1	0	1	0	1	1
1931	0	0	1	1	1	1	1	1	1	0	1	1	0	1	1	1	1	1	1	1	0	1	1	1	1	0	1	1	0	1
1932	0	0	1	1	1	1	1	1	1	0	1	1	0	0	0	0	1	0	1	0	1	1	1	1	1	1	1	0	1	1
1933	0	1	0	0	1	1	1	1	1	1	1	1	0	0	1	1	1	0	0	1	1	0	1	1	1	1	1	0	1	0
1934	1	1	1	1	1	1	1	0	1	1	1	1	1	0	1	0	0	1	0	1	1	1	1	1	0	1	1	0	1	0
1935	0	0	1	1	1	1	0	1	1	1	1	1	0	1	1	1	1	0	1	0	0	0	1	0	0	1	1	1	1	1
1936	1	1	1	1	1	1	0	0	1	1	1	0	0	0	0	1	1	1	0	1	1	0	0	1	1	1	1	1	1	1
1937	0	0	1	0	1	1	1	1	1	1	1	1	1	1	1	0	1	1	1	0	0	1	1	0	1	0	1	0	0	1
1938	1	0	1	1	0	1	0	1	1	1	0	0	0	1	1	1	1	0	1	0	1	1	1	1	1	0	1	0	1	1
1939	1	1	1	0	1	1	1	0	1	1	1	1	1	1	1	1	0	1	1	1	1	1	1	1	0	1	1	1	1	1
1940	1	1	1	1	1	1	1	1	1	1	1	1	0	1	1	1	1	0	1	0	1	1	0	1	1	0	0	1	1	1
1941	1	1	1	1	1	0	1	0	1	1	1	0	1	1	1	0	1	1	0	0	1	1	1	1	1	1	1	1	1	0
1942	1	0	1	1	1	1	1	1	0	1	1	1	1	0	1	0	1	0	1	0	1	1	1	1	0	0	1	1	1	0
1943	0	1	1	1	1	1	1	1	1	1	1	1	0	1	1	1	1	1	1	1	1	0	0	1	1	1	0	1	1	1
1944	1	1	1	1	1	0	0	1	1	1	1	1	0	1	0	1	1	0	0	0	1	1	0	0	1	1	1	1	1	1
1945	0	0	1	1	1	1	0	0	1	0	1	0	1	1	1	0	1	0	1	0	1	0	1	1	1	0	1	0	1	0
1946	1	1	0	1	1	1	1	1	1	1	1	1	1	0	1	1	0	1	0	1	1	1	1	1	1	1	0	1	1	1
1947	1	0	1	1	0	1	0	1	1	1	0	1	1	0	1	1	0	1	1	0	1	1	1	1	0	1	1	0	0	1
1948	1	0	1	1	1	1	1	0	1	0	1	0	1	1	0	1	1	1	1	1	0	1	1	1	1	0	1	1	1	1
1949	1	1	1	1	1	1	0	0	1	0	1	1	1	1	1	0	1	1	0	0	0	1	1	1	0	0	1	0	1	1
1950	0	1	1	1	1	1	1	0	1	0	1	1	1	1	0	1	1	1	0	1	1	1	0	1	1	1	0	0	1	1
1951	1	0	1	1	1	1	1	1	1	1	1	1	1	1	1	1	1	1	0	1	1	1	1	0	1	1	1	0	1	1
1952	1	1	0	1	1	1	0	0	1	1	1	1	1	1	1	0	1	1	0	0	0	1	0	0	1	1	0	1	1	1
1953	0	1	1	1	1	1	1	0	1	0	1	1	1	1	1	1	1	1	1	0	1	1	1	0	0	0	1	1	1	0
1954	1	1	1	0	1	1	1	0	1	1	1	1	0	0	1	1	1	0	1	1	0	1	1	1	1	1	1	1	1	0
1955	1	0	1	0	1	1	1	1	1	1	1	1	1	0	1	0	1	1	1	0	1	1	1	0	0	1	1	0	0	0
1956	0	0	1	1	1	1	0	1	1	1	1	1	0	0	1	0	1	0	0	1	1	0	1	0	1	1	1	1	1	0
1957	1	1	0	0	1	1	1	1	0	0	1	1	1	0	0	1	1	1	0	1	0	0	1	1	0	1	1	1	0	0
1958	0	0	0	1	1	1	1	1	1	1	1	1	1	0	1	0	1	0	1	1	1	0	1	1	1	1	1	1	1	1
1959	1	1	1	1	0	1	0	0	1	1	1	1	0	1	1	0	0	0	1	0	1	0	0	0	1	1	0	1	1	0
1960	1	1	1	1	1	1	1	0	0	1	1	1	0	1	1	1	1	1	0	1	1	1	0	0	0	0	1	0	1	0
1961	1	1	1	1	1	1	1	0	1	1	1	1	1	1	1	1	1	0	0	0	1	1	1	0	1	0	1	1	1	1
1962	0	1	1	1	0	1	1	0	1	1	0	1	1	1	1	1	1	1	0	0	0	0	1	1	0	1	0	1	1	1
1963	1	1	1	1	1	1	0	1	0	1	1	0	1	1	1	1	1	1	0	1	0	0	0	1	1	0	1	0	1	1
1964	1	0	1	1	1	1	1	1	1	1	0	1	1	1	1	1	0	0	1	0	1	0	1	0	0	1	1	1	1	1
1965	1	0	1	1	1	1	0	0	1	1	1	1	0	1	1	0	1	1	1	0	0	0	0	0	0	0	1	1	1	1
1966	1	1	1	1	1	1	0	0	1	1	1	1	0	0	0	1	1	0	1	1	1	1	0	1	1	0	0	0	1	1
1967	0	1	1	1	1	1	1	0	1	0	1	0	0	1	1	1	1	1	0	0	0	0	0	0	0	0	1	0	0	1
1968	0	0	0	0	1	0	1	1	1	0	1	1	1	0	1	0	1	1	1	0	1	1	1	1	1	0	0	1	1	0
1969	1	1	1	1	1	1	1	1	1	1	1	1	1	0	0	0	1	1	0	0	1	0	1	1	0	0	1	0	0	1
1970	1	1	0	0	0	1	0	1	1	1	1	0	1	0	1	1	1	1	1	1	0	0	1	1	0	0	1	0	1	1
1971	1	0	1	1	1	1	0	0	1	0	1	1	0	0	1	0	1	1	1	0	1	0	1	1	1	1	1	0	0	0
1972	1	0	0	1	1	1	1	1	1	1	1	1	0	1	0	0	1	1	0	0	1	1	1	1	0	0	1	1	1	1
1973	1	1	1	1	1	1	1	1	1	1	0	0	0	0	0	1	1	0	0	0	0	1	1	1	1	0	1	1	0	0
1974	1	1	1	0	1	1	1	1	0	1	1	1	1	1	1	0	1	1	1	0	0	1	1	1	1	1	1	0	1	1
1975	0	1	1	1	1	1	0	1	1	1	1	0	1	1	1	0	1	0	1	0	1	0	1	0	1	0	1	1	1	1
1976	1	0	1	1	1	1	0	0	1	1	1	1	0	1	1	0	1	1	1	1	1	0	1	0	1	1	1	0	1	1
1977	0	1	1	1	0	1	1	1	1	1	1	1	1	1	1	1	1	1	1	0	0	0	1	0	0	0	1	0	0	1
1978	0	1	0	1	1	1	1	1	1	1	1	1	0	1	1	0	1	1	1	1	1	1	1	1	1	0	1	1	0	1
1979	1	0	1	0	1	1	1	1	1	1	1	1	0	0	1	0	1	0	1	1	0	1	1	1	0	0	1	1	1	1
1980	1	0	1	1	1	1	0	1	1	1	1	0	0	1	1	0	1	1	1	0	1	1	1	0	1	0	1	0	1	0
1981	0	1	1	1	1	1	0	0	0	1	0	1	1	0	1	0	1	0	1	1	1	0	0	1	1	0	1	1	1	1
1982	1	0	0	1	1	1	0	1	1	1	1	1	0	0	0	1	1	1	1	0	1	0	1	1	1	0	1	0	1	1
1983	1	0	1	0	0	1	1	0	1	1	0	1	1	1	1	1	1	1	1	0	0	1	1	1	1	0	1	1	1	1
1984	0	0	1	0	1	1	0	0	1	1	1	1	1	0	0	0	1	1	0	1	1	1	1	1	0	1	0	1	1	1
1985	1	1	1	0	1	0	0	1	1	0	1	1	0	1	0	0	1	1	0	0	1	0	1	0	1	0	1	0	1	0
1986	0	1	1	1	1	1	1	1	1	1	1	1	0	1	0	1	1	1	1	0	1	1	1	0	1	0	0	1	0	0
1987	0	0	1	1	1	1	0	0	1	1	1	0	1	1	1	0	0	1	0	1	1	1	1	1	1	0	0	1	1	1
1988	0	1	0	1	1	1	1	0	1	1	1	1	1	0	1	1	1	0	0	0	1	1	0	1	0	0	0	0	1	1
1989	1	0	1	0	1	1	1	0	1	1	1	1	1	1	1	1	1	1	0	0	0	1	0	1	1	0	1	1	1	1
1990	1	0	1	1	1	1	1	1	1	1	1	1	1	0	1	0	1	1	1	0	1	1	0	1	1	0	0	1	1	0
1991	1	0	1	1	1	1	0	0	0	0	1	0	1	0	1	1	0	0	1	0	1	0	1	1	0	1	1	0	1	1
1992	1	1	1	1	1	1	0	1	1	0	1	1	1	0	0	0	1	1	0	0	1	0	1	0	1	0	0	1	1	0
1993	1	1	0	0	1	1	1	1	0	0	1	1	0	1	1	1	1	1	1	0	1	1	0	1	1	1	1	1	1	0
1994	1	1	0	1	0	1	1	1	0	1	1	1	1	0	1	1	1	1	0	0	1	1	1	0	0	0	1	1	1	1
1995	0	1	1	0	1	1	1	1	1	1	1	1	0	0	1	0	0	0	1	0	1	0	1	1	1	0	1	1	1	0
1996	1	1	1	1	1	1	0	1	0	0	1	1	1	0	1	0	1	1	1	1	1	0	1	0	0	0	1	0	1	1
[truncated: 8,004 more rows]
