# Supplementary material for: Mutual and asynchronous anticipation and action in sports as globally competitive and locally coordinative dynamics
Source: Sci Rep. 2015 Nov 5;5:16140. doi: 10.1038/srep16140 (PMC4633604; doi:10.1038/srep16140)
Supplement: Supplementary Dataset 3 [file srep16140-s4.csv]

Trial No	1	2	3	4	5	6	7	8	9	10	11	12	13	14	15	16	17	18	19	20	21	22	23	24	25	26	27	28	29	30	31	32	33	34	35	36	37	38	39	40	41	42	43	44	45	46	47	48	49
Time/ PorG	0	1	0	1	1	0	0	1	0	1	1	1	0	0	1	1	1	1	1	1	0	0	1	0	0	1	0	0	0	1	1	0	1	1	1	1	0	1	1	1	1	1	1	1	1	1	1	1	1
0	0.1915	0.10877	0.0078128	0.10867	0.21842	0.077418	0.0078128	0.10867	0.007937	0.25748	0.023438	0.070979	0.1244	0.19931	0.13221	0.24198	0.2157	0.10867	0.021015	0.04754	0.070979	0.26136	0.052266	0.10867	0	0.022948	0.10086	0.11648	0.052266	0.093044	0.10867	0.23417	0.0073219	0.16806	5.55E-17	0.10867	0.20789	0.04754	0.22352	0.060079	0.11659	0.10867	0.0078128	0.21448	8.15E-17	0.04754	0.23417	0.086604	0.086604
0.01	0.20789	0.14744	0.0078128	0.070979	0.22229	0.11659	0.015135	0.070979	0.030885	0.24573	0.00049091	0.03664	0.16307	0.2157	0.093044	0.2157	0.22636	0.070979	0.055353	0.085231	0.03664	0.25748	0.022948	0.13221	0	7.63E-17	0.063166	0.078791	0.022948	0.055353	0.070979	0.23792	0.03664	0.20008	0.0078128	0.070979	0.23417	0.085231	0.23417	0.03076	0.15526	0.070979	0.015135	0.21073	0.0078128	0.085231	0.23792	0.052266	0.052266
0.02	0.21122	0.19101	0.022948	0.029319	0.22586	0.16258	0.021506	0.029319	0.067525	0.21903	0.03615	4.51E-17	0.20663	0.21903	0.048031	0.17636	0.22279	0.029319	0.10037	0.13172	5.55E-17	0.23841	0.0073219	0.14794	0	0.022948	0.021506	0.037131	0.0073219	0.013693	0.029319	0.22672	0.078301	0.23368	0.015135	0.029319	0.26087	0.13172	0.2306	0.00049091	0.19882	0.029319	0.051775	0.2074	0.015135	0.13172	0.22672	0.015626	0.015626
0.03	0.20128	0.23672	0.03664	0.013693	0.2289	0.21251	0.026525	0.013693	0.11556	0.17906	0.084181	0.03664	0.25234	0.20909	1.11E-16	0.12643	0.20522	0.013693	0.15323	0.18409	0.03664	0.20534	0.03664	0.15486	0	0.044453	0.021506	0.00588	0.03664	0.029319	0.013693	0.20128	0.12968	0.26675	0.051775	0.013693	0.28631	0.18409	0.21303	0.028828	0.24453	0.013693	0.099806	0.2047	0.051775	0.18409	0.20128	0.021015	0.021015
0.04	0.17869	0.28171	0.078301	0.055353	0.23122	0.26324	0.029878	0.055353	0.17196	0.12833	0.14058	0.070979	0.29733	0.18651	0.048031	0.069045	0.17475	0.055353	0.21061	0.23904	0.070979	0.16035	0.063166	0.15254	0	0.063166	0.063166	0.04754	0.063166	0.070979	0.055353	0.16319	0.18756	0.29721	0.099806	0.055353	0.3089	0.23904	0.18257	0.055353	0.28952	0.055353	0.15621	0.2028	0.099806	0.23904	0.16319	0.055353	0.055353
0.05	0.14488	0.32315	0.12968	0.093044	0.23268	0.31159	0.031354	0.093044	0.23319	0.070026	0.20182	0.10086	0.33878	0.15269	0.093044	0.0078128	0.13331	0.093044	0.26891	0.29312	0.10086	0.10627	0.085231	0.14112	0	0.10818	0.10086	0.085231	0.085231	0.10867	0.093044	0.11485	0.2483	0.32315	0.15621	0.093044	0.32721	0.29312	0.14112	0.077418	0.33096	0.093044	0.21744	0.20182	0.15621	0.29312	0.11485	0.085231	0.085231
0.06	0.10196	0.35844	0.18756	0.1244	0.23317	0.35451	0.030859	0.1244	0.29541	0.0078128	0.26403	0.1244	0.37407	0.10977	0.13221	0.053419	0.083492	0.1244	0.32448	0.34294	0.1244	0.046485	0.13172	0.12134	0	0.16104	0.13221	0.11659	0.13172	0.14002	0.1244	0.059285	0.30808	0.34294	0.21744	0.1244	0.3401	0.34294	0.091305	0.12391	0.36626	0.1244	0.27966	0.20182	0.21744	0.34294	0.059285	0.10877	0.10877
0.07	0.052632	0.38537	0.2483	0.14744	0.23268	0.3893	0.028426	0.14744	0.35469	0.054401	0.32332	0.17039	0.40099	0.060445	0.16307	0.1108	0.028426	0.14744	0.3738	0.38537	0.17039	0.015234	0.18409	0.094413	0	0.21842	0.15526	0.13963	0.18409	0.16307	0.14744	2.78E-17	0.36315	0.35533	0.27966	0.14744	0.34675	0.38537	0.036239	0.17627	0.39318	0.14744	0.33894	0.2028	0.27966	0.38537	2.78E-17	0.15477	0.15477
0.08	1.67E-16	0.40223	0.30808	0.19101	0.23122	0.41379	0.024206	0.19101	0.40732	0.1127	0.37595	0.22032	0.41785	0.0078128	0.18368	0.16074	0.028426	0.19101	0.41379	0.41773	0.22032	0.075014	0.23904	0.06205	0	0.27673	0.19882	0.18319	0.23904	0.20663	0.19101	0.059285	0.41004	0.35955	0.33894	0.19101	0.34675	0.41773	0.020613	0.23122	0.41004	0.19101	0.39157	0.2047	0.33894	0.41773	0.059285	0.2047	0.2047
0.09	0.052632	0.40797	0.36315	0.23672	0.2289	0.42643	0.018466	0.23672	0.45	0.16344	0.41862	0.27106	0.42359	0.04482	0.22302	0.20008	0.083492	0.23672	0.44194	0.438	0.27106	0.1291	0.29312	0.026279	0	0.33229	0.24453	0.2289	0.29312	0.25234	0.23672	0.11485	0.44581	0.35533	0.39157	0.23672	0.3401	0.438	0.075679	0.28531	0.41578	0.23672	0.43425	0.2074	0.39157	0.438	0.11485	0.25543	0.25543
0.1	0.10196	0.40223	0.41004	0.28171	0.22586	0.42643	0.011565	0.28171	0.48003	0.20341	0.44865	0.3194	0.41785	0.094145	0.263	0.22636	0.13331	0.28171	0.45646	0.4449	0.3194	0.17409	0.34294	0.010653	0	0.38161	0.28952	0.2739	0.34294	0.29733	0.28171	0.16319	0.46821	0.34294	0.43425	0.28171	0.32721	0.4449	0.1255	0.33513	0.41004	0.28171	0.46428	0.21073	0.43425	0.4449	0.16319	0.30377	0.30377
0.11	0.14488	0.38537	0.44581	0.32315	0.22229	0.41379	0.0039375	0.32315	0.49553	0.23011	0.46415	0.36232	0.40099	0.13706	0.30109	0.23792	0.17475	0.32315	0.45646	0.438	0.36232	0.20716	0.38537	0.046424	0	0.4216	0.33096	0.31534	0.38537	0.33878	0.32315	0.20128	0.47584	0.32315	0.46428	0.32315	0.3089	0.438	0.16694	0.37755	0.39318	0.32315	0.47978	0.21448	0.46428	0.438	0.20128	0.34669	0.34669
0.12	0.17869	0.35844	0.46821	0.35844	0.21842	0.3893	0.0039375	0.35844	0.49553	0.24186	0.46415	0.39712	0.37407	0.17088	0.3349	0.23405	0.20522	0.35844	0.44194	0.41773	0.39712	0.22623	0.41773	0.078788	0	0.44975	0.36626	0.35063	0.41773	0.37407	0.35844	0.22672	0.46821	0.29721	0.47978	0.35844	0.28631	0.41773	0.1974	0.40992	0.36626	0.35844	0.47978	0.21842	0.47978	0.41773	0.22672	0.38149	0.38149
0.13	0.20128	0.32315	0.47584	0.38537	0.21448	0.35451	0.011565	0.38537	0.48003	0.23792	0.44865	0.4216	0.33878	0.19347	0.36232	0.24524	0.22279	0.38537	0.41379	0.38537	0.4216	0.23011	0.438	0.10571	0	0.46428	0.39318	0.37755	0.438	0.40099	0.38537	0.23792	0.44581	0.26675	0.47978	0.38537	0.26087	0.38537	0.21497	0.43018	0.33096	0.38537	0.46428	0.22229	0.47978	0.38537	0.23792	0.40598	0.40598
0.14	0.21122	0.28171	0.46821	0.40223	0.21073	0.31159	0.018466	0.40223	0.45	0.21854	0.41862	0.43425	0.29733	0.20341	0.38161	0.25518	0.22636	0.40223	0.3738	0.34294	0.43425	0.21854	0.4449	0.1255	0	0.46428	0.41004	0.39441	0.4449	0.41785	0.40223	0.23417	0.41004	0.23368	0.46428	0.40223	0.23417	0.34294	0.21854	0.43709	0.28952	0.40223	0.43425	0.21073	0.46428	0.34294	0.23417	0.41862	0.41862
0.15	0.20789	0.23672	0.44581	0.40797	0.19226	0.26324	0.024206	0.40797	0.40732	0.21521	0.37595	0.43425	0.25234	0.20008	0.39157	0.26324	0.2157	0.40797	0.32448	0.29312	0.43425	0.19226	0.438	0.13691	0	0.44975	0.41578	0.40015	0.438	0.42359	0.40797	0.2157	0.36315	0.20008	0.43425	0.40797	0.20789	0.29312	0.20789	0.43018	0.24453	0.40797	0.39157	0.19226	0.43425	0.29312	0.2157	0.41862	0.41862
0.16	0.1915	0.19101	0.41004	0.40223	0.16806	0.21251	0.028426	0.40223	0.35469	0.21251	0.32332	0.4216	0.20663	0.18368	0.39157	0.26891	0.1915	0.40223	0.26891	0.23904	0.4216	0.18319	0.41773	0.13923	0	0.4216	0.41004	0.39441	0.41773	0.41785	0.40223	0.18368	0.30808	0.16806	0.39157	0.40223	0.18368	0.23904	0.18368	0.40992	0.19882	0.40223	0.33894	0.16806	0.39157	0.23904	0.18368	0.40598	0.40598
0.17	0.16307	0.14744	0.36315	0.38537	0.13963	0.16258	0.030859	0.38537	0.29541	0.21061	0.26403	0.39712	0.16307	0.15526	0.38161	0.27184	0.15526	0.38537	0.21061	0.18409	0.39712	0.17627	0.38537	0.13231	0	0.38161	0.39318	0.37755	0.38537	0.40099	0.38537	0.17039	0.2483	0.13963	0.33894	0.38537	0.16307	0.18409	0.14744	0.37755	0.15526	0.38537	0.27966	0.13963	0.33894	0.18409	0.17039	0.38149	0.38149
0.18	0.1244	0.10877	0.30808	0.35844	0.10877	0.11659	0.031354	0.35844	0.23319	0.20963	0.20182	0.36232	0.1244	0.11659	0.36232	0.27184	0.13953	0.35844	0.15323	0.13172	0.36232	0.17194	0.34294	0.11659	0	0.33229	0.36626	0.35063	0.34294	0.37407	0.35844	0.16104	0.18756	0.11659	0.27966	0.35844	0.13221	0.13172	0.13172	0.33513	0.11659	0.35844	0.21744	0.10877	0.27966	0.13172	0.16104	0.34669	0.34669
0.19	0.10818	0.077418	0.2483	0.32315	0.077418	0.077418	0.029878	0.32315	0.17196	0.20963	0.14058	0.3194	0.093044	0.10037	0.3349	0.26891	0.12968	0.32315	0.10037	0.085231	0.3194	0.17046	0.29312	0.093044	0	0.27673	0.33096	0.31534	0.29312	0.33878	0.32315	0.15621	0.12968	0.085231	0.21744	0.32315	0.10086	0.085231	0.12187	0.28531	0.085231	0.32315	0.15621	0.077418	0.21744	0.085231	0.15621	0.30377	0.30377
0.2	0.099806	0.055353	0.18756	0.28171	0.04754	0.04754	0.026525	0.28171	0.11556	0.21061	0.084181	0.27106	0.070979	0.091993	0.30109	0.26324	0.12633	0.28171	0.055353	0.04754	0.27106	0.17194	0.23904	0.063166	0	0.21842	0.28952	0.2739	0.23904	0.29733	0.28171	0.15621	0.078301	0.055353	0.15621	0.28171	0.070979	0.04754	0.11852	0.23122	0.063166	0.28171	0.099806	0.04754	0.15621	0.04754	0.15621	0.25543	0.25543
0.21	0.099806	0.03664	0.12968	0.23672	0.021015	0.028828	0.021506	0.23672	0.067525	0.21251	0.03615	0.22032	0.044453	0.091993	0.263	0.25518	0.12968	0.23672	0.021015	0.021015	0.22032	0.17627	0.18409	0.028828	0	0.16104	0.24453	0.2289	0.18409	0.25234	0.23672	0.16104	0.03664	0.028828	0.099806	0.23672	0.044453	0.021015	0.12187	0.17627	0.03664	0.23672	0.051775	0.021015	0.099806	0.021015	0.16104	0.2047	0.2047
0.22	0.10818	0.030269	0.078301	0.19101	0.00049091	0.015135	0.015135	0.19101	0.030885	0.21521	0.00049091	0.17039	0.022948	0.10037	0.22302	0.24524	0.13953	0.19101	0.00049091	0.0073219	0.17039	0.18319	0.13172	0.022457	0	0.10818	0.19882	0.18319	0.13172	0.20663	0.19101	0.17039	0.0073219	0.0073219	0.051775	0.19101	0.022948	0.0073219	0.13172	0.12391	0.015135	0.19101	0.015135	0.016241	0.051775	0.0073219	0.17039	0.15477	0.15477
0.23	0.1244	0.03664	0.03664	0.14744	0.023438	0.015135	0.0078128	0.14744	0.007937	0.21854	0.023438	0.1244	0.0078128	0.11659	0.18368	0.23405	0.15526	0.14744	0.0078128	0.0073219	0.1244	0.19226	0.085231	0.028828	0	0.063166	0.15526	0.13963	0.085231	0.16307	0.14744	0.18368	0.0078128	0.0078128	0.015135	0.14744	0.0078128	0.0078128	0.14744	0.077418	6.25E-17	0.14744	0.0078128	0.062627	0.015135	0.0078128	0.18368	0.10877	0.10877
0.24	0.14744	0.055353	0.0073219	0.10877	0.046386	0.028828	2.15E-16	0.10877	0.00012419	0.22229	0.031251	0.085231	3.47E-17	0.13963	0.14744	0.22229	0.17587	0.10877	0.015626	0.021015	0.085231	0.20292	0.04754	0.04754	0	0.028828	0.11659	0.10096	0.04754	0.1244	0.10877	0.20008	0.0078128	0.015626	0.0078128	0.10877	5.38E-17	0.015626	0.16806	0.039727	0.0078128	0.10877	0.015626	0.1167	0.0078128	0.015626	0.20008	0.069606	0.069606
0.25	0.17587	0.085231	0.0078128	0.077418	0.067892	0.055353	0.0078128	0.077418	0.007937	0.22623	0.039064	0.055353	4.16E-17	0.16806	0.11659	0.21073	0.20008	0.077418	0.015626	0.04754	0.055353	0.21448	0.021015	0.077418	0	0.0073219	0.085231	0.069606	0.021015	0.093044	0.077418	0.21854	0.0078128	0.015626	0.015626	0.077418	6.07E-17	0.015626	0.19226	0.013202	0.0078128	0.077418	0.0078128	0.17724	0.015626	0.015626	0.21854	0.039727	0.039727
0.26	0.20789	0.1244	0.0078128	0.055353	0.086604	0.093044	0.015135	0.055353	0.01575	0.23011	0.046386	0.03664	0.0078128	0.20008	0.093044	0.20008	0.22636	0.055353	0.0078128	0.085231	0.03664	0.22623	0.0073219	0.11659	0	7.63E-17	0.063166	0.04754	0.0073219	0.070979	0.055353	0.23792	2.78E-17	0.0078128	0.0078128	0.055353	5.90E-17	0.0078128	0.21854	0.00049091	4.16E-17	0.055353	8.33E-17	0.24329	0.0078128	0.0078128	0.23792	0.021015	0.021015
0.27	0.21122	0.14012	0.022948	0.013693	0.13162	0.10926	0.021506	0.013693	0.0006151	0.20341	0.083026	2.43E-17	0.0073219	0.20341	0.048031	0.16074	0.22279	0.013693	0.022948	0.10145	4.16E-17	0.20716	0.022948	0.13231	0	0.022948	0.021506	0.00588	0.022948	0.029319	0.013693	0.22672	0.015135	0.038697	0.038697	0.013693	0.030269	0.022948	0.21497	0.03076	0.015135	0.013693	0.015135	0.34445	0.015135	0.022948	0.22672	0.015626	0.015626
0.28	0.20128	0.14704	0.052266	0.029319	0.18448	0.11862	0.026525	0.029319	0.020891	0.16344	0.13106	0.03664	0.028828	0.19347	5.20E-17	0.1108	0.20522	0.029319	0.044453	0.1108	0.03664	0.17409	0.052266	0.13923	0	0.044453	0.021506	0.037131	0.052266	0.013693	0.029319	0.20128	0.03664	0.091454	0.091454	0.029319	0.073281	0.044453	0.1974	0.060079	0.03664	0.029319	0.03664	0.46278	0.03664	0.044453	0.20128	0.052266	0.052266
0.29	0.17869	0.14472	0.093926	0.070979	0.24186	0.12052	0.029878	0.070979	0.047416	0.1127	0.18746	0.070979	0.063166	0.17088	0.048031	0.053419	0.17475	0.070979	0.070979	0.1127	0.070979	0.1291	0.078791	0.13691	0	0.086728	0.063166	0.078791	0.078791	0.055353	0.070979	0.16319	0.063166	0.16424	0.16424	0.070979	0.12633	0.070979	0.16694	0.086604	0.047416	0.070979	0.063166	0.5954	0.063166	0.070979	0.16319	0.086604	0.086604
0.3	0.14488	0.13331	0.14531	0.10867	0.30017	0.11485	0.031354	0.10867	0.077294	0.054401	0.24869	0.10086	0.10818	0.13706	0.093044	0.0078128	0.13331	0.10867	0.10086	0.10703	0.10086	0.075014	0.11648	0.1255	0	0.14786	0.10086	0.11648	0.10086	0.093044	0.10867	0.11485	0.093044	0.25466	0.25466	0.10867	0.18609	0.10086	0.1255	0.10867	0.046043	0.10867	0.093044	0.73899	0.093044	0.10086	0.11485	0.11648	0.11648
0.31	0.10196	0.11352	0.20319	0.14002	0.35573	0.10196	0.030859	0.14002	0.10865	0.0078128	0.31091	0.14002	0.16104	0.094145	0.13221	0.069045	0.083492	0.14002	0.13221	0.094145	0.14002	0.015234	0.16297	0.10571	0	0.22547	0.13221	0.14784	0.13221	0.1244	0.14002	0.059285	0.1244	0.35987	0.35987	0.14002	0.2488	0.14796	0.075679	0.14002	0.031137	0.14002	0.1244	0.88985	0.1244	0.14796	0.059285	0.15565	0.15565
0.32	0.052632	0.086601	0.26393	0.16307	0.40505	0.082663	0.028426	0.16307	0.13951	0.070026	0.37019	0.18602	0.21842	0.04482	0.16307	0.12643	0.028426	0.16307	0.17882	0.07485	0.18602	0.046485	0.21534	0.078788	0	0.31687	0.15526	0.18651	0.16307	0.16307	0.16307	1.39E-17	0.15526	0.47676	0.47676	0.16307	0.31051	0.21007	0.020613	0.17088	0.0014575	0.16307	0.15526	1.0442	0.15526	0.21007	0	0.20164	0.20164
0.33	2.50E-16	0.054237	0.32371	0.1915	0.44504	0.058175	0.024206	0.1915	0.16793	0.12833	0.42282	0.23595	0.27673	0.0078128	0.19931	0.17636	0.028426	0.1915	0.2385	0.050362	0.23595	0.10627	0.27029	0.046424	0	0.41916	0.18368	0.23007	0.1915	0.20663	0.1915	0.059285	0.19943	0.60201	0.60201	0.1915	0.36737	0.28476	0.036239	0.19931	0.04398	0.1915	0.18368	1.198	0.1915	0.28476	0.059285	0.25158	0.25158
0.34	0.052632	0.018466	0.37877	0.2157	0.47319	0.030031	0.018466	0.2157	0.19214	0.17906	0.4655	0.28668	0.33229	0.060445	0.23865	0.2157	0.083492	0.2157	0.30896	0.022218	0.28668	0.16035	0.32437	0.010653	0	0.52939	0.20789	0.27578	0.2157	0.25234	0.2157	0.11485	0.25489	0.73232	0.73232	0.2157	0.41578	0.3695	0.091305	0.22352	0.1058	0.2157	0.22364	1.3476	0.23084	0.3695	0.11485	0.30231	0.30231
0.35	0.10196	0.018466	0.42566	0.23417	0.48771	2.78E-17	0.011565	0.23417	0.21061	0.21903	0.49553	0.33503	0.38161	0.10977	0.27862	0.24198	0.13331	0.23417	0.38797	0.0078128	0.33503	0.20534	0.37419	0.026279	0	0.64468	0.22636	0.32077	0.23417	0.29733	0.23417	0.16319	0.31962	0.86449	0.86449	0.23417	0.45271	0.46183	0.14112	0.24198	0.18416	0.23417	0.27336	1.4895	0.27081	0.46183	0.16319	0.35065	0.35065
0.36	0.14488	0.054237	0.46144	0.24573	0.48771	0.030031	0.0039375	0.24573	0.22217	0.24573	0.51103	0.37794	0.4216	0.15269	0.31671	0.25355	0.17475	0.24573	0.4734	0.037844	0.37794	0.23841	0.41662	0.06205	0	0.76235	0.23792	0.36222	0.24573	0.33878	0.24573	0.20128	0.39172	0.99556	0.99556	0.24573	0.47584	0.55942	0.18257	0.25355	0.27869	0.24573	0.33118	1.6206	0.3089	0.55942	0.20128	0.39357	0.39357
0.37	0.17869	0.086601	0.48384	0.24967	0.47319	0.058175	0.0039375	0.24967	0.22611	0.25748	0.51103	0.41274	0.44975	0.18651	0.35053	0.24967	0.20522	0.25748	0.56336	0.065987	0.41274	0.25748	0.44898	0.094413	0	0.87999	0.24186	0.39751	0.24967	0.37407	0.24967	0.22672	0.46952	1.1229	1.1229	0.24967	0.48372	0.66018	0.21303	0.25748	0.38846	0.24967	0.39566	1.7382	0.34272	0.66018	0.22672	0.42837	0.42837
0.38	0.20128	0.11352	0.49147	0.24573	0.44504	0.082663	0.011565	0.24573	0.22217	0.25355	0.49553	0.43723	0.46428	0.20909	0.37794	0.24573	0.22279	0.26868	0.65624	0.090476	0.43723	0.26136	0.46925	0.12134	0	0.99556	0.23792	0.42443	0.24573	0.40099	0.24573	0.23792	0.55161	1.2444	1.2444	0.24573	0.47584	0.76235	0.2306	0.25355	0.51191	0.24573	0.46558	1.8404	0.37013	0.76235	0.23792	0.45286	0.45286
0.39	0.21122	0.13331	0.48384	0.23417	0.40505	0.10196	0.018466	0.23417	0.21061	0.23417	0.4655	0.44987	0.46428	0.21903	0.39724	0.23417	0.22636	0.27862	0.75078	0.10977	0.44987	0.24979	0.47615	0.14112	0	1.1074	0.22636	0.44129	0.24198	0.41785	0.23417	0.23417	0.63687	1.3583	1.3583	0.23417	0.45271	0.86449	0.23417	0.25773	0.64691	0.23417	0.54004	1.9257	0.38943	0.86449	0.23417	0.4655	0.4655
0.4	0.20789	0.14472	0.46144	0.22352	0.35573	0.11485	0.024206	0.2157	0.19214	0.2157	0.42282	0.44987	0.44975	0.2157	0.4072	0.22352	0.2157	0.28668	0.84602	0.12266	0.44987	0.23914	0.46925	0.15254	0	1.2144	0.20789	0.44703	0.23865	0.42359	0.2157	0.2157	0.7245	1.4632	1.4632	0.2157	0.41578	0.96553	0.22352	0.27052	0.79079	0.22352	0.6184	1.9932	0.39939	0.96553	0.2157	0.4655	0.4655
0.41	0.1915	0.14704	0.42566	0.21444	0.30017	0.12052	0.028426	0.19931	0.16793	0.1915	0.37019	0.43723	0.4216	0.19931	0.4072	0.21444	0.1915	0.29235	0.94133	0.12833	0.43723	0.23007	0.44898	0.15486	0	1.3156	0.1915	0.44129	0.23595	0.41785	0.19931	0.18368	0.814	1.5585	1.5585	0.19931	0.36737	1.0648	0.19931	0.29257	0.94042	0.21444	0.7003	2.0429	0.39939	1.0648	0.19931	0.45286	0.45286
0.42	0.16307	0.14012	0.37877	0.20752	0.24186	0.11862	0.030859	0.18602	0.13951	0.16307	0.31091	0.41274	0.38161	0.17088	0.39724	0.20752	0.17088	0.29528	1.0363	0.12643	0.41274	0.22315	0.41662	0.14794	0	1.4106	0.17821	0.42443	0.23405	0.40099	0.18602	0.15526	0.90509	1.6438	1.6438	0.18602	0.31051	1.1618	0.1787	0.32468	1.0923	0.20752	0.78557	2.075	0.38943	1.1618	0.18602	0.42837	0.42837
0.43	0.1244	0.1244	0.32371	0.20319	0.18448	0.10926	0.031354	0.17666	0.10865	0.13221	0.24869	0.37794	0.33229	0.14784	0.37794	0.20319	0.15516	0.29528	1.1309	0.11708	0.37794	0.21882	0.37419	0.13221	0	1.4993	0.16885	0.39751	0.23307	0.37407	0.17666	0.1244	0.99767	1.7191	1.7191	0.17666	0.2488	1.2563	0.16297	0.36769	1.2427	0.20319	0.87423	2.0904	0.37013	1.2563	0.17666	0.39357	0.39357
0.44	0.093044	0.10086	0.26393	0.20171	0.13162	0.093044	0.029878	0.17184	0.077294	0.10086	0.18746	0.33503	0.27673	0.13162	0.35053	0.20171	0.14531	0.29235	1.225	0.10086	0.33503	0.21734	0.32437	0.10867	0	1.5816	0.16402	0.36222	0.23307	0.33878	0.17184	0.093044	1.0917	1.7845	1.7845	0.17184	0.18609	1.3484	0.15312	0.42236	1.3877	0.20171	0.96631	2.0903	0.34272	1.3484	0.17184	0.35065	0.35065
0.45	0.063166	0.070979	0.20319	0.20319	0.086604	0.070979	0.026525	0.17184	0.031666	0.070979	0.13106	0.28668	0.21842	0.12324	0.31671	0.20319	0.14196	0.28668	1.3185	0.078791	0.28668	0.21882	0.27029	0.078791	0	1.6578	0.16402	0.32077	0.23405	0.29733	0.17184	0.070979	1.1873	1.8407	1.8407	0.17184	0.12633	1.438	0.14977	0.4893	1.5237	0.20319	1.0618	2.0762	0.3089	1.438	0.17184	0.30231	0.30231
0.46	0.03664	0.03664	0.14531	0.20752	0.052266	0.044453	0.021506	0.17666	0.026111	0.044453	0.083026	0.23595	0.16104	0.12324	0.27862	0.20752	0.14531	0.27862	1.4115	0.052266	0.23595	0.22315	0.21534	0.060079	0	1.7281	0.16885	0.27578	0.23595	0.25234	0.17666	0.059588	1.2842	1.888	1.888	0.17666	0.073281	1.5252	0.15312	0.56888	1.647	0.20752	1.1607	2.0496	0.27081	1.5252	0.17666	0.25158	0.25158
0.47	0.015135	0.030269	0.093926	0.21444	0.03076	0.015135	0.015135	0.18602	0.093876	0.022948	0.046386	0.18602	0.10818	0.13162	0.23865	0.21444	0.15516	0.26868	1.5037	0.022948	0.18602	0.23007	0.16297	0.053708	0	1.7927	0.17821	0.23007	0.23865	0.20663	0.18602	0.059588	1.3822	1.9271	1.9271	0.18602	0.030269	1.6098	0.16297	0.66108	1.7546	0.21444	1.2627	2.0124	0.23084	1.6098	0.18602	0.20164	0.20164
0.48	1.77E-16	0.03664	0.052266	0.22352	0.023438	0.015135	0.0078128	0.19931	0.16955	0.015626	0.023438	0.14002	0.063166	0.14784	0.19931	0.22352	0.17088	0.25748	1.5947	0.022948	0.14002	0.23914	0.11648	0.060079	0	1.8514	0.1915	0.18651	0.24198	0.16307	0.19931	0.070979	1.4808	1.9582	1.9582	0.19931	6.94E-18	1.6915	0.1787	0.76546	1.8436	0.22352	1.3671	1.966	0.1915	1.6915	0.19931	0.15565	0.15565
0.49	0.0078128	0.055353	0.022948	0.23417	0.00049091	0.028828	2.36E-16	0.2157	0.25123	0.022948	0.015626	0.10086	0.028828	0.17088	0.16307	0.23417	0.1915	0.24573	1.6837	0.03664	0.10086	0.24979	0.078791	0.078791	0	1.9041	0.20789	0.14784	0.24573	0.1244	0.2157	0.093044	1.579	1.9816	1.9816	0.2157	0.015626	1.7697	0.19931	0.88108	1.9119	0.23417	1.4729	1.9119	0.15526	1.7697	0.2157	0.11648	0.11648
0.5	0.015626	0.085231	0.0078128	0.24573	0.021015	0.055353	0.0078128	0.23417	0.33725	0.044453	0.023438	0.070979	0.0073219	0.19931	0.13221	0.24573	0.2157	0.23417	1.7697	0.063166	0.070979	0.26136	0.052266	0.10867	0	1.9504	0.22636	0.11648	0.24967	0.093044	0.23417	0.1244	1.6759	1.9974	1.9974	0.23417	0.015626	1.8436	0.22352	1.0065	1.9582	0.24573	1.579	1.8514	0.1244	1.8436	0.23417	0.086604	0.086604
0.51	0	0	0	0.25748	0	0	0.03076	0.25355	0.42626	0.078791	0	0.052266	0	0.23133	0.10867	0.25748	0.24198	0.22352	1.8514	0	0	0.27311	0.038573	0.14784	0	1.9894	0.24573	0.094417	0.25355	0.070979	0.25355	0.16307	1.7697	2.0052	2.0052	0.25355	7.63E-17	1.9119	0.24979	1.1397	1.9816	0.25748	1.6837	1.7853	0.10086	1.9119	0.25355	0.067892	0.067892
0.52	0	0	0	0.25355	0	0	0.052266	0.25748	0.53236	0.10867	0	0.03076	0	0.24979	0.078791	0.25355	0.25355	0.19931	1.9119	0	0	0.26917	0.023438	0	0	2.0052	0.24967	0.067892	0.24198	0.044453	0.25748	0.1915	1.8436	1.9894	1.9894	0.25748	0	1.9582	0.26136	1.2632	1.9974	0.25355	1.7697	1.6993	0.070979	1.9582	0.25748	0.046386	0.046386
0.53	0	0	0	0.24198	0	0	0.078791	0.25355	0.64607	0.14002	0	0.015626	0	0.26136	0.052266	0.24198	0.25748	0.17088	1.9582	0	0	0.25761	0.015626	0	0	2.0052	0.24573	0.046386	0.22352	0.022948	0.25355	0.2157	1.9041	1.9582	1.9582	0.25355	0	1.9894	0.2653	1.3827	1.9974	0.24198	1.8436	1.6025	0.044453	1.9894	0.25355	0.031251	0.031251
0.54	0	0	0	0.22352	0	0	0.10867	0.24198	0.76558	0.17088	0	0.0078128	0	0.2653	0.03076	0.22352	0.25355	0.14002	1.9894	0	0	0.23914	0.015626	0	0	1.9894	0.23417	0.031251	0.19931	0.0078128	0.24198	0.23417	1.9504	1.9119	1.9119	0.24198	0	2.0052	0.26136	1.4964	1.9816	0.22352	1.9041	1.4964	0.022948	2.0052	0.24198	0.023438	0.023438
0.55	0	0	0	0.19931	0	0	0.14002	0.22352	0.88902	0.19931	0	0.0078128	0	0.26136	0.015626	0.19931	0.24198	0.10867	2.0052	0	0	0.21493	0.023438	0	0	1.9582	0.2157	0.023438	0.17088	6.94E-18	0.22352	0.24573	1.9816	1.8514	1.8514	0.22352	0	2.0052	0.24979	1.6025	1.9504	0.19931	1.9504	1.3827	0.0078128	2.0052	0.22352	0.023438	0.023438
0.56	0	0	0	0.17088	0	0	0	0.19931	1.0144	0.22352	0	0.015626	0	0.24979	0.0078128	0.17088	0.22352	0.078791	2.0052	0	0	0.18651	0.0083037	0	0	1.9119	0.1915	0.023438	0.14002	0	0.19931	0.24967	1.9974	1.7775	1.7775	0.19931	0	1.9894	0.23133	1.6993	1.9041	0.17088	1.9816	1.2632	1.09E-16	1.9894	0.19931	0	0.031251
0.57	0	0	0	0.14002	0	0	0	0.17088	1.1398	0.24198	0	0.00049091	0	0.23133	0.0078128	0.14002	0.19931	0.052266	1.9894	0	0	0.15565	0.013202	0	0	1.8514	0.16307	0.031251	0.10867	0.0078128	0.17088	0.24573	1.9974	1.6915	1.6915	0.17088	0	1.9582	0.20712	1.7853	1.8436	0.14002	1.9974	1.1397	1.16E-16	1.9582	0.17088	0	0.016117
0.58	0	0	0	0.10867	0	0	0	0.14002	1.2633	0.25355	0	0.021015	0	0.20712	0.015626	0.10867	0.17088	0.03076	1.9582	0	0	0.1243	0.039727	0	0	1.7775	0.13221	0.016117	0.078791	0.0073219	0.14002	0.23417	1.9816	1.5947	1.5947	0.14002	0	1.9119	0.1787	1.8592	1.7697	0.10867	1.9974	1.0143	0.0078128	1.9119	0.14002	0	0.0053891
0.59	0	0	0	0.078791	0	0	0	0.10867	1.3828	0.25748	0	0.04754	0	0.1787	0.00049091	0.078791	0.14002	0.015626	1.9119	0	0	0.094417	0.069606	0	0	1.6915	0.10086	0.0053891	0.052266	0.028828	0.10867	0.2157	1.9504	1.4886	1.4886	0.10867	0	1.8514	0.14784	1.9197	1.6837	0.078791	1.9816	0	0.0073219	1.8514	0.10867	0	0.031914
0.6	0	0	0	0.052266	0	0	0	0.078791	1.4965	0.25355	0	0.077418	0	0.14784	0.021015	0.052266	0.10867	0.0078128	1.8514	0	0	0.067892	0.10096	0	0	1.5947	0.070979	0.031914	0	0.055353	0.078791	0.1915	1.9041	0	1.3749	0.078791	0	1.7775	0.11648	1.966	1.5869	0.052266	1.9504	0	0	1.7775	0.078791	0	0.061793
0.61	0	0	0	0.03076	0	0	0	0.052266	1.6026	0.24198	0	0.10877	0	0.11648	0.04754	0.03076	0.078791	0.0078128	1.7775	0	0	0.046386	0.13182	0	0	1.4886	0.044453	0.061793	0	0.085231	0.052266	0	1.8436	0	1.2554	0.052266	0	1.6915	0.086604	1.9972	1.4808	0.03076	1.9041	0	0	1.6915	0.052266	0	0.093147
0.62	0	0	0	0.015626	0	0	0	0.03076	1.6994	0.22352	0	0.13963	0	0.086604	0.077418	0.015626	0.052266	0.015626	1.6915	0	0	0.031251	0.16024	0	0	1.3749	0.022948	0.093147	0	0.11659	0.03076	0	1.7697	0	1.1319	0.03076	0	1.5947	0.060079	2.013	1.3671	0.015626	1.8436	0	0	1.5947	0.03076	0	0.12401
0.63	0	0	0	0.0078128	0	0	0	0.015626	1.7855	0.19931	0	0.16806	0	0.060079	0.10877	0.0078128	0.03076	0.00049091	1.5947	0	0	0.023438	0.18445	0	0	1.2554	0.0078128	0.12401	0	0.14744	0.015626	0	1.6837	0	1.0065	0.015626	0	1.4886	0.038573	2.013	1.2475	0.0078128	1.7697	0	0	1.4886	0.015626	0	0.15243
0.64	0	0	0	0.0078128	0	0	0	0.0078128	1.8593	0.17088	0	0.19226	0	0.038573	0.13963	0.0078128	0.015626	0.021015	1.4886	0	0	0.023438	0.20292	0	0	1.1319	2.22E-16	0.15243	0	0.17587	0.0078128	0	1.5869	0	0.88108	0.0078128	0	1.3749	0.023438	1.9972	1.1241	0.0078128	1.6837	0	0	1.3749	0.0078128	0	0.17664
0.65	0	0	0	0.015626	0	0	0	0.0078128	1.9199	0.14002	0	0.21073	0	0.023438	0.16806	0.015626	0.0078128	0.04754	1.3749	0	0	0.031251	0.21448	0	0	1.0065	0	0.17664	0	0.20008	0.0078128	0	1.4808	0	0.75764	0.0078128	0	1.2554	0.015626	1.966	0.99868	0.015626	1.5869	0	0	1.2554	0.0078128	0	0.1951
0.66	0	0	0	0.00049091	0	0	0	0.015626	1.9661	0.10867	0	0.22229	0	0.015626	0.19226	0.00049091	0.0078128	0.077418	1.2554	0	0	0.016117	0.21842	0	0	0.88108	0	0.1951	0	0.21854	0.015626	0	1.3671	0	0.63813	0	0	1.1319	0.015626	1.9197	0.87327	0.00049091	1.4808	0	0	1.1319	0.015626	0	0.20667
0.67	0	0	0	0.021015	0	0	0	0.00049091	1.9974	0.078791	0	0.22623	0	0.015626	0.21073	0.021015	0.015626	0.10877	1.1319	0	0	0.0053891	0.21448	0	0	0.75764	0	0.20667	0	0.23011	0.00049091	0	1.2475	0	0.52443	0	0	1.0065	0	1.8592	0.74983	0.021015	1.3671	0	0	1.0065	0.00049091	0	0.21061
0.68	0	0	0	0.04754	0	0	0	0.021015	2.0131	0.052266	0	0.22229	0	0.023438	0	0.04754	0.00049091	0.13963	1.0065	0	0	0.031914	0.20292	0	0	0.63813	0	0.21061	0	0	0.021015	0	1.1241	0	0.41832	0	0	0.88108	0	1.7853	0.63032	0.04754	1.2475	0	0	0.88108	0.021015	0	0.20667
0.69	0	0	0	0.077418	0	0	0	0.04754	0	0.03076	0	0.21073	0	0.0083037	0	0.077418	0.021015	0.16806	0	0	0	0	0.18445	0	0	0.52443	0	0.20667	0	0	0.04754	0	0	0	0.3215	0	0	0.75764	0	1.6993	0.51661	0.077418	1.1241	0	0	0.75764	0.04754	0	0.1951
0.7	0	0	0	0	0	0	0	0	0	0	0	0	0	0	0	0	0	0	0	0	0	0	0	0	0	0	0	0	0	0	0	0	0	0	0	0	0	0	0	0	0	0	0	0	0	0	0	0	0
0.71	0	0	0	0	0	0	0	0	0	0	0	0	0	0	0	0	0	0	0	0	0	0	0	0	0	0	0	0	0	0	0	0	0	0	0	0	0	0	0	0	0	0	0	0	0	0	0	0	0
0.72	0	0	0	0	0	0	0	0	0	0	0	0	0	0	0	0	0	0	0	0	0	0	0	0	0	0	0	0	0	0	0	0	0	0	0	0	0	0	0	0	0	0	0	0	0	0	0	0	0
0.73	0	0	0	0	0	0	0	0	0	0	0	0	0	0	0	0	0	0	0	0	0	0	0	0	0	0	0	0	0	0	0	0	0	0	0	0	0	0	0	0	0	0	0	0	0	0	0	0	0
0.74	0	0	0	0	0	0	0	0	0	0	0	0	0	0	0	0	0	0	0	0	0	0	0	0	0	0	0	0	0	0	0	0	0	0	0	0	0	0	0	0	0	0	0	0	0	0	0	0	0
0.75	0	0	0	0	0	0	0	0	0	0	0	0	0	0	0	0	0	0	0	0	0	0	0	0	0	0	0	0	0	0	0	0	0	0	0	0	0	0	0	0	0	0	0	0	0	0	0	0	0
0.76	0	0	0	0	0	0	0	0	0	0	0	0	0	0	0	0	0	0	0	0	0	0	0	0	0	0	0	0	0	0	0	0	0	0	0	0	0	0	0	0	0	0	0	0	0	0	0	0	0
0.77	0	0	0	0	0	0	0	0	0	0	0	0	0	0	0	0	0	0	0	0	0	0	0	0	0	0	0	0	0	0	0	0	0	0	0	0	0	0	0	0	0	0	0	0	0	0	0	0	0
0.78	0	0	0	0	0	0	0	0	0	0	0	0	0	0	0	0	0	0	0	0	0	0	0	0	0	0	0	0	0	0	0	0	0	0	0	0	0	0	0	0	0	0	0	0	0	0	0	0	0
0.79	0	0	0	0	0	0	0	0	0	0	0	0	0	0	0	0	0	0	0	0	0	0	0	0	0	0	0	0	0	0	0	0	0	0	0	0	0	0	0	0	0	0	0	0	0	0	0	0	0
0.8	0	0	0	0	0	0	0	0	0	0	0	0	0	0	0	0	0	0	0	0	0	0	0	0	0	0	0	0	0	0	0	0	0	0	0	0	0	0	0	0	0	0	0	0	0	0	0	0	0
0.81	0	0	0	0	0	0	0	0	0	0	0	0	0	0	0	0	0	0	0	0	0	0	0	0	0	0	0	0	0	0	0	0	0	0	0	0	0	0	0	0	0	0	0	0	0	0	0	0	0
0.82	0	0	0	0	0	0	0	0	0	0	0	0	0	0	0	0	0	0	0	0	0	0	0	0	0	0	0	0	0	0	0	0	0	0	0	0	0	0	0	0	0	0	0	0	0	0	0	0	0
0.83	0	0	0	0	0	0	0	0	0	0	0	0	0	0	0	0	0	0	0	0	0	0	0	0	0	0	0	0	0	0	0	0	0	0	0	0	0	0	0	0	0	0	0	0	0	0	0	0	0
0.84	0	0	0	0	0	0	0	0	0	0	0	0	0	0	0	0	0	0	0	0	0	0	0	0	0	0	0	0	0	0	0	0	0	0	0	0	0	0	0	0	0	0	0	0	0	0	0	0	0
0.85	0	0	0	0	0	0	0	0	0	0	0	0	0	0	0	0	0	0	0	0	0	0	0	0	0	0	0	0	0	0	0	0	0	0	0	0	0	0	0	0	0	0	0	0	0	0	0	0	0
0.86	0	0	0	0	0	0	0	0	0	0	0	0	0	0	0	0	0	0	0	0	0	0	0	0	0	0	0	0	0	0	0	0	0	0	0	0	0	0	0	0	0	0	0	0	0	0	0	0	0
0.87	0	0	0	0	0	0	0	0	0	0	0	0	0	0	0	0	0	0	0	0	0	0	0	0	0	0	0	0	0	0	0	0	0	0	0	0	0	0	0	0	0	0	0	0	0	0	0	0	0
0.88	0	0	0	0	0	0	0	0	0	0	0	0	0	0	0	0	0	0	0	0	0	0	0	0	0	0	0	0	0	0	0	0	0	0	0	0	0	0	0	0	0	0	0	0	0	0	0	0	0
0.89	0	0	0	0	0	0	0	0	0	0	0	0	0	0	0	0	0	0	0	0	0	0	0	0	0	0	0	0	0	0	0	0	0	0	0	0	0	0	0	0	0	0	0	0	0	0	0	0	0
0.9	0	0	0	0	0	0	0	0	0	0	0	0	0	0	0	0	0	0	0	0	0	0	0	0	0	0	0	0	0	0	0	0	0	0	0	0	0	0	0	0	0	0	0	0	0	0	0	0	0
0.91	0	0	0	0	0	0	0	0	0	0	0	0	0	0	0	0	0	0	0	0	0	0	0	0	0	0	0	0	0	0	0	0	0	0	0	0	0	0	0	0	0	0	0	0	0	0	0	0	0
0.92	0	0	0	0	0	0	0	0	0	0	0	0	0	0	0	0	0	0	0	0	0	0	0	0	0	0	0	0	0	0	0	0	0	0	0	0	0	0	0	0	0	0	0	0	0	0	0	0	0
0.93	0	0	0	0	0	0	0	0	0	0	0	0	0	0	0	0	0	0	0	0	0	0	0	0	0	0	0	0	0	0	0	0	0	0	0	0	0	0	0	0	0	0	0	0	0	0	0	0	0
0.94	0	0	0	0	0	0	0	0	0	0	0	0	0	0	0	0	0	0	0	0	0	0	0	0	0	0	0	0	0	0	0	0	0	0	0	0	0	0	0	0	0	0	0	0	0	0	0	0	0
0.95	0	0	0	0	0	0	0	0	0	0	0	0	0	0	0	0	0	0	0	0	0	0	0	0	0	0	0	0	0	0	0	0	0	0	0	0	0	0	0	0	0	0	0	0	0	0	0	0	0
0.96	0	0	0	0	0	0	0	0	0	0	0	0	0	0	0	0	0	0	0	0	0	0	0	0	0	0	0	0	0	0	0	0	0	0	0	0	0	0	0	0	0	0	0	0	0	0	0	0	0
0.97	0	0	0	0	0	0	0	0	0	0	0	0	0	0	0	0	0	0	0	0	0	0	0	0	0	0	0	0	0	0	0	0	0	0	0	0	0	0	0	0	0	0	0	0	0	0	0	0	0
0.98	0	0	0	0	0	0	0	0	0	0	0	0	0	0	0	0	0	0	0	0	0	0	0	0	0	0	0	0	0	0	0	0	0	0	0	0	0	0	0	0	0	0	0	0	0	0	0	0	0
0.99	0	0	0	0	0	0	0	0	0	0	0	0	0	0	0	0	0	0	0	0	0	0	0	0	0	0	0	0	0	0	0	0	0	0	0	0	0	0	0	0	0	0	0	0	0	0	0	0	0
[truncated: 5,000 more columns]
