# Supplementary material for: Mutual and asynchronous anticipation and action in sports as globally competitive and locally coordinative dynamics
Source: Sci Rep. 2015 Nov 5;5:16140. doi: 10.1038/srep16140 (PMC4633604; doi:10.1038/srep16140)
Supplement: Supplementary Dataset 4 [file srep16140-s5.csv]

Trial No	1	2	3	4	5	6	7	8	9	10	11	12	13	14	15	16	17	18	19	20	21	22	23	24	25	26	27	28	29	30	31	32	33	34	35	36	37	38	39	40	41	42	43	44	45	46	47	48	49
Time/ PorG	0	1	0	1	1	0	0	1	0	1	1	1	0	0	1	1	1	1	1	1	0	0	1	0	0	1	0	0	0	1	1	0	1	1	1	1	0	1	1	1	1	1	1	1	1	1	1	1	1
0	2.241	3.5013	1.538	3.4523	0.39064	3.4523	0.75674	3.4523	0.75674	0.39064	0.75674	3.2108	3.5013	2.241	3.5013	1.5015	1.743	3.4523	2.7922	3.2108	3.2108	0.38448	2.7922	2.671	0	2.2227	3.4523	3.4523	2.7922	3.4523	3.4523	1.1109	2.2227	3.0223	0.78128	3.4523	2.5243	3.2108	1.743	2.4016	3.5013	3.4523	0.75674	0.38448	0.78128	3.2108	1.1109	3.2108	2.8202
0.01	0.98623	4.1117	1.538	3.9676	0.37226	4.258	0.68464	3.9676	2.9794	1.9225	2.9794	3.5489	4.1117	0.98623	4.209	3.281	0.35416	3.9676	3.9676	4.209	3.5489	1.1474	2.9794	1.9633	0	2.2948	3.9676	3.9676	2.9794	3.9676	3.9676	0.37226	3.5489	3.281	0.75674	3.9676	2.6489	4.209	0.35416	2.9794	4.1117	3.9676	2.9794	0.35416	0.75674	4.209	0.37226	3.5489	3.5489
0.02	0.33048	4.4636	1.4414	4.2336	0.33048	4.7963	0.56953	4.2336	4.2336	3.3336	4.2336	3.664	4.4636	0.33048	4.6522	4.4636	1.0569	4.2336	4.8936	4.9427	3.664	2.6071	2.9794	1.1323	0	2.2227	4.2336	4.2336	2.9794	4.2336	4.2336	1.832	4.6522	3.3336	2.1981	4.2336	2.6071	4.9427	1.0569	2.9794	4.4636	4.2336	4.2336	0.30159	2.1981	4.9427	1.832	3.664	3.664
0.03	1.6264	4.5352	2.7676	4.2336	0.26794	5.0332	0.41863	4.2336	5.2217	4.5352	5.2217	3.5489	4.5352	1.6264	4.8031	5.3658	2.4016	4.2336	5.5122	5.3658	3.5489	3.9031	2.7922	0.23007	0	2.0109	4.2336	4.2336	2.7922	4.2336	4.2336	3.1767	5.4632	3.1767	4.2336	4.2336	2.4016	5.3658	2.4016	2.7922	4.5352	4.2336	5.2217	0.23007	4.2336	5.3658	3.1767	3.5489	3.5489
0.04	2.8202	4.3217	4.6522	3.9676	0.18856	4.9538	0.24143	3.9676	5.8818	5.4518	5.8818	3.2108	4.3217	2.8202	4.6522	5.9309	3.5953	3.9676	5.7845	5.4518	3.2108	4.9538	2.4295	0.68657	0	3.1863	3.9676	3.9676	2.4295	3.9676	3.9676	4.3217	5.9309	2.8202	5.2217	3.9676	2.0451	5.4518	3.5953	2.4295	4.3217	3.9676	5.8818	0.14409	5.2217	5.4518	4.3217	3.2108	3.2108
0.05	3.8367	3.8367	5.4632	3.4523	0.097341	4.5632	0.049057	3.4523	6.1723	6.0259	6.1723	2.671	3.8367	3.8367	4.209	6.1232	4.5632	3.4523	5.6932	5.1952	2.671	5.6932	3.4277	1.5601	0	4.8936	3.4523	3.4523	3.4277	3.4523	3.4523	5.1952	6.0259	2.2865	5.8818	3.4523	1.5601	5.1952	4.5632	3.4277	3.8367	3.4523	6.1723	0.049057	5.8818	5.1952	5.1952	2.671	2.671
0.06	4.6122	3.1107	5.9309	2.72	1.33E-15	3.8858	0.1464	2.72	6.0749	6.2213	6.0749	3.4768	3.1107	4.6122	3.5013	5.9309	5.2443	2.72	5.2443	4.6122	3.4768	6.0749	4.9427	2.3355	0	5.5122	2.72	2.72	4.9427	2.72	2.72	5.7423	5.7423	1.6091	6.1723	2.72	0.97706	4.6122	5.2443	4.9427	3.1107	2.72	6.0749	0.049057	6.1723	4.6122	5.7423	3.4768	3.4768
0.07	5.0979	2.1892	6.0259	3.3304	0.097341	2.9643	0.33265	3.3304	5.5959	6.0259	5.5959	4.7963	2.1892	5.0979	2.5736	5.3658	5.5959	3.3304	4.4658	3.7394	4.7963	6.0749	5.3658	2.9643	0	5.7845	3.3304	3.3304	5.3658	3.3304	3.3304	5.9285	5.0979	0.83066	6.0749	3.3304	0.33265	3.7394	5.5959	5.3658	2.1892	3.3304	5.5959	0.14409	6.0749	3.7394	5.9285	4.7963	4.7963
0.08	5.2632	1.1301	5.7423	4.4636	0.18856	1.8565	0.49801	4.4636	4.7652	5.4518	4.7652	5.0332	1.1301	5.2632	2.9977	4.4636	5.5959	4.4636	3.4067	2.6316	5.0332	5.6932	5.4518	3.4067	0	5.6932	4.4636	4.4636	5.4518	4.4636	4.4636	5.7423	4.1332	4.44E-16	5.5959	4.4636	0.33265	2.6316	5.5959	5.4518	1.1301	4.4636	4.7652	0.23007	5.5959	2.6316	5.7423	5.0332	5.0332
0.09	5.0979	0	5.0979	4.5352	0.26794	0.63207	0.63207	4.5352	3.6351	4.5352	3.6351	4.9538	1.33E-15	5.0979	3.9656	3.281	5.2443	4.5352	2.1336	1.3585	4.9538	4.9538	5.1952	3.6351	0	5.2443	4.5352	4.5352	5.1952	4.5352	4.5352	5.1952	2.9087	0.83066	4.7652	4.5352	0.97706	1.3585	5.2443	5.1952	0	4.5352	3.6351	0.30159	4.7652	1.3585	5.1952	4.9538	4.9538
0.1	4.6122	1.1301	4.1332	4.3217	0.33048	0.63207	0.72642	4.3217	2.2767	3.3336	2.2767	4.5632	1.1301	4.6122	3.9031	1.8922	4.5632	4.3217	0.72642	4.22E-15	4.5632	3.9031	4.6122	3.6351	0	4.4658	4.3217	4.3217	4.6122	4.3217	4.3217	4.3217	1.5015	1.6091	3.6351	4.3217	1.5601	1.33E-15	4.5632	4.6122	1.1301	4.3217	2.2767	0.35416	3.6351	1.33E-15	4.3217	4.5632	4.5632
0.11	3.8367	2.1892	2.9087	3.8367	0.37226	1.8565	0.77512	3.8367	0.77512	1.9225	0.77512	3.8858	2.1892	3.8367	3.5953	0.38448	3.5953	3.8367	0.72642	1.3585	3.8858	2.6071	3.7394	3.4067	0	3.4067	3.8367	3.8367	3.7394	3.8367	3.8367	3.1767	4.22E-15	2.2865	2.2767	3.8367	2.0451	1.3585	3.5953	3.7394	2.1892	3.8367	0.77512	0.38448	2.2767	1.3585	3.1767	3.8858	3.8858
0.12	2.8202	3.1107	1.5015	3.1107	0.39064	2.9643	0.77512	3.1107	0.77512	0.39064	0.77512	2.9643	3.1107	2.8202	3.0616	0.3661	2.4016	3.1107	2.1336	2.6316	2.9643	1.1474	2.6316	2.9643	0	2.1336	3.1107	3.1107	2.6316	3.1107	3.1107	1.832	1.5015	2.8202	0.77512	3.1107	2.4016	2.6316	2.4016	2.6316	3.1107	3.1107	0.77512	0.39064	0.77512	2.6316	1.832	2.9643	2.9643
0.13	1.6264	3.8367	2.78E-15	2.1892	0.38448	3.8858	0.72642	2.1892	2.2767	1.1658	2.2767	1.8565	3.8367	1.6264	2.3355	1.0569	1.0569	2.1892	3.4067	3.7394	1.8565	0.38448	1.3585	2.3355	0	0.72642	2.1892	2.1892	1.3585	2.1892	2.1892	0.37226	2.9087	3.1767	0.77512	2.1892	2.6071	3.7394	1.0569	1.3585	3.8367	2.1892	2.2767	0.38448	0.77512	3.7394	0.37226	1.8565	1.8565
0.14	0.33048	4.3217	1.5015	1.1301	1.1109	4.5632	0.63207	1.1301	3.6351	1.1354	3.6351	0.63207	4.3217	0.33048	1.4627	0.90001	0.35416	1.1301	4.4658	4.6122	0.63207	1.8922	0	1.5601	0	0.72642	1.1301	1.1301	1.33E-15	1.1301	1.1301	1.1109	4.1332	3.3336	2.2767	1.1301	2.6489	4.6122	0.35416	1.33E-15	4.3217	1.1301	3.6351	1.5015	2.2767	4.6122	1.1109	0.63207	0.63207
0.15	0.98623	4.5352	2.9087	2.66E-15	2.1336	4.9538	0.49801	1.33E-15	4.7652	0.30159	4.7652	0.63207	4.5352	0.98623	0.49801	0.68657	1.743	1.33E-15	5.2443	5.1952	0.63207	1.7675	1.3585	0.68657	0	2.1336	1.33E-15	1.33E-15	1.3585	0	1.33E-15	2.5243	5.0979	3.281	3.6351	1.33E-15	2.5243	5.1952	1.743	1.3585	4.5352	1.33E-15	4.7652	2.1336	3.6351	5.1952	2.5243	0.63207	0.63207
0.16	2.241	4.4636	4.1332	1.1301	2.6316	5.0332	0.33265	1.1301	5.5959	0.23007	5.5959	1.8565	4.4636	2.241	0.49801	0.42999	3.0223	1.1301	5.6932	5.4518	1.8565	0.7996	2.6316	0.23007	0	3.4067	1.1301	1.1301	2.6316	1.1301	1.1301	2.2655	5.7423	3.0223	4.7652	1.1301	2.241	5.4518	3.0223	2.6316	4.4636	1.1301	5.5959	2.6316	4.7652	5.4518	2.2655	1.8565	1.8565
0.17	3.3549	4.1117	5.0979	2.1892	2.9643	4.7963	0.1464	2.1892	6.0749	0.14409	6.0749	2.9643	4.1117	3.3549	1.4627	0.1464	2.5982	2.1892	5.7845	5.3658	2.9643	0.56272	3.7394	1.1323	0	4.4658	2.1892	2.1892	3.7394	2.1892	2.1892	1.1323	6.0259	2.5736	5.5959	2.1892	2.5736	5.3658	2.5982	3.7394	4.1117	2.1892	6.0749	2.9643	5.5959	5.3658	1.1323	2.9643	2.9643
0.18	2.7446	3.5013	5.7423	3.1107	3.1107	4.258	0.049057	3.1107	6.1723	0.049057	6.1723	3.8858	3.5013	2.7446	2.3355	0.1464	1.2786	3.1107	5.5122	4.9427	3.8858	0.29049	4.6122	1.9633	0	5.2443	3.1107	3.1107	4.6122	3.1107	3.1107	0.70912	5.9309	2.72	6.0749	3.1107	3.1107	4.9427	1.2786	4.6122	3.5013	3.1107	6.1723	3.1107	6.0749	4.9427	0.70912	3.8858	3.8858
0.19	1.2296	2.671	6.0259	3.8367	3.0616	3.4523	0.24143	3.8367	5.8818	0.049057	5.8818	4.5632	2.671	1.2296	3.0616	0.42999	0.66006	3.8367	4.8936	4.209	4.5632	4.44E-16	5.1952	2.671	0	5.6932	3.8367	3.8367	5.1952	3.8367	3.8367	0.24143	5.4632	3.0616	6.1723	3.8367	3.0616	4.209	0.66006	5.1952	2.671	3.8367	5.8818	3.0616	6.1723	4.209	0.24143	4.5632	4.5632
0.2	0.41863	2.0389	5.9309	4.3217	2.8202	2.4295	0.41863	4.3217	5.2217	0.14409	5.2217	4.9538	2.4295	0.41863	3.5953	0.68657	1.33E-15	4.3217	3.9676	3.2108	4.9538	0.29049	5.4518	3.2108	0	5.7845	4.3217	4.3217	5.4518	4.3217	4.3217	0.24143	4.6522	2.8202	5.8818	4.3217	2.8202	3.2108	1.33E-15	5.4518	2.4295	4.3217	5.2217	2.8202	5.8818	3.2108	0.24143	4.9538	4.9538
0.21	0.41863	1.2542	5.4632	4.5352	2.4016	1.6203	0.56953	4.5352	4.2336	0.23007	4.2336	5.0332	2.4016	0.41863	3.9031	0.90001	0.66006	4.5352	2.7922	2.0109	5.0332	0.56272	5.3658	2.0355	0	5.5122	4.5352	4.5352	5.3658	4.5352	4.5352	0.70912	3.5489	2.4016	5.2217	4.5352	2.4016	2.0109	0.66006	5.3658	2.4016	4.5352	4.2336	3.189	5.2217	2.0109	0.70912	5.0332	5.0332
0.22	1.2296	8.88E-16	4.6522	4.4636	2.2227	0.68464	0.68464	4.4636	2.9794	0.30159	2.9794	4.7963	1.832	1.2296	3.9656	1.0569	1.2786	4.4636	1.4414	0.68464	4.7963	0.7996	4.9427	1.11E-15	0	4.8936	4.4636	4.4636	4.9427	4.4636	4.4636	1.1323	2.2227	1.832	4.2336	4.4636	1.832	1.4414	1.2786	4.9427	1.832	4.4636	2.9794	4.1821	4.2336	1.4414	1.1323	4.7963	4.7963
0.23	1.9633	1.2542	3.5489	4.1117	2.2948	0.68464	0.75674	4.1117	1.538	0.35416	1.538	4.258	1.1474	1.9633	3.779	1.1474	1.8169	4.1117	0.75674	0.68464	4.258	0.98623	4.209	1.2542	0	3.9676	4.1117	4.1117	4.209	4.1117	4.1117	1.4842	0.75674	1.1474	2.9794	4.1117	1.1474	1.1474	1.8169	4.209	1.1474	4.1117	1.538	5.0229	2.9794	1.1474	1.4842	4.258	4.258
0.24	2.5736	2.4295	2.2227	3.5013	2.2227	2.0109	0.78128	3.5013	2.78E-15	0.38448	0.78128	3.4523	0.39064	2.5736	3.3549	1.1658	2.241	3.5013	0.39064	2.0109	3.4523	1.1109	3.2108	2.4295	0	2.7922	3.5013	3.5013	3.2108	3.5013	3.5013	1.743	1.39E-15	0.39064	1.538	3.5013	0.39064	0.39064	2.241	3.2108	0.39064	3.5013	2.05E-15	5.7306	1.538	0.39064	1.743	3.4523	3.4523
0.25	3.0223	3.4523	0.75674	2.671	2.0109	3.2108	0.75674	2.671	0.78128	0.39064	0.75674	2.4295	0.39064	3.0223	2.72	1.1109	2.5243	2.671	0.39064	3.2108	2.4295	1.1658	2.0109	3.4523	0	1.4414	2.671	2.671	2.0109	2.671	2.671	1.8922	0.39064	0.39064	2.11E-15	2.671	2.22E-16	0.39064	2.5243	2.0109	0.39064	2.671	0.78128	6.3295	2.28E-15	0.39064	1.8922	2.4295	2.4295
0.26	1.7675	2.7446	0.75674	3.1863	3.1863	2.6955	1.4659	3.1863	0.3661	1.1412	2.1981	2.7676	0.3661	1.7675	3.4277	2.4997	1.1354	3.1863	0.3661	2.6955	2.7676	0.3661	2.1981	2.7446	0	1.5135	3.1863	3.1863	2.1981	3.1863	3.1863	0.40903	0.3661	1.1536	1.1536	3.1863	1.5135	0.3661	1.1354	2.1981	0.3661	3.1863	0.3661	8.3604	0.024545	0.3661	0.40903	2.7676	2.7676
0.27	0.33048	1.1323	2.2227	4.2336	4.8936	1.2786	0.56953	4.2336	1.832	3.3336	4.2336	3.664	1.832	0.33048	4.6522	4.4636	1.0569	4.2336	1.832	1.2786	3.664	2.6071	2.9794	1.1323	0	2.2227	4.2336	4.2336	2.9794	4.2336	4.2336	1.832	1.832	4.1821	4.1821	4.2336	3.664	1.832	1.0569	2.9794	1.832	4.2336	1.832	10.974	1.4414	1.832	1.832	3.664	3.664
0.28	1.6264	0.23007	3.5489	4.2336	5.5122	0.56272	0.41863	4.2336	2.4016	4.5352	5.2217	3.5489	2.7922	1.6264	4.8031	5.3658	2.4016	4.2336	2.4016	0.56272	3.5489	3.9031	2.7922	0.23007	0	3.189	4.2336	4.2336	2.7922	4.2336	4.2336	3.1767	2.4016	6.2771	6.2771	4.2336	4.8031	2.4016	2.4016	2.7922	1.6141	4.2336	2.4016	12.548	2.4016	2.4016	3.1767	3.5489	3.5489
0.29	2.8202	0.68657	4.6522	3.9676	5.7845	0.18856	0.24143	3.9676	2.8202	5.4518	5.8818	3.2108	3.9676	2.8202	4.6522	5.9309	3.5953	3.9676	2.8202	0.18856	3.2108	4.9538	3.2108	0.68657	0	5.1702	3.9676	3.9676	2.4295	3.9676	3.9676	4.3217	2.8202	8.1601	8.1601	3.9676	5.6404	2.8202	3.5953	2.4295	0.47013	3.9676	2.8202	13.81	2.8202	2.8202	4.3217	3.2108	3.2108
0.3	3.8367	1.5601	5.4632	3.4523	5.6932	0.928	0.049057	3.4523	3.0616	6.0259	6.1723	3.4523	4.8936	3.8367	4.209	6.1232	4.5632	3.4523	3.0616	0.928	3.4523	5.6932	4.209	1.5601	0	6.9372	3.4523	3.4523	2.671	3.4523	3.4523	5.1952	3.0616	9.7817	9.7817	3.4523	6.1232	3.8491	4.5632	2.671	0.81395	3.4523	3.0616	14.722	3.0616	3.8491	5.1952	3.4523	3.4523
0.31	4.6122	2.3355	5.9309	2.72	5.2443	1.6091	0.1464	2.72	3.1107	6.2213	6.0749	4.258	5.5122	4.6122	3.5013	5.9309	5.2443	2.72	3.8982	1.6091	4.258	6.0749	4.9427	2.3355	0	8.4506	2.72	3.5013	3.1107	3.5013	2.72	5.7423	3.1107	11.105	11.105	2.72	6.2213	5.4607	5.2443	3.1107	2.2293	2.72	3.1107	15.258	3.1107	5.4607	5.7423	4.258	4.258
0.32	5.0979	2.9643	6.0259	2.5736	4.4658	2.1892	0.33265	2.5736	2.9643	6.0259	5.5959	4.7963	5.7845	5.0979	3.3549	5.3658	5.5959	2.5736	5.3143	2.1892	4.7963	6.0749	5.3658	2.9643	0	9.6844	2.5736	4.1117	2.9643	4.1117	2.5736	5.9285	3.7518	12.107	12.107	2.5736	5.9285	6.8398	5.5959	2.9643	3.7558	2.5736	2.9643	15.407	3.3549	6.8398	5.9285	4.7963	4.7963
0.33	5.2632	3.4067	5.7423	2.6316	3.4067	2.6316	0.49801	2.6316	2.6316	5.4518	4.7652	5.0332	5.6932	5.2632	3.779	4.4636	5.5959	2.6316	6.5072	2.6316	5.0332	5.6932	5.4518	3.4067	0	10.626	2.6316	4.4636	2.6316	4.4636	2.6316	5.7423	4.9817	12.778	12.778	2.6316	5.2632	7.9716	5.5959	2.6316	5.3627	2.6316	3.4191	15.173	3.779	7.9716	5.7423	5.0332	5.0332
0.34	5.0979	3.6351	5.0979	2.1336	2.1336	2.9087	0.63207	2.1336	2.1336	4.5352	3.6351	4.9538	5.2443	5.0979	3.9656	3.281	5.2443	2.1336	7.4736	2.9087	4.9538	4.9538	5.1952	3.6351	0	11.276	2.1336	4.5352	2.1336	4.5352	2.1336	5.1952	6.0092	13.124	13.124	2.1336	4.2672	8.8537	5.2443	2.1336	7.0088	2.1336	4.4837	14.576	3.9656	8.8537	5.1952	4.9538	4.9538
0.35	4.6122	3.6351	4.1332	1.5015	0.72642	3.0031	0.72642	1.5015	1.5015	3.3336	2.2767	4.5632	4.4658	4.6122	3.9031	1.8922	4.5632	1.5015	8.2217	3.0031	4.5632	3.9031	4.6122	3.6351	0	11.648	1.5015	4.3217	1.5015	4.3217	1.5015	4.3217	6.8415	13.162	13.162	1.5015	3.0031	9.4958	4.5632	1.5015	8.6448	1.5015	5.3771	13.649	3.9031	9.4958	4.3217	4.5632	4.5632
0.36	3.8367	3.4067	2.9087	0.77512	0.72642	2.9087	0.77512	0.77512	0.77512	1.9225	0.77512	3.8858	3.4067	3.8367	3.5953	0.38448	3.5953	1.1658	8.7694	2.9087	3.8858	2.6071	3.7394	3.4067	0	11.765	0.77512	3.8367	0.77512	3.8367	0.77512	3.1767	7.4952	12.923	12.923	0.77512	1.5502	9.9175	3.5953	0.77512	10.215	0.77512	6.1151	12.436	3.5953	9.9175	3.1767	3.8858	3.8858
0.37	2.8202	2.9643	1.5015	0	2.1336	2.6316	0.77512	0	2.78E-15	0.39064	0.77512	2.9643	2.1336	2.8202	3.0616	0.39064	2.4016	1.1474	9.1424	2.6316	2.9643	1.1474	2.6316	2.9643	0	11.661	0	3.1107	0	3.1107	0	1.832	7.9943	12.443	12.443	0	0	10.146	2.4016	0	11.661	0	6.7201	10.99	3.0616	10.146	1.832	2.9643	2.9643
0.38	1.6264	2.3355	4.22E-15	0.77512	3.4067	2.1892	0.72642	0.77512	0.77512	1.1658	2.2767	1.8565	0.72642	1.6264	2.3355	0.77512	1.0569	1.0569	9.3712	2.1892	1.8565	0.38448	1.3585	2.3355	0	11.372	0.77512	2.1892	0.38448	2.1892	0.77512	0.37226	8.3673	11.766	11.766	0.77512	1.5502	10.215	1.0569	0.01237	12.923	0.77512	7.2192	9.3712	2.3355	10.215	0.37226	1.8565	1.8565
0.39	0.33048	1.5601	1.5015	1.1109	4.4658	1.6091	0.63207	1.5015	1.5015	1.8922	3.6351	0.63207	0.72642	0.33048	1.4627	1.1109	0.35416	0.90001	9.4887	1.6091	0.63207	1.1109	2.66E-15	1.5601	0	10.941	1.5015	1.1301	0.35416	1.1301	1.5015	1.1109	8.6448	10.941	10.941	1.5015	3.0031	10.159	0.35416	0.84852	13.944	1.1109	7.6409	7.6409	1.4627	10.159	1.1109	0.63207	0.63207
0.4	0.98623	0.68657	2.9087	0.98623	5.2443	0.928	0.49801	1.743	2.1336	2.1336	4.7652	0.63207	2.1336	0.98623	0.49801	0.98623	1.743	0.68657	9.5273	0.928	0.63207	0.98623	1.3585	0.68657	0	10.408	1.743	0	0.30159	0	1.743	2.5243	8.8567	10.014	10.014	1.743	4.2672	10.014	1.743	1.7419	14.675	0.98623	8.0127	5.8607	0.49801	10.014	1.743	0.63207	0.63207
0.41	2.241	0.23007	4.1332	0.7996	5.6932	0.18856	0.33265	1.4842	2.6316	2.6316	5.5959	1.8565	3.4067	2.241	0.49801	0.7996	2.241	0.42999	9.5159	0.18856	1.8565	0.7996	2.6316	0.23007	0	9.8111	1.4842	1.1301	0.23007	1.1301	1.4842	3.0223	9.0292	9.0292	9.0292	1.4842	5.2632	9.8111	2.241	2.7083	15.074	0.7996	8.3586	4.0885	0.49801	9.8111	1.4842	1.8565	1.8565
0.42	3.3549	1.1323	5.0979	0.56272	5.7845	0.56272	0.1464	1.1323	2.9643	2.9643	6.0749	2.9643	4.4658	2.5736	1.4627	0.56272	1.8169	0.1464	9.4784	0.56272	2.9643	0.56272	3.7394	1.1323	0	9.1833	1.1323	2.1892	0.14409	2.1892	1.1323	2.9643	9.1833	8.026	8.026	1.1323	5.9285	9.5773	1.8169	3.7558	15.112	0.56272	8.6966	2.3757	1.4627	9.5773	1.1323	2.9643	2.9643
0.43	3.5013	1.9633	5.7423	0.29049	5.5122	1.2786	0.049057	0.70912	3.1107	3.1107	6.1723	3.8858	5.2443	1.9633	2.3355	0.29049	1.2786	0.1464	9.4309	1.2786	3.8858	0.29049	4.6122	1.9633	0	8.5502	0.70912	3.1107	0.049057	3.1107	0.70912	3.1107	9.332	7.0357	7.0357	0.70912	6.2213	9.332	1.2786	4.8836	14.772	0.29049	9.0369	0.76489	2.3355	9.332	0.70912	3.8858	3.8858
0.44	3.0616	2.671	6.0259	8.88E-16	4.8936	1.9142	0.24143	0.24143	3.8491	3.0616	5.8818	4.5632	5.6932	1.2296	3.0616	8.88E-16	0.66006	0.42999	9.3811	1.9142	4.5632	8.88E-16	5.1952	2.671	0	7.9287	0.24143	3.8367	0.049057	3.8367	0.24143	2.671	9.48	6.0808	6.0808	0.24143	6.1232	9.0859	0.66006	6.0808	14.052	0	9.3811	0.71156	3.0616	9.0859	0.24143	4.5632	4.5632
0.45	2.8202	3.2108	5.9309	0.29049	3.9676	2.4295	0.41863	0.24143	5.1702	2.8202	5.2217	4.9538	5.7845	0.41863	3.5953	0.29049	0	0.68657	9.3274	2.4295	4.9538	0.29049	5.4518	2.4295	0	7.3262	0.24143	4.3217	0.14409	4.3217	0.24143	1.6728	9.6225	5.1741	5.1741	0.24143	5.6404	8.8407	0	7.3262	12.967	0.29049	9.7214	2.0327	3.5953	8.8407	0.24143	4.9538	4.9538
0.46	2.4016	2.0355	5.4632	0.56272	2.7922	2.7922	0.56953	0.70912	6.2771	2.4016	4.2336	5.0332	5.5122	0.41863	3.9031	0.56272	0.66006	0.90001	9.2593	2.7922	5.0332	0.56272	5.3658	1.2542	0	6.7409	0.70912	4.5352	0.23007	4.5352	0.70912	0.56953	9.746	4.3186	4.3186	0.70912	4.8031	8.5887	0.66006	8.5887	11.544	0.56272	10.041	3.189	3.9031	8.5887	0.70912	5.0332	5.0332
0.47	1.832	6.66E-16	4.6522	0.7996	1.4414	1.4659	0.68464	1.1323	7.172	1.4414	2.9794	4.7963	4.8936	1.2296	3.9656	0.7996	1.2786	1.0569	9.1582	1.4659	4.7963	0.7996	4.9427	1.78E-15	0	6.1623	1.1323	4.4636	0.30159	4.4636	1.1323	0.56953	9.8288	3.5079	3.5079	1.1323	3.664	8.3143	1.2786	9.8288	9.8263	0.7996	10.316	4.1821	3.9656	8.3143	1.1323	4.7963	4.7963
0.48	1.1474	1.2542	3.5489	0.98623	1.5135	0.68464	0.75674	1.4842	7.8675	3.11E-15	1.538	4.258	3.9676	1.9633	3.779	0.98623	1.8169	1.1474	8.999	0.68464	4.258	0.98623	4.209	1.2542	0	5.5727	1.4842	4.1117	0.35416	4.1117	1.4842	1.6728	9.8429	2.7282	2.7282	1.4842	2.2948	7.995	1.8169	11	7.8675	0.98623	10.513	5.0229	3.779	7.995	1.4842	4.258	4.258
0.49	0.78128	2.4295	2.2227	1.1109	2.2227	2.0109	1.39E-15	1.743	8.3849	1.4414	2.78E-15	3.4523	2.7922	2.5736	3.3549	1.1109	2.241	1.1658	8.7518	2.0109	3.4523	1.1109	3.2108	2.4295	0	4.9493	1.743	3.5013	0.38448	3.5013	1.743	2.671	9.7557	1.9594	1.9594	1.743	0.78128	7.6037	2.241	12.052	5.7306	1.1109	10.6	5.7306	3.3549	7.6037	1.743	3.4523	3.4523
0.5	0.75674	3.4523	1.538	1.1658	2.7922	3.2108	1.538	1.8922	8.7518	2.7922	0.75674	2.4295	2.2227	3.0223	2.72	1.1658	2.5243	1.1109	8.3849	3.2108	3.2108	1.1658	2.0109	3.4523	0	4.2662	1.8922	2.671	0.39064	2.671	1.8922	3.5013	9.5331	1.1781	1.1781	1.8922	0.78128	7.1108	2.5243	12.932	3.4849	1.1658	10.537	6.3295	2.72	7.1108	1.8922	2.4295	2.4295
0.51	0	0	0	0.39064	0	0	2.2227	1.1658	9.7557	3.2108	0	2.0109	0	2.5243	2.671	0.39064	1.8922	1.743	7.1108	0	0	0.39064	1.4414	3.1107	0	2.7407	1.1658	2.4295	0.38448	2.4295	1.1658	3.3549	8.3849	0.39685	0.39685	1.1658	0.3661	5.7306	1.8922	12.833	1.9594	0.39064	9.5331	7.6037	2.671	5.7306	1.1658	2.0109	2.0109
0.52	0	0	0	0.77512	0	0	2.4016	0	10.99	3.0616	0	1.832	0	1.5015	2.8202	0.77512	0.77512	2.6316	5.3399	0	0	0.77512	1.1474	0	0	0.78749	0	2.4016	1.5015	2.4016	0	2.6316	6.7201	2.3501	2.3501	0	0	3.8756	0.77512	12.148	0.78749	0.77512	7.9943	9.1424	2.8202	3.8756	0	1.832	1.832
0.53	0	0	0	1.5015	0	0	2.8202	0.77512	11.661	3.1107	0	1.1474	0	0.77512	2.4016	1.5015	0	2.9643	3.8756	0	0	1.5015	0.39064	0	0	0.78749	0.77512	1.832	2.1336	1.832	0.77512	2.1336	5.3399	3.8756	3.8756	0.77512	0	2.3501	0	11.661	0.78749	1.5015	6.7201	10.146	2.4016	2.3501	0.77512	1.1474	1.1474
0.54	0	0	0	2.1336	0	0	3.0616	1.5015	12.148	2.9643	0	0.39064	0	0	1.832	2.1336	0.77512	3.1107	2.3501	0	0	2.1336	0.39064	0	0	2.3501	1.5015	1.1474	2.6316	1.1474	1.5015	1.5015	3.8756	5.3399	5.3399	1.5015	0	0.78749	0.77512	10.99	2.3501	2.1336	5.3399	10.99	1.832	0.78749	1.5015	0.39064	0.39064
0.55	0	0	0	2.6316	0	0	2.72	2.1336	12.443	2.6316	0	0.39064	0	0.77512	1.1474	2.6316	1.5015	3.0616	0.78749	0	0	2.6316	0.3661	0	0	3.8756	2.1336	0.39064	2.9643	0.39064	2.1336	0.77512	2.3501	6.7201	6.7201	2.1336	0	0.78749	1.5015	10.146	3.8756	2.6316	3.8756	11.661	1.1474	0.78749	2.1336	3.33E-16	0.39064
0.56	0	0	0	2.9643	0	0	0	2.6316	12.542	2.1336	0	0.3661	0	1.5015	0.39064	2.9643	2.1336	2.8202	0.78749	0	0	2.9643	1.832	0	0	5.3399	2.6316	0.39064	3.1107	0.39064	2.6316	0	0.78749	7.9943	7.9943	2.6316	0	2.3501	2.1336	9.1424	5.3399	2.9643	2.3501	12.148	0.39064	2.3501	2.6316	0	0.3661
0.57	0	0	0	3.1107	0	0	0	2.9643	12.443	1.5015	0	1.832	0	2.1336	0.39064	3.1107	2.6316	2.4016	2.3501	0	0	3.1107	2.4016	0	0	6.7201	2.9643	0.3661	3.0616	0.3661	2.9643	0.77512	0.78749	9.1424	9.1424	2.9643	0	3.8756	2.6316	7.9943	6.7201	3.1107	0.78749	12.443	0.39064	3.8756	2.9643	0	1.832
0.58	0	0	0	3.0616	0	0	0	3.1107	12.148	0.77512	0	2.4016	0	2.6316	0.3661	3.0616	2.9643	1.832	3.8756	0	0	3.0616	2.8202	0	0	7.9943	3.1107	1.832	2.8202	1.832	3.1107	1.5015	2.3501	10.146	10.146	3.1107	0	5.3399	2.9643	6.7201	7.9943	3.0616	0.78749	13.329	0.3661	5.3399	3.1107	0	2.4016
0.59	0	0	0	2.8202	0	0	0	3.0616	11.661	0	0	2.8202	0	2.9643	1.832	2.8202	3.1107	1.1474	5.3399	0	0	2.8202	3.0616	0	0	9.1424	3.0616	2.4016	2.7922	2.4016	3.0616	2.1336	3.8756	11.778	10.99	3.0616	0	6.7201	3.1107	5.3399	9.1424	2.8202	2.3501	0	2.2227	6.7201	3.0616	0	2.8202
0.6	0	0	0	2.4016	0	0	0	2.8202	10.99	0.77512	0	3.0616	0	3.1107	2.4016	2.4016	3.0616	0.39064	6.7201	0	0	2.4016	3.1107	0	0	10.146	2.8202	2.8202	0	2.8202	2.8202	3.0223	5.3399	0	11.661	2.8202	0	7.9943	3.0616	3.8756	10.146	2.4016	3.8756	0	0	7.9943	2.8202	0	3.0616
0.61	0	0	0	1.832	0	0	0	2.4016	10.146	1.5015	0	3.1107	0	3.0616	2.8202	1.832	2.8202	0.39064	7.9943	0	0	1.832	2.9643	0	0	10.99	2.4016	3.0616	0	3.0616	2.4016	0	6.7201	0	12.148	2.4016	0	9.1424	2.8202	2.3501	10.99	1.832	5.3399	0	0	9.1424	2.4016	0	3.1107
0.62	0	0	0	1.1474	0	0	0	1.832	9.1424	2.1336	0	2.9643	0	2.8202	3.0616	1.1474	2.4016	0.3661	9.1424	0	0	1.1474	2.6316	0	0	11.661	1.832	3.1107	0	3.1107	1.832	0	7.9943	0	12.443	1.832	0	10.146	2.4016	0.78749	11.661	1.1474	6.7201	0	0	10.146	1.832	0	2.9643
0.63	0	0	0	0.39064	0	0	0	1.1474	7.9943	2.6316	0	2.6316	0	2.4016	3.1107	0.39064	1.832	1.832	10.146	0	0	0.39064	2.1336	0	0	12.148	1.1474	2.9643	0	2.9643	1.1474	0	9.1424	0	12.542	1.1474	0	10.99	1.832	0.78749	12.148	0.39064	7.9943	0	0	10.99	1.1474	0	2.6316
0.64	0	0	0	0.39064	0	0	0	0.39064	6.7201	2.9643	0	2.1336	0	1.832	2.9643	0.39064	1.1474	2.4016	10.99	0	0	0.39064	1.5015	0	0	12.443	0.78128	2.6316	0	2.6316	0.39064	0	10.146	0	12.443	0.39064	0	11.661	1.1474	2.3501	12.443	0.39064	9.1424	0	0	11.661	0.39064	0	2.1336
0.65	0	0	0	0.3661	0	0	0	0.39064	5.3399	3.1107	0	1.5015	0	1.1474	2.6316	0.3661	0.39064	2.8202	11.661	0	0	0.3661	0.77512	0	0	12.542	0	2.1336	0	2.1336	0.39064	0	10.99	0	12.148	1.67E-16	0	12.148	0.39064	3.8756	12.542	0.3661	10.146	0	0	12.148	0.39064	0	1.5015
0.66	0	0	0	1.832	0	0	0	0.3661	3.8756	3.0616	0	0.77512	0	0.39064	2.1336	1.832	0.39064	3.0616	12.148	0	0	1.832	0	0	0	12.443	0	1.5015	0	1.5015	0.3661	0	11.661	0	11.661	0	0	12.443	1.67E-16	5.3399	12.443	1.832	10.99	0	0	12.443	0.3661	0	0.77512
0.67	0	0	0	2.4016	0	0	0	1.832	2.3501	2.8202	0	0	0	0.39064	1.8922	2.4016	0.3661	3.1107	12.443	0	0	2.4016	0.77512	0	0	12.148	0	0.77512	0	1.1658	1.832	0	12.148	0	10.99	0	0	12.542	0	6.7201	12.148	2.4016	11.661	0	0	12.542	1.832	0	0
0.68	0	0	0	2.8202	0	0	0	2.4016	6.66E-16	2.4016	0	0.77512	0	0.3661	0	2.8202	1.832	2.9643	13.329	0	0	3.2108	1.5015	0	0	11.661	0	0	0	0	2.4016	0	13.23	0	10.146	0	0	12.443	0	7.9943	11.661	2.8202	12.148	0	0	12.443	2.4016	0	0.77512
0.69	0	0	0	3.4523	0	0	0	3.2108	0	2.2227	0	1.1109	0	2.2227	0	3.4523	2.7922	3.0223	0	0	0	0	1.743	0	0	11.778	0	0.38448	0	0	3.2108	0	0	0	9.9299	0	0	12.935	0	9.9299	11.778	3.4523	13.23	0	0	12.935	3.2108	0	1.1109
0.7	0	0	0	0	0	0	0	0	0	0	0	0	0	0	0	0	0	0	0	0	0	0	0	0	0	0	0	0	0	0	0	0	0	0	0	0	0	0	0	0	0	0	0	0	0	0	0	0	0
0.71	0	0	0	0	0	0	0	0	0	0	0	0	0	0	0	0	0	0	0	0	0	0	0	0	0	0	0	0	0	0	0	0	0	0	0	0	0	0	0	0	0	0	0	0	0	0	0	0	0
0.72	0	0	0	0	0	0	0	0	0	0	0	0	0	0	0	0	0	0	0	0	0	0	0	0	0	0	0	0	0	0	0	0	0	0	0	0	0	0	0	0	0	0	0	0	0	0	0	0	0
0.73	0	0	0	0	0	0	0	0	0	0	0	0	0	0	0	0	0	0	0	0	0	0	0	0	0	0	0	0	0	0	0	0	0	0	0	0	0	0	0	0	0	0	0	0	0	0	0	0	0
0.74	0	0	0	0	0	0	0	0	0	0	0	0	0	0	0	0	0	0	0	0	0	0	0	0	0	0	0	0	0	0	0	0	0	0	0	0	0	0	0	0	0	0	0	0	0	0	0	0	0
0.75	0	0	0	0	0	0	0	0	0	0	0	0	0	0	0	0	0	0	0	0	0	0	0	0	0	0	0	0	0	0	0	0	0	0	0	0	0	0	0	0	0	0	0	0	0	0	0	0	0
0.76	0	0	0	0	0	0	0	0	0	0	0	0	0	0	0	0	0	0	0	0	0	0	0	0	0	0	0	0	0	0	0	0	0	0	0	0	0	0	0	0	0	0	0	0	0	0	0	0	0
0.77	0	0	0	0	0	0	0	0	0	0	0	0	0	0	0	0	0	0	0	0	0	0	0	0	0	0	0	0	0	0	0	0	0	0	0	0	0	0	0	0	0	0	0	0	0	0	0	0	0
0.78	0	0	0	0	0	0	0	0	0	0	0	0	0	0	0	0	0	0	0	0	0	0	0	0	0	0	0	0	0	0	0	0	0	0	0	0	0	0	0	0	0	0	0	0	0	0	0	0	0
0.79	0	0	0	0	0	0	0	0	0	0	0	0	0	0	0	0	0	0	0	0	0	0	0	0	0	0	0	0	0	0	0	0	0	0	0	0	0	0	0	0	0	0	0	0	0	0	0	0	0
0.8	0	0	0	0	0	0	0	0	0	0	0	0	0	0	0	0	0	0	0	0	0	0	0	0	0	0	0	0	0	0	0	0	0	0	0	0	0	0	0	0	0	0	0	0	0	0	0	0	0
0.81	0	0	0	0	0	0	0	0	0	0	0	0	0	0	0	0	0	0	0	0	0	0	0	0	0	0	0	0	0	0	0	0	0	0	0	0	0	0	0	0	0	0	0	0	0	0	0	0	0
0.82	0	0	0	0	0	0	0	0	0	0	0	0	0	0	0	0	0	0	0	0	0	0	0	0	0	0	0	0	0	0	0	0	0	0	0	0	0	0	0	0	0	0	0	0	0	0	0	0	0
0.83	0	0	0	0	0	0	0	0	0	0	0	0	0	0	0	0	0	0	0	0	0	0	0	0	0	0	0	0	0	0	0	0	0	0	0	0	0	0	0	0	0	0	0	0	0	0	0	0	0
0.84	0	0	0	0	0	0	0	0	0	0	0	0	0	0	0	0	0	0	0	0	0	0	0	0	0	0	0	0	0	0	0	0	0	0	0	0	0	0	0	0	0	0	0	0	0	0	0	0	0
0.85	0	0	0	0	0	0	0	0	0	0	0	0	0	0	0	0	0	0	0	0	0	0	0	0	0	0	0	0	0	0	0	0	0	0	0	0	0	0	0	0	0	0	0	0	0	0	0	0	0
0.86	0	0	0	0	0	0	0	0	0	0	0	0	0	0	0	0	0	0	0	0	0	0	0	0	0	0	0	0	0	0	0	0	0	0	0	0	0	0	0	0	0	0	0	0	0	0	0	0	0
0.87	0	0	0	0	0	0	0	0	0	0	0	0	0	0	0	0	0	0	0	0	0	0	0	0	0	0	0	0	0	0	0	0	0	0	0	0	0	0	0	0	0	0	0	0	0	0	0	0	0
0.88	0	0	0	0	0	0	0	0	0	0	0	0	0	0	0	0	0	0	0	0	0	0	0	0	0	0	0	0	0	0	0	0	0	0	0	0	0	0	0	0	0	0	0	0	0	0	0	0	0
0.89	0	0	0	0	0	0	0	0	0	0	0	0	0	0	0	0	0	0	0	0	0	0	0	0	0	0	0	0	0	0	0	0	0	0	0	0	0	0	0	0	0	0	0	0	0	0	0	0	0
0.9	0	0	0	0	0	0	0	0	0	0	0	0	0	0	0	0	0	0	0	0	0	0	0	0	0	0	0	0	0	0	0	0	0	0	0	0	0	0	0	0	0	0	0	0	0	0	0	0	0
0.91	0	0	0	0	0	0	0	0	0	0	0	0	0	0	0	0	0	0	0	0	0	0	0	0	0	0	0	0	0	0	0	0	0	0	0	0	0	0	0	0	0	0	0	0	0	0	0	0	0
0.92	0	0	0	0	0	0	0	0	0	0	0	0	0	0	0	0	0	0	0	0	0	0	0	0	0	0	0	0	0	0	0	0	0	0	0	0	0	0	0	0	0	0	0	0	0	0	0	0	0
0.93	0	0	0	0	0	0	0	0	0	0	0	0	0	0	0	0	0	0	0	0	0	0	0	0	0	0	0	0	0	0	0	0	0	0	0	0	0	0	0	0	0	0	0	0	0	0	0	0	0
0.94	0	0	0	0	0	0	0	0	0	0	0	0	0	0	0	0	0	0	0	0	0	0	0	0	0	0	0	0	0	0	0	0	0	0	0	0	0	0	0	0	0	0	0	0	0	0	0	0	0
0.95	0	0	0	0	0	0	0	0	0	0	0	0	0	0	0	0	0	0	0	0	0	0	0	0	0	0	0	0	0	0	0	0	0	0	0	0	0	0	0	0	0	0	0	0	0	0	0	0	0
0.96	0	0	0	0	0	0	0	0	0	0	0	0	0	0	0	0	0	0	0	0	0	0	0	0	0	0	0	0	0	0	0	0	0	0	0	0	0	0	0	0	0	0	0	0	0	0	0	0	0
0.97	0	0	0	0	0	0	0	0	0	0	0	0	0	0	0	0	0	0	0	0	0	0	0	0	0	0	0	0	0	0	0	0	0	0	0	0	0	0	0	0	0	0	0	0	0	0	0	0	0
0.98	0	0	0	0	0	0	0	0	0	0	0	0	0	0	0	0	0	0	0	0	0	0	0	0	0	0	0	0	0	0	0	0	0	0	0	0	0	0	0	0	0	0	0	0	0	0	0	0	0
0.99	0	0	0	0	0	0	0	0	0	0	0	0	0	0	0	0	0	0	0	0	0	0	0	0	0	0	0	0	0	0	0	0	0	0	0	0	0	0	0	0	0	0	0	0	0	0	0	0	0
[truncated: 5,000 more columns]
