# Supplementary material for: Mutual and asynchronous anticipation and action in sports as globally competitive and locally coordinative dynamics
Source: Sci Rep. 2015 Nov 5;5:16140. doi: 10.1038/srep16140 (PMC4633604; doi:10.1038/srep16140)
Supplement: Supplementary Dataset 5 [file srep16140-s6.csv]

0	1	2	3	4	5	6	7	8	9	10	11	12	13	14	15	16	17	18	19	20	21	22	23	24	25	26	27	28	29	30	31	32	33	34	35	36	37	38	39	40	41	42	43	44	45	46	47	48	49
0	1	1	1	2	1	1	1	2	2	1	2	2	2	2	2	1	2	2	1	2	2	2	2	2	1	2	2	2	2	1	1	2	2	1	1	1	2	2	2	1	1	1	1	2	1	1	2	2	2
0	0.388	0.050153	0.53257	0	0.86804	0.44015	0.59431	0.28824	1.5717	0.96747	0.0035983	0.59495	0.074589	0.28826	0.24284	0	0.085255	0.17236	0.71533	0.48373	0	0.37983	0.58132	0.43382	0	0	0	0.2688	0.070558	0.52104	0.15317	0.23882	0.13032	0.54725	0	0.34495	0.7451	0	0	0.024457	0.17844	0.045094	0.0096536	0.063049	0	0.2533	0.39412	0	0.50804
0.001	0.38117	0.050251	0.53023	0	0.85655	0.44052	0.59656	0.27974	1.5698	0.95767	0.00066075	0.59596	0.076723	0.29783	0.23388	0	0.082922	0.17681	0.71424	0.48364	0	0.38643	0.57329	0.4407	0	0	0	0.26238	0.066534	0.53249	0.15017	0.23986	0.1256	0.5379	0	0.34309	0.76158	0	0	0.012221	0.19106	0.044545	0.016619	0.066283	0	0.24631	0.39635	0	0.50139
0.002	0.37433	0.050348	0.52774	0	0.84506	0.44088	0.59882	0.27124	1.5679	0.94788	0.0025513	0.59698	0.078857	0.30739	0.22493	0	0.080589	0.18126	0.71324	0.48354	0	0.39302	0.56527	0.44757	0	0	0	0.25596	0.062509	0.54492	0.14717	0.24081	0.12081	0.52722	0	0.34123	0.77807	0	0	1.4524e-005	0.20369	0.043751	0.023584	0.069517	0	0.23933	0.39857	0	0.49474
0.003	0.3675	0.050445	0.52525	0	0.83289	0.44128	0.60107	0.26273	1.566	0.93808	0.0057634	0.59799	0.080991	0.31726	0.21597	0	0.078256	0.18571	0.71225	0.48344	0	0.39962	0.55689	0.45444	0	0	0	0.24954	0.058484	0.55734	0.1442	0.24176	0.11602	0.51654	0	0.33937	0.79455	0	0	0.01225	0.21632	0.042956	0.030549	0.073178	0	0.23234	0.4008	0	0.48809
0.004	0.36066	0.050543	0.52276	0	0.82072	0.44168	0.60332	0.25423	1.5641	0.92829	0.0089755	0.59885	0.0832	0.32713	0.20702	0	0.075901	0.19016	0.71125	0.48335	0	0.40543	0.54851	0.46131	0	0	0	0.24312	0.05446	0.56977	0.14123	0.2427	0.11123	0.50586	0	0.33751	0.81104	0	0	0.025904	0.22894	0.042162	0.038667	0.076838	0	0.22444	0.40302	0	0.48144
0.005	0.35383	0.050449	0.52027	0	0.80854	0.44208	0.60557	0.24573	1.5622	0.9185	0.012188	0.5997	0.085409	0.337	0.19806	0	0.073546	0.1946	0.71026	0.48325	0	0.41123	0.54013	0.468	0	0	0	0.23671	0.050435	0.5822	0.13825	0.24365	0.10644	0.49518	0	0.33506	0.82751	0	0	0.039558	0.24157	0.041367	0.046784	0.080499	0	0.21653	0.40524	0	0.47479
0.006	0.34701	0.050356	0.51777	0	0.79637	0.44248	0.60758	0.23723	1.5594	0.90766	0.0154	0.60056	0.087618	0.34686	0.18919	0	0.071191	0.19882	0.70926	0.48305	0	0.41704	0.53175	0.47468	0	0	0	0.23029	0.046492	0.59463	0.13528	0.24459	0.10165	0.4845	0	0.33261	0.84397	0	0	0.053212	0.25467	0.040572	0.054901	0.084159	0	0.20863	0.40745	0	0.46787
0.007	0.34018	0.050262	0.51508	0	0.7842	0.44288	0.60959	0.22873	1.5567	0.89683	0.018811	0.60142	0.089827	0.35673	0.18031	0	0.068836	0.20304	0.70845	0.48286	0	0.42285	0.52336	0.48136	0	0	0	0.22388	0.042549	0.60795	0.13231	0.24543	0.096791	0.47252	0	0.33016	0.86044	0	0	0.066866	0.26777	0.03954	0.063019	0.087819	0	0.20073	0.40966	0	0.46095
0.008	0.33336	0.050169	0.51238	0	0.77144	0.44329	0.6116	0.22022	1.5539	0.886	0.022222	0.60228	0.092036	0.36676	0.17143	0	0.066481	0.20725	0.70763	0.48266	0	0.42865	0.51465	0.48805	0	0	0	0.21746	0.038606	0.62127	0.12933	0.24627	0.091934	0.46054	0	0.32771	0.87691	0	0	0.08052	0.28087	0.038507	0.071136	0.09188	0	0.19283	0.41188	0	0.45403
0.009	0.32654	0.050075	0.50969	0	0.75867	0.44371	0.61361	0.21179	1.5512	0.87517	0.025632	0.603	0.09432	0.37679	0.16255	0	0.064119	0.21147	0.70681	0.48247	0	0.43355	0.50594	0.49473	0	0	0	0.21105	0.034664	0.63458	0.12636	0.24711	0.087076	0.44856	0	0.32526	0.89337	0	0	0.095487	0.29397	0.037474	0.080469	0.09594	0	0.18407	0.41409	0	0.44711
0.01	0.31971	0.049778	0.50699	0	0.74591	0.44413	0.61562	0.20336	1.5485	0.86433	0.029043	0.60372	0.096604	0.38683	0.15368	0	0.061758	0.21569	0.706	0.48227	0	0.43846	0.49723	0.50124	0	0	0	0.20468	0.030721	0.6479	0.12339	0.24795	0.082219	0.43658	0	0.32224	0.90967	0	0	0.11045	0.30707	0.036442	0.089802	0.1	0	0.17532	0.4163	0	0.44019
0.011	0.31297	0.04948	0.50429	0	0.73315	0.44455	0.61736	0.19493	1.5449	0.85248	0.032454	0.60444	0.098889	0.39686	0.14497	0	0.059396	0.2197	0.70518	0.48199	0	0.44336	0.48852	0.50774	0	0	0	0.19832	0.026867	0.66122	0.12041	0.24879	0.077362	0.4246	0	0.31922	0.92597	0	0	0.12542	0.32065	0.035409	0.099136	0.10406	0	0.16656	0.4185	0	0.43308
0.012	0.30622	0.049183	0.50135	0	0.72039	0.44496	0.6191	0.1865	1.5413	0.84063	0.035991	0.60516	0.10117	0.40689	0.13626	0	0.057034	0.22371	0.70463	0.4817	0	0.44826	0.47981	0.51425	0	0	0	0.19195	0.023013	0.67533	0.11744	0.24953	0.072439	0.41137	0	0.31619	0.94226	0	0	0.14039	0.33424	0.034153	0.10847	0.10812	0	0.1578	0.4207	0	0.42598
0.013	0.29948	0.048885	0.4984	0	0.70713	0.44538	0.62084	0.17807	1.5377	0.82878	0.039528	0.60588	0.10346	0.41696	0.12756	0	0.054672	0.22772	0.70408	0.48142	0	0.45316	0.47081	0.52076	0	0	0	0.18559	0.01916	0.68944	0.11443	0.25026	0.067516	0.39814	0	0.31317	0.95856	0	0	0.15536	0.34782	0.032896	0.1178	0.11255	0	0.14904	0.42291	0	0.41887
0.014	0.29273	0.048587	0.49545	0	0.69388	0.44579	0.62259	0.16977	1.5341	0.81693	0.043065	0.60648	0.10582	0.42702	0.11885	0	0.052315	0.23173	0.70352	0.48113	0	0.45705	0.4618	0.52726	0	0	0	0.17922	0.015306	0.70355	0.11141	0.25099	0.062594	0.38491	0	0.31015	0.97486	0	0	0.1715	0.36141	0.03164	0.12838	0.11697	0	0.1395	0.42511	0	0.41177
0.015	0.28598	0.048075	0.49251	0	0.68063	0.4462	0.62433	0.16148	1.5305	0.80507	0.046602	0.60708	0.10818	0.43709	0.11014	0	0.049958	0.23574	0.70297	0.48085	0	0.46094	0.45279	0.5336	0	0	0	0.17295	0.011452	0.71766	0.1084	0.25173	0.057671	0.37169	0	0.30657	0.99084	0	0	0.18765	0.37499	0.030383	0.13895	0.1214	0	0.12995	0.42731	0	0.40466
0.016	0.27936	0.047564	0.48956	0	0.66738	0.44661	0.62577	0.15318	1.526	0.79224	0.050139	0.60768	0.11054	0.44716	0.10169	0	0.0476	0.23958	0.70242	0.48048	0	0.46483	0.44378	0.53995	0	0	0	0.16668	0.0076959	0.73177	0.10539	0.25246	0.052749	0.35846	0	0.303	1.0068	0	0	0.2038	0.38908	0.029127	0.14952	0.12582	0	0.12041	0.42951	0	0.39745
0.017	0.27275	0.047052	0.48631	0	0.65412	0.44702	0.62721	0.14489	1.5215	0.7794	0.053736	0.60828	0.1129	0.45723	0.093248	0	0.045243	0.24342	0.70221	0.48011	0	0.46872	0.43478	0.54629	0	0	0	0.16042	0.0039396	0.74657	0.10237	0.25309	0.047762	0.34407	0	0.29943	1.0228	0	0	0.21994	0.40317	0.027668	0.1601	0.13025	0	0.11086	0.43171	0	0.39024
0.018	0.26613	0.04654	0.48307	0	0.64049	0.4474	0.62865	0.13659	1.517	0.76656	0.057333	0.60888	0.11526	0.46721	0.084802	0	0.042886	0.24726	0.702	0.47974	0	0.47261	0.42551	0.55263	0	0	0	0.15415	0.0001833	0.76137	0.09927	0.25371	0.042776	0.32967	0	0.29585	1.0388	0	0	0.23609	0.41726	0.026208	0.17067	0.13499	0	0.10132	0.43391	0	0.38303
0.019	0.25951	0.046028	0.47982	0	0.62685	0.44777	0.6301	0.1285	1.5125	0.75373	0.06093	0.60936	0.11769	0.4772	0.076355	0	0.040537	0.25109	0.70179	0.47937	0	0.47539	0.41624	0.55897	0	0	0	0.14788	0.003573	0.77618	0.096167	0.25434	0.037789	0.31528	0	0.29228	1.0548	0	0	0.25327	0.43134	0.024749	0.18247	0.13974	0	0.091056	0.43611	0	0.37582
0.02	0.25289	0.045295	0.47658	0	0.61322	0.44814	0.63154	0.1204	1.508	0.74089	0.064527	0.60985	0.12013	0.48719	0.067909	0	0.038188	0.25493	0.70158	0.479	0	0.47817	0.40698	0.56516	0	0	0	0.14175	0.0073293	0.79098	0.093065	0.25497	0.032803	0.30089	0	0.28819	1.0703	0	0	0.27044	0.44543	0.02329	0.19426	0.14449	0	0.080796	0.43831	0	0.3686
0.021	0.24643	0.044562	0.47333	0	0.59958	0.44852	0.63265	0.1123	1.5027	0.72712	0.068124	0.61034	0.12256	0.49717	0.059811	0	0.03584	0.25863	0.70137	0.47856	0	0.48096	0.39771	0.57135	0	0	0	0.13563	0.010979	0.80578	0.089963	0.25559	0.027816	0.2865	0	0.2841	1.0858	0	0	0.28762	0.46004	0.02183	0.20606	0.14924	0	0.070536	0.44051	0	0.36135
0.022	0.23997	0.04383	0.46974	0	0.58595	0.44889	0.63375	0.10421	1.4973	0.71335	0.071725	0.61082	0.125	0.50716	0.051713	0	0.033491	0.26232	0.70156	0.47811	0	0.48374	0.38845	0.57754	0	0	0	0.12951	0.014628	0.82117	0.08686	0.25611	0.022768	0.27105	0	0.28001	1.1014	0	0	0.30479	0.47465	0.020196	0.21785	0.15398	0	0.060275	0.4427	0	0.3541
0.023	0.23352	0.043097	0.46615	0	0.57203	0.44919	0.63486	0.096114	1.4919	0.69958	0.075326	0.61131	0.12744	0.51696	0.043615	0	0.031142	0.26602	0.70176	0.47767	0	0.48653	0.37897	0.58373	0	0	0	0.12338	0.018277	0.83656	0.083615	0.25663	0.017719	0.2556	0	0.27592	1.1169	0	0	0.32197	0.48927	0.018562	0.22965	0.159	0	0.050015	0.4449	0	0.34685
0.024	0.22706	0.042364	0.46256	0	0.55812	0.44949	0.63597	0.088275	1.4865	0.68581	0.078927	0.61168	0.12995	0.52676	0.035517	0	0.028798	0.26972	0.70196	0.47722	0	0.48813	0.36949	0.58992	0	0	0	0.11726	0.021927	0.85195	0.080369	0.25715	0.012671	0.24015	0	0.27183	1.1324	0	0	0.34001	0.50388	0.016928	0.2426	0.16402	0	0.039115	0.4471	0	0.33959
0.025	0.2206	0.041406	0.45898	0	0.54421	0.4498	0.63708	0.080435	1.4811	0.67204	0.082528	0.61205	0.13246	0.53656	0.027419	0	0.026454	0.27342	0.70216	0.47678	0	0.48973	0.36001	0.59596	0	0	0	0.11133	0.025576	0.86734	0.077123	0.25766	0.007622	0.2247	0	0.26727	1.1474	0	0	0.35805	0.51849	0.015294	0.25556	0.16904	0	0.028216	0.44931	0	0.33234
0.026	0.21432	0.040448	0.45539	0	0.5303	0.4501	0.63781	0.072596	1.4748	0.65739	0.086128	0.61242	0.13497	0.54635	0.019749	0	0.02411	0.27701	0.70236	0.47626	0	0.49133	0.35053	0.60201	0	0	0	0.1054	0.029108	0.88273	0.073877	0.25818	0.0025735	0.20926	0	0.26271	1.1623	0	0	0.37609	0.53364	0.01366	0.26851	0.17406	0	0.017316	0.45151	0	0.3251
0.027	0.20805	0.039489	0.45142	0	0.51639	0.4504	0.63855	0.064757	1.4685	0.64275	0.08969	0.6128	0.13748	0.55615	0.01208	0	0.021766	0.2806	0.70303	0.47574	0	0.49293	0.34105	0.60805	0	0	0	0.099476	0.03264	0.89861	0.070631	0.25859	0.0025337	0.19288	0	0.25815	1.1773	0	0	0.39413	0.5488	0.011886	0.28147	0.17907	0	0.0064159	0.45371	0	0.31786
0.028	0.20177	0.038531	0.44745	0	0.50231	0.45058	0.63929	0.056917	1.4622	0.62811	0.093251	0.61317	0.13999	0.56567	0.0044097	0	0.019422	0.2842	0.70369	0.47523	0	0.49453	0.33141	0.6141	0	0	0	0.093547	0.036171	0.91449	0.067187	0.259	0.0076409	0.17651	0	0.25359	1.1922	0	0	0.41217	0.56395	0.010113	0.29442	0.1843	0	0.0044839	0.45592	0	0.31062
0.029	0.19549	0.037573	0.44348	0	0.48823	0.45077	0.64003	0.049385	1.4559	0.61347	0.096813	0.61342	0.14258	0.57519	0.0032601	0	0.01707	0.28779	0.70435	0.47471	0	0.49489	0.32177	0.62014	0	0	0	0.087619	0.039703	0.93037	0.063742	0.25941	0.012748	0.16013	0	0.24902	1.2072	0	0	0.43091	0.5791	0.0083395	0.30843	0.18953	0	0.01595	0.45812	0	0.30338
0.03	0.18921	0.036388	0.4395	0	0.47415	0.45095	0.64076	0.041852	1.4496	0.59883	0.10037	0.61366	0.14517	0.58471	0.01093	0	0.014717	0.29138	0.70502	0.47419	0	0.49526	0.31213	0.62605	0	0	0	0.081935	0.043235	0.94625	0.060298	0.25982	0.017855	0.14376	0	0.24405	1.2215	0	0	0.44966	0.59426	0.0065661	0.32243	0.19476	0	0.027417	0.46033	0	0.29614
0.031	0.18311	0.035203	0.43553	0	0.46006	0.45114	0.64109	0.034319	1.4424	0.5834	0.10394	0.61391	0.14775	0.59423	0.018101	0	0.012365	0.29491	0.70568	0.47361	0	0.49562	0.30249	0.63195	0	0	0	0.076251	0.046639	0.96213	0.056853	0.26023	0.022962	0.12738	0	0.23907	1.2357	0	0	0.4684	0.60998	0.0047926	0.33644	0.19998	0	0.038883	0.46255	0	0.28895
0.032	0.17701	0.034017	0.43115	0	0.44598	0.45133	0.64142	0.026786	1.4352	0.56796	0.10743	0.61416	0.15034	0.60375	0.025273	0	0.010013	0.29843	0.70685	0.47303	0	0.49598	0.29285	0.63786	0	0	0	0.070566	0.050044	0.9784	0.053409	0.26053	0.028122	0.11022	0	0.23409	1.25	0	0	0.48714	0.6257	0.0029227	0.35045	0.20521	0	0.050349	0.46476	0	0.28175
0.033	0.17091	0.032832	0.42677	0	0.43182	0.45135	0.64175	0.019253	1.428	0.55253	0.11092	0.61441	0.15293	0.61292	0.032444	0	0.007661	0.30196	0.70802	0.47245	0	0.49634	0.28311	0.64377	0	0	0	0.064882	0.053448	0.99467	0.049714	0.26083	0.033282	0.093056	0	0.22911	1.2643	0	0	0.50589	0.64141	0.0010527	0.36445	0.21057	0	0.061816	0.46698	0	0.27456
0.034	0.16482	0.031647	0.42238	0	0.41767	0.45138	0.64208	0.012069	1.4208	0.5371	0.11441	0.61451	0.15559	0.62208	0.039615	0	0.0052815	0.30548	0.70919	0.47186	0	0.49542	0.27336	0.64968	0	0	0	0.059198	0.056852	1.0109	0.04602	0.26112	0.038442	0.075893	0	0.22413	1.2785	0	0	0.52518	0.65713	0.00081725	0.37937	0.21594	0	0.073781	0.46919	0	0.26737
0.035	0.15872	0.030234	0.418	0	0.40351	0.45141	0.64241	0.0048856	1.4136	0.52166	0.11791	0.61462	0.15825	0.63125	0.046787	0	0.002902	0.30901	0.71036	0.47128	0	0.4945	0.26362	0.65545	0	0	0	0.053804	0.060257	1.0272	0.042325	0.26142	0.043602	0.05873	0	0.2188	1.292	0	0	0.54448	0.67285	0.0026872	0.39429	0.2213	0	0.085746	0.47142	0	0.26018
0.036	0.15278	0.028821	0.41362	0	0.38935	0.45143	0.6423	0.002298	1.4056	0.50552	0.1214	0.61472	0.16092	0.64042	0.053401	0	0.00052253	0.31249	0.71153	0.47064	0	0.49359	0.25388	0.66122	0	0	0	0.04841	0.063526	1.0435	0.03863	0.26172	0.048762	0.041566	0	0.21347	1.3055	0	0	0.56377	0.68915	0.0045572	0.40921	0.22666	0	0.097711	0.47365	0	0.25306
0.037	0.14685	0.027408	0.4088	0	0.3752	0.45146	0.64218	0.0094817	1.3975	0.48938	0.12481	0.61483	0.16358	0.64958	0.060015	0	0.001857	0.31598	0.71322	0.47	0	0.49267	0.24413	0.667	0	0	0	0.043016	0.066795	1.06	0.034936	0.26191	0.053965	0.023757	0	0.20813	1.319	0	0	0.58307	0.70545	0.0064736	0.42413	0.23203	0	0.10968	0.47587	0	0.24594
0.038	0.14092	0.025995	0.40399	0	0.36105	0.45128	0.64207	0.016665	1.3894	0.47324	0.12822	0.61493	0.16624	0.65834	0.06663	0	0.0042365	0.31947	0.71492	0.46936	0	0.49175	0.23435	0.67277	0	0	0	0.037622	0.070064	1.0766	0.030947	0.26209	0.059168	0.005947	0	0.2028	1.3325	0	0	0.60236	0.72175	0.00839	0.43905	0.23745	0	0.12164	0.4781	0	0.23883
0.039	0.13499	0.024582	0.39917	0	0.3469	0.4511	0.64195	0.023464	1.3813	0.4571	0.13163	0.61486	0.16898	0.66709	0.073244	0	0.0066665	0.32296	0.71661	0.46872	0	0.48954	0.22457	0.67854	0	0	0	0.032228	0.073333	1.0932	0.026959	0.26228	0.064372	0.011863	0	0.19747	1.346	0	0	0.62207	0.73806	0.010306	0.45472	0.24286	0	0.13405	0.48033	0	0.23171
0.04	0.12906	0.022941	0.39435	0	0.33275	0.45092	0.64184	0.030263	1.3732	0.44096	0.13504	0.61479	0.17172	0.67584	0.079858	0	0.0090965	0.32645	0.71831	0.46808	0	0.48733	0.21479	0.68418	0	0	0	0.027167	0.076601	1.1097	0.022971	0.26246	0.069575	0.029672	0	0.19185	1.3586	0	0	0.64178	0.75436	0.012223	0.47038	0.24828	0	0.14645	0.48258	0	0.22459
0.041	0.12327	0.021301	0.38954	0	0.3186	0.45074	0.64124	0.037062	1.3643	0.42421	0.13845	0.61472	0.17446	0.6846	0.08587	0	0.011527	0.32993	0.72	0.46739	0	0.48512	0.20501	0.68982	0	0	0	0.022105	0.079732	1.1263	0.018982	0.26265	0.074778	0.047482	0	0.18623	1.3712	0	0	0.6615	0.77125	0.014139	0.48605	0.2537	0	0.15885	0.48482	0	0.21756
0.042	0.11747	0.019661	0.38428	0	0.30446	0.45056	0.64064	0.043861	1.3554	0.40746	0.14177	0.61465	0.1772	0.69335	0.091882	0	0.013957	0.33341	0.72223	0.4667	0	0.4829	0.19523	0.69546	0	0	0	0.017043	0.082863	1.1431	0.014994	0.26272	0.080012	0.065803	0	0.18061	1.3838	0	0	0.68121	0.78815	0.016045	0.50172	0.25912	0	0.17126	0.48707	0	0.21053
0.043	0.11168	0.018021	0.37902	0	0.29038	0.45013	0.64004	0.05066	1.3464	0.39071	0.1451	0.61458	0.17994	0.70165	0.097893	0	0.016387	0.3369	0.72445	0.46601	0	0.48069	0.18548	0.7011	0	0	0	0.011981	0.085993	1.1598	0.01068	0.26278	0.085246	0.084124	0	0.17499	1.3964	0	0	0.70092	0.80505	0.017951	0.51739	0.2645	0	0.18366	0.48932	0	0.20349
0.044	0.10589	0.016381	0.37377	0	0.27631	0.44969	0.63944	0.057047	1.3375	0.37396	0.14842	0.61429	0.18275	0.70994	0.1039	0	0.018891	0.34038	0.72667	0.46532	0	0.47719	0.17573	0.70674	0	0	0	0.0069197	0.089124	1.1766	0.0063658	0.26285	0.09048	0.10244	0	0.16937	1.4091	0	0	0.72094	0.82195	0.019858	0.53362	0.26988	0	0.19646	0.49156	0	0.19646
0.045	0.1001	0.014514	0.36851	0	0.26224	0.44926	0.63885	0.063433	1.3286	0.35721	0.15175	0.61401	0.18557	0.71824	0.10992	0	0.021394	0.34386	0.72889	0.46463	0	0.47369	0.16598	0.71224	0	0	0	0.002226	0.092255	1.1933	0.0020516	0.26292	0.095713	0.12077	0	0.16353	1.4208	0	0	0.74096	0.83884	0.021764	0.54986	0.27526	0	0.20925	0.49383	0	0.18943
0.046	0.094418	0.012648	0.36325	0	0.24817	0.44883	0.63773	0.069819	1.3188	0.33995	0.15507	0.61372	0.18838	0.72654	0.11529	0	0.023898	0.34736	0.73112	0.46389	0	0.47019	0.15623	0.71775	0	0	0	0.0024677	0.09525	1.2101	0.0022626	0.26299	0.10095	0.13909	0	0.1577	1.4325	0	0	0.76098	0.85635	0.02367	0.5661	0.28064	0	0.22204	0.49609	0	0.18249
0.047	0.088735	0.010782	0.35756	0	0.2341	0.4484	0.63661	0.076205	1.3091	0.3227	0.15832	0.61343	0.19119	0.73484	0.12067	0	0.026402	0.35087	0.73385	0.46316	0	0.46669	0.14648	0.72325	0	0	0	0.0071614	0.098246	1.227	0.0065768	0.26293	0.10619	0.1578	0	0.15186	1.4441	0	0	0.781	0.87385	0.025503	0.58234	0.28602	0	0.23483	0.49836	0	0.17555
0.048	0.083052	0.0089154	0.35186	0	0.22015	0.44767	0.63549	0.082592	1.2993	0.30544	0.16158	0.61314	0.19401	0.74265	0.12605	0	0.028906	0.35437	0.73658	0.46243	0	0.46319	0.13684	0.72875	0	0	0	0.011855	0.10124	1.2438	0.011235	0.26288	0.11144	0.17651	0	0.14602	1.4558	0	0	0.80102	0.89135	0.027336	0.59858	0.29127	0	0.24763	0.50062	0	0.1686
0.049	0.077368	0.0070491	0.34617	0	0.2062	0.44694	0.63437	0.088544	1.2896	0.28818	0.16483	0.61259	0.1969	0.75046	0.13142	0	0.031504	0.35787	0.73931	0.46169	0	0.45844	0.1272	0.73426	0	0	0	0.016549	0.10424	1.2607	0.015894	0.26283	0.11669	0.19522	0	0.14018	1.4675	0	0	0.82127	0.90885	0.02917	0.61521	0.29651	0	0.26077	0.50289	0	0.16166
0.05	0.071685	0.0049573	0.34048	0	0.19225	0.44621	0.63325	0.094496	1.2798	0.27092	0.16809	0.61203	0.19979	0.75828	0.1368	0	0.034101	0.36137	0.74204	0.46096	0	0.45368	0.11756	0.73962	0	0	0	0.020846	0.10723	1.2775	0.020553	0.26277	0.12193	0.21393	0	0.13417	1.4783	0	0	0.84151	0.92635	0.031003	0.63184	0.30175	0	0.27391	0.50517	0	0.15472
0.051	0.06607	0.0028655	0.33478	0	0.17831	0.44548	0.63158	0.10045	1.2693	0.25326	0.17134	0.61147	0.20268	0.76609	0.14152	0	0.036699	0.36491	0.74477	0.46019	0	0.44892	0.10792	0.74498	0	0	0	0.025143	0.1101	1.2944	0.025211	0.26272	0.12718	0.23264	0	0.12817	1.489	0	0	0.86176	0.94446	0.032836	0.64848	0.307	0	0.28705	0.50745	0	0.14787
0.052	0.060455	0.00077377	0.32867	0	0.16436	0.44475	0.6299	0.1064	1.2588	0.2356	0.17454	0.61092	0.20557	0.7739	0.14624	0	0.039297	0.36846	0.74798	0.45942	0	0.44416	0.098275	0.75033	0	0	0	0.029441	0.11297	1.3112	0.02987	0.26253	0.13242	0.25164	0	0.12217	1.4997	0	0	0.882	0.96256	0.034529	0.66511	0.31224	0	0.30019	0.50973	0	0.14101
0.053	0.054839	0.001318	0.32256	0	0.15056	0.44368	0.62823	0.11235	1.2483	0.21795	0.17775	0.61036	0.20845	0.78121	0.15097	0	0.041894	0.372	0.75118	0.45865	0	0.4394	0.088817	0.75569	0	0	0	0.033738	0.11584	1.3281	0.034877	0.26235	0.13766	0.27064	0	0.11617	1.5105	0	0	0.90225	0.98066	0.036221	0.68174	0.31724	0	0.31334	0.51202	0	0.13416
0.054	0.049224	0.0034098	0.31644	0	0.13677	0.44261	0.62655	0.11786	1.2378	0.20029	0.18095	0.60947	0.21142	0.78852	0.15569	0	0.044598	0.37554	0.75438	0.45788	0	0.43343	0.079358	0.76105	0	0	0	0.038035	0.11871	1.3449	0.039884	0.26217	0.1429	0.28965	0	0.11017	1.5212	0	0	0.92267	0.99877	0.037914	0.69861	0.32223	0	0.3268	0.5143	0	0.12731
0.055	0.043609	0.0057266	0.31033	0	0.12297	0.44154	0.62487	0.12336	1.2272	0.18263	0.18416	0.60858	0.21438	0.79584	0.16041	0	0.047302	0.37908	0.75759	0.45711	0	0.42747	0.0699	0.76625	0	0	0	0.041915	0.12158	1.3618	0.04489	0.26198	0.14813	0.30865	0	0.10404	1.5309	0	0	0.94308	1.0169	0.039606	0.71547	0.32723	0	0.34026	0.51659	0	0.12045
0.056	0.038019	0.0080435	0.30422	0	0.10918	0.44047	0.6226	0.12886	1.216	0.16468	0.18736	0.60769	0.21734	0.80315	0.16447	0	0.050005	0.38268	0.76079	0.45631	0	0.4215	0.060442	0.77145	0	0	0	0.045795	0.12434	1.3786	0.049897	0.2618	0.15337	0.32765	0	0.097921	1.5407	0	0	0.9635	1.0356	0.041299	0.73233	0.33223	0	0.35373	0.51889	0	0.11368
0.057	0.03243	0.01036	0.29771	0	0.095383	0.43941	0.62033	0.13437	1.2048	0.14673	0.19055	0.6068	0.2203	0.81046	0.16853	0	0.052709	0.38627	0.76441	0.45551	0	0.41553	0.050983	0.77666	0	0	0	0.049676	0.1271	1.3954	0.054904	0.26148	0.15858	0.34687	0	0.091799	1.5504	0	0	0.98392	1.0543	0.04278	0.7492	0.33723	0	0.36719	0.52119	0	0.10691
0.058	0.02684	0.012677	0.2912	0	0.081745	0.43796	0.61806	0.13987	1.1935	0.12878	0.19373	0.60592	0.22327	0.81727	0.17259	0	0.055413	0.38987	0.76804	0.45471	0	0.40956	0.041783	0.78186	0	0	0	0.053556	0.12986	1.4121	0.060247	0.26116	0.16378	0.36609	0	0.085677	1.5602	0	0	1.0043	1.0729	0.04426	0.76606	0.34187	0	0.38065	0.52348	0	0.10014
0.059	0.02125	0.014994	0.2847	0	0.068106	0.43652	0.61579	0.14491	1.1823	0.11083	0.19692	0.60462	0.2263	0.82407	0.17666	0	0.058225	0.39347	0.77166	0.45391	0	0.40246	0.032583	0.78706	0	0	0	0.057436	0.13261	1.4288	0.065591	0.26084	0.16898	0.38531	0	0.079554	1.5699	0	0	1.0249	1.0916	0.045741	0.78302	0.34651	0	0.39442	0.52578	0	0.093376
0.06	0.015661	0.017537	0.27819	0	0.054468	0.43508	0.61352	0.14996	1.1711	0.092875	0.20011	0.60333	0.22933	0.83088	0.18072	0	0.061037	0.39706	0.77528	0.45311	0	0.39535	0.023383	0.79209	0	0	0	0.060886	0.13537	1.4456	0.070934	0.26052	0.17419	0.40453	0	0.073334	1.5787	0	0	1.0454	1.1103	0.047221	0.79997	0.35115	0	0.40819	0.52809	0	0.086606
0.061	0.010054	0.020079	0.27168	0	0.04083	0.43364	0.61062	0.155	1.1592	0.074745	0.20329	0.60204	0.23236	0.83769	0.18412	0	0.063849	0.40072	0.7789	0.45229	0	0.38824	0.014183	0.79712	0	0	0	0.064336	0.13804	1.4623	0.076278	0.2602	0.17939	0.42375	0	0.067113	1.5874	0	0	1.066	1.1296	0.048702	0.81693	0.35579	0	0.42196	0.53039	0	0.079919
0.062	0.0044465	0.022622	0.26482	0	0.027192	0.4322	0.60772	0.16005	1.1473	0.056614	0.2065	0.60074	0.23539	0.84449	0.18753	0	0.066662	0.40438	0.78287	0.45147	0	0.38113	0.0049827	0.80215	0	0	0	0.067787	0.1407	1.4788	0.081621	0.25974	0.18453	0.44314	0	0.060892	1.5962	0	0	1.0865	1.1488	0.049897	0.83388	0.36043	0	0.43572	0.5327	0	0.073232
0.063	0.0011607	0.025164	0.25795	0	0.013695	0.43036	0.60482	0.16509	1.1354	0.038484	0.2097	0.59945	0.23843	0.8508	0.19093	0	0.069474	0.40804	0.78684	0.45065	0	0.37402	0.0038881	0.80717	0	0	0	0.071237	0.14336	1.4953	0.087276	0.25927	0.18967	0.46253	0	0.054671	1.6049	0	0	1.1071	1.1681	0.051092	0.85084	0.3646	0	0.44949	0.535	0	0.066545
0.064	0.0067678	0.027707	0.25109	0	0.000197	0.42852	0.60191	0.16968	1.1235	0.020354	0.21291	0.59768	0.24152	0.85711	0.19434	0	0.072385	0.4117	0.79082	0.44982	0	0.36585	0.012759	0.8122	0	0	0	0.074687	0.14602	1.5118	0.092931	0.2588	0.19481	0.48192	0	0.048451	1.6137	0	0	1.1278	1.1873	0.052287	0.86778	0.36877	0	0.46356	0.53731	0	0.059858
0.065	0.012375	0.030476	0.24422	0	0.013301	0.42668	0.59901	0.17426	1.1116	0.0022236	0.21611	0.5959	0.24462	0.86341	0.19775	0	0.075296	0.41536	0.79479	0.449	0	0.35769	0.02163	0.81704	0	0	0	0.077702	0.14869	1.5283	0.098585	0.25834	0.19995	0.50131	0	0.042127	1.6214	0	0	1.1484	1.2066	0.053482	0.88472	0.37294	0	0.47763	0.53961	0	0.053171
0.066	0.018042	0.033246	0.23736	0	0.026798	0.42484	0.59545	0.17884	1.0991	0.015975	0.21932	0.59413	0.24771	0.86972	0.20051	0	0.078207	0.41908	0.79876	0.44816	0	0.34952	0.030501	0.82187	0	0	0	0.080716	0.15127	1.5448	0.10424	0.25787	0.20509	0.52071	0	0.035803	1.6292	0	0	1.1691	1.2263	0.054677	0.90166	0.37711	0	0.4917	0.54192	0	0.046568
0.067	0.023709	0.036015	0.23018	0	0.040296	0.423	0.59188	0.18342	1.0867	0.034174	0.22258	0.59235	0.25081	0.87603	0.20328	0	0.081119	0.42281	0.80301	0.44732	0	0.34136	0.039371	0.82671	0	0	0	0.083731	0.15385	1.5609	0.10989	0.25725	0.21014	0.54026	0	0.029479	1.637	0	0	1.1898	1.246	0.055512	0.9186	0.38128	0	0.50577	0.54423	0	0.039966
0.068	0.029376	0.038785	0.22299	0	0.053691	0.42075	0.58832	0.188	1.0742	0.052373	0.22584	0.59057	0.25391	0.88184	0.20604	0	0.08403	0.42653	0.80725	0.44648	0	0.33319	0.047849	0.83155	0	0	0	0.086746	0.15643	1.577	0.11582	0.25663	0.21518	0.5598	0	0.023156	1.6447	0	0	1.2105	1.2658	0.056347	0.93554	0.38488	0	0.51984	0.54653	0	0.033363
0.069	0.035042	0.041555	0.21581	0	0.067086	0.41849	0.58475	0.19212	1.0617	0.070572	0.2291	0.58823	0.25706	0.88766	0.20881	0	0.087018	0.43025	0.8115	0.44563	0	0.32407	0.056327	0.83638	0	0	0	0.08976	0.15901	1.5931	0.12175	0.25601	0.22023	0.57935	0	0.016832	1.6525	0	0	1.2313	1.2855	0.057182	0.95239	0.38847	0	0.53422	0.54884	0	0.02676
0.07	0.040709	0.044554	0.20863	0	0.080481	0.41623	0.58118	0.19624	1.0492	0.088771	0.23236	0.58589	0.26021	0.89348	0.21157	0	0.090005	0.43398	0.81574	0.44479	0	0.31494	0.064805	0.841	0	0	0	0.092339	0.16159	1.6092	0.12768	0.25539	0.22527	0.5989	0	0.010373	1.6593	0	0	1.252	1.3053	0.058017	0.96925	0.39207	0	0.54859	0.55113	0	0.020157
0.071	0.046476	0.047553	0.20144	0	0.093876	0.41397	0.57692	0.20036	1.0362	0.10693	0.23562	0.58355	0.26336	0.8993	0.21372	0	0.092993	0.43776	0.81999	0.44393	0	0.30582	0.073283	0.84562	0	0	0	0.094918	0.16409	1.6254	0.1336	0.25477	0.23031	0.61845	0	0.0039136	1.6661	0	0	1.2728	1.3255	0.058852	0.9861	0.39566	0	0.56297	0.55343	0	0.013647
0.072	0.052244	0.050553	0.19398	0	0.10727	0.41172	0.57266	0.20448	1.0232	0.12509	0.23897	0.58121	0.26652	0.90512	0.21586	0	0.095981	0.44155	0.82442	0.44308	0	0.2967	0.081761	0.85024	0	0	0	0.097496	0.1666	1.641	0.13953	0.25398	0.23523	0.63817	0	0.0025455	1.6729	0	0	1.2936	1.3456	0.059255	1.003	0.39926	0	0.57735	0.55573	0	0.0071376
0.073	0.058011	0.053552	0.18652	0	0.12062	0.40903	0.5684	0.2086	1.0101	0.14324	0.24233	0.57887	0.26967	0.91047	0.21801	0	0.098969	0.44533	0.82886	0.44222	0	0.28757	0.089793	0.85486	0	0	0	0.10008	0.16911	1.6566	0.14568	0.2532	0.24014	0.65788	0	0.0090046	1.6797	0	0	1.3144	1.3658	0.059657	1.0198	0.40218	0	0.59173	0.55802	0	0.0006278
0.074	0.063778	0.056551	0.17906	0	0.13397	0.40635	0.56414	0.21225	0.99713	0.1614	0.24568	0.57587	0.27287	0.91582	0.22016	0	0.102	0.44912	0.8333	0.44136	0	0.27759	0.097825	0.85948	0	0	0	0.10265	0.17161	1.6722	0.15183	0.25241	0.24506	0.6776	0	0.015464	1.6865	0	0	1.3353	1.386	0.060059	1.0365	0.40509	0	0.60643	0.56032	0	0.005882
0.075	0.069545	0.059784	0.1716	0	0.14732	0.40367	0.55987	0.21591	0.98411	0.17956	0.24903	0.57288	0.27606	0.92117	0.22231	0	0.10503	0.4529	0.83773	0.44051	0	0.26762	0.10586	0.86386	0	0	0	0.1048	0.17412	1.6878	0.15798	0.25162	0.24997	0.69731	0	0.022118	1.6924	0	0	1.3561	1.4062	0.060461	1.0533	0.40801	0	0.62114	0.5626	0	0.012392
0.076	0.075451	0.063017	0.16413	0	0.16067	0.40099	0.55489	0.21957	0.97062	0.19757	0.25239	0.56989	0.27926	0.92652	0.22386	0	0.10806	0.45674	0.84217	0.43964	0	0.25764	0.11389	0.86824	0	0	0	0.10695	0.17655	1.7034	0.16414	0.25084	0.25489	0.71703	0	0.028772	1.6983	0	0	1.377	1.4267	0.060864	1.07	0.41093	0	0.63584	0.56487	0	0.018791
0.077	0.081356	0.06625	0.15643	0	0.17402	0.39831	0.5499	0.22323	0.95713	0.21558	0.25587	0.56689	0.28246	0.93187	0.22542	0	0.11109	0.46057	0.84672	0.43877	0	0.24766	0.12192	0.87262	0	0	0	0.10909	0.17898	1.7184	0.17029	0.24987	0.25964	0.73694	0	0.035426	1.7041	0	0	1.3979	1.4471	0.060764	1.0868	0.41385	0	0.65054	0.56715	0	0.025191
0.078	0.087262	0.069483	0.14872	0	0.18739	0.3952	0.54492	0.22689	0.94364	0.23359	0.25935	0.5639	0.28566	0.93678	0.22698	0	0.11412	0.46441	0.85127	0.4379	0	0.23768	0.12947	0.877	0	0	0	0.11124	0.18141	1.7333	0.1766	0.24891	0.26439	0.75685	0	0.04208	1.71	0	0	1.4188	1.4676	0.060664	1.1035	0.41601	0	0.66525	0.56942	0	0.03159
0.079	0.093168	0.072716	0.14102	0	0.20077	0.39209	0.53993	0.23009	0.93015	0.2516	0.26283	0.56017	0.28889	0.94168	0.22854	0	0.11715	0.46824	0.85581	0.43703	0	0.22696	0.13701	0.88138	0	0	0	0.11339	0.18385	1.7483	0.18292	0.24795	0.26914	0.77676	0	0.048734	1.7159	0	0	1.4397	1.4881	0.060564	1.1201	0.41817	0	0.68031	0.5717	0	0.03799
0.08	0.099073	0.076188	0.13332	0	0.21415	0.38899	0.53494	0.23329	0.91666	0.26961	0.26631	0.55645	0.29211	0.94659	0.2301	0	0.12017	0.47208	0.86036	0.43616	0	0.21624	0.14456	0.88549	0	0	0	0.11511	0.18628	1.7633	0.18924	0.24699	0.27389	0.79667	0	0.055667	1.7209	0	0	1.4607	1.5086	0.060464	1.1367	0.42033	0	0.69536	0.57394	0	0.044389
0.081	0.10515	0.07966	0.12561	0	0.22752	0.38588	0.52921	0.2365	0.90276	0.28737	0.26979	0.55272	0.29534	0.95149	0.23111	0	0.1232	0.47595	0.86491	0.43528	0	0.20552	0.15211	0.88961	0	0	0	0.11683	0.18863	1.7782	0.19556	0.24602	0.27864	0.81658	0	0.0626	1.7259	0	0	1.4817	1.5293	0.060365	1.1534	0.42248	0	0.71042	0.57618	0	0.050653
0.082	0.11123	0.083131	0.11769	0	0.2409	0.38278	0.52348	0.2397	0.88887	0.30513	0.27342	0.54899	0.29857	0.9564	0.23211	0	0.12623	0.47982	0.86949	0.4344	0	0.1948	0.15965	0.89372	0	0	0	0.11854	0.19097	1.7923	0.20188	0.24488	0.28319	0.83674	0	0.069533	1.7308	0	0	1.5026	1.55	0.059699	1.17	0.42464	0	0.72548	0.57843	0	0.056916
0.083	0.11732	0.086603	0.10978	0	0.25439	0.37926	0.51774	0.24291	0.87497	0.32289	0.27705	0.54527	0.3018	0.96089	0.23312	0	0.12926	0.48368	0.87408	0.43353	0	0.18408	0.16669	0.89784	0	0	0	0.12026	0.19332	1.8065	0.2083	0.24373	0.28774	0.85689	0	0.076465	1.7358	0	0	1.5236	1.5707	0.059033	1.1866	0.42598	0	0.74054	0.58067	0	0.063179
0.084	0.1234	0.090075	0.10186	0	0.26787	0.37574	0.51201	0.24567	0.86107	0.34065	0.28069	0.54073	0.30504	0.96537	0.23412	0	0.13223	0.48755	0.87866	0.43265	0	0.17273	0.17372	0.90195	0	0	0	0.12198	0.19567	1.8206	0.21472	0.24258	0.29229	0.87704	0	0.083398	1.7408	0	0	1.5445	1.5914	0.058367	1.2032	0.42731	0	0.75598	0.58291	0	0.069442
0.085	0.12948	0.093792	0.093942	0	0.28136	0.37223	0.50628	0.24843	0.84717	0.35841	0.28432	0.53619	0.30828	0.96986	0.23513	0	0.1352	0.49142	0.88325	0.43177	0	0.16138	0.18076	0.90577	0	0	0	0.12328	0.19802	1.8347	0.22115	0.24143	0.29684	0.89719	0	0.090711	1.7449	0	0	1.5655	1.612	0.057702	1.2197	0.42864	0	0.77143	0.5851	0	0.075705
0.086	0.13577	0.097508	0.086024	0	0.29485	0.36871	0.49978	0.25119	0.83292	0.37583	0.28795	0.53166	0.31151	0.97435	0.23562	0	0.13817	0.4953	0.88783	0.43089	0	0.15003	0.18779	0.90959	0	0	0	0.12458	0.20027	1.8489	0.22757	0.24028	0.30139	0.91734	0	0.098025	1.749	0	0	1.5865	1.6328	0.057036	1.2362	0.42998	0	0.78687	0.5873	0	0.081796
0.087	0.14206	0.10123	0.077914	0	0.30834	0.36519	0.49328	0.25395	0.81867	0.39324	0.29176	0.52712	0.31475	0.97884	0.23611	0	0.14114	0.49918	0.89239	0.43	0	0.13868	0.19483	0.91342	0	0	0	0.12588	0.20252	1.862	0.23399	0.23894	0.30571	0.93778	0	0.10534	1.7531	0	0	1.6075	1.6535	0.055749	1.2528	0.43131	0	0.80232	0.58949	0	0.087888
0.088	0.14835	0.10494	0.069803	0	0.32203	0.36129	0.48679	0.2567	0.80442	0.41066	0.29557	0.52258	0.31799	0.98293	0.2366	0	0.14411	0.50307	0.89694	0.42912	0	0.12733	0.20134	0.91724	0	0	0	0.12718	0.20476	1.8752	0.24046	0.2376	0.31003	0.95822	0	0.11265	1.7572	0	0	1.6285	1.6742	0.054462	1.2693	0.43178	0	0.81776	0.59169	0	0.093979
0.089	0.15464	0.10866	0.061692	0	0.33572	0.35738	0.48029	0.25903	0.79017	0.42807	0.29937	0.51718	0.32122	0.98703	0.2371	0	0.14697	0.50695	0.9015	0.42824	0	0.11547	0.20785	0.92106	0	0	0	0.12847	0.20701	1.8883	0.24692	0.23625	0.31435	0.97866	0	0.11996	1.7614	0	0	1.6494	1.6949	0.053175	1.2859	0.43225	0	0.83363	0.59388	0	0.10007
0.09	0.16093	0.11263	0.053582	0	0.34941	0.35348	0.47379	0.26136	0.77592	0.44548	0.30318	0.51177	0.32445	0.99113	0.23759	0	0.14983	0.51083	0.90605	0.42736	0	0.1036	0.21437	0.92457	0	0	0	0.12936	0.20926	1.9015	0.25339	0.23491	0.31867	0.9991	0	0.12777	1.7646	0	0	1.6704	1.7156	0.051887	1.3024	0.43271	0	0.84951	0.59601	0	0.10616
0.091	0.16746	0.1166	0.045471	0	0.3631	0.34957	0.46652	0.26369	0.76138	0.46246	0.30699	0.50636	0.32767	0.99523	0.23761	0	0.15269	0.51469	0.91061	0.42647	0	0.091727	0.22088	0.92807	0	0	0	0.13024	0.21138	1.9146	0.25985	0.23356	0.32299	1.0195	0	0.13558	1.7679	0	0	1.6913	1.7362	0.0506	1.3189	0.43318	0	0.86538	0.59814	0	0.11204
0.092	0.174	0.12057	0.037176	0	0.37678	0.34566	0.45926	0.26601	0.74683	0.47944	0.31097	0.50095	0.3309	0.99933	0.23763	0	0.15554	0.51856	0.91508	0.42559	0	0.079858	0.2274	0.93158	0	0	0	0.13112	0.2135	1.9266	0.26631	0.23201	0.32705	1.0403	0	0.14339	1.7712	0	0	1.7123	1.7567	0.048646	1.3355	0.43365	0	0.88125	0.60028	0	0.11792
0.093	0.18053	0.12454	0.028881	0	0.39077	0.3414	0.45199	0.26834	0.73229	0.49642	0.31496	0.49554	0.33413	1.0031	0.23764	0	0.1584	0.52243	0.91956	0.4247	0	0.067989	0.23339	0.93508	0	0	0	0.132	0.21562	1.9386	0.27275	0.23046	0.3311	1.0611	0	0.15119	1.7745	0	0	1.7332	1.7773	0.046693	1.352	0.43324	0	0.89712	0.60241	0	0.12379
0.094	0.18706	0.12851	0.020586	0	0.40475	0.33713	0.44472	0.27025	0.71774	0.5134	0.31895	0.48922	0.33731	1.0068	0.23766	0	0.16109	0.5263	0.92403	0.42382	0	0.055706	0.23939	0.93858	0	0	0	0.13288	0.21774	1.9506	0.2792	0.22892	0.33516	1.0818	0	0.159	1.7778	0	0	1.754	1.7978	0.044739	1.3686	0.43283	0	0.91345	0.60454	0	0.12967
0.095	0.1936	0.13274	0.012291	0	0.41874	0.33286	0.43746	0.27216	0.7032	0.53038	0.32293	0.4829	0.3405	1.0105	0.23768	0	0.16377	0.53016	0.92851	0.42294	0	0.043422	0.24539	0.94175	0	0	0	0.13335	0.21986	1.9626	0.28564	0.22737	0.33922	1.1026	0	0.16742	1.7802	0	0	1.7749	1.8184	0.042785	1.3852	0.43242	0	0.92979	0.6066	0	0.13555
0.096	0.20041	0.13697	0.0039958	0	0.43272	0.32859	0.42942	0.27407	0.68841	0.54684	0.32692	0.47657	0.34368	1.0143	0.23727	0	0.16646	0.53399	0.93299	0.42206	0	0.031138	0.25139	0.94491	0	0	0	0.13382	0.22183	1.9746	0.29208	0.22582	0.34327	1.1234	0	0.17583	1.7827	0	0	1.7957	1.8386	0.040831	1.4018	0.432	0	0.94612	0.60865	0	0.14116
0.097	0.20722	0.1412	0.0044861	0	0.44671	0.32433	0.42138	0.27598	0.67363	0.56331	0.33109	0.47025	0.34687	1.018	0.23686	0	0.16914	0.53781	0.93734	0.42118	0	0.018855	0.25739	0.94807	0	0	0	0.13428	0.22379	1.9853	0.29852	0.22406	0.34704	1.1445	0	0.18425	1.7852	0	0	1.8165	1.8588	0.038178	1.4183	0.43159	0	0.96246	0.61071	0	0.14677
0.098	0.21403	0.14543	0.012968	0	0.46107	0.31973	0.41335	0.27789	0.65884	0.57977	0.33525	0.46392	0.35006	1.0214	0.23645	0	0.17182	0.54163	0.9417	0.4203	0	0.006571	0.26289	0.95124	0	0	0	0.13475	0.22576	1.996	0.30488	0.22229	0.35081	1.1656	0	0.19267	1.7877	0	0	1.8373	1.879	0.035526	1.4349	0.43032	0	0.97879	0.61276	0	0.15239
0.099	0.22083	0.14966	0.02145	0	0.47544	0.31514	0.40531	0.2794	0.64406	0.59623	0.33942	0.45666	0.35317	1.0248	0.23604	0	0.17428	0.54546	0.94606	0.41942	0	0.0060302	0.26839	0.9544	0	0	0	0.13522	0.22772	2.0067	0.31124	0.22053	0.35457	1.1868	0	0.20108	1.7901	0	0	1.8579	1.8992	0.032873	1.4517	0.42905	0	0.99563	0.61482	0	0.158
0.1	0.22764	0.15416	0.029932	0	0.48981	0.31055	0.39728	0.28091	0.62927	0.61269	0.34358	0.4494	0.35628	1.0283	0.23563	0	0.17673	0.54928	0.95042	0.41854	0	0.018631	0.27389	0.9572	0	0	0	0.13527	0.22969	2.0174	0.3176	0.21877	0.35834	1.2079	0	0.21022	1.7918	0	0	1.8784	1.9194	0.03022	1.4684	0.42777	0	1.0125	0.61678	0	0.16361
0.101	0.23476	0.15866	0.038414	0	0.50417	0.30595	0.38849	0.28242	0.6143	0.62857	0.34775	0.44214	0.3594	1.0317	0.23484	0	0.17919	0.55303	0.95478	0.41767	0	0.031233	0.2794	0.96	0	0	0	0.13533	0.23147	2.0281	0.32396	0.21701	0.36211	1.229	0	0.21936	1.7935	0	0	1.899	1.939	0.027567	1.4851	0.4265	0	1.0293	0.61874	0	0.16891
0.102	0.24187	0.16316	0.047096	0	0.51854	0.30136	0.3797	0.28393	0.59933	0.64444	0.35208	0.43487	0.36251	1.0351	0.23405	0	0.18164	0.55678	0.95899	0.4168	0	0.043834	0.2849	0.9628	0	0	0	0.13538	0.23325	2.0373	0.33032	0.21502	0.36556	1.2505	0	0.22849	1.7952	0	0	1.9195	1.9586	0.024198	1.5018	0.42523	0	1.0461	0.62071	0	0.17421
0.103	0.24898	0.16767	0.055777	0	0.53336	0.29648	0.37091	0.28543	0.58435	0.66032	0.35641	0.42761	0.36562	1.0382	0.23325	0	0.1841	0.56053	0.96321	0.41593	0	0.056435	0.28993	0.9656	0	0	0	0.13544	0.23503	2.0465	0.33654	0.21304	0.36902	1.272	0	0.23763	1.7968	0	0	1.9401	1.9782	0.020829	1.5186	0.42314	0	1.063	0.62267	0	0.17951
0.104	0.25609	0.17217	0.064459	0	0.54818	0.29159	0.36212	0.28656	0.56938	0.67619	0.36074	0.41941	0.36862	1.0413	0.23246	0	0.18627	0.56428	0.96742	0.41506	0	0.069267	0.29497	0.9684	0	0	0	0.13549	0.23681	2.0558	0.34277	0.21106	0.37247	1.2935	0	0.24676	1.7985	0	0	1.9602	1.9979	0.01746	1.5355	0.42105	0	1.0803	0.62464	0	0.18481
0.105	0.26321	0.17695	0.073141	0	0.56301	0.28671	0.35333	0.28769	0.55441	0.69207	0.36507	0.41122	0.37163	1.0444	0.23167	0	0.18845	0.56802	0.97164	0.41419	0	0.082098	0.3	0.97081	0	0	0	0.13513	0.23859	2.065	0.34899	0.20907	0.37593	1.315	0	0.25671	1.7994	0	0	1.9804	2.0175	0.01409	1.5524	0.41897	0	1.0977	0.6265	0	0.1901
0.106	0.27065	0.18173	0.081823	0	0.57783	0.28183	0.34382	0.28882	0.5393	0.70729	0.3694	0.40302	0.37463	1.0475	0.23053	0	0.19062	0.57167	0.97585	0.41334	0	0.09493	0.30504	0.97323	0	0	0	0.13477	0.24015	2.0742	0.35522	0.20709	0.37938	1.3365	0	0.26666	1.8003	0	0	2.0005	2.0363	0.010721	1.5694	0.41688	0	1.1151	0.62836	0	0.19503
0.107	0.27809	0.18651	0.090726	0	0.59265	0.27695	0.3343	0.28995	0.52419	0.72252	0.37386	0.39483	0.37763	1.0506	0.2294	0	0.1928	0.57531	0.97991	0.41249	0	0.10776	0.31007	0.97565	0	0	0	0.13442	0.24172	2.0819	0.36145	0.20488	0.38251	1.3583	0	0.27661	1.8011	0	0	2.0207	2.0551	0.0066349	1.5863	0.41479	0	1.1324	0.63022	0	0.19996
0.108	0.28554	0.1913	0.099629	0	0.60799	0.27182	0.32479	0.29107	0.50908	0.73775	0.37833	0.38663	0.38063	1.0535	0.22827	0	0.19497	0.57895	0.98397	0.41163	0	0.12059	0.31468	0.97806	0	0	0	0.13406	0.24328	2.0895	0.3675	0.20267	0.38563	1.3802	0	0.28656	1.802	0	0	2.0408	2.0739	0.0025486	1.6033	0.41196	0	1.1498	0.63208	0	0.20489
0.109	0.29298	0.19608	0.10853	0	0.62333	0.26668	0.31527	0.29184	0.49397	0.75297	0.3828	0.37753	0.38349	1.0563	0.22714	0	0.19683	0.58259	0.98803	0.41078	0	0.13358	0.31929	0.98048	0	0	0	0.1337	0.24485	2.0971	0.37355	0.20046	0.38876	1.402	0	0.2965	1.8029	0	0	2.0604	2.0928	0.0015376	1.6205	0.40914	0	1.1677	0.63394	0	0.20982
0.11	0.30042	0.20115	0.11744	0	0.63866	0.26155	0.30576	0.29261	0.47886	0.7682	0.38726	0.36844	0.38634	1.0591	0.22601	0	0.19868	0.58623	0.99209	0.40993	0	0.14656	0.32389	0.98249	0	0	0	0.13293	0.24641	2.1048	0.3796	0.19825	0.39188	1.4238	0	0.30733	1.803	0	0	2.08	2.1116	0.0056239	1.6377	0.40631	0	1.1856	0.63568	0	0.21475
0.111	0.30821	0.20623	0.12634	0	0.654	0.25642	0.29556	0.29338	0.46366	0.78272	0.39173	0.35934	0.38919	1.062	0.22459	0	0.20054	0.58973	0.99615	0.4091	0	0.15955	0.3285	0.9845	0	0	0	0.13216	0.24774	2.1124	0.38565	0.19604	0.39501	1.4457	0	0.31816	1.8031	0	0	2.0996	2.1294	0.0097101	1.6549	0.40348	0	1.2036	0.63743	0	0.21925
0.112	0.316	0.2113	0.13549	0	0.66933	0.25129	0.28535	0.29415	0.44846	0.79725	0.3963	0.35024	0.39204	1.0648	0.22317	0	0.20239	0.59323	1	0.40827	0	0.17253	0.3331	0.98652	0	0	0	0.13139	0.24907	2.1184	0.3917	0.1936	0.39779	1.4678	0	0.32899	1.8031	0	0	2.1192	2.1472	0.014496	1.6721	0.40065	0	1.2215	0.63917	0	0.22376
0.113	0.3238	0.21637	0.14464	0	0.68522	0.24595	0.27515	0.29491	0.43326	0.81178	0.40087	0.34115	0.39489	1.0674	0.22175	0	0.20425	0.59673	1.0039	0.40745	0	0.18552	0.33732	0.98853	0	0	0	0.13062	0.2504	2.1243	0.39755	0.19116	0.40057	1.4899	0	0.33982	1.8032	0	0	2.1387	2.165	0.019281	1.6893	0.39719	0	1.2394	0.64092	0	0.22827
0.114	0.33159	0.22144	0.15379	0	0.7011	0.24061	0.26495	0.29535	0.41807	0.8263	0.40544	0.33121	0.39755	1.07	0.22033	0	0.20576	0.60024	1.0078	0.40662	0	0.19859	0.34154	0.99055	0	0	0	0.12985	0.25173	2.1303	0.40339	0.18872	0.40335	1.5121	0	0.35066	1.8033	0	0	2.1576	2.1828	0.024067	1.7068	0.39372	0	1.2579	0.64266	0	0.23278
0.115	0.33938	0.22682	0.16295	0	0.71698	0.23527	0.25475	0.29578	0.40287	0.84083	0.41001	0.32128	0.4002	1.0726	0.21891	0	0.20727	0.60374	1.0117	0.40579	0	0.21167	0.34576	0.99214	0	0	0	0.12867	0.25306	2.1362	0.40924	0.18628	0.40613	1.5342	0	0.36241	1.8026	0	0	2.1764	2.2006	0.028852	1.7244	0.39026	0	1.2763	0.64428	0	0.23729
0.116	0.34753	0.23219	0.1721	0	0.73286	0.22992	0.24391	0.29621	0.38763	0.85462	0.41458	0.31134	0.40286	1.0752	0.21724	0	0.20878	0.60707	1.0156	0.40499	0	0.22474	0.34998	0.99374	0	0	0	0.12749	0.25414	2.1422	0.41509	0.18384	0.40891	1.5563	0	0.37416	1.8018	0	0	2.1952	2.2172	0.033638	1.7419	0.38679	0	1.2948	0.6459	0	0.24133
0.117	0.35568	0.23757	0.18153	0	0.74874	0.22458	0.23308	0.29664	0.37239	0.86841	0.4192	0.3014	0.40552	1.0778	0.21558	0	0.21029	0.6104	1.0193	0.4042	0	0.23782	0.3542	0.99534	0	0	0	0.12631	0.25522	2.1464	0.42094	0.18116	0.41133	1.5787	0	0.38591	1.8011	0	0	2.2141	2.2338	0.039086	1.7594	0.38332	0	1.3133	0.64752	0	0.24538
0.118	0.36383	0.24294	0.19096	0	0.76517	0.21907	0.22224	0.29707	0.35715	0.8822	0.42383	0.29147	0.40817	1.0801	0.21392	0	0.2118	0.61373	1.023	0.4034	0	0.25089	0.35807	0.99694	0	0	0	0.12513	0.25629	2.1506	0.42657	0.17848	0.41376	1.601	0	0.39766	1.8004	0	0	2.2329	2.2504	0.044533	1.7769	0.37934	0	1.3317	0.64914	0	0.24942
0.119	0.37199	0.24831	0.20039	0	0.78161	0.21355	0.21141	0.29719	0.34191	0.89599	0.42845	0.28078	0.41059	1.0825	0.21225	0	0.21296	0.61706	1.0268	0.4026	0	0.264	0.36195	0.99853	0	0	0	0.12395	0.25737	2.1547	0.4322	0.1758	0.41619	1.6233	0	0.40942	1.7996	0	0	2.2508	2.267	0.049981	1.7948	0.37535	0	1.3507	0.65075	0	0.25346
0.12	0.38014	0.254	0.20982	0	0.79804	0.20804	0.20057	0.29731	0.32667	0.90978	0.43308	0.2701	0.41301	1.0849	0.21059	0	0.21412	0.62039	1.0305	0.40181	0	0.27711	0.36582	0.9997	0	0	0	0.12237	0.25845	2.1589	0.43783	0.17313	0.41862	1.6456	0	0.42209	1.798	0	0	2.2687	2.2836	0.055429	1.8126	0.37136	0	1.3698	0.65224	0	0.25751
0.121	0.38865	0.25968	0.21925	0	0.81447	0.20252	0.18917	0.29743	0.31143	0.92281	0.4377	0.25942	0.41542	1.0872	0.20874	0	0.21527	0.62353	1.0342	0.40105	0	0.29022	0.3697	1.0009	0	0	0	0.12079	0.25927	2.1631	0.44346	0.17045	0.42105	1.668	0	0.43477	1.7965	0	0	2.2866	2.2988	0.060877	1.8305	0.36738	0	1.3888	0.65372	0	0.26105
0.122	0.39716	0.26536	0.22898	0	0.8309	0.19701	0.17777	0.29755	0.2962	0.93584	0.44233	0.24873	0.41784	1.0896	0.20688	0	0.21643	0.62666	1.0377	0.40029	0	0.30333	0.37357	1.002	0	0	0	0.1192	0.26008	2.1655	0.4491	0.16753	0.42312	1.6904	0	0.44745	1.7949	0	0	2.3046	2.3141	0.06693	1.8483	0.36339	0	1.4078	0.6552	0	0.26459
0.123	0.40567	0.27104	0.23872	0	0.84784	0.19135	0.16636	0.29767	0.28096	0.94888	0.44696	0.23805	0.42026	1.0918	0.20502	0	0.21759	0.62979	1.0413	0.39953	0	0.31644	0.37714	1.0032	0	0	0	0.11762	0.2609	2.1679	0.45452	0.16462	0.42519	1.7128	0	0.46013	1.7933	0	0	2.3225	2.3293	0.072983	1.8661	0.35902	0	1.4268	0.65669	0	0.26813
0.124	0.41418	0.27673	0.24845	0	0.86479	0.1857	0.15496	0.2975	0.26572	0.96191	0.4516	0.22673	0.42239	1.0939	0.20317	0	0.2184	0.63293	1.0448	0.39877	0	0.32954	0.38072	1.0044	0	0	0	0.11604	0.26172	2.1703	0.45993	0.1617	0.42726	1.7352	0	0.47281	1.7918	0	0	2.3393	2.3445	0.079037	1.8843	0.35464	0	1.4463	0.65817	0	0.27167
0.125	0.42269	0.28273	0.25819	0	0.88174	0.18004	0.14355	0.29733	0.25049	0.97494	0.45623	0.21541	0.42452	1.0961	0.20131	0	0.21921	0.63606	1.0483	0.39802	0	0.34264	0.38429	1.0051	0	0	0	0.11407	0.26254	2.1727	0.46535	0.15879	0.42934	1.7576	0	0.48638	1.7893	0	0	2.3561	2.3598	0.08509	1.9024	0.35027	0	1.4658	0.65951	0	0.27521
0.126	0.43155	0.28872	0.26792	0	0.89869	0.17438	0.13165	0.29716	0.2353	0.98721	0.46086	0.20409	0.42665	1.0983	0.19931	0	0.22002	0.63897	1.0519	0.39731	0	0.35575	0.38786	1.0059	0	0	0	0.11209	0.2631	2.175	0.47077	0.15587	0.43141	1.78	0	0.49995	1.7869	0	0	2.373	2.3735	0.091144	1.9206	0.34589	0	1.4853	0.66086	0	0.27822
0.127	0.4404	0.29472	0.27799	0	0.91563	0.16873	0.11975	0.29699	0.22011	0.99947	0.46545	0.19277	0.42878	1.1004	0.19731	0	0.22083	0.64188	1.0552	0.39659	0	0.36885	0.39143	1.0066	0	0	0	0.11012	0.26365	2.1756	0.47619	0.15271	0.43313	1.8023	0	0.51352	1.7844	0	0	2.3898	2.3872	0.097726	1.9388	0.34152	0	1.5048	0.6622	0	0.28123
0.128	0.44926	0.30072	0.28805	0	0.93303	0.16297	0.10785	0.29682	0.20492	1.0117	0.47004	0.18145	0.43091	1.1024	0.19531	0	0.22164	0.64479	1.0585	0.39588	0	0.38195	0.39474	1.0073	0	0	0	0.10814	0.26421	2.1762	0.48142	0.14956	0.43485	1.8247	0	0.52709	1.782	0	0	2.4067	2.401	0.10431	1.9569	0.3369	0	1.5243	0.66354	0	0.28425
0.129	0.45811	0.30672	0.29811	0	0.95043	0.1572	0.095945	0.2964	0.18972	1.024	0.47463	0.16964	0.43272	1.1044	0.19331	0	0.22212	0.6477	1.0618	0.39517	0	0.39501	0.39805	1.0081	0	0	0	0.10617	0.26477	2.1768	0.48665	0.1464	0.43657	1.847	0	0.54066	1.7796	0	0	2.4223	2.4147	0.11089	1.9753	0.33228	0	1.5443	0.66488	0	0.28726
0.13	0.46697	0.31304	0.30818	0	0.96783	0.15144	0.084043	0.29597	0.17453	1.0363	0.47922	0.15782	0.43452	1.1064	0.19131	0	0.22261	0.65062	1.0652	0.39446	0	0.40806	0.40136	1.0083	0	0	0	0.10382	0.26533	2.1774	0.49187	0.14325	0.43829	1.8693	0	0.55505	1.7762	0	0	2.4379	2.4284	0.11748	1.9938	0.32765	0	1.5642	0.66608	0	0.29027
0.131	0.47614	0.31936	0.31824	0	0.98523	0.14568	0.071721	0.29554	0.15943	1.0478	0.4838	0.146	0.43632	1.1084	0.18921	0	0.2231	0.65328	1.0685	0.3938	0	0.42112	0.40467	1.0086	0	0	0	0.10147	0.26564	2.178	0.4971	0.14009	0.44001	1.8917	0	0.56944	1.7729	0	0	2.4535	2.4406	0.12406	2.0122	0.32303	0	1.5841	0.66727	0	0.29273
0.132	0.4853	0.32568	0.32864	0	1.0026	0.13991	0.0594	0.29511	0.14432	1.0593	0.4883	0.13418	0.43812	1.1104	0.18712	0	0.22359	0.65595	1.0716	0.39314	0	0.43418	0.40798	1.0089	0	0	0	0.099119	0.26594	2.1769	0.50233	0.1367	0.44138	1.9138	0	0.58383	1.7696	0	0	2.4692	2.4528	0.13108	2.0306	0.31841	0	1.6041	0.66847	0	0.2952
0.133	0.49447	0.332	0.33905	0	1.0204	0.13407	0.047078	0.29468	0.12921	1.0708	0.4928	0.12236	0.43993	1.1122	0.18502	0	0.22408	0.65862	1.0747	0.39248	0	0.44724	0.41107	1.0092	0	0	0	0.096769	0.26625	2.1757	0.5074	0.13331	0.44276	1.9359	0	0.59822	1.7663	0	0	2.4848	2.465	0.1381	2.049	0.31368	0	1.624	0.66967	0	0.29767
0.134	0.50364	0.33833	0.34945	0	1.0381	0.12823	0.034756	0.29401	0.1141	1.0823	0.4973	0.11019	0.44136	1.1141	0.18293	0	0.22428	0.66128	1.0778	0.39182	0	0.46022	0.41415	1.0095	0	0	0	0.09442	0.26656	2.1746	0.51246	0.12991	0.44413	1.958	0	0.61261	1.7629	0	0	2.4991	2.4771	0.14511	2.0676	0.30895	0	1.6443	0.67086	0	0.30013
0.135	0.51281	0.34497	0.35986	0	1.0559	0.12239	0.022434	0.29335	0.098996	1.0938	0.5018	0.098021	0.44279	1.1159	0.18083	0	0.22449	0.66395	1.0808	0.39116	0	0.47321	0.41723	1.0094	0	0	0	0.091718	0.26687	2.1734	0.51753	0.12652	0.44551	1.9801	0	0.62772	1.7587	0	0	2.5134	2.4893	0.15213	2.0863	0.30422	0	1.6646	0.67191	0	0.3026
0.136	0.52224	0.35161	0.37026	0	1.0736	0.11655	0.0097686	0.29268	0.084005	1.1046	0.5063	0.085851	0.44422	1.1178	0.1787	0	0.2247	0.66636	1.0839	0.39055	0	0.48619	0.42031	1.0092	0	0	0	0.089015	0.26694	2.1723	0.5226	0.12313	0.44688	2.0021	0	0.64283	1.7545	0	0	2.5277	2.4999	0.15915	2.1049	0.29949	0	1.6849	0.67295	0	0.30452
0.137	0.53167	0.35826	0.381	0	1.0914	0.11071	0.0028966	0.29202	0.069014	1.1154	0.51067	0.073681	0.44565	1.1196	0.17656	0	0.22491	0.66877	1.0867	0.38995	0	0.49917	0.42339	1.0091	0	0	0	0.086313	0.26701	2.1695	0.52767	0.1195	0.44792	2.0238	0	0.65793	1.7502	0	0	2.542	2.5105	0.16649	2.1235	0.29475	0	1.7052	0.674	0	0.30643
0.138	0.5411	0.3649	0.39174	0	1.1093	0.10482	0.015562	0.29135	0.054022	1.1262	0.51505	0.061512	0.44708	1.1213	0.17442	0	0.22511	0.67117	1.0895	0.38935	0	0.51216	0.42628	1.0089	0	0	0	0.083611	0.26708	2.1667	0.53262	0.11587	0.44896	2.0455	0	0.67304	1.746	0	0	2.5563	2.5211	0.17384	2.1421	0.29005	0	1.7255	0.67504	0	0.30835
0.139	0.55053	0.37155	0.40248	0	1.1273	0.098929	0.028227	0.29048	0.039031	1.137	0.51942	0.049147	0.44811	1.123	0.17228	0	0.22509	0.67358	1.0923	0.38874	0	0.52504	0.42916	1.0088	0	0	0	0.080909	0.26715	2.1639	0.53758	0.11224	0.45	2.0671	0	0.68814	1.7417	0	0	2.5692	2.5316	0.18118	2.1608	0.28534	0	1.746	0.67609	0	0.31027
0.14	0.55997	0.37852	0.41322	0	1.1453	0.093041	0.040892	0.2896	0.02404	1.1478	0.5238	0.036783	0.44913	1.1247	0.17014	0	0.22507	0.67599	1.0951	0.38814	0	0.53792	0.43204	1.0082	0	0	0	0.077883	0.26722	2.1611	0.54253	0.10861	0.45104	2.0888	0	0.70383	0	0	0	2.5822	2.5422	0.18852	2.1796	0.28063	0	1.7665	0.67698	0	0.31218
0.141	0.56959	0.38548	0.42397	0	1.1632	0.087153	0.05383	0.28873	0.0091925	1.1579	0.52817	0.024419	0.45015	1.1264	0.168	0	0.22505	0.67812	1.0979	0.38759	0	0.5508	0.43493	1.0076	0	0	0	0.074858	0.26708	2.1583	0.54749	0.10498	0.45208	2.1105	0	0.71951	0	0	0	2.5951	2.5513	0.19587	2.1983	0.27592	0	1.7871	0.67787	0	0.31356
0.142	0.57921	0.39245	0.43502	0	1.1812	0.081265	0.066767	0.28785	0.0056552	1.168	0.5324	0.012055	0.45118	1.1281	0.16586	0	0.22503	0.68026	1.1003	0.38705	0	0.56368	0.43781	1.007	0	0	0	0.071833	0.26694	2.1539	0.55244	0.10111	0.45279	2.1315	0	0.7352	0	0	0	2.608	2.5603	0.20341	2.217	0.27121	0	1.8076	0.67876	0	0.31493
0.143	0.58884	0.39942	0.44608	0	1.1992	0.075364	0.079704	0.28698	0.020503	1.1782	0.53662	0.00030948	0.4522	1.1297	0.16373	0	0.22501	0.68239	1.1028	0.3865	0	0.57656	0.44052	1.0064	0	0	0	0.068807	0.26679	2.1496	0.55734	0.097251	0.45351	2.1525	0	0.75088	0	0	0	2.6209	2.5693	0.21095	2.2358	0.26664	0	1.8281	0.67966	0	0.31631
0.144	0.59846	0.40639	0.45714	0	1.2172	0.069463	0.092642	0.28591	0.035351	1.1883	0.54085	0.012709	0.45278	1.1313	0.16159	0	0.22483	0.68453	1.1052	0.38596	0	0.5893	0.44323	1.0058	0	0	0	0.065782	0.26665	2.1453	0.56223	0.093389	0.45423	2.1736	0	0.76657	0	0	0	2.6324	2.5783	0.2185	2.2545	0.26208	0	1.8487	0.68055	0	0.31768
0.145	0.60808	0.41367	0.4682	0	1.2352	0.063562	0.10558	0.28485	0.050198	1.1984	0.54508	0.025109	0.45336	1.1329	0.15946	0	0.22465	0.68666	1.1076	0.38541	0	0.60205	0.44595	1.0047	0	0	0	0.06247	0.26651	2.141	0.56712	0.089526	0.45495	2.1946	0	0.78267	0	0	0	2.6439	2.5874	0.22604	2.2733	0.25751	0	1.8693	0.68128	0	0.31906
0.146	0.61781	0.42096	0.47926	0	1.2532	0.057661	0.11873	0.28379	0.064882	1.2079	0.5493	0.037509	0.45395	1.1346	0.15738	0	0.22446	0.68851	1.1101	0.38492	0	0.61479	0.44866	1.0037	0	0	0	0.059157	0.26617	2.1367	0.57202	0.085664	0.45567	2.2157	0	0.79878	0	0	0	2.6554	2.5949	0.23359	2.292	0.25294	0	1.8899	0.68201	0	0.31991
0.147	0.62754	0.42824	0.49059	0	1.2713	0.05176	0.13188	0.28273	0.079566	1.2174	0.55338	0.049909	0.45453	1.1362	0.15529	0	0.22428	0.69036	1.1121	0.38444	0	0.62754	0.45137	1.0026	0	0	0	0.055845	0.26584	2.131	0.57691	0.081576	0.45608	2.2359	0	0.81488	0	0	0	2.6669	2.6024	0.2412	2.3107	0.24838	0	1.9106	0.68275	0	0.32076
0.148	0.63726	0.43553	0.50193	0	1.2891	0.045885	0.14503	0.28167	0.094249	1.2269	0.55746	0.062308	0.45511	1.1377	0.15321	0	0.22409	0.69221	1.1141	0.38395	0	0.64028	0.45393	1.0016	0	0	0	0.052533	0.26551	2.1253	0.5818	0.077487	0.4565	2.2561	0	0.83098	0	0	0	2.6784	2.61	0.2488	2.3295	0.24405	0	1.9312	0.68348	0	0.32161
0.149	0.64699	0.44281	0.51326	0	1.307	0.040009	0.15818	0.28045	0.10893	1.2365	0.56153	0.074588	0.45522	1.1392	0.15113	0	0.22381	0.69406	1.1161	0.38346	0	0.65285	0.45649	1.0005	0	0	0	0.04922	0.26517	2.1196	0.58669	0.073399	0.45691	2.2763	0	0.84709	0	0	0	2.6885	2.6175	0.25641	2.3481	0.23973	0	1.9517	0.68421	0	0.32246
0.15	0.65672	0.45041	0.5246	0	1.3249	0.034134	0.17133	0.27923	0.12362	1.246	0.56561	0.086868	0.45534	1.1407	0.14905	0	0.22353	0.69591	1.1181	0.38297	0	0.66542	0.45905	0.99907	0	0	0	0.045663	0.26484	2.1139	0.59157	0.06931	0.45733	2.2966	0	0.86344	0	0	0	2.6986	2.6251	0.26402	2.3667	0.23541	0	1.9722	0.68478	0	0.32331
0.151	0.66644	0.458	0.53593	0	1.3428	0.028259	0.18465	0.278	0.13812	1.255	0.56969	0.099148	0.45545	1.1423	0.14706	0	0.22325	0.69747	1.1201	0.38254	0	0.67799	0.46161	0.99758	0	0	0	0.042106	0.26434	2.1082	0.59646	0.065222	0.45774	2.3168	0	0.87979	0	0	0	2.7087	2.6312	0.27163	2.3854	0.23109	0	1.9927	0.68535	0	0.32365
0.152	0.67616	0.46559	0.54747	0	1.3607	0.022384	0.19797	0.27678	0.15263	1.264	0.57363	0.11143	0.45556	1.1438	0.14508	0	0.22296	0.69903	1.1216	0.38211	0	0.69056	0.46417	0.9961	0	0	0	0.038549	0.26385	2.1014	0.60135	0.060916	0.45787	2.336	0	0.89613	0	0	0	2.7188	2.6374	0.27916	2.404	0.22676	0	2.0133	0.68592	0	0.324
0.153	0.68588	0.47318	0.55902	0	1.3782	0.016581	0.21129	0.27556	0.16713	1.2729	0.57757	0.12371	0.45568	1.1453	0.1431	0	0.22268	0.70059	1.123	0.38168	0	0.70313	0.46659	0.99461	0	0	0	0.034991	0.26335	2.0946	0.60628	0.056609	0.458	2.3553	0	0.91248	0	0	0	2.7289	2.6436	0.2867	2.4226	0.22277	0	2.0338	0.68649	0	0.32435
0.154	0.6956	0.48078	0.57056	0	1.3958	0.010778	0.22461	0.2742	0.18164	1.2819	0.58151	0.13572	0.4553	1.1468	0.14112	0	0.22237	0.70215	1.1245	0.38125	0	0.71548	0.46902	0.99313	0	0	0	0.031434	0.26285	2.0877	0.61122	0.052303	0.45812	2.3745	0	0.92883	0	0	0	2.7376	2.6497	0.29423	2.441	0.21877	0	2.054	0.68705	0	0.3247
0.155	0.70532	0.48866	0.5821	0	1.4133	0.0049745	0.23793	0.27283	0.19615	1.2909	0.58546	0.14773	0.45493	1.1483	0.13914	0	0.22206	0.70372	1.126	0.38082	0	0.72783	0.47144	0.99121	0	0	0	0.02768	0.26236	2.0809	0.61615	0.047997	0.45825	2.3938	0	0.94524	0	0	0	2.7463	2.6559	0.30176	2.4594	0.21478	0	2.0743	0.68745	0	0.32505
0.156	0.71491	0.49654	0.59365	0	1.4308	0.00082877	0.2514	0.27147	0.21047	1.2995	0.5894	0.15974	0.45455	1.1497	0.1373	0	0.22175	0.70498	1.1274	0.38044	0	0.74017	0.47387	0.98928	0	0	0	0.023927	0.26172	2.074	0.62109	0.043691	0.45838	2.413	0	0.96165	0	0	0	2.755	2.6608	0.30929	2.4778	0.21078	0	2.0946	0.68784	0	0.32493
0.157	0.7245	0.50442	0.60531	0	1.4484	0.006632	0.26486	0.27011	0.22479	1.3081	0.59324	0.17175	0.45417	1.1512	0.13547	0	0.22143	0.70624	1.1282	0.38006	0	0.75252	0.4763	0.98736	0	0	0	0.020173	0.26109	2.0662	0.62602	0.039177	0.45824	2.4311	0	0.97806	0	0	0	2.7637	2.6658	0.3166	2.4962	0.20679	0	2.1148	0.68823	0	0.32481
0.158	0.73409	0.5123	0.61697	0	1.4654	0.012309	0.27833	0.26874	0.23911	1.3166	0.59709	0.18377	0.4538	1.1527	0.13363	0	0.22112	0.7075	1.1291	0.37968	0	0.76487	0.4786	0.98544	0	0	0	0.016419	0.26046	2.0584	0.63105	0.034663	0.4581	2.4492	0	0.99447	0	0	0	2.7725	2.6707	0.32391	2.5146	0.20318	0	2.1351	0.68862	0	0.32469
0.159	0.74368	0.52018	0.62863	0	1.4824	0.017987	0.2918	0.26726	0.25343	1.3252	0.60093	0.19537	0.45292	1.1541	0.1318	0	0.22084	0.70877	1.1299	0.3793	0	0.77693	0.48091	0.98352	0	0	0	0.012665	0.25982	2.0506	0.63609	0.030149	0.45796	2.4673	0	1.0109	0	0	0	2.7799	2.6756	0.33122	2.5327	0.19958	0	2.1548	0.68901	0	0.32457
0.16	0.75327	0.52833	0.64029	0	1.4994	0.023664	0.30527	0.26578	0.26775	1.3338	0.60477	0.20698	0.45204	1.1556	0.12996	0	0.22057	0.71003	1.1307	0.37892	0	0.78899	0.48322	0.98116	0	0	0	0.0087682	0.25919	2.0428	0.64112	0.025635	0.45782	2.4854	0	1.0272	0	0	0	2.7873	2.6805	0.33852	2.5507	0.19597	0	2.1746	0.6892	0	0.32445
0.161	0.76259	0.53648	0.65195	0	1.5164	0.029341	0.31889	0.26429	0.28188	1.342	0.60862	0.21858	0.45116	1.1571	0.12832	0	0.22029	0.71099	1.1315	0.37859	0	0.80105	0.48552	0.9788	0	0	0	0.0048712	0.25844	2.035	0.64615	0.02112	0.45768	2.5035	0	1.0435	0	0	0	2.7947	2.6844	0.34583	2.5687	0.19236	0	2.1944	0.6894	0	0.32389
0.162	0.77192	0.54462	0.6636	0	1.5334	0.035018	0.33251	0.26281	0.29602	1.3503	0.61242	0.23019	0.45028	1.1585	0.12667	0	0.22001	0.71195	1.1316	0.37825	0	0.81312	0.48783	0.97645	0	0	0	0.00097408	0.2577	2.0265	0.65118	0.016411	0.4573	2.5204	0	1.0598	0	0	0	2.8021	2.6882	0.35277	2.5868	0.18876	0	2.2141	0.68959	0	0.32333
0.163	0.78125	0.55277	0.67526	0	1.5497	0.040507	0.34613	0.26133	0.31015	1.3585	0.61621	0.2418	0.4494	1.16	0.12503	0	0.21973	0.71291	1.1317	0.37792	0	0.82518	0.49002	0.97409	0	0	0	0.002923	0.25695	2.0179	0.65635	0.011702	0.45691	2.5372	0	1.076	0	0	0	2.8095	2.692	0.35971	2.6048	0.18558	0	2.2339	0.68979	0	0.32277
0.164	0.79057	0.56091	0.68692	0	1.5659	0.045996	0.35975	0.25974	0.32428	1.3668	0.62001	0.25287	0.44801	1.1615	0.12338	0	0.21954	0.71387	1.1318	0.37758	0	0.83688	0.49222	0.97173	0	0	0	0.0068201	0.2562	2.0094	0.66152	0.0069924	0.45652	2.554	0	1.0923	0	0	0	2.8157	2.6959	0.36665	2.6223	0.1824	0	2.253	0.68998	0	0.32222
0.165	0.7999	0.56929	0.69858	0	1.5822	0.051485	0.37337	0.25815	0.33842	1.375	0.62381	0.26395	0.44662	1.163	0.12174	0	0.21935	0.71483	1.1318	0.37725	0	0.84858	0.49442	0.96895	0	0	0	0.010803	0.25545	2.0009	0.6667	0.0022831	0.45613	2.5708	0	1.1083	0	0	0	2.822	2.6997	0.37358	2.6399	0.17922	0	2.2721	0.68995	0	0.32166
0.166	0.80882	0.57766	0.71023	0	1.5985	0.056973	0.38717	0.25657	0.35236	1.3831	0.62761	0.27502	0.44522	1.1644	0.12033	0	0.21916	0.71548	1.1319	0.37695	0	0.86028	0.49662	0.96616	0	0	0	0.014786	0.25462	1.9923	0.67187	0.0024263	0.45574	2.5877	0	1.1243	0	0	0	2.8282	2.7026	0.38052	2.6574	0.17604	0	2.2911	0.68992	0	0.3207
0.167	0.81775	0.58604	0.72175	0	1.6147	0.062462	0.40097	0.25498	0.36631	1.3911	0.63142	0.2861	0.44383	1.1659	0.11892	0	0.21897	0.71613	1.1311	0.37665	0	0.87198	0.49881	0.96338	0	0	0	0.018769	0.25378	1.9833	0.67704	0.0073163	0.45512	2.6031	0	1.1403	0	0	0	2.8344	2.7055	0.38695	2.675	0.17286	0	2.3102	0.68989	0	0.31974
0.168	0.82667	0.59442	0.73326	0	1.6301	0.067692	0.41477	0.2534	0.38026	1.3992	0.63523	0.29717	0.44244	1.1674	0.11751	0	0.21878	0.71679	1.1303	0.37635	0	0.88368	0.50091	0.96059	0	0	0	0.022751	0.25294	1.9743	0.68239	0.012206	0.4545	2.6186	0	1.1563	0	0	0	2.8406	2.7083	0.39337	2.6925	0.17013	0	2.3293	0.68986	0	0.31878
0.169	0.8356	0.60279	0.74477	0	1.6454	0.072923	0.42857	0.25172	0.39421	1.4073	0.63905	0.30761	0.44053	1.1689	0.11609	0	0.21872	0.71744	1.1296	0.37605	0	0.89494	0.50301	0.95781	0	0	0	0.026734	0.2521	1.9652	0.68774	0.017097	0.45388	2.634	0	1.1723	0	0	0	2.8457	2.7112	0.3998	2.7094	0.1674	0	2.3474	0.68983	0	0.31783
0.17	0.84452	0.61135	0.75628	0	1.6607	0.078153	0.44237	0.25005	0.40815	1.4153	0.64286	0.31804	0.43863	1.1705	0.11468	0	0.21866	0.71809	1.1288	0.37575	0	0.90619	0.5051	0.9546	0	0	0	0.030742	0.25126	1.9562	0.69308	0.021987	0.45326	2.6495	0	1.1879	0	0	0	2.8507	2.7141	0.40622	2.7264	0.16467	0	2.3656	0.68954	0	0.31687
0.171	0.85291	0.61992	0.76779	0	1.6761	0.083383	0.4564	0.24838	0.42192	1.4233	0.64668	0.32847	0.43672	1.172	0.11354	0	0.21859	0.71843	1.128	0.37547	0	0.91744	0.5072	0.95139	0	0	0	0.03475	0.25034	1.9472	0.69843	0.026877	0.45265	2.6649	0	1.2034	0	0	0	2.8558	2.7162	0.41265	2.7433	0.16193	0	2.3837	0.68924	0	0.31555
0.172	0.86131	0.62848	0.779	0	1.6914	0.088613	0.47043	0.24671	0.43568	1.4312	0.65057	0.33891	0.43481	1.1735	0.1124	0	0.21853	0.71877	1.1262	0.3752	0	0.92869	0.5093	0.94818	0	0	0	0.038758	0.24943	1.9379	0.70378	0.031931	0.45181	2.679	0	1.219	0	0	0	2.8609	2.7182	0.41843	2.7602	0.1592	0	2.4019	0.68895	0	0.31422
0.173	0.8697	0.63704	0.7902	0	1.7056	0.093509	0.48446	0.24504	0.44945	1.4392	0.65447	0.34934	0.43291	1.175	0.11126	0	0.21847	0.7191	1.1245	0.37492	0	0.93995	0.5113	0.94497	0	0	0	0.042766	0.24851	1.9285	0.70934	0.036984	0.45098	2.693	0	1.2345	0	0	0	2.866	2.7203	0.4242	2.7771	0.15692	0	2.42	0.68865	0	0.3129
0.174	0.87809	0.64561	0.8014	0	1.7199	0.098406	0.49849	0.24329	0.46321	1.4472	0.65837	0.35903	0.43049	1.1766	0.11012	0	0.21857	0.71944	1.1227	0.37465	0	0.95065	0.5133	0.94176	0	0	0	0.046774	0.2476	1.9192	0.71489	0.042038	0.45015	2.707	0	1.2501	0	0	0	2.8701	2.7223	0.42998	2.7933	0.15463	0	2.4371	0.68836	0	0.31158
0.175	0.88648	0.65431	0.8126	0	1.7341	0.1033	0.51253	0.24155	0.47698	1.4551	0.66227	0.36873	0.42807	1.1782	0.10898	0	0.21866	0.71978	1.121	0.37437	0	0.96136	0.5153	0.93813	0	0	0	0.050744	0.24668	1.9099	0.72045	0.047092	0.44931	2.721	0	1.2651	0	0	0	2.8742	2.7244	0.43576	2.8095	0.15234	0	2.4541	0.68775	0	0.31026
0.176	0.89422	0.663	0.8238	0	1.7483	0.1082	0.52685	0.23981	0.49057	1.4631	0.66617	0.37842	0.42565	1.1797	0.10814	0	0.21875	0.7198	1.1192	0.37411	0	0.97207	0.5173	0.93451	0	0	0	0.054715	0.24571	1.9006	0.72601	0.052146	0.44848	2.735	0	1.28	0	0	0	2.8783	2.7257	0.44154	2.8256	0.15006	0	2.4711	0.68714	0	0.30861
0.177	0.90197	0.6717	0.83451	0	1.7626	0.11309	0.54118	0.23807	0.50415	1.4711	0.67022	0.38811	0.42323	1.1813	0.1073	0	0.21885	0.71982	1.1164	0.37385	0	0.98277	0.51931	0.93088	0	0	0	0.058685	0.24473	1.8912	0.73156	0.057345	0.44745	2.7475	0	1.295	0	0	0	2.8823	2.727	0.44654	2.8418	0.14777	0	2.4881	0.68653	0	0.30696
0.178	0.90971	0.6804	0.84522	0	1.7756	0.11758	0.55551	0.23632	0.51774	1.4791	0.67427	0.3978	0.42081	1.1829	0.10647	0	0.21894	0.71984	1.1136	0.37359	0	0.99348	0.52121	0.92725	0	0	0	0.062655	0.24375	1.8818	0.73735	0.062543	0.44642	2.76	0	1.31	0	0	0	2.8864	2.7284	0.45154	2.858	0.14591	0	2.5051	0.68592	0	0.30532
0.179	0.91745	0.6891	0.85593	0	1.7886	0.12206	0.56983	0.23452	0.53133	1.487	0.67832	0.40667	0.41789	1.1845	0.10563	0	0.2192	0.71985	1.1108	0.37333	0	1.0035	0.52312	0.92363	0	0	0	0.066626	0.24277	1.8724	0.74314	0.067742	0.44539	2.7726	0	1.325	0	0	0	2.8896	2.7297	0.45655	2.8733	0.14406	0	2.5208	0.68531	0	0.30367
0.18	0.92519	0.69787	0.86664	0	1.8016	0.12655	0.58416	0.23272	0.54491	1.495	0.68237	0.41554	0.41497	1.1861	0.1048	0	0.21945	0.71987	1.1079	0.37306	0	1.0136	0.52503	0.91959	0	0	0	0.070495	0.2418	1.863	0.74893	0.07294	0.44436	2.7851	0	1.3393	0	0	0	2.8927	2.731	0.46155	2.8885	0.1422	0	2.5365	0.68432	0	0.30202
0.181	0.93219	0.70664	0.87735	0	1.8146	0.13103	0.59886	0.23092	0.55832	1.5031	0.68641	0.42441	0.41205	1.1878	0.10429	0	0.21971	0.71957	1.1051	0.3728	0	1.0237	0.52694	0.91555	0	0	0	0.074364	0.24076	1.8536	0.75472	0.078139	0.44333	2.7976	0	1.3536	0	0	0	2.8959	2.7317	0.46656	2.9038	0.14034	0	2.5522	0.68333	0	0.30008
0.182	0.9392	0.71541	0.88738	0	1.8276	0.13552	0.61355	0.22912	0.57173	1.5112	0.69067	0.43328	0.40912	1.1894	0.10379	0	0.21997	0.71926	1.1012	0.37254	0	1.0337	0.52885	0.91152	0	0	0	0.078234	0.23973	1.8442	0.76051	0.08346	0.44212	2.8086	0	1.3679	0	0	0	2.8991	2.7324	0.47068	2.9191	0.13848	0	2.5679	0.68234	0	0.29815
0.183	0.9462	0.72419	0.89741	0	1.8392	0.13952	0.62825	0.22732	0.58514	1.5193	0.69493	0.44214	0.4062	1.1911	0.10329	0	0.22022	0.71895	1.0972	0.37228	0	1.0438	0.53066	0.90748	0	0	0	0.082103	0.2387	1.8349	0.76656	0.088781	0.44091	2.8196	0	1.3822	0	0	0	2.9022	2.7331	0.4748	2.9344	0.13703	0	2.5836	0.68135	0	0.29621
0.184	0.9532	0.73296	0.90744	0	1.8509	0.14351	0.64295	0.22548	0.59854	1.5274	0.69919	0.45012	0.40278	1.1927	0.10279	0	0.22063	0.71865	1.0933	0.37202	0	1.0531	0.53248	0.90344	0	0	0	0.085972	0.23767	1.8256	0.7726	0.094103	0.4397	2.8306	0	1.3965	0	0	0	2.9046	2.7338	0.47892	2.9487	0.13557	0	2.5978	0.68036	0	0.29428
0.185	0.9602	0.74174	0.91747	0	1.8626	0.14751	0.65764	0.22363	0.61195	1.5355	0.70345	0.45809	0.39937	1.1944	0.10229	0	0.22104	0.71834	1.0893	0.37176	0	1.0624	0.5343	0.899	0	0	0	0.089678	0.23664	1.8162	0.77865	0.099424	0.43849	2.8416	0	1.41	0	0	0	2.9069	2.7345	0.48303	2.9629	0.13411	0	2.6119	0.67891	0	0.29234
0.186	0.9664	0.75052	0.9275	0	1.8742	0.15151	0.67278	0.22179	0.62518	1.5438	0.70771	0.46607	0.39596	1.1961	0.10215	0	0.22144	0.71771	1.0854	0.37149	0	1.0717	0.53611	0.89457	0	0	0	0.093383	0.23556	1.8069	0.78469	0.10475	0.43727	2.8526	0	1.4236	0	0	0	2.9092	2.7346	0.48715	2.9772	0.13265	0	2.6261	0.67747	0	0.29016
0.187	0.97261	0.7593	0.93667	0	1.8859	0.15551	0.68791	0.21994	0.63841	1.5521	0.71223	0.47404	0.39254	1.1978	0.102	0	0.22185	0.71707	1.0802	0.37122	0	1.081	0.53793	0.89013	0	0	0	0.097089	0.23449	1.7978	0.79074	0.11017	0.43589	2.8621	0	1.4371	0	0	0	2.9116	2.7348	0.49029	2.9915	0.13119	0	2.6403	0.67602	0	0.28797
0.188	0.97881	0.76807	0.94583	0	1.8962	0.15895	0.70305	0.21809	0.65163	1.5604	0.71674	0.48201	0.38913	1.1995	0.10186	0	0.22226	0.71644	1.0751	0.37095	0	1.0903	0.53965	0.88569	0	0	0	0.10079	0.23341	1.7887	0.79706	0.11559	0.43451	2.8717	0	1.4507	0	0	0	2.9139	2.7349	0.49343	3.0058	0.13009	0	2.6545	0.67457	0	0.28579
0.189	0.98502	0.77685	0.955	0	1.9064	0.16239	0.71818	0.21622	0.66486	1.5687	0.72126	0.48904	0.38523	1.2013	0.10172	0	0.22279	0.7158	1.07	0.37068	0	1.0988	0.54137	0.88125	0	0	0	0.1045	0.23233	1.7796	0.80338	0.12101	0.43313	2.8812	0	1.4642	0	0	0	2.9155	2.735	0.49657	3.0189	0.12899	0	2.6671	0.67312	0	0.2836
0.19	0.99122	0.78557	0.96417	0	1.9167	0.16583	0.73332	0.21434	0.67809	1.577	0.72577	0.49607	0.38134	1.203	0.10158	0	0.22331	0.71517	1.0648	0.37041	0	1.1073	0.54309	0.87643	0	0	0	0.10798	0.23126	1.7704	0.8097	0.12643	0.43175	2.8907	0	1.477	0	0	0	2.917	2.7351	0.49971	3.032	0.12788	0	2.6796	0.67113	0	0.28142
0.191	0.99661	0.79428	0.97333	0	1.927	0.16928	0.74894	0.21246	0.69112	1.5856	0.73029	0.50309	0.37745	1.2047	0.10181	0	0.22384	0.7142	1.0597	0.37012	0	1.1158	0.54481	0.8716	0	0	0	0.11146	0.23014	1.7613	0.81602	0.13185	0.43037	2.9002	0	1.4898	0	0	0	2.9186	2.7347	0.50285	3.0451	0.12678	0	2.6922	0.66913	0	0.27902
0.192	1.002	0.80299	0.98146	0	1.9373	0.17272	0.76456	0.21058	0.70416	1.5942	0.73508	0.51012	0.37356	1.2064	0.10205	0	0.22437	0.71323	1.0534	0.36983	0	1.1242	0.54653	0.86677	0	0	0	0.11494	0.22903	1.7525	0.82234	0.13734	0.42884	2.9082	0	1.5026	0	0	0	2.9202	2.7342	0.50493	3.0583	0.12568	0	2.7047	0.66714	0	0.27662
0.193	1.0074	0.8117	0.98958	0	1.9461	0.17555	0.78018	0.2087	0.71719	1.6028	0.73988	0.51714	0.36967	1.2082	0.10228	0	0.22489	0.71227	1.047	0.36955	0	1.1327	0.54816	0.86194	0	0	0	0.11842	0.22792	1.7436	0.82895	0.14283	0.4273	2.9162	0	1.5154	0	0	0	2.9218	2.7338	0.50701	3.0714	0.12489	0	2.7173	0.66515	0	0.27423
0.194	1.0128	0.82042	0.99771	0	1.955	0.17838	0.79579	0.2068	0.73023	1.6113	0.74468	0.52319	0.36532	1.21	0.10252	0	0.22549	0.7113	1.0407	0.36926	0	1.1403	0.54978	0.85711	0	0	0	0.1219	0.22681	1.7348	0.83556	0.14832	0.42576	2.9243	0	1.5282	0	0	0	2.9227	2.7333	0.50909	3.0832	0.1241	0	2.7281	0.66315	0	0.27183
0.195	1.0182	0.82899	1.0058	0	1.9638	0.18122	0.81141	0.20489	0.74326	1.6199	0.74948	0.52923	0.36097	1.2117	0.10275	0	0.22609	0.71034	1.0343	0.36897	0	1.1478	0.5514	0.85191	0	0	0	0.1251	0.22569	1.7259	0.84217	0.15381	0.42423	2.9323	0	1.5402	0	0	0	2.9235	2.7329	0.51117	3.0951	0.12331	0	2.7389	0.66052	0	0.26944
0.196	1.0228	0.83756	1.014	0	1.9727	0.18405	0.82753	0.20299	0.75609	1.6288	0.75428	0.53528	0.35663	0	0.10338	0	0.22669	0.70904	1.028	0.36865	0	1.1554	0.55302	0.84671	0	0	0	0.1283	0.22455	1.7171	0.84878	0.1593	0.42269	2.9403	0	1.5522	0	0	0	2.9244	2.7319	0.51325	3.107	0.12252	0	2.7498	0.65789	0	0.26687
0.197	1.0274	0.84614	1.0209	0	1.9816	0.18688	0.84364	0.20109	0.76892	1.6377	0.75937	0.54132	0.35228	0	0.104	0	0.22729	0.70774	1.0204	0.36833	0	1.163	0.55464	0.8415	0	0	0	0.13149	0.22341	1.7086	0.85539	0.16484	0.42101	2.9469	0	1.5643	0	0	0	2.9253	2.7309	0.51421	3.1188	0.12172	0	2.7606	0.65525	0	0.2643
0.198	1.032	0.85471	1.0278	0	1.989	0.18907	0.85976	0.19919	0.78175	1.6466	0.76447	0.54736	0.34793	0	0.10463	0	0.22788	0.70644	1.0129	0.36802	0	1.1705	0.55616	0.8363	0	0	0	0.13469	0.22227	1.7	0.8623	0.17037	0.41932	2.9535	0	1.5763	0	0	0	2.9262	2.73	0.51518	3.1307	0.12119	0	2.7714	0.65262	0	0.26173
0.199	1.0366	0.86328	1.0348	0	1.9965	0.19125	0.87587	0.19727	0.79458	1.6554	0.76956	0.55241	0.34315	0	0.10526	0	0.22849	0.70515	1.0053	0.3677	0	1.1771	0.55768	0.8311	0	0	0	0.13789	0.22113	1.6915	0.86921	0.17591	0.41764	2.9601	0	1.5883	0	0	0	2.9264	2.729	0.51614	3.1411	0.12066	0	2.7804	0.64999	0	0.25916
0.2	1.0413	0.87164	1.0417	0	2.004	0.19344	0.89199	0.19535	0.80741	1.6643	0.77465	0.55746	0.33836	0	0.10588	0	0.22909	0.70385	0.99778	0.36738	0	1.1837	0.5592	0.82554	0	0	0	0.14075	0.22	1.683	0.87612	0.18144	0.41596	2.9667	0	1.5996	0	0	0	2.9267	2.728	0.5171	3.1516	0.12012	0	2.7895	0.64662	0	0.2566
0.201	1.0452	0.88001	1.0486	0	2.0115	0.19562	0.90856	0.19344	0.82001	1.6735	0.77975	0.5625	0.33358	0	0.1069	0	0.22969	0.70222	0.99023	0.36704	0	1.1903	0.56072	0.81997	0	0	0	0.14361	0.21884	1.6745	0.88303	0.18698	0.41428	2.9733	0	1.611	0	0	0	2.9269	2.7265	0.51807	3.162	0.11959	0	2.7985	0.64325	0	0.2539
0.202	1.0491	0.88837	1.0542	0	2.0189	0.19781	0.92513	0.19152	0.83261	1.6828	0.78512	0.56755	0.3288	0	0.10792	0	0.23029	0.7006	0.9815	0.36669	0	1.1969	0.56224	0.81441	0	0	0	0.14647	0.21769	1.6662	0.88994	0.19252	0.41246	2.9785	0	1.6223	0	0	0	2.9271	2.725	0.51788	3.1725	0.11905	0	2.8076	0.63988	0	0.25119
0.203	1.053	0.89673	1.0599	0	2.0251	0.19933	0.9417	0.1896	0.84521	1.692	0.7905	0.57259	0.32402	0	0.10894	0	0.23089	0.69897	0.97278	0.36634	0	1.2035	0.56365	0.80885	0	0	0	0.14933	0.21654	1.658	0.89715	0.19807	0.41064	2.9838	0	1.6336	0	0	0	2.9274	2.7235	0.51769	3.1829	0.11872	0	2.8166	0.63651	0	0.24849
0.204	1.0569	0.90509	1.0655	0	2.0313	0.20086	0.95827	0.18768	0.85781	1.7012	0.79588	0.57665	0.31882	0	0.10997	0	0.23142	0.69735	0.96405	0.36599	0	1.2091	0.56506	0.80329	0	0	0	0.15219	0.21539	1.6497	0.90436	0.20362	0.40882	2.989	0	1.6449	0	0	0	2.927	2.722	0.5175	3.1919	0.11839	0	2.8239	0.63314	0	0.24579
0.205	1.0609	0.91318	1.0711	0	2.0374	0.20239	0.97484	0.18576	0.87041	1.7104	0.80126	0.58071	0.31363	0	0.11099	0	0.23195	0.69572	0.95533	0.36564	0	1.2147	0.56646	0.79739	0	0	0	0.15467	0.21424	1.6415	0.91157	0.20916	0.407	2.9942	0	1.6556	0	0	0	2.9266	2.7205	0.51731	3.2008	0.11806	0	2.8311	0.62894	0	0.24309
0.206	1.0642	0.92126	1.0767	0	2.0436	0.20391	0.99176	0.18384	0.88275	1.72	0.80664	0.58477	0.30844	0	0.1124	0	0.23248	0.69378	0.9466	0.36525	0	1.2203	0.56787	0.7915	0	0	0	0.15714	0.2131	1.6332	0.91878	0.21471	0.40518	2.9994	0	1.6663	0	0	0	2.9262	2.7185	0.51712	3.2098	0.11773	0	2.8384	0.62475	0	0.2403
0.207	1.0676	0.92935	1.081	0	2.0497	0.20544	1.0087	0.18191	0.8951	1.7296	0.81227	0.58882	0.30325	0	0.11382	0	0.233	0.69183	0.93675	0.36487	0	1.2259	0.56928	0.7856	0	0	0	0.15962	0.21196	1.6252	0.92599	0.22023	0.40323	3.0034	0	1.677	0	0	0	2.9259	2.7165	0.51577	3.2187	0.1174	0	2.8456	0.62055	0	0.2375
0.208	1.0709	0.93743	1.0852	0	2.0547	0.20632	1.0256	0.17999	0.90744	1.7391	0.81791	0.59288	0.29805	0	0.11523	0	0.23353	0.68988	0.9269	0.36449	0	1.2315	0.57058	0.7797	0	0	0	0.16209	0.21082	1.6171	0.9335	0.22576	0.40128	3.0073	0	1.6877	0	0	0	2.9255	2.7144	0.51441	3.2276	0.11722	0	2.8529	0.61635	0	0.23471
0.209	1.0743	0.94551	1.0894	0	2.0596	0.2072	1.0425	0.17808	0.91978	1.7487	0.82354	0.59598	0.29248	0	0.11665	0	0.2339	0.68794	0.91705	0.3641	0	1.2361	0.57188	0.77381	0	0	0	0.16457	0.20967	1.6091	0.941	0.23128	0.39933	3.0112	0	1.6984	0	0	0	2.9245	2.7124	0.51306	3.235	0.11704	0	2.8584	0.61216	0	0.23192
0.21	1.0776	0.95327	1.0937	0	2.0646	0.20809	1.0594	0.17616	0.93213	1.7583	0.82918	0.59908	0.28691	0	0.11806	0	0.23426	0.68599	0.9072	0.36372	0	1.2407	0.57317	0.7676	0	0	0	0.16661	0.20853	0	0.9485	0.2368	0.39738	3.0152	0	1.7086	0	0	0	2.9236	2.7104	0.5117	3.2423	0.11686	0	2.8639	0.60705	0	0.22912
0.211	1.0806	0.96102	1.0979	0	2.0695	0.20897	1.0765	0.17424	0.94418	1.7682	0.83482	0.60218	0.28133	0	0.11986	0	0.23462	0.68373	0.89735	0.3633	0	1.2453	0.57447	0.76139	0	0	0	0.16866	0.20742	0	0.95601	0.24233	0.39543	3.0191	0	1.7188	0	0	0	2.9226	2.7079	0.51035	3.2496	0.11668	0	2.8694	0.60194	0	0.22628
0.212	1.0836	0.96877	1.1007	0	2.0745	0.20985	1.0936	0.17232	0.95623	1.7781	0.84067	0.60528	0.27576	0	0.12166	0	0.23499	0.68147	0.88644	0.36288	0	1.2499	0.57576	0.75518	0	0	0	0.17071	0.20631	0	0.96351	0.24779	0.39336	3.0218	0	1.729	0	0	0	2.9217	2.7053	0.50783	3.2569	0.1165	0	2.8749	0.59683	0	0.22343
0.213	1.0865	0.97652	1.1035	0	2.0784	0.21014	1.1107	0.1704	0.96829	1.788	0.84652	0.60838	0.27019	0	0.12346	0	0.23535	0.67921	0.87554	0.36246	0	1.2545	0.57694	0.74898	0	0	0	0.17276	0.20521	0	0.97129	0.25326	0.39129	3.0246	0	1.7392	0	0	0	2.9207	2.7028	0.50532	3.2642	0.11641	0	2.8804	0.59173	0	0.22058
0.214	1.0895	0.98427	1.1063	0	2.0822	0.21042	1.1278	0.1685	0.98034	1.7979	0.85237	0.61059	0.26426	0	0.12526	0	0.23545	0.67695	0.86463	0.36204	0	1.2582	0.57812	0.74277	0	0	0	0.1748	0.2041	0	0.97906	0.25872	0.38921	3.0273	0	1.7494	0	0	0	2.9192	2.7003	0.5028	3.2698	0.11633	0	2.8842	0.58662	0	0.21774
0.215	1.0925	0.99165	1.1091	0	2.0861	0.21071	1.1449	0.1666	0.9924	1.8077	0.85822	0.61279	0.25834	0	0.12706	0	0.23556	0.67469	0.85373	0.36162	0	1.2618	0.5793	0.73628	0	0	0	0.17639	0.20299	0	0.98684	0.26419	0.38714	3.03	0	1.7592	0	0	0	2.9177	2.6978	0.50029	3.2755	0.11625	0	2.888	0.58053	0	0.21489
0.216	1.0952	0.99903	1.1119	0	2.09	0.21099	1.1619	0.16469	1.0041	1.8179	0.86407	0.615	0.25242	0	0.12923	0	0.23567	0.67214	0.84283	0.36116	0	1.2655	0.58048	0.72979	0	0	0	0.17798	0.20194	0	0.99461	0.26965	0.38507	3.0327	0	1.769	0	0	0	2.9162	2.6948	0.49778	3.2811	0.11616	0	2.8918	0.57445	0	0.21204
0.217	1.098	1.0064	1.1132	0	2.0938	0.21128	1.1789	0.16279	1.0159	1.8281	0.87008	0.6172	0.2465	0	0.1314	0	0.23577	0.66958	0.83095	0.36071	0	1.2691	0.58167	0.72331	0	0	0	0.17956	0.2009	0	1.0024	0.27503	0.38287	3.0343	0	1.7788	0	0	0	2.9147	2.6918	0.49413	3.2867	0.11608	0	2.8956	0.56836	0	0.20918
0.218	1.1008	1.0138	1.1146	0	2.0968	0.21104	1.1959	0.16088	1.0276	1.8383	0.87609	0.61941	0.24057	0	0.13357	0	0.23588	0.66702	0.81908	0.36026	0	1.2728	0.58273	0.71682	0	0	0	0.18115	0.19985	0	1.0104	0.2804	0.38068	3.036	0	1.7887	0	0	0	2.9132	2.6888	0.49049	3.2923	0.11604	0	2.8994	0.56228	0	0.20633
0.219	1.1036	1.0212	1.116	0	2.0998	0.21081	1.2129	0.159	1.0393	1.8485	0.8821	0.6208	0.23433	0	0.13574	0	0.23563	0.66446	0.8072	0.3598	0	1.2755	0.58379	0.71033	0	0	0	0.18273	0.19881	0	1.0184	0.28577	0.37849	3.0376	0	1.7985	0	0	0	2.9112	2.6858	0.48685	3.2961	0.11601	0	2.9017	0.55619	0	0.20347
0.22	1.1063	1.0281	1.1174	0	2.1027	0.21057	1.2299	0.15712	1.0511	1.8587	0.88811	0.62219	0.2281	0	0.13791	0	0.23538	0.6619	0.79533	0.35935	0	1.2783	0.58486	0.7036	0	0	0	0.18383	0.19776	0	1.0264	0.29114	0.37629	3.0392	0	1.8081	0	0	0	2.9091	2.6828	0.48321	3.2999	0.11598	0	2.9039	0.54908	0	0.20062
0.221	1.1091	1.0351	1.1188	0	2.1057	0.21034	1.2465	0.15524	1.0624	1.8691	0.89412	0.62358	0.22186	0	0.14043	0	0.23513	0.65906	0.78346	0.35886	0	1.281	0.58592	0.69686	0	0	0	0.18493	0.19681	0	1.0344	0.29651	0.3741	3.0408	0	1.8177	0	0	0	2.9071	2.6793	0.47957	3.3038	0.11594	0	2.9061	0.54196	0	0.1978
0.222	1.1119	1.0421	1.1188	0	2.1086	0.21011	1.2631	0.15336	1.0738	1.8796	0.90023	0.62497	0.21562	0	0.14294	0	0.23488	0.65622	0.7707	0.35838	0	1.2838	0.58699	0.69013	0	0	0	0.18603	0.19586	0	1.0424	0.30175	0.37179	3.0415	0	1.8273	0	0	0	2.9051	2.6759	0.47485	3.3076	0.11591	0	2.9084	0.53485	0	0.19498
0.223	1.1147	1.0491	1.1188	0	2.1108	0.20946	1.2797	0.15148	1.0852	1.89	0.90633	0.62636	0.20938	0	0.14546	0	0.23463	0.65338	0.75795	0.3579	0	1.2865	0.58794	0.68339	0	0	0	0.18713	0.19492	0	1.0506	0.30698	0.36948	3.0421	0	1.8369	0	0	0	2.9031	2.6725	0.47013	3.3114	0.11588	0	2.9106	0.52774	0	0.19217
0.224	1.1175	1.056	1.1188	0	2.113	0.20882	1.2963	0.14964	1.0966	1.9004	0.91243	0.62705	0.20286	0	0.14797	0	0.23394	0.65054	0.7452	0.35741	0	1.2885	0.58889	0.67666	0	0	0	0.18822	0.19397	0	1.0588	0.31222	0.36718	3.0427	0	1.8464	0	0	0	2.9006	2.669	0.46542	3.3135	0.11585	0	2.9114	0.52063	0	0.18935
0.225	1.1203	1.0626	1.1188	0	2.1152	0.20817	1.3129	0.14779	1.1079	1.9109	0.91854	0.62773	0.19635	0	0.15049	0	0.23325	0.6477	0.73245	0.35693	0	1.2904	0.58984	0.66971	0	0	0	0.18882	0.19302	0	1.067	0.31746	0.36487	3.0433	0	1.856	0	0	0	2.8981	2.6656	0.4607	3.3155	0.11582	0	2.9122	0.51246	0	0.18653
0.226	1.1233	1.0692	1.1188	0	2.1174	0.20752	1.3288	0.14595	1.1189	1.9215	0.92464	0.62842	0.18983	0	0.15332	0	0.23255	0.64459	0.7197	0.35642	0	1.2924	0.59079	0.66277	0	0	0	0.18941	0.1922	0	1.0752	0.3227	0.36256	3.044	0	1.8655	0	0	0	2.8956	2.6618	0.45598	3.3175	0.11579	0	2.913	0.5043	0	0.18381
0.227	1.1263	1.0757	1.1175	0	2.1196	0.20688	1.3446	0.1441	1.1299	1.9321	0.93076	0.62911	0.18332	0	0.15616	0	0.23186	0.64148	0.70616	0.35591	0	1.2944	0.59174	0.65582	0	0	0	0.19	0.19138	0	1.0834	0.32776	0.36014	3.0437	0	1.875	0	0	0	2.8931	2.658	0.45026	3.3195	0.11576	0	2.9138	0.49613	0	0.18109
0.228	1.1294	1.0823	1.1162	0	2.1212	0.20595	1.3605	0.14226	1.1409	1.9428	0.93689	0.62979	0.1768	0	0.15899	0	0.23117	0.63837	0.69262	0.3554	0	1.2963	0.59259	0.64888	0	0	0	0.19059	0.19056	0	1.0917	0.33283	0.35772	3.0435	0	1.8845	0	0	0	2.8906	2.6542	0.44454	3.3216	0.11569	0	2.9146	0.48797	0	0.17836
0.229	1.1324	1.0888	1.1149	0	2.1228	0.20503	1.3763	0.14046	1.1519	1.9534	0.94301	0.6299	0.17005	0	0.16182	0	0.22995	0.63526	0.67908	0.35489	0	1.2976	0.59344	0.64193	0	0	0	0.19119	0.18974	0	1.1	0.33789	0.3553	3.0432	0	1.894	0	0	0	2.8877	2.6504	0.43882	3.3218	0.11563	0	2.9141	0.4798	0	0.17564
0.23	1.1354	1.095	1.1137	0	2.1244	0.20411	1.3921	0.13866	1.1629	1.964	0.94913	0.63	0.1633	0	0.16466	0	0.22874	0.63215	0.66555	0.35437	0	1.2988	0.59428	0.63482	0	0	0	0.19126	0.18892	0	1.1083	0.34296	0.35288	3.043	0	1.9036	0	0	0	2.8848	2.6467	0.43311	3.322	0.11556	0	2.9136	0.47059	0	0.17291
0.231	1.1389	1.1011	1.1124	0	2.126	0.20318	1.4068	0.13687	1.1735	1.9748	0.95526	0.63011	0.15654	0	0.16777	0	0.22753	0.6288	0.65201	0.35384	0	1.3001	0.59513	0.6277	0	0	0	0.19134	0.18827	0	1.1166	0.34803	0.35046	3.0428	0	1.9132	0	0	0	2.8819	2.6426	0.42739	3.3222	0.1155	0	2.9131	0.46137	0	0.17034
0.232	1.1423	1.1073	1.11	0	2.1276	0.20226	1.4215	0.13507	1.1841	1.9855	0.96132	0.63021	0.14979	0	0.17089	0	0.22632	0.62544	0.63778	0.35331	0	1.3014	0.59597	0.62058	0	0	0	0.19142	0.18761	0	1.1249	0.35288	0.34794	3.0418	0	1.9227	0	0	0	2.8789	2.6385	0.42076	3.3224	0.11543	0	2.9126	0.45216	0	0.16777
0.233	1.1458	1.1134	1.1075	0	2.1288	0.20121	1.4362	0.13327	1.1947	1.9962	0.96739	0.63032	0.14304	0	0.174	0	0.2251	0.62209	0.62354	0.35277	0	1.3027	0.59672	0.61347	0	0	0	0.1915	0.18695	0	1.1332	0.35774	0.34541	3.0408	0	1.9323	0	0	0	2.876	2.6345	0.41413	3.3226	0.1153	0	2.9121	0.44294	0	0.1652
0.234	1.1493	1.1196	1.1051	0	2.1299	0.20016	1.4509	0.13153	1.2052	2.007	0.97345	0.62998	0.13609	0	0.17712	0	0.22332	0.61873	0.60931	0.35224	0	1.3034	0.59747	0.60635	0	0	0	0.19158	0.1863	0	1.1415	0.36259	0.34289	3.0398	0	1.9419	0	0	0	2.8727	2.6304	0.4075	3.3211	0.11516	0	2.9104	0.43373	0	0.16263
0.235	1.1527	1.1253	1.1026	0	2.1311	0.19911	1.4656	0.1298	1.2158	2.0177	0.97951	0.62964	0.12914	0	0.18024	0	0.22153	0.61537	0.59508	0.35171	0	1.3041	0.59822	0.5991	0	0	0	0.19114	0.18564	0	1.1498	0.36745	0.34037	3.0388	0	1.9516	0	0	0	2.8695	2.6263	0.40087	3.3195	0.11503	0	2.9088	0.42349	0	0.16005
0.236	1.1568	1.1311	1.1002	0	2.1323	0.19806	1.4787	0.12806	1.226	2.0285	0.98558	0.6293	0.1222	0	0.1836	0	0.21974	0.61179	0.58085	0.35115	0	1.3048	0.59897	0.59185	0	0	0	0.19071	0.18517	0	1.1582	0.3723	0.33784	3.0379	0	1.9614	0	0	0	2.8662	2.6221	0.39424	3.318	0.11489	0	2.9072	0.41325	0	0.15771
0.237	1.1609	1.1369	1.0967	0	2.1334	0.19701	1.4919	0.12633	1.2362	2.0393	0.9915	0.62896	0.11525	0	0.18696	0	0.21795	0.6082	0.566	0.3506	0	1.3055	0.59972	0.5846	0	0	0	0.19027	0.18471	0	1.1665	0.37691	0.33522	3.0363	0	1.9711	0	0	0	2.8629	2.6179	0.38681	3.3164	0.11476	0	2.9055	0.40302	0	0.15536
0.238	1.1649	1.1426	1.0933	0	2.1343	0.19601	1.5051	0.12459	1.2463	2.0501	0.99743	0.62862	0.10831	0	0.19032	0	0.21617	0.60462	0.55116	0.35005	0	1.3062	0.60039	0.57735	0	0	0	0.18984	0.18424	0	1.1747	0.38152	0.33259	3.0347	0	1.9809	0	0	0	2.8596	2.6137	0.37937	3.3149	0.11453	0	2.9039	0.39278	0	0.15301
0.239	1.169	1.1484	1.0898	0	2.1351	0.195	1.5183	0.12293	1.2565	2.0609	1.0034	0.62798	0.10121	0	0.19368	0	0.21378	0.60103	0.53632	0.34949	0	1.3065	0.60106	0.5701	0	0	0	0.1894	0.18377	0	1.1829	0.38612	0.32997	3.0331	0	1.9907	0	0	0	2.8561	2.6094	0.37194	3.3116	0.11429	0	2.9013	0.38254	0	0.15066
0.24	1.1731	1.1538	1.0864	0	2.136	0.19399	1.5314	0.12127	1.2666	2.0717	1.0093	0.62735	0.094119	0	0.19704	0	0.21139	0.59745	0.52148	0.34894	0	1.3068	0.60173	0.56276	0	0	0	0.18847	0.18331	0	1.1912	0.39073	0.32735	3.0315	0	2.0007	0	0	0	2.8525	2.6052	0.36451	3.3084	0.11406	0	2.8987	0.37134	0	0.14832
0.241	1.1779	1.1591	1.0829	0	2.1368	0.19298	1.5428	0.1196	1.2764	2.0824	1.0152	0.62671	0.087026	0	0.20061	0	0.20901	0.59366	0.50664	0.34837	0	1.3071	0.60239	0.55542	0	0	0	0.18753	0.18305	0	1.1994	0.39534	0.32472	3.0299	0	2.0107	0	0	0	2.8489	2.6009	0.35708	3.3052	0.11383	0	2.8961	0.36014	0	0.14627
0.242	1.1827	1.1645	1.0786	0	2.1377	0.19197	1.5541	0.11794	1.2861	2.0932	1.0209	0.62607	0.079933	0	0.20418	0	0.20662	0.58986	0.49126	0.3478	0	1.3075	0.60306	0.54808	0	0	0	0.18659	0.18279	0	1.2076	0.39966	0.32201	3.0279	0	2.0208	0	0	0	2.8454	2.5966	0.34897	3.3019	0.1136	0	2.8935	0.34894	0	0.14423
0.243	1.1875	1.1699	1.0743	0	2.1384	0.19117	1.5655	0.11628	1.2958	2.1039	1.0266	0.62543	0.072839	0	0.20774	0	0.20424	0.58607	0.47589	0.34722	0	1.3078	0.60366	0.54074	0	0	0	0.18565	0.18254	0	1.2157	0.40398	0.3193	3.0259	0	2.0308	0	0	0	2.8418	2.5924	0.34086	3.2987	0.11324	0	2.8909	0.33773	0	0.14219
0.244	1.1924	1.1753	1.07	0	2.139	0.19038	1.5768	0.11471	1.3056	2.1147	1.0323	0.62464	0.065646	0	0.21131	0	0.20127	0.58227	0.46052	0.34665	0	1.3078	0.60426	0.5334	0	0	0	0.18471	0.18228	0	1.2237	0.4083	0.31659	3.0238	0	2.0408	0	0	0	2.8381	2.5881	0.33275	3.2939	0.11289	0	2.8875	0.32653	0	0.14015
0.245	1.1972	1.1804	1.0657	0	2.1397	0.18958	1.5882	0.11313	1.3153	2.1254	1.038	0.62384	0.058453	0	0.21488	0	0.1983	0.57848	0.44514	0.34608	0	1.3078	0.60486	0.526	0	0	0	0.18328	0.18203	0	1.2317	0.41262	0.31387	3.0218	0	2.0512	0	0	0	2.8343	2.5838	0.32464	3.2891	0.11254	0	2.8841	0.31445	0	0.13811
0.246	1.2028	1.1854	1.0614	0	2.1403	0.18878	1.5975	0.11156	1.3246	2.136	1.0437	0.62305	0.051261	0	0.21861	0	0.19533	0.5745	0.42977	0.34549	0	1.3079	0.60546	0.51861	0	0	0	0.18186	0.182	0	1.2398	0.41694	0.31116	3.0198	0	2.0616	0	0	0	2.8305	2.5796	0.31653	3.2843	0.11219	0	2.8807	0.30236	0	0.13646
0.247	1.2085	1.1905	1.0564	0	2.141	0.18798	1.6068	0.10999	1.3339	2.1466	1.0491	0.62225	0.044068	0	0.22234	0	0.19236	0.57051	0.41394	0.3449	0	1.3079	0.60606	0.51121	0	0	0	0.18043	0.18196	0	1.2478	0.42094	0.30837	3.0174	0	2.072	0	0	0	2.8268	2.5754	0.30787	3.2794	0.11183	0	2.8773	0.29027	0	0.13482
0.248	1.2142	1.1955	1.0514	0	2.1415	0.18756	1.6161	0.10841	1.3432	2.1573	1.0545	0.62146	0.036875	0	0.22607	0	0.18939	0.56653	0.39811	0.34431	0	1.3079	0.6066	0.50382	0	0	0	0.17901	0.18193	0	1.2555	0.42494	0.30558	3.0151	0	2.0824	0	0	0	2.823	2.5711	0.29922	3.2746	0.11135	0	2.8739	0.27819	0	0.13318
0.249	1.2198	1.2006	1.0464	0	2.1421	0.18714	1.6254	0.10694	1.3526	2.1679	1.0599	0.62064	0.029632	0	0.2298	0	0.1859	0.56254	0.38227	0.34372	0	1.3079	0.60715	0.49642	0	0	0	0.17758	0.1819	0	1.2632	0.42894	0.3028	3.0128	0	2.0928	0	0	0	2.8192	2.5669	0.29056	3.2684	0.11086	0	2.8698	0.2661	0	0.13153
0.25	1.2255	1.2053	1.0414	0	2.1426	0.18672	1.6347	0.10547	1.3619	2.1785	1.0653	0.61983	0.022388	0	0.23353	0	0.18241	0.55856	0.36644	0.34313	0	1.3078	0.6077	0.48901	0	0	0	0.17569	0.18187	0	1.2709	0.43294	0.30001	3.0104	0	2.1035	0	0	0	2.8154	2.5627	0.2819	3.2622	0.11038	0	2.8658	0.25323	0	0.12989
0.251	1.232	1.21	1.0363	0	2.1431	0.18629	1.6419	0.104	1.3708	2.1889	1.0707	0.61901	0.015145	0	0.23738	0	0.17892	0.5544	0.35061	0.34252	0	1.3077	0.60824	0.4816	0	0	0	0.17381	0.18206	0	1.2786	0.43694	0.29722	3.0081	0	2.1143	0	0	0	2.8115	2.5587	0.27325	3.256	0.10989	0	2.8617	0.24036	0	0.12875
0.252	1.2385	1.2148	1.0308	0	2.1437	0.18587	1.6491	0.10253	1.3797	2.1993	1.0758	0.61819	0.0079019	0	0.24124	0	0.17543	0.55025	0.33438	0.34191	0	1.3076	0.60879	0.47419	0	0	0	0.17192	0.18226	0	1.2863	0.44059	0.29437	3.0056	0	2.125	0	0	0	2.8077	2.5547	0.26419	3.2497	0.1094	0	2.8577	0.22749	0	0.12761
0.253	1.2451	1.2195	1.0253	0	2.1441	0.18598	1.6563	0.10106	1.3886	2.2097	1.0808	0.61738	0.00065871	0	0.24509	0	0.17194	0.54609	0.31815	0.3413	0	1.3075	0.6093	0.46678	0	0	0	0.17003	0.18246	0	1.2935	0.44424	0.29152	3.0031	0	2.1358	0	0	0	2.8038	2.5506	0.25513	3.2435	0.10878	0	2.8537	0.21463	0	0.12647
0.254	1.2516	1.2242	1.0198	0	2.1446	0.18609	1.6635	0.099697	1.3975	2.2201	1.0858	0.61667	0.0065853	0	0.24894	0	0.16804	0.54193	0.30192	0.34069	0	1.3074	0.60981	0.45937	0	0	0	0.16814	0.18265	0	1.3007	0.44789	0.28867	3.0006	0	2.1466	0	0	0	2.8	2.5466	0.24608	3.2361	0.10815	0	2.8491	0.20176	0	0.12533
0.255	1.2582	1.2287	1.0142	0	2.145	0.18619	1.6707	0.098339	1.4064	2.2305	1.0909	0.61596	0.013829	0	0.2528	0	0.16414	0.53778	0.2857	0.34008	0	1.3073	0.61032	0.45198	0	0	0	0.16583	0.18285	0	1.308	0.45154	0.28582	2.9981	0	2.1577	0	0	0	2.7962	2.5426	0.23702	3.2286	0.10752	0	2.8446	0.18822	0	0.12419
0.256	1.2656	1.2331	1.0087	0	2.1455	0.1863	1.6758	0.096981	1.4149	2.2406	1.0959	0.61525	0.021073	0	0.25674	0	0.16024	0.53346	0.26947	0.33944	0	1.3072	0.61083	0.44459	0	0	0	0.16351	0.18326	0	1.3152	0.45518	0.28298	2.9956	0	2.1689	0	0	0	2.7924	2.5388	0.22796	3.2211	0.1069	0	2.8401	0.17469	0	0.12367
0.257	1.273	1.2376	1.0028	0	2.1459	0.1864	1.681	0.095623	1.4234	2.2507	1.1005	0.61454	0.028318	0	0.26068	0	0.15634	0.52915	0.25291	0.33881	0	1.3072	0.61134	0.4372	0	0	0	0.16119	0.18368	0	1.3224	0.45845	0.28009	2.9931	0	2.18	0	0	0	2.7886	2.5351	0.21865	3.2137	0.10627	0	2.8356	0.16116	0	0.12315
0.258	1.2804	1.242	0.99696	0	2.1463	0.18717	1.6861	0.094265	1.4319	2.2608	1.105	0.61383	0.035562	0	0.26461	0	0.15244	0.52484	0.23634	0.33818	0	1.3071	0.61182	0.42981	0	0	0	0.15887	0.18409	0	1.3291	0.46172	0.2772	2.9906	0	2.1912	0	0	0	2.7848	2.5313	0.20934	3.2062	0.10551	0	2.8311	0.14762	0	0.12262
0.259	1.2878	1.2465	0.99108	0	2.1467	0.18794	1.6912	0.093031	1.4404	2.2709	1.1096	0.61334	0.042757	0	0.26855	0	0.14829	0.52053	0.21978	0.33755	0	1.3071	0.6123	0.42242	0	0	0	0.15656	0.18451	0	1.3357	0.46498	0.27432	2.9881	0	2.2023	0	0	0	2.7811	2.5276	0.20003	3.1977	0.10475	0	2.8262	0.13409	0	0.1221
0.26	1.2952	1.2506	0.9852	0	2.1471	0.18871	1.6963	0.091797	1.449	2.281	1.1142	0.61284	0.049952	0	0.27249	0	0.14414	0.51621	0.20322	0.33691	0	1.3072	0.61278	0.41509	0	0	0	0.15385	0.18493	0	1.3423	0.46825	0.27143	2.9856	0	2.2138	0	0	0	2.7774	2.5238	0.19072	3.1892	0.10398	0	2.8214	0.12002	0	0.12158
0.261	1.3035	1.2548	0.97931	0	2.1475	0.18948	1.6995	0.090563	1.4571	2.2907	1.1188	0.61235	0.057148	0	0.27648	0	0.13999	0.51176	0.18666	0.33626	0	1.3072	0.61327	0.40775	0	0	0	0.15114	0.18555	0	1.349	0.47151	0.26854	2.9831	0	2.2253	0	0	0	2.7738	2.5204	0.18141	3.1807	0.10322	0	2.8165	0.10594	0	0.12179
0.262	1.3118	1.259	0.97324	0	2.1479	0.19025	1.7028	0.089329	1.4653	2.3004	1.1229	0.61186	0.064343	0	0.28047	0	0.13584	0.50731	0.16982	0.3356	0	1.3072	0.61375	0.40042	0	0	0	0.14843	0.18617	0	1.3556	0.47437	0.26565	2.9807	0	2.2368	0	0	0	2.7701	2.5171	0.17199	3.1722	0.10245	0	2.8117	0.091871	0	0.122
0.263	1.32	1.2631	0.96716	0	2.1482	0.19179	1.706	0.088096	1.4734	2.3101	1.1269	0.61136	0.071539	0	0.28446	0	0.13169	0.50286	0.15298	0.33494	0	1.3073	0.61422	0.39308	0	0	0	0.14572	0.18679	0	1.3615	0.47723	0.26275	2.9783	0	2.2483	0	0	0	2.7664	2.5137	0.16258	3.1637	0.10157	0	2.8068	0.077798	0	0.12222
0.264	1.3283	1.2673	0.96108	0	2.1485	0.19333	1.7092	0.086994	1.4816	2.3198	1.131	0.61118	0.078637	0	0.28845	0	0.12749	0.4984	0.13615	0.33429	0	1.3075	0.61468	0.38575	0	0	0	0.14301	0.18742	0	1.3674	0.48009	0.25985	2.9759	0	2.2598	0	0	0	2.763	2.5103	0.15316	3.1544	0.10068	0	2.8018	0.063725	0	0.12243
0.265	1.3365	1.2711	0.955	0	2.1489	0.19488	1.7124	0.085892	1.4898	2.3295	1.1351	0.611	0.085734	0	0.29244	0	0.1233	0.49395	0.11931	0.33363	0	1.3078	0.61515	0.3785	0	0	0	0.13994	0.18804	0	1.3733	0.48296	0.25695	2.9735	0	2.2716	0	0	0	2.7596	2.5069	0.14375	3.1451	0.099788	0	2.7967	0.049237	0	0.12264
0.266	1.3455	1.275	0.94892	0	2.1492	0.19642	1.7141	0.084791	1.4976	2.3387	1.1392	0.61082	0.092832	0	0.29645	0	0.1191	0.48937	0.10247	0.33295	0	1.308	0.61562	0.37125	0	0	0	0.13688	0.18884	0	1.3792	0.48582	0.25405	2.9711	0	2.2834	0	0	0	2.7563	2.504	0.13434	3.1357	0.0989	0	2.7917	0.034748	0	0.12371
0.267	1.3545	1.2789	0.9428	0	2.1495	0.19796	1.7157	0	1.5054	2.348	1.1427	0.61064	0.09993	0	0.30046	0	0.11491	0.48479	0.085418	0.33227	0	1.3083	0.61608	0.364	0	0	0	0.13382	0.18965	0	1.3851	0.48825	0.25117	2.969	0	2.2952	0	0	0	2.7529	2.501	0.12497	3.1264	0.098011	0	2.7867	0.020259	0	0.12478
0.268	1.3635	1.2828	0.93668	0	2.1497	0.20036	1.7173	0	1.5133	2.3572	1.1462	0.61045	0.10703	0	0.30447	0	0.11072	0.48022	0.068363	0.33159	0	1.3085	0.61654	0.35675	0	0	0	0.13076	0.19046	0	1.3902	0.49068	0.2483	2.9668	0	2.307	0	0	0	2.7495	2.498	0.1156	3.1171	0.09702	0	2.7816	0.0057708	0	0.12585
0.269	1.3726	1.2866	0.93055	0	2.15	0.20276	1.7189	0	1.5211	2.3664	1.1497	0.61066	0.11398	0	0.30848	0	0.10672	0.47564	0.051309	0.3309	0	1.3091	0.61699	0.3495	0	0	0	0.1277	0.19126	0	1.3953	0.49312	0.24542	2.9647	0	2.3187	0	0	0	2.7465	2.4951	0.10623	3.1072	0.096029	0	2.7765	0.0087178	0	0.12692
0.27	1.3816	1.2902	0.92443	0	2.1502	0.20516	1.7205	0	1.529	2.3757	1.1532	0.61086	0.12093	0	0.31249	0	0.10272	0.47106	0.034255	0.33022	0	1.3096	0.61744	0.34237	0	0	0	0.12433	0.19207	0	1.4003	0.49555	0.24254	2.9625	0	2.3307	0	0	0	2.7435	2.4921	0.096862	3.0972	0.095039	0	2.7714	0.023507	0	0.12799
0.271	1.3912	1.2937	0.91831	0	2.1504	0.20755	1.7209	0	1.5365	2.3844	1.1567	0.61107	0.12788	0	0.31649	0	0.098728	0.46637	0.017201	0.32952	0	1.3102	0.6179	0.33523	0	0	0	0.12097	0.19304	0	1.4054	0.49799	0.23966	2.9603	0	2.3427	0	0	0	2.7404	2.4896	0.087493	3.0873	0.094048	0	2.7663	0.038295	0	0.13003
0.272	1.4009	1.2973	0.91228	0	2.1506	0.20995	1.7213	0	1.5441	2.393	1.1597	0.61127	0.13484	0	0.32049	0	0.094732	0.46168	8.9297e-006	0.32881	0	1.3107	0.61835	0.3281	0	0	0	0.1176	0.194	0	1.4105	0.49998	0.23683	2.9585	0	2.3547	0	0	0	2.7374	2.4871	0.078312	3.0773	0.093057	0	2.7612	0.053084	0	0.13207
0.273	1.4106	1.3008	0.90625	0	2.1507	0.21327	1.7216	0	1.5516	2.4017	1.1626	0.61148	0.14179	0	0.32449	0	0.090735	0.45699	0.017219	0.3281	0	1.3113	0.61879	0.32096	0	0	0	0.11423	0.19497	0	1.4146	0.50198	0.234	2.9566	0	2.3667	0	0	0	2.7344	2.4846	0.069132	3.0674	0.091997	0	2.7561	0.067873	0	0.13411
0.274	1.4203	1.3044	0.90023	0	2.1508	0.21658	1.722	0	1.5592	2.4104	1.1655	0.61213	0.14855	0	0.32849	0	0.087201	0.4523	0.034429	0.3274	0	1.3122	0.61923	0.31383	0	0	0	0.11087	0.19593	0	1.4187	0.50397	0.23118	2.9548	0	2.3787	0	0	0	2.7319	2.4821	0.059951	3.057	0.090938	0	2.751	0.082661	0	0.13616
0.275	1.4299	1.3076	0.8942	0	2.1509	0.21989	1.7224	0	1.5668	2.4191	1.1684	0.61278	0.15531	0	0.33249	0	0.083666	0.44762	0.05164	0.32669	0	1.3131	0.61967	0.30684	0	0	0	0.10724	0.1969	0	1.4228	0.50597	0.22835	2.953	0	2.3908	0	0	0	2.7294	2.4796	0.050771	3.0466	0.089878	0	2.746	0.09765	0	0.1382
0.276	1.4401	1.3108	0.88817	0	2.151	0.2232	1.7219	0	1.5741	2.4272	1.1713	0.61343	0.16206	0	0.33647	0	0.080131	0.44283	0.06885	0.32596	0	1.314	0.62011	0.29985	0	0	0	0.10362	0.19799	0	1.427	0.50796	0.22552	2.9511	0	2.4029	0	0	0	2.7268	2.4775	0.04159	3.0363	0.088819	0	2.7409	0.11264	0	0.14131
0.277	1.4504	1.314	0.88237	0	2.1511	0.22652	1.7214	0	1.5814	2.4353	1.1736	0.61408	0.16882	0	0.34044	0	0.076596	0.43804	0.086153	0.32523	0	1.3149	0.62055	0.29285	0	0	0	0.099996	0.19909	0	1.4311	0.50951	0.22278	2.9496	0	2.4149	0	0	0	2.7243	2.4754	0.03273	3.0259	0.087759	0	2.7359	0.12763	0	0.14443
0.278	1.4606	1.3172	0.87657	0	2.151	0.23077	1.721	0	1.5887	2.4433	1.1759	0.61474	0.17558	0	0.34441	0	0.073061	0.43326	0.10346	0.32451	0	1.3158	0.62097	0.28586	0	0	0	0.096373	0.20019	0	1.4342	0.51105	0.22005	2.9482	0	2.427	0	0	0	2.7218	2.4734	0.02387	3.0155	0.086675	0	2.7308	0.14262	0	0.14754
0.279	1.4708	1.3204	0.87077	0	2.151	0.23503	1.7205	0	1.596	2.4514	1.1782	0.61587	0.1821	0	0.34838	0	0.070252	0.42847	0.12076	0.32378	0	1.3171	0.62138	0.27887	0	0	0	0.092749	0.20128	0	1.4373	0.5126	0.21731	2.9467	0	2.4391	0	0	0	2.7198	2.4713	0.01501	3.0049	0.085591	0	2.7259	0.1576	0	0.15066
0.28	1.481	1.3232	0.86497	0	2.1509	0.23929	1.7201	0	1.6033	2.4595	1.1804	0.61701	0.18861	0	0.35235	0	0.067443	0.42368	0.13806	0.32305	0	1.3183	0.6218	0.27204	0	0	0	0.088916	0.20238	0	1.4403	0.51415	0.21457	2.9452	0	2.4512	0	0	0	2.7178	2.4692	0.0061496	2.9943	0.084507	0	2.721	0.17271	0	0.15377
0.281	1.4917	1.326	0.85917	0	2.1508	0.24355	1.7192	0	1.6104	2.4669	1.1827	0.61815	0.19513	0	0.35627	0	0.064634	0.41881	0.15537	0.32231	0	1.3196	0.62222	0.26522	0	0	0	0.085084	0.20358	0	1.4434	0.51569	0.21183	2.9437	0	2.4633	0	0	0	2.7158	2.4676	0.0027106	2.9837	0.083423	0	2.716	0.18782	0	0.15804
0.282	1.5024	1.3288	0.85372	0	2.1507	0.24781	1.7184	0	1.6175	2.4744	1.1844	0.61929	0.20165	0	0.36019	0	0.061825	0.41394	0.17269	0.32157	0	1.3209	0.62264	0.25839	0	0	0	0.081252	0.20478	0	1.4465	0.51678	0.20922	2.9426	0	2.4754	0	0	0	2.7138	2.4659	0.011133	2.9731	0.082339	0	2.7111	0.20293	0	0.16231
0.283	1.513	1.3316	0.84827	0	2.1504	0.25302	1.7175	0	1.6246	2.4818	1.186	0.62043	0.20816	0	0.36411	0	0.059016	0.40908	0.19002	0.32082	0	1.3222	0.62302	0.25156	0	0	0	0.07742	0.20599	0	1.4485	0.51788	0.2066	2.9415	0	2.4874	0	0	0	2.7119	2.4642	0.019555	2.9624	0.081285	0	2.7062	0.21803	0	0.16658
0.284	1.5237	1.3343	0.84282	0	2.1501	0.25823	1.7167	0	1.6317	2.4892	1.1876	0.62208	0.21439	0	0.36803	0	0.057176	0.40421	0.20735	0.32008	0	1.3239	0.62341	0.24474	0	0	0	0.073587	0.20719	0	1.4505	0.51897	0.20399	2.9404	0	2.4995	0	0	0	2.7105	2.4625	0.027978	2.9517	0.08023	0	2.7015	0.23314	0	0.17085
0.285	1.5343	1.3367	0.83736	0	2.1498	0.26345	1.7158	0	1.6387	2.4966	1.1893	0.62373	0.22061	0	0.37195	0	0.055335	0.39934	0.22468	0.31934	0	1.3256	0.62379	0.2381	0	0	0	0.069596	0.20839	0	1.4525	0.52006	0.20137	2.9393	0	2.5115	0	0	0	2.709	2.4608	0.0364	2.941	0.079176	0	2.6968	0.24831	0	0.17512
0.286	1.5454	1.339	0.83191	0	2.1495	0.26866	1.715	0	1.6456	2.5034	1.1909	0.62539	0.22684	0	0.3758	0	0.053495	0.3944	0.24201	0.3186	0	1.3273	0.62418	0.23146	0	0	0	0.065605	0.20967	0	1.4545	0.52116	0.19876	2.9382	0	2.5234	0	0	0	2.7076	2.4595	0.044823	2.9303	0.078122	0	2.6921	0.26347	0	0.1806
0.287	1.5564	1.3413	0.82692	0	2.1493	0.27387	1.7142	0	1.6525	2.5101	1.1919	0.62704	0.23306	0	0.37965	0	0.051655	0.38946	0.2593	0.31785	0	1.329	0.62456	0.22483	0	0	0	0.061615	0.21095	0	0	0.5218	0.1963	2.9374	0	2.5354	0	0	0	2.7062	2.4581	0.052709	2.9196	0.077067	0	2.6874	0.27864	0	0.18608
0.288	1.5674	1.3436	0.82192	0	2.1487	0.28003	1.7133	0	1.6594	2.5169	1.1929	0.62869	0.23929	0	0.3835	0	0.049815	0.38452	0.27659	0.3171	0	1.3306	0.6249	0.21819	0	0	0	0.057624	0.21224	0	0	0.52244	0.19385	2.9366	0	2.5473	0	0	0	2.7048	2.4567	0.060595	2.9088	0.076106	0	2.6827	0.2938	0	0.19156
0.289	1.5784	1.3459	0.81692	0	2.1482	0.28619	1.7125	0	1.6663	2.5236	1.1938	0.63086	0.24517	0	0.38735	0	0.049139	0.37958	0.29388	0.31636	0	1.3327	0.62523	0.21155	0	0	0	0.053633	0.21352	0	0	0.52309	0.19139	2.9359	0	2.5593	0	0	0	2.704	2.4554	0.068482	2.8981	0.075145	0	2.6783	0.30897	0	0.19704
0.29	1.5894	1.3477	0.81193	0	2.1476	0.29235	1.7117	0	1.6733	2.5304	1.1948	0.63303	0.25105	0	0.3912	0	0.048463	0.37464	0.31116	0.31561	0	1.3348	0.62557	0.20513	0	0	0	0.049533	0.2148	0	0	0.52373	0.18894	2.9351	0	2.571	0	0	0	2.7031	2.454	0.076368	2.8874	0.074184	0	2.6739	0.32415	0	0.20252
0.291	1.6007	1.3495	0.80693	0	2.1471	0.2985	1.7112	0	1.68	2.5364	1.1958	0.63521	0.25693	0	0.39497	0	0.047787	0.36965	0.32845	0.31488	0	1.3369	0.62591	0.1987	0	0	0	0.045433	0.21615	0	0	0.52437	0.18648	2.9343	0	2.5827	0	0	0	2.7023	2.4528	0.084254	2.8767	0.073223	0	2.6695	0.33933	0	0.20923
0.292	1.612	1.3513	0.80249	0	2.1466	0.30466	1.7107	0	1.6867	2.5425	1.1961	0.63738	0.26281	0	0.39874	0	0.047112	0.36465	0.34563	0.31415	0	1.339	0.62624	0.19227	0	0	0	0.041333	0.2175	0	0	0.52457	0.18421	2.9338	0	2.5944	0	0	0	2.7014	2.4517	0.091528	2.866	0.072262	0	2.6651	0.35451	0	0.21594
0.293	1.6233	1.353	0.79804	0	2.1458	0.31174	1.7102	0	1.6934	2.5485	1.1965	0.63955	0.26869	0	0.4025	0	0.046436	0.35966	0.3628	0.31341	0	1.3411	0.62651	0.18585	0	0	0	0.037233	0.21884	0	0	0.52477	0.18194	2.9333	0	2.6062	0	0	0	2.7006	2.4505	0.098803	2.8553	0.071465	0	2.6607	0.36969	0	0.22264
0.294	1.6346	1.3548	0.7936	0	2.145	0.31882	1.7098	0	1.7002	2.5546	1.1968	0.64224	0.27417	0	0.40627	0	0.047051	0.35467	0.37998	0.31268	0	1.3436	0.62677	0.17942	0	0	0	0.033133	0.22019	0	0	0.52497	0.17967	2.9328	0	2.6179	0	0	0	2.7002	2.4493	0.10608	2.8446	0.070668	0	2.6566	0.38488	0	0.22935
0.295	1.6459	1.356	0.78915	0	2.1442	0.3259	1.7093	0	1.7069	2.5606	1.1972	0.64493	0.27965	0	0.41004	0	0.047665	0.34967	0.39715	0.31195	0	1.3461	0.62704	0.17322	0	0	0	0.028974	0.22153	0	0	0.52516	0.1774	2.9323	0	2.6293	0	0	0	2.6999	2.4481	0.11335	2.834	0.069871	0	2.6525	0.40004	0	0.23606
0.296	1.6574	1.3572	0.7847	0	2.1434	0.33298	1.7095	0	1.7135	2.566	1.1975	0.64762	0.28513	0	0.41371	0	0.04828	0.34464	0.41433	0.31125	0	1.3486	0.62731	0.16703	0	0	0	0.024815	0.22293	0	0	0.52536	0.17513	2.9317	0	2.6407	0	0	0	2.6995	2.447	0.12063	2.8234	0.069074	0	2.6484	0.41521	0	0.24397
0.297	1.6689	1.3583	0.78089	0	2.1426	0.34006	1.7096	0	1.72	2.5713	1.1972	0.65031	0.29061	0	0.41738	0	0.048894	0.3396	0.43133	0.31054	0	1.3511	0.62757	0.16083	0	0	0	0.020655	0.22432	0	0	0.52513	0.17307	2.9314	0	2.6521	0	0	0	2.6992	2.4459	0.12724	2.8127	0.068277	0	2.6443	0.43038	0	0.25188
0.298	1.6804	1.3595	0.77708	0	2.1415	0.34802	1.7098	0	1.7266	2.5767	1.1969	0.65299	0.29609	0	0.42105	0	0.049509	0.33457	0.44832	0.30984	0	1.3535	0.62775	0.15463	0	0	0	0.016496	0.22572	0	0	0.52489	0.17101	2.931	0	2.6634	0	0	0	2.6988	2.4448	0.13385	2.8021	0.067721	0	2.6402	0.44555	0	0.25979
0.299	1.6919	1.3607	0.77327	0	2.1405	0.35598	1.71	0	1.7332	2.5821	1.1966	0.65618	0.30111	0	0.42471	0	0.05145	0.32954	0.46532	0.30914	0	1.3564	0.62793	0.14844	0	0	0	0.012337	0.22712	0	0	0.52466	0.16895	2.9306	0	2.6748	0	0	0	2.6988	2.4437	0.14046	2.7916	0.067165	0	2.6365	0.46072	0	0.26771
0.3	1.7035	1.3612	0.76945	0	2.1394	0.36395	1.7101	0	1.7398	2.5874	1.1964	0.65936	0.30613	0	0.42838	0	0.053391	0.3245	0.48232	0.30844	0	1.3593	0.6281	0.14249	0	0	0	0.0081678	0.22851	0	0	0.52442	0.16689	2.9302	0	2.6858	0	0	0	2.6989	2.4426	0.14707	2.7811	0.066608	0	2.6327	0.47585	0	0.27562
0.301	1.7152	1.3617	0.76564	0	2.1384	0.37191	1.7111	0	1.7462	2.5921	1.1961	0.66255	0.31115	0	0.43194	0	0.055331	0.31944	0.49931	0.3078	0	1.3621	0.62828	0.13654	0	0	0	0.0039987	0.22995	0	0	0.52419	0.16483	2.9298	0	2.6968	0	0	0	2.6989	2.4414	0.15368	2.7706	0.066052	0	2.629	0.49099	0	0.28467
0.302	1.7269	1.3623	0.76253	0	2.1373	0.37987	1.7121	0	1.7526	2.5968	1.1952	0.66573	0.31616	0	0.4355	0	0.057272	0.31438	0.51606	0.30715	0	1.365	0.62846	0.13059	0	0	0	0.0001705	0.23139	0	0	0.52353	0.16299	2.9294	0	2.7078	0	0	0	2.6989	2.4402	0.1596	2.7601	0.065495	0	2.6252	0.50612	0	0.29372
0.303	1.7387	1.3628	0.75941	0	2.136	0.38868	1.7131	0	1.759	2.6015	1.1943	0.66892	0.32118	0	0.43906	0	0.059213	0.30932	0.53282	0.30651	0	1.3678	0.62852	0.12465	0	0	0	0.0043397	0.23283	0	0	0.52287	0.16115	2.929	0	2.7187	0	0	0	2.6989	2.439	0.16552	2.7496	0.065258	0	2.6215	0.52125	0	0.30278
0.304	1.7504	1.3633	0.7563	0	2.1347	0.39749	1.7141	0	1.7654	2.6062	1.1935	0.67256	0.32567	0	0.44261	0	0.062415	0.30426	0.54957	0.30586	0	1.371	0.62859	0.1187	0	0	0	0.0085088	0.23427	0	0	0.52222	0.15931	2.9286	0	2.7297	0	0	0	2.6992	2.4378	0.17145	2.7392	0.065022	0	2.6181	0.53639	0	0.31183
0.305	1.7622	1.3631	0.75319	0	2.1334	0.40629	1.7151	0	1.7718	2.6109	1.1926	0.67621	0.33016	0	0.44617	0	0.065617	0.29919	0.56632	0.30522	0	1.3742	0.62866	0.11302	0	0	0	0.012639	0.2357	0	0	0.52156	0.15747	2.9282	0	2.7402	0	0	0	2.6994	2.4366	0.17737	2.7289	0.064785	0	2.6147	0.55147	0	0.32088
0.306	1.7741	1.363	0.75007	0	2.132	0.4151	1.7171	0	1.7781	2.615	1.1917	0.67986	0.33465	0	0.4496	0	0.068819	0.29412	0.58307	0.30466	0	1.3774	0.62873	0.10733	0	0	0	0.016768	0.23718	0	0	0.52091	0.15563	2.9278	0	2.7507	0	0	0	2.6997	2.4351	0.18329	2.7185	0.064548	0	2.6113	0.56655	0	0.33097
0.307	1.7861	1.3628	0.74771	0	2.1307	0.4239	1.719	0	1.7843	2.6191	1.1903	0.68351	0.33915	0	0.45304	0	0.072021	0.28904	0.59952	0.3041	0	1.3806	0.6288	0.10165	0	0	0	0.020898	0.23866	0	0	0.51985	0.15402	2.9272	0	2.7611	0	0	0	2.6999	2.4337	0.18852	2.7082	0.064311	0	2.6079	0.58163	0	0.34106
0.308	1.798	1.3626	0.74535	0	2.1292	0.4335	1.7209	0	1.7906	2.6232	1.1889	0.68716	0.34364	0	0.45647	0	0.075223	0.28396	0.61597	0.30354	0	1.3839	0.62874	0.09597	0	0	0	0.025028	0.24014	0	0	0.51879	0.15241	2.9266	0	2.7716	0	0	0	2.7002	2.4322	0.19375	2.6978	0.064474	0	2.6045	0.59671	0	0.35115
0.309	1.81	1.3625	0.74298	0	2.1276	0.4431	1.7228	0	1.7968	2.6273	1.1875	0.69122	0.34753	0	0.4599	0	0.079517	0.27889	0.63241	0.30297	0	1.3874	0.62868	0.090287	0	0	0	0.029157	0.24162	0	0	0.51773	0.15079	2.9259	0	2.7821	0	0	0	2.7004	2.4308	0.19899	2.6876	0.064636	0	2.6014	0.61179	0	0.36123
0.31	1.822	1.3616	0.74062	0	2.1261	0.4527	1.7247	0	1.8031	2.6314	1.1861	0.69529	0.35142	0	0.46333	0	0.083811	0.27381	0.64886	0.30241	0	1.3909	0.62862	0.084886	0	0	0	0.033198	0.2431	0	0	0.51667	0.14918	2.9253	0	2.792	0	0	0	2.7007	2.4293	0.20422	2.6773	0.064798	0	2.5983	0.62679	0	0.37132
0.311	1.8342	1.3608	0.73825	0	2.1246	0.4623	1.7276	0	1.8091	2.6349	1.1847	0.69936	0.35532	0	0.46663	0	0.088105	0.26873	0.66531	0.30197	0	1.3944	0.62857	0.079485	0	0	0	0.03724	0.24463	0	0	0.51561	0.14757	2.9247	0	2.802	0	0	0	2.701	2.4274	0.20945	2.6671	0.06496	0	2.5953	0.64179	0	0.3823
0.312	1.8464	1.3599	0.73667	0	2.123	0.4719	1.7305	0	1.8152	2.6384	1.1828	0.70342	0.35921	0	0.46993	0	0.092399	0.26365	0.6814	0.30152	0	1.3979	0.62851	0.074084	0	0	0	0.041281	0.24616	0	0	0.51416	0.14617	2.9236	0	2.8119	0	0	0	2.7013	2.4256	0.21402	2.6568	0.065122	0	2.5922	0.65679	0	0.39329
0.313	1.8586	1.359	0.73509	0	2.1213	0.48225	1.7333	0	1.8213	2.6419	1.1809	0.70749	0.3631	0	0.47323	0	0.096693	0.25857	0.69749	0.30107	0	1.4014	0.62831	0.068683	0	0	0	0.045322	0.24768	0	0	0.51272	0.14478	2.9226	0	2.8218	0	0	0	2.7015	2.4237	0.21858	2.6466	0.06576	0	2.5891	0.67179	0	0.40427
0.314	1.8708	1.3582	0.73352	0	2.1196	0.49259	1.7362	0	1.8273	2.6455	1.179	0.71192	0.36633	0	0.47652	0	0.10182	0.25349	0.71358	0.30062	0	1.4052	0.62812	0.063283	0	0	0	0.049363	0.24921	0	0	0.51127	0.14338	2.9215	0	2.8318	0	0	0	2.7016	2.4218	0.22315	2.6364	0.066398	0	2.5863	0.68679	0	0.41525
0.315	1.883	1.3566	0.73194	0	2.1178	0.50294	1.739	0	1.8334	2.649	1.1771	0.71635	0.36955	0	0.47982	0	0.10694	0.24841	0.72967	0.30018	0	1.4089	0.62792	0.058178	0	0	0	0.053266	0.25074	0	0	0.50982	0.14199	2.9204	0	2.8411	0	0	0	2.7017	2.4199	0.22771	2.6263	0.067035	0	2.5835	0.70167	0	0.42623
0.316	1.8955	1.3551	0.73036	0	2.1161	0.51328	1.7427	0	1.8392	2.652	1.1752	0.72078	0.37277	0	0.48297	0	0.11206	0.24333	0.74577	0.29987	0	1.4127	0.62773	0.053073	0	0	0	0.05717	0.25232	0	0	0.50838	0.1406	2.9194	0	2.8504	0	0	0	2.7018	2.4175	0.23228	2.6161	0.067673	0	2.5807	0.71656	0	0.43794
0.317	1.908	1.3535	0.72958	0	2.1144	0.52363	1.7465	0	1.8451	2.6551	1.1729	0.72522	0.376	0	0.48612	0	0.11718	0.23826	0.76145	0.29957	0	1.4165	0.62754	0.047968	0	0	0	0.061073	0.2539	0	0	0.50656	0.1394	2.9177	0	2.8598	0	0	0	2.7018	2.415	0.23622	2.606	0.06831	0	2.5779	0.73145	0	0.44964
0.318	1.9205	1.352	0.72881	0	2.1125	0.53466	1.7502	0	1.8509	2.6581	1.1706	0.72965	0.37922	0	0.48927	0	0.1223	0.23318	0.77714	0.29927	0	1.4202	0.6272	0.042862	0	0	0	0.064977	0.25548	0	0	0.50475	0.13821	2.916	0	2.8691	0	0	0	2.7019	2.4126	0.24016	2.5958	0.069494	0	2.5751	0.74634	0	0.46135
0.319	1.933	1.3504	0.72804	0	2.1107	0.5457	1.7539	0	1.8568	2.6612	1.1684	0.73438	0.3817	0	0.49242	0	0.12791	0.2281	0.79283	0.29896	0	1.4242	0.62686	0.037757	0	0	0	0.068881	0.25706	0	0	0.50293	0.13702	2.9142	0	2.8785	0	0	0	2.7016	2.4101	0.2441	2.5857	0.070678	0	2.5726	0.76122	0	0.47305
0.32	1.9455	1.3483	0.72726	0	2.1088	0.55674	1.7576	0	1.8626	2.6642	1.1661	0.73912	0.38419	0	0.49557	0	0.13352	0.22303	0.80852	0.29866	0	1.4282	0.62652	0.032961	0	0	0	0.072599	0.25864	0	0	0.50112	0.13583	2.9125	0	2.8872	0	0	0	2.7012	2.4077	0.24803	2.5756	0.071861	0	2.57	0.77596	0	0.48476
0.321	1.9584	1.3461	0.72649	0	2.1069	0.56778	1.7621	0	1.8682	2.6668	1.1638	0.74385	0.38667	0	0.49857	0	0.13913	0.21796	0.82421	0.29853	0	1.4322	0.62619	0.028165	0	0	0	0.076317	0.26029	0	0	0.4993	0.13464	2.9108	0	2.8959	0	0	0	2.7009	2.4046	0.25197	2.5655	0.073045	0	2.5674	0.79069	0	0.497
0.322	1.9712	1.3439	0.72653	0	2.1051	0.57882	1.7666	0	1.8738	2.6695	1.1612	0.74859	0.38915	0	0.50157	0	0.14474	0.21289	0.83946	0.2984	0	1.4361	0.62585	0.023369	0	0	0	0.080035	0.26194	0	0	0.49714	0.13363	2.9083	0	2.9046	0	0	0	2.7005	2.4014	0.25535	2.5554	0.074229	0	2.5648	0.80542	0	0.50924
0.323	1.984	1.3417	0.72657	0	2.1031	0.59049	1.771	0	1.8794	2.6721	1.1586	0.75332	0.39164	0	0.50456	0	0.15035	0.20783	0.85471	0.29827	0	1.4401	0.62537	0.018573	0	0	0	0.083753	0.26359	0	0	0.49497	0.13262	2.9057	0	2.9133	0	0	0	2.7002	2.3983	0.25872	2.5453	0.076021	0	2.5623	0.82015	0	0.52148
0.324	1.9968	1.3395	0.72661	0	2.1012	0.60217	1.7755	0	1.885	2.6747	1.156	0.75829	0.39331	0	0.50756	0	0.15605	0.20276	0.86996	0.29814	0	1.4442	0.6249	0.013776	0	0	0	0.087472	0.26524	0	0	0.49281	0.1316	2.9031	0	2.922	0	0	0	2.6992	2.3951	0.26209	2.5352	0.077813	0	2.5598	0.83488	0	0.53372
0.325	2.0097	1.3367	0.72664	0	2.0993	0.61385	1.78	0	1.8906	2.6774	1.1534	0.76326	0.39499	0	0.51055	0	0.16176	0.19769	0.88521	0.29801	0	1.4483	0.62442	0.0092996	0	0	0	0.090958	0.26689	0	0	0.49065	0.13059	2.9006	0	2.93	0	0	0	2.6982	2.392	0.26546	2.5251	0.079605	0	2.5574	0.8494	0	0.54597
0.326	2.0229	1.334	0.72668	0	2.0973	0.62553	1.785	0	1.8959	2.6797	1.1508	0.76823	0.39666	0	0.51339	0	0.16747	0.19264	0.90046	0.29809	0	1.4524	0.62394	0.0048227	0	0	0	0.094445	0.26862	0	0	0.48848	0.12958	2.898	0	2.938	0	0	0	2.6972	2.3881	0.26883	2.515	0.081397	0	2.555	0.86392	0	0.55855
0.327	2.036	1.3312	0.72753	0	2.0954	0.63721	1.79	0	1.9012	2.682	1.1479	0.7732	0.39834	0	0.51622	0	0.17317	0.18758	0.91524	0.29816	0	1.4566	0.62347	0.00034583	0	0	0	0.097932	0.27035	0	0	0.48599	0.12871	2.8944	0	2.946	0	0	0	2.6962	2.3841	0.2717	2.5049	0.083189	0	2.5525	0.87844	0	0.57113
0.328	2.0492	1.3284	0.72838	0	2.0934	0.64947	1.7951	0	1.9065	2.6843	1.1451	0.77817	0.40001	0	0.51906	0	0.17888	0.18253	0.93002	0.29824	0	1.4607	0.62286	0.004131	0	0	0	0.10142	0.27209	0	0	0.4835	0.12785	2.8908	0	2.9541	0	0	0	2.6952	2.3802	0.27458	2.4948	0.085641	0	2.5501	0.89296	0	0.58371
0.329	2.0624	1.3257	0.72923	0	2.0915	0.66174	1.8001	0	1.9118	2.6867	1.1423	0.7833	0.40082	0	0.52189	0	0.18428	0.17747	0.9448	0.29831	0	1.4649	0.62226	0.0086079	0	0	0	0.10491	0.27382	0	0	0.481	0.12698	2.8871	0	2.9621	0	0	0	2.6934	2.3762	0.27745	2.4846	0.088093	0	2.5477	0.90748	0	0.59629
0.33	2.0756	1.3224	0.73008	0	2.0895	0.67401	1.8051	0	1.9171	2.689	1.1394	0.78843	0.40162	0	0.52473	0	0.18969	0.17242	0.95958	0.29838	0	1.4691	0.62165	0.012758	0	0	0	0.10812	0.27556	0	0	0.47851	0.12612	2.8835	0	2.9694	0	0	0	2.6916	2.3723	0.28032	2.4745	0.090545	0	2.5453	0.92173	0	0.60887
0.331	2.0891	1.3191	0.73093	0	2.0876	0.68628	1.8105	0	1.922	2.6911	1.1366	0.79357	0.40243	0	0.5274	0	0.19509	0.16737	0.97436	0.29868	0	1.4732	0.62104	0.016908	0	0	0	0.11133	0.27739	0	0	0.47602	0.12525	2.8799	0	2.9767	0	0	0	2.6897	2.3675	0.28319	2.4643	0.092997	0	2.5429	0.93597	0	0.62161
0.332	2.1026	1.3159	0.73258	0	2.0857	0.69854	1.8159	0	1.927	2.6931	1.1337	0.7987	0.40324	0	0.53007	0	0.2005	0.16233	0.98864	0.29898	0	1.4774	0.62044	0.021058	0	0	0	0.11454	0.27923	0	0	0.47321	0.1245	2.8751	0	2.9841	0	0	0	2.6879	2.3628	0.28564	2.4542	0.095449	0	2.5405	0.95022	0	0.63434
0.333	2.1162	1.3126	0.73422	0	2.0838	0.71134	1.8213	0	1.9319	2.6952	1.1307	0.80384	0.40405	0	0.53274	0	0.2059	0.15729	1.0029	0.29929	0	1.4816	0.61972	0.025208	0	0	0	0.11776	0.28107	0	0	0.47041	0.12375	2.8703	0	2.9914	0	0	0	2.6861	2.358	0.28809	2.444	0.0986	0	2.5382	0.96446	0	0.64707
0.334	2.1297	1.3094	0.73587	0	2.0819	0.72414	1.8267	0	1.9369	2.6973	1.1277	0.80907	0.40394	0	0.53541	0	0.21063	0.15224	1.0172	0.29959	0	1.4858	0.61901	0.029359	0	0	0	0.12097	0.28291	0	0	0.46761	0.123	2.8655	0	2.9987	0	0	0	2.6833	2.3532	0.29054	2.4338	0.10175	0	2.5357	0.97871	0	0.6598
0.335	2.1432	1.3057	0.73752	0	2.08	0.73694	1.8321	0	1.9418	2.6994	1.1248	0.8143	0.40383	0	0.53808	0	0.21535	0.1472	1.0315	0.29989	0	1.49	0.61829	0.033179	0	0	0	0.12387	0.28475	0	0	0.4648	0.12225	2.8607	0	3.0053	0	0	0	2.6805	2.3485	0.29299	2.4235	0.1049	0	2.5333	0.99261	0	0.67253
0.336	2.1571	1.302	0.73917	0	2.0781	0.74975	1.8376	0	1.9464	2.7013	1.1218	0.81953	0.40372	0	0.54058	0	0.22008	0.14216	1.0458	0.30043	0	1.4942	0.61757	0.036999	0	0	0	0.12677	0.28672	0	0	0.462	0.12149	2.8559	0	3.0119	0	0	0	2.6776	2.3428	0.29544	2.4133	0.10805	0	2.5308	1.0065	0	0.68524
0.337	2.1709	1.2984	0.7416	0	2.0762	0.76255	1.8431	0	1.9509	2.7033	1.1188	0.82476	0.40361	0	0.54309	0	0.22481	0.13713	1.0596	0.30098	0	1.4984	0.61686	0.040819	0	0	0	0.12967	0.28868	0	0	0.45891	0.12082	2.8498	0	3.0184	0	0	0	2.6748	2.3372	0.29755	2.403	0.1112	0	2.5284	1.0204	0	0.69795
0.338	2.1848	1.2947	0.74403	0	2.0745	0.77582	1.8487	0	1.9555	2.7052	1.1158	0.82998	0.4035	0	0.54559	0	0.22953	0.13209	1.0733	0.30153	0	1.5025	0.61606	0.044638	0	0	0	0.13257	0.29065	0	0	0.45582	0.12014	2.8437	0	3.025	0	0	0	2.672	2.3316	0.29966	2.3928	0.11508	0	2.526	1.0343	0	0.71065
0.339	2.1986	1.2911	0.74647	0	2.0727	0.7891	1.8542	0	1.96	2.7071	1.1128	0.83524	0.40245	0	0.5481	0	0.23327	0.12705	1.0871	0.30208	0	1.5066	0.61526	0.048458	0	0	0	0.13547	0.29262	0	0	0.45272	0.11946	2.8376	0	3.0316	0	0	0	2.6681	2.326	0.30177	2.3824	0.11895	0	2.5234	1.0482	0	0.72336
0.34	2.2125	1.2871	0.7489	0	2.071	0.80238	1.8597	0	1.9646	2.709	1.1098	0.8405	0.40139	0	0.5506	0	0.23701	0.12202	1.1009	0.30262	0	1.5108	0.61446	0.05195	0	0	0	0.13803	0.29458	0	0	0.44963	0.11879	2.8315	0	3.0373	0	0	0	2.6642	2.3204	0.30388	2.372	0.12283	0	2.5208	1.0617	0	0.73607
0.341	2.2265	1.2832	0.75133	0	2.0692	0.81566	1.8652	0	1.9686	2.7109	1.1068	0.84576	0.40034	0	0.55294	0	0.24075	0.11698	1.1147	0.30343	0	1.5149	0.61365	0.055441	0	0	0	0.14059	0.29671	0	0	0.44654	0.11811	2.8254	0	3.0431	0	0	0	2.6603	2.314	0.30598	2.3616	0.1267	0	2.5182	1.0752	0	0.74859
0.342	2.2406	1.2793	0.75454	0	2.0675	0.82894	1.8706	0	1.9727	2.7127	1.1038	0.85102	0.39928	0	0.55528	0	0.24449	0.11195	1.1279	0.30424	0	1.519	0.61285	0.058932	0	0	0	0.14314	0.29883	0	0	0.44318	0.11747	2.818	0	3.0489	0	0	0	2.6564	2.3076	0.30783	2.3512	0.13058	0	2.5156	1.0886	0	0.76112
0.343	2.2547	1.2753	0.75774	0	2.0659	0.84264	1.8761	0	1.9768	2.7145	1.1009	0.85628	0.39823	0	0.55762	0	0.24822	0.10691	1.1412	0.30504	0	1.5231	0.612	0.062424	0	0	0	0.1457	0.30095	0	0	0.43982	0.11684	2.8106	0	3.0547	0	0	0	2.6525	2.3012	0.30968	2.3409	0.13518	0	2.513	1.1021	0	0.77365
0.344	2.2688	1.2714	0.76094	0	2.0643	0.85633	1.8815	0	1.9809	2.7164	1.0979	0.86152	0.39621	0	0.55997	0	0.25076	0.10188	1.1544	0.30585	0	1.527	0.61115	0.065915	0	0	0	0.14826	0.30307	0	0	0.43645	0.1162	2.8032	0	3.0604	0	0	0	2.6475	2.2948	0.31153	2.3303	0.13979	0	2.5101	1.1156	0	0.78618
0.345	2.2829	1.2673	0.76414	0	2.0627	0.87003	1.887	0	1.985	2.7182	1.095	0.86675	0.39419	0	0.56231	0	0.25329	0.096844	1.1676	0.30666	0	1.531	0.6103	0.069085	0	0	0	0.15044	0.3052	0	0	0.43309	0.11557	2.7957	0	3.0653	0	0	0	2.6425	2.2884	0.31338	2.3198	0.1444	0	2.5073	1.1286	0	0.79871
0.346	2.297	1.2632	0.76735	0	2.0612	0.88373	1.8921	0	1.9886	2.72	1.092	0.87198	0.39218	0	0.56449	0	0.25582	0.091802	1.1809	0.30773	0	1.5349	0.60944	0.072254	0	0	0	0.15263	0.3075	0	0	0.42973	0.11493	2.7883	0	3.0702	0	0	0	2.6375	2.2813	0.31522	2.3093	0.14901	0	2.5044	1.1416	0	0.81093
0.347	2.3112	1.2591	0.77131	0	2.0596	0.89743	1.8973	0	1.9923	2.7218	1.0892	0.87721	0.39016	0	0.56667	0	0.25836	0.086759	1.1936	0.3088	0	1.5389	0.60859	0.075424	0	0	0	0.15482	0.30981	0	0	0.42613	0.1143	2.7796	0	3.0751	0	0	0	2.6324	2.2742	0.31689	2.2988	0.15362	0	2.5016	1.1545	0	0.82315
0.348	2.3254	1.255	0.77526	0	2.0582	0.91148	1.9024	0	1.9959	2.7236	1.0863	0.88244	0.38815	0	0.56886	0	0.26089	0.081717	1.2063	0.30987	0	1.5429	0.60772	0.078594	0	0	0	0.15701	0.31212	0	0	0.42252	0.11368	2.7708	0	3.0801	0	0	0	2.6274	2.2671	0.31856	2.2882	0.15895	0	2.4987	1.1675	0	0.83538
0.349	2.3395	1.2509	0.77922	0	2.0569	0.92554	1.9076	0	1.9995	2.7255	1.0835	0.8876	0.38518	0	0.57104	0	0.26211	0.076675	1.219	0.31094	0	1.5466	0.60685	0.081763	0	0	0	0.1592	0.31443	0	0	0.41891	0.11305	2.7621	0	3.085	0	0	0	2.6213	2.26	0.32023	2.2776	0.16429	0	2.4955	1.1805	0	0.8476
0.35	2.3537	1.2467	0.78318	0	2.0555	0.93959	1.9127	0	2.0031	2.7273	1.0806	0.89275	0.38222	0	0.57323	0	0.26334	0.071632	1.2317	0.31201	0	1.5503	0.60598	0.084624	0	0	0	0.16101	0.31674	0	0	0.4153	0.11242	2.7533	0	3.0889	0	0	0	2.6152	2.2529	0.3219	2.2669	0.16963	0	2.4923	1.1929	0	0.85982
0.351	2.3678	1.2426	0.78714	0	2.0542	0.95365	1.9173	0	2.0061	2.7291	1.0778	0.8979	0.37925	0	0.57526	0	0.26456	0.066573	1.2444	0.31335	0	1.5541	0.60511	0.087486	0	0	0	0.16281	0.31928	0	0	0.4117	0.11179	2.7446	0	3.0929	0	0	0	2.6091	2.2453	0.32356	2.2562	0.17497	0	2.4891	1.2053	0	0.87165
0.352	2.3819	1.2384	0.79185	0	2.0528	0.9677	1.922	0	2.0092	2.7309	1.0751	0.90305	0.37628	0	0.5773	0	0.26579	0.061513	1.2566	0.31468	0	1.5578	0.60424	0.090347	0	0	0	0.16462	0.32181	0	0	0.40786	0.11115	2.7346	0	3.0969	0	0	0	2.603	2.2377	0.32513	2.2455	0.1803	0	2.4858	1.2177	0	0.88347
0.353	2.3959	1.2343	0.79655	0	2.0517	0.98205	1.9266	0	2.0123	2.7327	1.0724	0.90821	0.37332	0	0.57933	0	0.26701	0.056454	1.2688	0.31601	0	1.5616	0.60339	0.093208	0	0	0	0.16642	0.32434	0	0	0.40403	0.11051	2.7246	0	3.1009	0	0	0	2.5969	2.23	0.32669	2.2349	0.18635	0	2.4826	1.2301	0	0.89529
0.354	2.41	1.2301	0.80125	0	2.0506	0.99639	1.9312	0	2.0153	2.7345	1.0697	0.91324	0.36943	0	0.58136	0	0.26694	0.051394	1.2809	0.31735	0	1.565	0.60254	0.096069	0	0	0	0.16823	0.32687	0	0	0.4002	0.10986	2.7146	0	3.1048	0	0	0	2.5898	2.2224	0.32826	2.224	0.19239	0	2.479	1.2425	0	0.90711
0.355	2.4241	1.226	0.80596	0	2.0495	1.0107	1.9359	0	2.0184	2.7363	1.0671	0.91827	0.36555	0	0.5834	0	0.26688	0.046334	1.2931	0.31868	0	1.5685	0.60169	0.098641	0	0	0	0.16965	0.32941	0	0	0.39637	0.10922	2.7046	0	3.1078	0	0	0	2.5827	2.2148	0.32982	2.2132	0.19844	0	2.4753	1.2543	0	0.91893
0.356	2.4378	1.2219	0.81066	0	2.0484	1.0251	1.9398	0	2.0209	2.7382	1.0644	0.9233	0.36167	0	0.5853	0	0.26681	0.041248	1.3052	0.32026	0	1.572	0.60084	0.10121	0	0	0	0.17107	0.33221	0	0	0.39254	0.10857	2.6946	0	3.1107	0	0	0	2.5755	2.2068	0.33138	2.2024	0.20448	0	2.4717	1.2661	0	0.93029
0.357	2.4515	1.2178	0.81611	0	2.0474	1.0394	1.9438	0	2.0234	2.74	1.0619	0.92833	0.35778	0	0.58719	0	0.26674	0.036161	1.3168	0.32185	0	1.5754	0.6	0.10378	0	0	0	0.17249	0.335	0	0	0.38851	0.10789	2.6835	0	3.1137	0	0	0	2.5684	2.1988	0.33292	2.1916	0.21053	0	2.468	1.2778	0	0.94164
0.358	2.4653	1.2136	0.82155	0	2.0465	1.054	1.9477	0	2.0259	2.7418	1.0594	0.93337	0.3539	0	0.58909	0	0.26667	0.031074	1.3285	0.32343	0	1.5789	0.5992	0.10636	0	0	0	0.17391	0.3378	0	0	0.38448	0.10721	2.6723	0	3.1167	0	0	0	2.5613	2.1908	0.33445	2.1807	0.21725	0	2.4643	1.2896	0	0.95299
0.359	2.479	1.2095	0.82699	0	2.0457	1.0686	1.9516	0	2.0284	2.7437	1.057	0.93824	0.34916	0	0.59099	0	0.26544	0.025987	1.3401	0.32502	0	1.5821	0.59841	0.10893	0	0	0	0.17533	0.3406	0	0	0.38045	0.10653	2.6612	0	3.1196	0	0	0	2.5534	2.1828	0.33598	2.1698	0.22397	0	2.4602	1.3014	0	0.96434
0.36	2.4927	1.2056	0.83243	0	2.0448	1.0831	1.9556	0	2.0309	2.7455	1.0545	0.94312	0.34441	0	0.59288	0	0.2642	0.0209	1.3517	0.3266	0	1.5852	0.59762	0.11124	0	0	0	0.17636	0.3434	0	0	0.37642	0.10585	2.6501	0	3.1215	0	0	0	2.5454	2.1748	0.33752	2.1589	0.23069	0	2.456	1.3125	0	0.97569
0.361	2.5058	1.2016	0.83787	0	2.044	1.0977	1.9586	0	2.0328	2.7474	1.052	0.948	0.33967	0	0.59466	0	0.26297	0.015777	1.3633	0.32842	0	1.5884	0.59683	0.11354	0	0	0	0.1774	0.34651	0	0	0.37239	0.10518	2.639	0	3.1233	0	0	0	2.5374	2.1666	0.33905	2.1479	0.23741	0	2.4519	1.3235	0	0.98653
0.362	2.5189	1.1976	0.84404	0	2.0432	1.1123	1.9617	0	2.0347	2.7493	1.0498	0.95287	0.33492	0	0.59643	0	0.26174	0.010654	1.3743	0.33023	0	1.5915	0.59604	0.11585	0	0	0	0.17844	0.34962	0	0	0.36818	0.10445	2.6269	0	3.1252	0	0	0	2.5295	2.1584	0.34062	2.137	0.24413	0	2.4477	1.3346	0	0.99737
0.363	2.532	1.1936	0.85021	0	2.0426	1.127	1.9648	0	2.0366	2.7511	1.0475	0.95775	0.33018	0	0.5982	0	0.2605	0.0055314	1.3853	0.33205	0	1.5947	0.59533	0.11816	0	0	0	0.17948	0.35273	0	0	0.36397	0.10373	2.6148	0	3.127	0	0	0	2.5215	2.1503	0.34218	2.126	0.25147	0	2.4435	1.3457	0	1.0082
0.364	2.5451	1.1896	0.85639	0	2.042	1.1417	1.9678	0	2.0385	2.753	1.0453	0.96245	0.32465	0	0.59997	0	0.25831	0.00040838	1.3964	0.33386	0	1.5975	0.59463	0.12047	0	0	0	0.18051	0.35584	0	0	0.35977	0.103	2.6028	0	3.1289	0	0	0	2.5129	2.1421	0.34375	2.115	0.25881	0	2.4388	1.3567	0	1.019
0.365	2.5582	1.1859	0.86256	0	2.0414	1.1564	1.9709	0	2.0404	2.7549	1.043	0.96714	0.31912	0	0.60174	0	0.25612	0.0047146	1.4074	0.33568	0	1.6003	0.59393	0.12254	0	0	0	0.18119	0.35895	0	0	0.35556	0.10228	2.5907	0	3.1295	0	0	0	2.5043	2.1339	0.34532	2.1039	0.26616	0	2.4341	1.3671	0	1.0299
0.366	2.5703	1.1821	0.86873	0	2.0408	1.1711	1.973	0	2.0418	2.7567	1.0408	0.97184	0.31359	0	0.60341	0	0.25393	0.0098803	1.4185	0.33769	0	1.6031	0.59323	0.12462	0	0	0	0.18186	0.36242	0	0	0.35136	0.10155	2.5786	0	3.1302	0	0	0	2.4956	2.1258	0.34689	2.0929	0.2735	0	2.4294	1.3774	0	1.0402
0.367	2.5824	1.1784	0.87562	0	2.0402	1.1859	1.975	0	2.0431	2.7586	1.0388	0.97654	0.30806	0	0.60507	0	0.25174	0.015046	1.4289	0.33971	0	1.6059	0.59253	0.12669	0	0	0	0.18253	0.3659	0	0	0.347	0.10078	2.5658	0	3.1309	0	0	0	2.487	2.1176	0.34855	2.0818	0.28085	0	2.4247	1.3877	0	1.0505
0.368	2.5946	1.1746	0.88251	0	2.0398	1.2007	1.9771	0	2.0444	2.7605	1.0367	0.98123	0.30254	0	0.60673	0	0.24955	0.020212	1.4394	0.34173	0	1.6087	0.59194	0.12877	0	0	0	0.1832	0.36938	0	0	0.34264	0.10001	2.5529	0	3.1315	0	0	0	2.4784	2.1094	0.35022	2.0708	0.28875	0	2.42	1.398	0	1.0608
0.369	2.6067	1.1708	0.8894	0	2.0394	1.2155	1.9791	0	2.0458	2.7624	1.0347	0.98573	0.29632	0	0.60839	0	0.24667	0.025377	1.4499	0.34375	0	1.6111	0.59136	0.13084	0	0	0	0.18387	0.37285	0	0	0.33829	0.099235	2.5401	0	3.1322	0	0	0	2.4693	2.1013	0.35188	2.0596	0.29666	0	2.4147	1.4084	0	1.0711
0.37	2.6188	1.1674	0.89629	0	2.039	1.2302	1.9812	0	2.0471	2.7643	1.0327	0.99022	0.2901	0	0.61005	0	0.24379	0.030543	1.4604	0.34576	0	1.6136	0.59077	0.13272	0	0	0	0.1842	0.37633	0	0	0.33393	0.098464	2.5273	0	3.1316	0	0	0	2.4603	2.0931	0.35355	2.0485	0.30457	0	2.4094	1.4179	0	1.0814
0.371	2.6296	1.1639	0.90318	0	2.0386	1.245	1.9821	0	2.0478	2.7661	1.0307	0.99471	0.28388	0	0.61162	0	0.24091	0.035754	1.4708	0.34795	0	1.616	0.59019	0.13459	0	0	0	0.18453	0.38023	0	0	0.32958	0.097692	2.5145	0	3.131	0	0	0	2.4512	2.0851	0.35521	2.0374	0.31247	0	2.4041	1.4275	0	1.0911
0.372	2.6404	1.1604	0.91077	0	2.0382	1.2598	1.983	0	2.0486	2.7679	1.0288	0.99921	0.27766	0	0.61318	0	0.23803	0.040964	1.4808	0.35013	0	1.6185	0.5896	0.13647	0	0	0	0.18486	0.38413	0	0	0.3251	0.09688	2.5011	0	3.1304	0	0	0	2.4421	2.0772	0.35703	2.0263	0.32038	0	2.3989	1.437	0	1.1009
0.373	2.6512	1.1569	0.91836	0	2.038	1.2746	1.9839	0	2.0494	2.7698	1.027	1.0037	0.27144	0	0.61475	0	0.23515	0.046175	1.4907	0.35231	0	1.6209	0.58916	0.13834	0	0	0	0.18519	0.38803	0	0	0.32062	0.096068	2.4877	0	3.1298	0	0	0	2.433	2.0692	0.35884	2.0152	0.32877	0	2.3936	1.4466	0	1.1106
0.374	2.662	1.1534	0.92595	0	2.0377	1.2894	1.9848	0	2.0501	2.7716	1.0252	1.008	0.26463	0	0.61631	0	0.23186	0.051386	1.5006	0.35449	0	1.623	0.58871	0.14022	0	0	0	0.18552	0.39194	0	0	0.31614	0.095256	2.4744	0	3.1292	0	0	0	2.4238	2.0612	0.36066	2.004	0.33717	0	2.3878	1.4561	0	1.1203
0.375	2.6728	1.1503	0.93354	0	2.0375	1.3042	1.9857	0	2.0509	2.7735	1.0233	1.0122	0.25783	0	0.61788	0	0.22858	0.056597	1.5105	0.35667	0	1.625	0.58826	0.14194	0	0	0	0.18554	0.39584	0	0	0.31166	0.094444	2.461	0	3.1273	0	0	0	2.4145	2.0532	0.36248	1.9929	0.34556	0	2.3819	1.4649	0	1.1301
0.376	2.682	1.1471	0.94113	0	2.0372	1.319	1.9853	0	2.0511	2.7752	1.0215	1.0165	0.25102	0	0.61936	0	0.2253	0.06185	1.5204	0.35897	0	1.6271	0.58782	0.14365	0	0	0	0.18556	0.40023	0	0	0.30718	0.093632	2.4476	0	3.1254	0	0	0	2.4052	2.0456	0.36429	1.9817	0.35396	0	2.3761	1.4736	0	1.1393
0.377	2.6911	1.1439	0.94939	0	2.037	1.3338	1.985	0	2.0513	2.777	1.0198	1.0208	0.24421	0	0.62084	0	0.22201	0.067103	1.5298	0.36127	0	1.6291	0.58737	0.14537	0	0	0	0.18558	0.40463	0	0	0.3026	0.092793	2.434	0	3.1235	0	0	0	2.3959	2.0379	0.36631	1.9706	0.36236	0	2.3703	1.4824	0	1.1485
0.378	2.7002	1.1408	0.95766	0	2.0368	1.3486	1.9846	0	2.0515	2.7788	1.0181	1.0251	0.2374	0	0.62233	0	0.21873	0.072356	1.5392	0.36357	0	1.6312	0.58708	0.14708	0	0	0	0.1856	0.40902	0	0	0.29802	0.091955	2.4203	0	3.1215	0	0	0	2.3866	2.0303	0.36833	1.9595	0.37115	0	2.3644	1.4911	0	1.1577
0.379	2.7093	1.1376	0.96592	0	2.0366	1.3633	1.9843	0	2.0517	2.7805	1.0165	1.0291	0.23012	0	0.62381	0	0.21532	0.077609	1.5486	0.36586	0	1.6329	0.58678	0.1488	0	0	0	0.18562	0.41341	0	0	0.29345	0.091116	2.4066	0	3.1196	0	0	0	2.3773	2.0226	0.37035	1.9483	0.37995	0	2.3581	1.4999	0	1.1669
0.38	2.7185	1.1348	0.97418	0	2.0364	1.378	1.984	0	2.0519	2.7823	1.0148	1.0331	0.22283	0	0.62529	0	0.21191	0.082862	1.5579	0.36816	0	1.6346	0.58648	0.15039	0	0	0	0.18536	0.41781	0	0	0.28887	0.090278	2.393	0	3.1163	0	0	0	2.368	2.015	0.37237	1.9372	0.38875	0	2.3518	1.5079	0	1.1761
0.381	2.7256	1.132	0.98244	0	2.0362	1.3928	1.9823	0	2.0517	2.7839	1.0131	1.0371	0.21554	0	0.62671	0	0.2085	0.088147	1.5673	0.37052	0	1.6363	0.58619	0.15198	0	0	0	0.1851	0.42277	0	0	0.28429	0.089439	2.3793	0	3.1131	0	0	0	2.3588	2.0077	0.37439	1.926	0.39755	0	2.3454	1.5158	0	1.1848
0.382	2.7327	1.1292	0.99133	0	2.036	1.4075	1.9806	0	2.0514	2.7855	1.0115	1.0412	0.20825	0	0.62812	0	0.20509	0.093433	1.5762	0.37288	0	1.638	0.58589	0.15358	0	0	0	0.18485	0.42772	0	0	0.27964	0.088594	2.3655	0	3.1098	0	0	0	2.3495	2.0005	0.37665	1.9149	0.40634	0	2.3391	1.5238	0	1.1934
0.383	2.7398	1.1264	1.0002	0	2.0357	1.4221	1.9789	0	2.0511	2.7871	1.0099	1.0452	0.20096	0	0.62954	0	0.20168	0.098718	1.585	0.37524	0	1.6397	0.58575	0.15517	0	0	0	0.18459	0.43268	0	0	0.27499	0.087748	2.3517	0	3.1065	0	0	0	2.3402	1.9932	0.37892	1.9037	0.41545	0	2.3327	1.5318	0	1.2021
0.384	2.7469	1.1236	1.0091	0	2.0355	1.4367	1.9772	0	2.0508	2.7887	1.0084	1.049	0.1933	0	0.63095	0	0.19839	0.104	1.5939	0.37759	0	1.641	0.58561	0.15677	0	0	0	0.18433	0.43764	0	0	0.27034	0.086902	2.338	0	3.1033	0	0	0	2.3311	1.9859	0.38118	1.8926	0.42455	0	2.3259	1.5397	0	1.2107
0.385	2.754	1.1212	1.018	0	2.0352	1.4513	1.9755	0	2.0505	2.7903	1.0068	1.0527	0.18563	0	0.63236	0	0.19509	0.10929	1.6027	0.37995	0	1.6423	0.58547	0.15828	0	0	0	0.18384	0.4426	0	0	0.26569	0.086057	2.3242	0	3.0986	0	0	0	2.322	1.9787	0.38345	1.8815	0.43366	0	2.3192	1.5469	0	1.2194
0.386	2.7587	1.1188	1.0269	0	2.035	1.4659	1.9724	0	2.0498	2.7916	1.0052	1.0565	0.17796	0	0.63372	0	0.19179	0.11459	1.6116	0.3823	0	1.6436	0.58533	0.15979	0	0	0	0.18335	0.44819	0	0	0.26104	0.085211	2.3104	0	3.094	0	0	0	2.313	1.9718	0.38571	1.8704	0.44276	0	2.3124	1.5541	0	1.2275
0.387	2.7635	1.1164	1.0363	0	2.0348	1.4805	1.9693	0	2.0491	2.793	1.0036	1.0603	0.1703	0	0.63508	0	0.1885	0.11989	1.62	0.38465	0	1.645	0.58518	0.1613	0	0	0	0.18285	0.45379	0	0	0.25634	0.084382	2.2968	0	3.0894	0	0	0	2.3039	1.965	0.38827	1.8593	0.45187	0	2.3056	1.5613	0	1.2357
0.388	2.7683	1.1139	1.0458	0	2.0343	1.4949	1.9662	0	2.0484	2.7944	1.0021	1.0641	0.16263	0	0.63643	0	0.1852	0.12519	1.6284	0.38701	0	1.6463	0.58519	0.16282	0	0	0	0.18236	0.45938	0	0	0.25164	0.083553	2.2831	0	3.0848	0	0	0	2.2948	1.9582	0.39082	1.8482	0.46118	0	2.2988	1.5685	0	1.2438
0.389	2.773	1.1115	1.0552	0	2.0339	1.5093	1.9631	0	2.0476	2.7957	1.0006	1.0675	0.15467	0	0.63779	0	0.18221	0.13049	1.6367	0.38936	0	1.6473	0.5852	0.16433	0	0	0	0.18186	0.46498	0	0	0.24695	0.082724	2.2694	0	3.0801	0	0	0	2.2862	1.9513	0.39337	1.8372	0.47048	0	2.2916	1.5757	0	1.252
0.39	2.7778	1.1095	1.0647	0	2.0335	1.5237	1.96	0	2.0469	2.7971	0.99901	1.071	0.14672	0	0.63915	0	0.17921	0.13579	1.6451	0.39171	0	1.6483	0.58521	0.1658	0	0	0	0.18117	0.47057	0	0	0.24225	0.081895	2.2558	0	3.0742	0	0	0	2.2775	1.9445	0.39592	1.8262	0.47979	0	2.2845	1.5822	0	1.2601
0.391	2.78	1.1075	1.0741	0	2.0331	1.5381	1.9554	0	2.0458	2.7981	0.99746	1.0745	0.13876	0	0.64045	0	0.17622	0.14108	1.6535	0.39398	0	1.6493	0.58521	0.16727	0	0	0	0.18047	0.47688	0	0	0.23755	0.081065	2.2421	0	3.0683	0	0	0	2.2688	1.938	0.39847	1.8151	0.4891	0	2.2773	1.5887	0	1.2678
0.392	2.7822	1.1054	1.084	0	2.0327	1.5524	1.9509	0	2.0447	2.7991	0.99589	1.078	0.13081	0	0.64176	0	0.17322	0.14637	1.6615	0.39625	0	1.6502	0.58522	0.16873	0	0	0	0.17978	0.48318	0	0	0.23282	0.080279	2.2287	0	3.0623	0	0	0	2.2601	1.9316	0.40134	1.8041	0.49841	0	2.2701	1.5952	0	1.2754
0.393	2.7844	1.1034	1.094	0	2.032	1.5666	1.9463	0	2.0437	2.8002	0.99431	1.0815	0.12286	0	0.64306	0	0.17023	0.15166	1.6694	0.39852	0	1.6512	0.58536	0.1702	0	0	0	0.17908	0.48949	0	0	0.2281	0.079492	2.2153	0	3.0564	0	0	0	2.2514	1.9251	0.40421	1.7931	0.50781	0	2.263	1.6016	0	1.2831
0.394	2.7866	1.1014	1.1039	0	2.0313	1.5807	1.9417	0	2.0426	2.8012	0.99273	1.0846	0.11469	0	0.64437	0	0.16766	0.15695	1.6774	0.40079	0	1.6519	0.58551	0.17167	0	0	0	0.17838	0.4958	0	0	0.22338	0.078705	2.2019	0	3.0504	0	0	0	2.2432	1.9187	0.40709	1.7821	0.51721	0	2.2556	1.6081	0	1.2907
0.395	2.7888	1.0997	1.1138	0	2.0306	1.5948	1.9372	0	2.0415	2.8022	0.99115	1.0878	0.10653	0	0.64568	0	0.16509	0.16224	1.6853	0.40306	0	1.6525	0.58565	0.17313	0	0	0	0.17752	0.5021	0	0	0.21865	0.077918	2.1885	0	3.0432	0	0	0	2.235	1.9122	0.40996	1.7712	0.52661	0	2.2481	1.6139	0	1.2984
0.396	2.7883	1.0981	1.1237	0	2.0299	1.609	1.9311	0	2.0401	2.8029	0.98958	1.091	0.09836	0	0.64694	0	0.16252	0.16749	1.6933	0.40517	0	1.6532	0.58579	0.17459	0	0	0	0.17666	0.50919	0	0	0.21393	0.077131	2.1751	0	3.036	0	0	0	2.2269	1.906	0.41283	1.7603	0.53601	0	2.2407	1.6197	0	1.3056
0.397	2.7877	1.0965	1.134	0	2.0292	1.6231	1.925	0	2.0387	2.8035	0.9879	1.0942	0.090196	0	0.6482	0	0.15995	0.17274	1.7009	0.40727	0	1.6539	0.58594	0.17605	0	0	0	0.1758	0.51628	0	0	0.2092	0.076414	2.1621	0	3.0288	0	0	0	2.2187	1.8998	0.41605	1.7493	0.54541	0	2.2333	1.6255	0	1.3128
0.398	2.7872	1.0948	1.1443	0	2.0282	1.6369	1.919	0	2.0373	2.8041	0.98623	1.0973	0.082031	0	0.64946	0	0.15738	0.17798	1.7085	0.40938	0	1.6545	0.58619	0.17751	0	0	0	0.17493	0.52337	0	0	0.20447	0.075696	2.1491	0	3.0216	0	0	0	2.2105	1.8936	0.41927	1.7384	0.55478	0	2.2259	1.6314	0	1.3199
0.399	2.7866	1.0932	1.1545	0	2.0271	1.6507	1.9129	0	2.036	2.8047	0.98455	1.1002	0.073715	0	0.65072	0	0.1553	0.18323	1.7161	0.41149	0	1.6549	0.58645	0.17896	0	0	0	0.17407	0.53046	0	0	0.19975	0.074979	2.1361	0	3.0144	0	0	0	2.2029	1.8875	0.42249	1.7276	0.56416	0	2.2183	1.6372	0	1.3271
0.4	2.7861	1.0919	1.1648	0	2.026	1.6645	1.9069	0	2.0346	2.8053	0.98288	1.103	0.0654	0	0.65198	0	0.15321	0.18847	1.7237	0.41359	0	1.6553	0.58671	0.18044	0	0	0	0.17307	0.53755	0	0	0.19502	0.074261	2.123	0	3.0061	0	0	0	2.1953	1.8813	0.42571	1.7168	0.57353	0	2.2107	1.6424	0	1.3343
0.401	2.7827	1.0907	1.1751	0	2.0249	1.6783	1.8993	0	2.033	2.8054	0.9812	1.1058	0.057084	0	0.65319	0	0.15113	0.19363	1.7313	0.41545	0	1.6556	0.58697	0.18192	0	0	0	0.17207	0.54548	0	0	0.19029	0.073543	2.11	0	2.9977	0	0	0	2.1876	1.8752	0.42893	1.7059	0.58291	0	2.2031	1.6476	0	1.3411
0.402	2.7793	1.0894	1.1856	0	2.0238	1.6921	1.8917	0	2.0314	2.8055	0.97937	1.1086	0.048769	0	0.6544	0	0.14904	0.19879	1.7386	0.4173	0	1.656	0.58723	0.1834	0	0	0	0.17107	0.55342	0	0	0.18558	0.072921	2.0975	0	2.9894	0	0	0	2.18	1.8691	0.43252	1.6951	0.59229	0	2.1955	1.6528	0	1.3479
0.403	2.776	1.0882	1.1961	0	2.0222	1.7056	1.8842	0	2.0298	2.8056	0.97754	1.1114	0.040453	0	0.65561	0	0.14696	0.20395	1.746	0.41916	0	1.6564	0.58757	0.18488	0	0	0	0.17007	0.56135	0	0	0.18087	0.072299	2.0849	0	2.981	0	0	0	2.1724	1.863	0.43611	1.6843	0.60152	0	2.1879	1.658	0	1.3547
0.404	2.7726	1.0869	1.2066	0	2.0206	1.719	1.8766	0	2.0282	2.8057	0.97571	1.1139	0.032029	0	0.65683	0	0.14536	0.20912	1.7533	0.42101	0	1.6565	0.58792	0.18636	0	0	0	0.16908	0.56928	0	0	0.17616	0.071677	2.0724	0	2.9727	0	0	0	2.1654	1.857	0.4397	1.6736	0.61075	0	2.1803	1.6632	0	1.3615
0.405	2.7692	1.086	1.2171	0	2.019	1.7324	1.8691	0	2.0267	2.8058	0.97388	1.1163	0.023605	0	0.65804	0	0.14376	0.21428	1.7606	0.42287	0	1.6566	0.58827	0.18788	0	0	0	0.16796	0.57722	0	0	0.17145	0.071055	2.0598	0	2.9633	0	0	0	2.1583	1.8509	0.44329	1.663	0.61999	0	2.1726	1.6678	0	1.3682
0.406	2.7631	1.0852	1.2276	0	2.0174	1.7459	1.86	0	2.025	2.8053	0.97205	1.1188	0.015181	0	0.6592	0	0.14216	0.2193	1.7679	0.42438	0	1.6567	0.58861	0.1894	0	0	0	0.16685	0.58604	0	0	0.16674	0.070433	2.0472	0	2.9539	0	0	0	2.1513	1.8447	0.44688	1.6523	0.62922	0	2.165	1.6725	0	1.3747
0.407	2.7569	1.0843	1.2381	0	2.0158	1.7593	1.851	0	2.0232	2.8048	0.97002	1.1212	0.0067567	0	0.66036	0	0.14056	0.22433	1.775	0.42589	0	1.6568	0.58896	0.19092	0	0	0	0.16574	0.59487	0	0	0.16206	0.069931	2.0352	0	2.9446	0	0	0	2.1443	1.8386	0.45086	1.6416	0.63845	0	2.1573	1.6771	0	1.3811
0.408	2.7508	1.0834	1.2487	0	2.0136	1.7723	1.8419	0	2.0215	2.8043	0.96798	1.1236	0.0016674	0	0.66152	0	0.13896	0.22936	1.7822	0.4274	0	1.6569	0.58936	0.19245	0	0	0	0.16463	0.60369	0	0	0.15738	0.069429	2.0231	0	2.9352	0	0	0	2.1372	1.8324	0.45483	1.631	0.64743	0	2.1497	1.6818	0	1.3875
0.409	2.7446	1.0825	1.2593	0	2.0114	1.7853	1.8329	0	2.0198	2.8038	0.96594	1.1256	0.010174	0	0.66268	0	0.1378	0.23439	1.7893	0.42891	0	1.6568	0.58977	0.19397	0	0	0	0.16352	0.61252	0	0	0.15271	0.068928	2.011	0	2.9258	0	0	0	2.1307	1.8262	0.45881	1.6205	0.6564	0	2.1421	1.6864	0	1.394
0.41	2.7384	1.0819	1.2698	0	2.0092	1.7983	1.8238	0	2.0181	2.8032	0.96391	1.1276	0.018681	0	0.66384	0	0.13664	0.23942	1.7964	0.43042	0	1.6566	0.59017	0.19555	0	0	0	0.16232	0.62134	0	0	0.14803	0.068426	1.999	0	2.9155	0	0	0	2.1242	1.8201	0.46278	1.61	0.66537	0	2.1345	1.6906	0	1.4004
0.411	2.7296	1.0814	1.2804	0	2.007	1.8113	1.8133	0	2.0164	2.8021	0.96187	1.1296	0.027188	0	0.66494	0	0.13548	0.24426	1.8035	0.4315	0	1.6565	0.59058	0.19713	0	0	0	0.16112	0.63108	0	0	0.14336	0.067924	1.9869	0	2.9053	0	0	0	2.1176	1.8136	0.46676	1.5994	0.67435	0	2.1269	1.6948	0	1.4065
0.412	2.7208	1.0808	1.2909	0	2.0048	1.8243	1.8029	0	2.0146	2.8009	0.9596	1.1317	0.035694	0	0.66603	0	0.13432	0.24911	1.8105	0.43257	0	1.6564	0.59098	0.19871	0	0	0	0.15991	0.64082	0	0	0.13873	0.067565	1.9753	0	2.895	0	0	0	2.1111	1.8071	0.47113	1.5889	0.68332	0	2.1193	1.6989	0	1.4127
0.413	2.7119	1.0803	1.3013	0	2.0019	1.8369	1.7924	0	2.0128	2.7997	0.95732	1.1337	0.044201	0	0.66713	0	0.13316	0.25395	1.8175	0.43364	0	1.6563	0.59141	0.20029	0	0	0	0.15871	0.65057	0	0	0.13411	0.067206	1.9637	0	2.8848	0	0	0	2.1046	1.8007	0.4755	1.5784	0.69192	0	2.1117	1.7031	0	1.4188
0.414	2.7031	1.0797	1.3118	0	1.9991	1.8494	1.7819	0	2.0111	2.7985	0.95505	1.1352	0.052777	0	0.66823	0	0.13235	0.25879	1.8245	0.43471	0	1.656	0.59184	0.20187	0	0	0	0.15751	0.66031	0	0	0.12949	0.066847	1.9521	0	2.8745	0	0	0	2.0985	1.7942	0.47987	1.5681	0.70052	0	2.1042	1.7073	0	1.425
0.415	2.6943	1.0795	1.3223	0	1.9962	1.8619	1.7714	0	2.0093	2.7973	0.95277	1.1367	0.061353	0	0.66932	0	0.13154	0.26364	1.8315	0.43578	0	1.6557	0.59226	0.20351	0	0	0	0.15623	0.67005	0	0	0.12486	0.066488	1.9405	0	2.8635	0	0	0	2.0923	1.7877	0.48424	1.5578	0.70911	0	2.0967	1.711	0	1.4311
0.416	2.683	1.0792	1.3327	0	1.9934	1.8745	1.7595	0	2.0076	2.7953	0.95049	1.1382	0.06993	0	0.67034	0	0.13073	0.26825	1.8385	0.43632	0	1.6553	0.59269	0.20515	0	0	0	0.15495	0.68071	0	0	0.12024	0.066129	1.9289	0	2.8525	0	0	0	2.0862	1.7807	0.48862	1.5475	0.71771	0	2.0893	1.7147	0	1.4371
0.417	2.6717	1.079	1.3429	0	1.9905	1.887	1.7476	0	2.0059	2.7934	0.94796	1.1398	0.078506	0	0.67136	0	0.12993	0.27286	1.8455	0.43686	0	1.655	0.59312	0.2068	0	0	0	0.15367	0.69137	0	0	0.11569	0.065933	1.9177	0	2.8415	0	0	0	2.0801	1.7737	0.49338	1.5372	0.72631	0	2.0818	1.7184	0	1.443
0.418	2.6604	1.0787	1.3531	0	1.987	1.899	1.7358	0	2.0041	2.7914	0.94542	1.1413	0.087082	0	0.67237	0	0.12912	0.27747	1.8525	0.4374	0	1.6547	0.59354	0.20844	0	0	0	0.15239	0.70203	0	0	0.11113	0.065737	1.9064	0	2.8305	0	0	0	2.0739	1.7667	0.49815	1.5268	0.73442	0	2.0743	1.7221	0	1.449
0.419	2.6491	1.0785	1.3633	0	1.9835	1.911	1.7239	0	2.0024	2.7895	0.94288	1.1423	0.095724	0	0.67339	0	0.12855	0.28208	1.8594	0.43794	0	1.6543	0.59396	0.21008	0	0	0	0.15111	0.71269	0	0	0.10658	0.06554	1.8952	0	2.8195	0	0	0	2.0681	1.7597	0.50291	1.5167	0.74253	0	2.067	1.7258	0	1.4549
0.42	2.6378	1.0784	1.3734	0	1.98	1.923	1.712	0	2.0007	2.7875	0.94034	1.1433	0.10437	0	0.6744	0	0.12799	0.28669	1.8664	0.43847	0	1.6538	0.59438	0.21178	0	0	0	0.14976	0.72335	0	0	0.10202	0.065344	1.884	0	2.808	0	0	0	2.0622	1.7527	0.50768	0	0.75065	0	2.0598	1.7291	0	1.4609
0.421	2.6244	1.0784	1.3836	0	1.9764	1.9351	1.6989	0	1.999	2.7847	0.9378	1.1443	0.11301	0	0.67532	0	0.12743	0.29102	1.8733	0.43839	0	1.6534	0.5948	0.21348	0	0	0	0.14842	0.7349	0	0	0.097468	0.065148	1.8728	0	2.7964	0	0	0	2.0563	1.7449	0.51244	0	0.75876	0	2.0525	1.7324	0	1.4667
0.422	2.6109	1.0784	1.3934	0	1.9729	1.9471	1.6857	0	1.9974	2.782	0.935	1.1453	0.12165	0	0.67623	0	0.12686	0.29535	1.8803	0.4383	0	1.6529	0.59522	0.21518	0	0	0	0.14707	0.74645	0	0	0.092998	0.065131	1.8619	0	2.7848	0	0	0	2.0504	1.7372	0.51759	0	0.76687	0	2.0452	1.7357	0	1.4725
0.423	2.5975	1.0784	1.4031	0	1.9687	1.9585	1.6726	0	1.9957	2.7792	0.93219	1.1463	0.13029	0	0.67714	0	0.1263	0.29967	1.8873	0.43822	0	1.6525	0.59561	0.21688	0	0	0	0.14572	0.758	0	0	0.088528	0.065115	1.851	0	2.7733	0	0	0	2.0445	1.7294	0.52275	0	0.7744	0	2.038	1.739	0	1.4784
0.424	2.5841	1.0784	1.4128	0	1.9645	1.9699	1.6594	0	1.9941	2.7764	0.92938	1.1467	0.139	0	0.67806	0	0.12586	0.304	1.8943	0.43813	0	1.6519	0.59599	0.21859	0	0	0	0.14437	0.76955	0	0	0.084059	0.065098	1.84	0	2.7617	0	0	0	2.0386	1.7217	0.5279	0	0.78192	0	2.0309	1.7423	0	1.4842
0.425	2.5706	1.0786	1.4225	0	1.9604	1.9813	1.6463	0	1.9924	2.7736	0.92658	1.1471	0.14771	0	0.67897	0	0.12542	0.30833	1.9013	0.43804	0	1.6513	0.59637	0.22033	0	0	0	0.14296	0.78109	0	0	0.079589	0.065082	1.8291	0	2.7497	0	0	0	2.0328	1.7139	0.53305	0	0.78945	0	2.0239	1.7451	0	1.49
0.426	2.5554	0	1.4322	0	1.9562	1.9928	1.6319	0	1.9909	2.77	0.92377	1.1476	0.15642	0	0.67975	0	0.12498	0.31233	1.9083	0.43725	0	1.6508	0.59675	0.22207	0	0	0	0.14156	0.79346	0	0	0.075119	0.065065	1.8182	0	2.7377	0	0	0	2.0269	1.7053	0.5382	0	0.79697	0	2.0169	1.748	0	1.4958
0.427	2.5402	0	1.4413	0	1.952	2.0042	1.6176	0	1.9894	2.7663	0.9207	1.148	0.16513	0	0.68053	0	0.12454	0.31633	1.9153	0.43645	0	1.6502	0.59713	0.22382	0	0	0	0.14015	0.80583	0	0	0.070748	0.065243	1.8074	0	2.7258	0	0	0	2.021	1.6966	0.54372	0	0.8045	0	2.0099	1.7508	0	1.5016
0.428	2.525	0	1.4504	0	1.9472	2.015	1.6033	0	1.9879	2.7627	0.91763	1.1484	0.17383	0	0.68132	0	0.1241	0.32033	1.9224	0.43566	0	1.6497	0.59745	0.22556	0	0	0	0.13874	0.8182	0	0	0.066378	0.065421	1.7966	0	2.7138	0	0	0	2.0152	1.6879	0.54925	0	0.81134	0	2.0029	1.7537	0	1.5074
0.429	2.5098	0	1.4595	0	1.9424	2.0258	1.589	0	1.9864	2.759	0.91456	1.1482	0.18261	0	0.6821	0	0.12367	0.32433	1.9294	0.43487	0	1.6491	0.59777	0.2273	0	0	0	0.13733	0.83058	0	0	0.062008	0.065598	1.7859	0	2.7018	0	0	0	2.0091	1.6793	0.55477	0	0.81819	0	1.9962	1.7565	0	1.5132
0.43	2.4946	0	1.4686	0	1.9377	2.0366	1.5746	0	1.9849	2.7554	0.91149	1.148	0.19139	0	0.68288	0	0.12323	0.32833	1.9365	0.43407	0	1.6485	0.59809	0.22906	0	0	0	0.13586	0.84295	0	0	0.057637	0.065776	1.7751	0	2.6895	0	0	0	2.0031	1.6706	0.56029	0	0.82504	0	1.9895	1.7589	0	1.519
0.431	2.478	0	1.4777	0	1.9329	2.0473	1.5593	0	1.9836	2.7508	0.90842	1.1478	0.20017	0	0.6835	0	0.1228	0.33197	1.9436	0.43249	0	1.6479	0.59841	0.23082	0	0	0	0.13439	0.85604	0	0	0.053267	0.065954	1.7643	0	2.6773	0	0	0	1.9971	1.6608	0.56581	0	0.83189	0	1.9827	1.7613	0	1.5249
0.432	2.4614	0	1.486	0	1.9281	2.0581	1.5439	0	1.9822	2.7463	0.9051	0	0.20894	0	0.68412	0	0.12236	0.3356	1.9507	0.43091	0	1.6473	0.59873	0.23258	0	0	0	0.13292	0.86913	0	0	0.049011	0.066338	1.7536	0	2.665	0	0	0	1.991	1.6511	0.57168	0	0.83874	0	1.976	1.7636	0	1.5307
0.433	2.4448	0	1.4943	0	1.9228	2.0682	1.5286	0	1.9809	2.7417	0.90178	0	0.21772	0	0.68474	0	0.12193	0.33924	1.9579	0.42934	0	1.6467	0.59896	0.23434	0	0	0	0.13145	0.88222	0	0	0.044755	0.066723	1.7428	0	2.6528	0	0	0	1.985	1.6414	0.57755	0	0.84483	0	1.9693	1.766	0	1.5366
0.434	2.4283	0	1.5026	0	1.9175	2.0783	1.5132	0	1.9796	2.7371	0.89847	0	0.22657	0	0.68536	0	0.12139	0.34288	1.965	0.42776	0	1.6461	0.5992	0.2361	0	0	0	0.12998	0.89531	0	0	0.040499	0.067107	1.7321	0	2.6405	0	0	0	1.9785	1.6316	0.58342	0	0.85092	0	1.9629	1.7684	0	1.5424
0.435	2.4117	0	1.5109	0	1.9123	2.0883	1.4979	0	1.9782	2.7326	0.89515	0	0.23541	0	0.68598	0	0.12086	0.34652	1.9722	0.42618	0	1.6454	0.59943	0.23783	0	0	0	0.12846	0.90841	0	0	0.036243	0.067492	1.7213	0	2.6281	0	0	0	1.9721	1.6219	0.58929	0	0.85701	0	1.9565	1.7702	0	1.5483
0.436	2.3942	0	1.5192	0	1.907	2.0984	1.4817	0	1.9771	2.7271	0.89183	0	0.24426	0	0.6864	0	0.12032	0.34977	1.9794	0.42375	0	1.6448	0.59967	0.23957	0	0	0	0.12693	0.92208	0	0	0.031987	0.067876	1.7106	0	2.6157	0	0	0	1.9656	1.611	0.59516	0	0.86311	0	1.9501	1.772	0	1.5543
0.437	2.3767	0	1.5266	0	1.9017	2.1085	1.4655	0	1.976	2.7216	0.88829	0	0.2531	0	0.68682	0	0.11978	0.35302	1.9866	0.42133	0	1.6442	0.5999	0.24131	0	0	0	0.1254	0.93576	0	0	0.02786	0.068478	1.6997	0	2.6033	0	0	0	1.9592	0	0.60134	0	0.8692	0	1.9437	1.7738	0	1.5602
0.438	2.3592	0	1.534	0	1.896	2.1177	1.4493	0	1.9749	2.7161	0.88475	0	0.26195	0	0.68724	0	0.11925	0.35628	1.9939	0.4189	0	1.6436	0.60004	0.24304	0	0	0	0.12388	0.94943	0	0	0.023733	0.069079	1.6888	0	2.5909	0	0	0	1.9528	0	0.60753	0	0.87447	0	1.9374	1.7756	0	1.5662
0.439	2.3418	0	1.5413	0	1.8904	2.127	1.4331	0	1.9737	2.7106	0.88121	0	0.27085	0	0.68766	0	0.11852	0.35953	2.0012	0.41648	0	1.643	0.60018	0.24478	0	0	0	0.12235	0.96311	0	0	0.019605	0.069681	1.6779	0	2.5785	0	0	0	1.9457	0	0.61371	0	0.87975	0	1.9313	1.7774	0	1.5722
0.44	2.3243	0	1.5487	0	1.8847	2.1363	1.4169	0	1.9726	2.7051	0.87767	0	0.27976	0	0.68808	0	0.11778	0.36278	2.0084	0.41405	0	1.6425	0.60031	0.24645	0	0	0	0.12076	0.97679	0	0	0.015478	0.070283	1.6671	0	2.566	0	0	0	1.9387	0	0.61989	0	0.88502	0	1.9252	1.7785	0	1.5781
0.441	2.3063	0	1.5561	0	1.879	2.1456	1.4	0	1.9717	2.6986	0.87413	0	0.28867	0	0.68826	0	0.11705	0.36563	2.0157	0.41073	0	1.6419	0.60045	0.24812	0	0	0	0.11918	0.99088	0	0	0.011351	0.070885	1.6562	0	2.5536	0	0	0	1.9316	0	0.62608	0	0.8903	0	1.9192	1.7796	0	1.5843
0.442	2.2884	0	1.5624	0	1.8734	2.1548	1.3831	0	1.9708	2.6922	0.8704	0	0.29758	0	0.68844	0	0.11632	0.36849	2.023	0.40741	0	1.6413	0.60059	0.24979	0	0	0	0.11759	1.005	0	0	0.0073672	0.071713	1.6451	0	2.5411	0	0	0	1.9246	0	0.63254	0	0.89557	0	1.9131	1.7808	0	1.5904
0.443	2.2704	0	1.5688	0	1.8675	2.1632	1.3662	0	1.9699	2.6857	0.86666	0	0.30648	0	0.68862	0	0.11559	0.37134	2.0304	0.40409	0	1.6407	0.60062	0.25146	0	0	0	0.11601	1.0191	0	0	0.0033833	0.072542	1.634	0	2.5287	0	0	0	1.9175	0	0.639	0	0.89998	0	1.9071	1.7819	0	1.5965
0.444	2.2525	0	1.5751	0	1.8616	2.1716	1.3494	0	1.969	2.6793	0.86293	0	0.31544	0	0.6888	0	0.1146	0.3742	2.0377	0.40077	0	1.6403	0.60065	0.25313	0	0	0	0.11442	1.0331	0	0	0.00060069	0.07337	1.6229	0	2.5162	0	0	0	1.9097	0	0.64545	0	0.90439	0	1.9013	1.7831	0	1.6027
0.445	2.2345	0	1.5814	0	1.8557	2.18	1.3325	0	1.9681	2.6728	0.8592	0	0.32439	0	0.68898	0	0.11361	0.37705	2.0451	0.39745	0	1.6398	0.60068	0.25468	0	0	0	0.11278	1.0472	0	0	0.0045846	0.074199	1.6118	0	2.5038	0	0	0	1.9019	0	0.65191	0	0.90879	0	1.8956	1.7834	0	1.6088
0.446	2.2165	0	1.5878	0	1.8498	2.1884	1.3151	0	1.9674	2.6654	0.85546	0	0.33335	0	0.68888	0	0.11261	0.37951	2.0524	0.39321	0	1.6393	0.60071	0.25623	0	0	0	0.11114	1.0615	0	0	0.0085686	0.075027	0	0	2.4914	0	0	0	1.894	0	0.65837	0	0.9132	0	1.8899	1.7838	0	1.6151
0.447	2.1985	0	1.593	0	1.8439	2.1968	1.2978	0	1.9667	2.658	0.85157	0	0.34231	0	0.68878	0	0.11162	0.38197	2.0598	0.38896	0	1.6388	0.60074	0.25778	0	0	0	0.10949	1.0759	0	0	0.012395	0.076092	0	0	2.479	0	0	0	1.8862	0	0.66506	0	0.91761	0	1.8842	1.7841	0	1.6214
0.448	2.1805	0	1.5982	0	1.8379	2.2042	1.2804	0	1.9661	2.6506	0.84767	0	0.35126	0	0.68868	0	0.11063	0.38443	2.0672	0.38471	0	1.6383	0.60066	0.25934	0	0	0	0.10785	1.0902	0	0	0.016222	0.077156	0	0	2.4665	0	0	0	1.8784	0	0.67175	0	0.92112	0	1.8785	1.7845	0	1.6277
0.449	2.1625	0	1.6034	0	1.8319	2.2116	1.263	0	1.9654	2.6432	0.84377	0	0.36024	0	0.68859	0	0.10932	0.38689	2.0746	0.38046	0	1.6379	0.60058	0.26089	0	0	0	0.1062	1.1045	0	0	0.020049	0.078221	0	0	2.4541	0	0	0	1.8697	0	0.67843	0	0.92463	0	1.8731	1.7849	0	1.634
0.45	2.1445	0	1.6086	0	1.8259	2.219	1.2457	0	1.9647	2.6358	0.83988	0	0.36923	0	0.68849	0	0.10802	0.38935	2.0819	0.37622	0	1.6375	0.6005	0.26226	0	0	0	0.1045	1.1188	0	0	0.023876	0.079285	0	0	2.4418	0	0	0	1.8609	0	0.68512	0	0.92814	0	1.8677	1.7843	0	1.6403
0.451	2.1268	0	1.6138	0	1.82	2.2264	1.228	0	1.9643	2.6275	0.83598	0	0.37821	0	0.68807	0	0.10672	0.39143	2.0893	0.37103	0	1.6372	0.60042	0.26363	0	0	0	0.1028	1.1331	0	0	0.027703	0.08035	0	0	2.4295	0	0	0	1.8522	0	0.69181	0	0.93165	0	1.8623	1.7838	0	1.6468
0.452	2.1092	0	1.6179	0	1.814	2.2338	1.2104	0	1.9639	2.6192	0.83195	0	0.38719	0	0.68765	0	0.10542	0.39351	2.0966	0.36584	0	1.6368	0.60034	0.26501	0	0	0	0.1011	1.1474	0	0	0.031359	0.081659	0	0	2.4172	0	0	0	1.8435	0	0.69866	0	0.93516	0	1.8569	1.7832	0	1.6533
0.453	2.0915	0	1.6219	0	1.8081	2.2401	1.1928	0	1.9634	2.6108	0.82792	0	0.39618	0	0.68723	0	0.10411	0.39559	2.104	0.36065	0	1.6364	0.60014	0.26638	0	0	0	0.099404	1.1617	0	0	0.035016	0.082968	0	0	2.4049	0	0	0	1.8348	0	0.70552	0	0.93776	0	1.8515	1.7827	0	1.6598
0.454	2.0739	0	1.626	0	1.8022	2.2464	1.1751	0	1.963	2.6025	0.8239	0	0.40515	0	0.68681	0	0.10248	0.39767	2.1113	0.35546	0	1.6362	0.59995	0.26776	0	0	0	0.097704	1.176	0	0	0.038672	0.084277	0	0	2.3925	0	0	0	1.825	0	0.71238	0	0.94035	0	1.8464	1.7821	0	1.6662
0.455	2.0562	0	1.63	0	1.7962	2.2527	1.1575	0	1.9626	2.5942	0.81987	0	0.41413	0	0.68639	0	0.10085	0.39974	2.1186	0.35027	0	1.6359	0.59975	0.2689	0	0	0	0.095952	1.1903	0	0	0.042329	0	0	0	2.3803	0	0	0	1.8153	0	0.71924	0	0.94295	0	1.8413	1.7805	0	1.6727
0.456	2.0392	0	1.6341	0	1.7903	2.259	1.1398	0	1.9624	2.5849	0.81584	0	0.42311	0	0.6856	0	0.099214	0.40147	2.1259	0.34414	0	1.6357	0.59956	0.27004	0	0	0	0.094199	1.2044	0	0	0.045985	0	0	0	2.3681	0	0	0	1.8056	0	0.7261	0	0.94554	0	1.8362	0	0	1.6793
0.457	2.0222	0	1.6369	0	1.7844	2.2653	1.1221	0	1.9622	2.5757	0.81171	0	0.43209	0	0.68482	0	0.097581	0.40319	2.1331	0.33802	0	1.6355	0.59937	0.27117	0	0	0	0.092446	1.2184	0	0	0.049459	0	0	0	2.3559	0	0	0	1.7959	0	0.73307	0	0.94814	0	1.8311	0	0	1.6859
0.458	2.0052	0	1.6398	0	1.7787	2.2705	1.1043	0	1.9621	2.5664	0.80758	0	0.44107	0	0.68404	0	0.095947	0.40491	2.1402	0.33189	0	1.6353	0.59906	0.27231	0	0	0	0.090694	1.2325	0	0	0.052933	0	0	0	2.3438	0	0	0	1.7862	0	0.74004	0	0.94982	0	1.8261	0	0	1.6924
0.459	1.9882	0	1.6427	0	1.773	2.2756	1.0866	0	1.9619	2.5572	0.80345	0	0.45001	0	0.68325	0	0.093982	0.40664	2.1474	0.32576	0	1.6352	0.59875	0.27345	0	0	0	0.088941	1.2465	0	0	0.056407	0	0	0	2.3316	0	0	0	1.7755	0	0.74701	0	0.95149	0	1.8213	0	0	1.699
0.46	1.9712	0	1.6455	0	1.7672	2.2807	1.0689	0	1.9617	2.5479	0.79932	0	0.45894	0	0.68247	0	0.092016	0.40836	2.1546	0.31963	0	1.6351	0.59844	0.2743	0	0	0	0.087142	1.2606	0	0	0.05988	0	0	0	2.3195	0	0	0	1.7648	0	0.75397	0	0.95317	0	1.8165	0	0	1.7056
0.461	1.9551	0	1.6484	0	1.7615	2.2858	1.0513	0	1.9618	2.5378	0.79518	0	0.46788	0	0.68129	0	0.09005	0.40976	2.1617	0.31259	0	1.6351	0.59813	0.27514	0	0	0	0.085344	1.2742	0	0	0.063354	0	0	0	2.3074	0	0	0	1.7541	0	0.76094	0	0.95484	0	1.8117	0	0	1.7122
0.462	1.939	0	1.6501	0	1.7558	2.2909	1.0337	0	1.9619	2.5277	0.79098	0	0.47682	0	0.68011	0	0.088085	0.41116	2.1686	0.30555	0	1.635	0.59782	0.27599	0	0	0	0.083545	1.2878	0	0	0.066635	0	0	0	2.2954	0	0	0	1.7433	0	0.76794	0	0.95652	0	1.8069	0	0	1.7188
0.463	1.923	0	1.6517	0	1.7503	2.2948	1.0161	0	1.962	2.5176	0.78677	0	0.48575	0	0.67892	0	0.086119	0.41256	2.1755	0.29851	0	1.6349	0.59738	0.27683	0	0	0	0.081746	1.3014	0	0	0.069915	0	0	0	2.2833	0	0	0	1.7326	0	0.77495	0	0	0	1.8021	0	0	1.7254
0.464	1.9069	0	1.6534	0	1.7448	2.2986	0.99852	0	1.962	2.5074	0.78256	0	0.4946	0	0.67774	0	0.083838	0.41397	2.1824	0.29146	0	1.635	0.59695	0.27768	0	0	0	0.079947	1.315	0	0	0.073195	0	0	0	2.2712	0	0	0	0	0	0.78195	0	0	0	1.7976	0	0	1.732
0.465	1.8908	0	1.6551	0	1.7394	2.3024	0.98092	0	1.9621	2.4973	0.77835	0	0.50345	0	0.67655	0	0.081557	0.41537	2.1892	0.28442	0	1.6351	0.59652	0.27817	0	0	0	0.078112	1.3286	0	0	0.076475	0	0	0	2.2593	0	0	0	0	0	0.78895	0	0	0	1.7931	0	0	1.7386
0.466	1.8758	0	1.6568	0	1.7339	2.3062	0.96362	0	1.9625	2.4864	0.77414	0	0.5123	0	0.67493	0	0.079276	0.41649	2.1961	0.2765	0	1.6352	0.59609	0.27867	0	0	0	0.076276	1.3414	0	0	0.079756	0	0	0	2.2473	0	0	0	0	0	0.79596	0	0	0	1.7885	0	0	1.7452
0.467	1.8608	0	1.6573	0	1.7285	2.31	0.94632	0	1.9629	2.4754	0.76988	0	0.52114	0	0.67332	0	0.076995	0.41761	2.2025	0.26858	0	1.6353	0.59566	0.27917	0	0	0	0.074441	1.3543	0	0	0.082833	0	0	0	2.2354	0	0	0	0	0	0.80291	0	0	0	1.784	0	0	1.7517
0.468	1.8459	0	1.6578	0	1.7233	2.3125	0.92902	0	1.9632	2.4645	0.76562	0	0.52999	0	0.6717	0	0.074714	0.41874	2.209	0.26066	0	1.6355	0.5951	0.27966	0	0	0	0.072606	1.3672	0	0	0.085911	0	0	0	2.2235	0	0	0	0	0	0.80986	0	0	0	1.7795	0	0	1.7582
0.469	1.8309	0	1.6584	0	1.7181	2.3149	0.91172	0	1.9636	2.4535	0.76135	0	0.5387	0	0.67008	0	0.072149	0.41986	2.2154	0.25274	0	1.6357	0.59454	0.28016	0	0	0	0.07077	1.3801	0	0	0.088988	0	0	0	2.2115	0	0	0	0	0	0.81682	0	0	0	1.7752	0	0	1.7648
0.47	1.8159	0	1.6589	0	1.713	2.3173	0.89443	0	1.964	2.4426	0.75709	0	0.5474	0	0.66846	0	0.069583	0.42098	2.2219	0.24483	0	1.636	0.59398	0.28025	0	0	0	0.068911	1.393	0	0	0.092066	0	0	0	2.1996	0	0	0	0	0	0.82377	0	0	0	1.7709	0	0	1.7713
0.471	1.8021	0	1.6594	0	1.7078	2.3197	0.8776	0	1.9647	2.4308	0.75283	0	0.55611	0	0.66637	0	0.067018	0.42187	2.2283	0.23609	0	1.6363	0.59342	0.28035	0	0	0	0.067052	1.4049	0	0	0.095143	0	0	0	2.1878	0	0	0	0	0	0.83072	0	0	0	1.7666	0	0	1.7776
0.472	1.7883	0	1.6588	0	1.7027	2.3222	0.86077	0	1.9654	2.4191	0.74853	0	0.56482	0	0.66428	0	0.064452	0.42275	2.2342	0.22735	0	1.6366	0.59286	0.28044	0	0	0	0.065193	1.4169	0	0	0.098011	0	0	0	2.1759	0	0	0	0	0	0.83753	0	0	0	1.7623	0	0	1.7839
0.473	1.7745	0	1.6583	0	1.6978	2.3231	0.84394	0	1.966	2.4074	0.74423	0	0.57352	0	0.6622	0	0.061887	0.42364	2.24	0.21861	0	1.6368	0.59215	0.28054	0	0	0	0.063334	1.4288	0	0	0.10088	0	0	0	2.164	0	0	0	0	0	0.84434	0	0	0	1.758	0	0	1.7902
0.474	1.7607	0	1.6577	0	1.6929	2.3241	0.82711	0	1.9667	2.3957	0.73993	0	0.58203	0	0.66011	0	0.059077	0.42452	2.2459	0.20987	0	1.6373	0.59145	0.28063	0	0	0	0.061475	1.4408	0	0	0.10375	0	0	0	2.1522	0	0	0	0	0	0.85115	0	0	0	1.7539	0	0	1.7965
0.475	1.7469	0	1.6571	0	1.6881	2.325	0.81029	0	1.9674	2.3839	0.73563	0	0.59054	0	0.65802	0	0.056268	0.42541	2.2518	0.20113	0	1.6377	0.59074	0.28028	0	0	0	0.059608	1.4527	0	0	0.10662	0	0	0	2.1404	0	0	0	0	0	0.85795	0	0	0	1.7498	0	0	1.8029
0.476	1.7343	0	1.6566	0	1.6832	2.326	0.79408	0	1.9684	2.3715	0.73133	0	0.59905	0	0.65544	0	0.053458	0.4261	2.2576	0.19164	0	1.6381	0.59004	0.27993	0	0	0	0.057741	1.4636	0	0	0.10948	0	0	0	2.1285	0	0	0	0	0	0.86476	0	0	0	1.7457	0	0	1.8088
0.477	1.7217	0	1.655	0	1.6784	2.3269	0.77787	0	1.9695	2.3591	0.72701	0	0.60755	0	0.65286	0	0.050649	0.4268	2.2627	0.18215	0	1.6386	0.58933	0.27958	0	0	0	0.055875	1.4744	0	0	0.11214	0	0	0	2.1167	0	0	0	0	0	0.87131	0	0	0	1.7416	0	0	1.8147
0.478	1.7091	0	1.6533	0	1.6738	2.3263	0.76166	0	1.9705	2.3467	0.72269	0	0.61606	0	0.65028	0	0.04784	0.42749	2.2678	0.17266	0	1.639	0.58847	0.27923	0	0	0	0.054008	1.4852	0	0	0.11479	0	0	0	2.1049	0	0	0	0	0	0.87787	0	0	0	1.7375	0	0	1.8207
0.479	1.6965	0	1.6517	0	1.6692	2.3258	0.74545	0	1.9715	2.3342	0.71837	0	0	0	0.6477	0	0.044832	0.42818	2.273	0.16317	0	1.6395	0.5876	0.27887	0	0	0	0.052141	1.496	0	0	0.11745	0	0	0	2.0931	0	0	0	0	0	0.88442	0	0	0	1.7335	0	0	1.8266
0.48	1.6839	0	1.6501	0	1.6646	2.3252	0.72924	0	1.9725	2.3218	0.71405	0	0	0	0.64512	0	0.041824	0.42888	2.2781	0.15368	0	1.6401	0.58673	0.27803	0	0	0	0.050286	1.5069	0	0	0.1201	0	0	0	2.0812	0	0	0	0	0	0.89097	0	0	0	1.7295	0	0	1.8326
0.481	1.6724	0	1.6485	0	1.6599	2.3246	0.71378	0	1.9739	2.3088	0.70973	0	0	0	0.64203	0	0.038817	0.42942	2.2832	0.14353	0	1.6406	0.58587	0.27719	0	0	0	0.04843	1.5164	0	0	0.12275	0	0	0	2.0694	0	0	0	0	0	0.89753	0	0	0	1.7256	0	0	1.838
0.482	1.661	0	1.6459	0	1.6553	2.324	0.69832	0	1.9754	2.2957	0.70541	0	0	0	0.63894	0	0.035809	0.42996	2.2874	0.13337	0	1.6412	0.585	0.27635	0	0	0	0.046575	1.5259	0	0	0.12519	0	0	0	2.0575	0	0	0	0	0	0.90371	0	0	0	1.7216	0	0	1.8434
0.483	1.6495	0	1.6434	0	1.6509	2.3219	0.68286	0	1.9768	2.2827	0.70108	0	0	0	0.63584	0	0.032802	0.43051	2.2917	0.12322	0	1.6417	0.58395	0.27551	0	0	0	0.044719	1.5354	0	0	0.12763	0	0	0	2.0457	0	0	0	0	0	0.90989	0	0	0	1.7176	0	0	1.8488
0.484	1.6381	0	1.6408	0	1.6465	2.3197	0.6674	0	1.9782	2.2696	0.69676	0	0	0	0.63275	0	0.029644	0.43105	2.2959	0.11306	0	1.6424	0.5829	0.27467	0	0	0	0.042864	1.5449	0	0	0.13007	0	0	0	2.0339	0	0	0	0	0	0.91607	0	0	0	1.7137	0	0	1.8543
0.485	1.6266	0	1.6382	0	1.642	2.3176	0.65194	0	1.9796	2.2566	0.69243	0	0	0	0.62966	0	0.026486	0.4316	2.3001	0.10291	0	1.643	0.58185	0.2733	0	0	0	0.041041	1.5545	0	0	0.13251	0	0	0	2.022	0	0	0	0	0	0.92224	0	0	0	1.7098	0	0	1.8597
0.486	1.6162	0	1.6356	0	1.6376	2.3154	0.63734	0	1.9814	2.243	0.68811	0	0	0	0.62604	0	0.023328	0.43203	2.3044	0	0	1.6436	0.5808	0.27194	0	0	0	0.039218	1.5626	0	0	0.13494	0	0	0	2.0101	0	0	0	0	0	0.92842	0	0	0	1.7058	0	0	1.8644
0.487	1.6057	0	1.6321	0	1.6331	2.3133	0.62273	0	1.9833	2.2294	0.68379	0	0	0	0.62242	0	0.020171	0.43246	2.3076	0	0	1.6442	0.57975	0.27057	0	0	0	0.037396	1.5706	0	0	0.13717	0	0	0	1.9982	0	0	0	0	0	0.9341	0	0	0	1.7019	0	0	1.8691
0.488	1.5953	0	1.6286	0	1.6288	2.3096	0.60813	0	1.9851	2.2159	0.67947	0	0	0	0.6188	0	0.017013	0.43289	2.3108	0	0	1.6449	0.57849	0.2692	0	0	0	0.035573	1.5787	0	0	0.13939	0	0	0	1.9863	0	0	0	0	0	0.93977	0	0	0	1.698	0	0	1.8739
0.489	1.5849	0	1.6251	0	1.6244	2.3059	0.59352	0	1.9869	2.2023	0.67516	0	0	0	0.61518	0	0.013751	0.43333	2.314	0	0	1.6455	0.57723	0.26784	0	0	0	0.03375	1.5868	0	0	0.14162	0	0	0	1.9744	0	0	0	0	0	0.94544	0	0	0	1.694	0	0	1.8786
0.49	1.5744	0	1.6216	0	1.62	2.3022	0.57892	0	1.9888	2.1887	0.67084	0	0	0	0.61156	0	0.01049	0.43376	2.3173	0	0	1.6462	0.57598	0.26592	0	0	0	0.031984	1.5949	0	0	0.14384	0	0	0	1.9624	0	0	0	0	0	0.95112	0	0	0	1.69	0	0	1.8833
0.491	1.5648	0	1.6181	0	1.6156	2.2985	0.56525	0	1.9911	2.1747	0.66653	0	0	0	0.6074	0	0.0072285	0.43411	2.3205	0	0	1.6468	0.57472	0.26399	0	0	0	0.030218	1.6014	0	0	0.14607	0	0	0	1.9504	0	0	0	0	0	0.95679	0	0	0	1.6861	0	0	1.8872
0.492	1.5552	0	1.6138	0	1.6113	2.2948	0.55159	0	1.9934	2.1607	0.66223	0	0	0	0.60325	0	0.0039671	0.43447	2.3226	0	0	1.6474	0.57346	0.26207	0	0	0	0.028451	1.608	0	0	0.14808	0	0	0	1.9384	0	0	0	0	0	0.96182	0	0	0	1.6821	0	0	1.8911
0.493	1.5456	0	1.6095	0	1.6068	2.2896	0.53792	0	1.9957	2.1467	0.65794	0	0	0	0.59909	0	0.00070573	0.43482	2.3247	0	0	1.6481	0.57198	0.26015	0	0	0	0.026685	1.6145	0	0	0.15009	0	0	0	1.9264	0	0	0	0	0	0.96685	0	0	0	1.6782	0	0	1.895
0.494	1.5361	0	1.6051	0	1.6024	2.2844	0.52426	0	1.998	2.1327	0.65364	0	0	0	0.59494	0	0.002616	0.43518	2.3268	0	0	1.6487	0.5705	0.25823	0	0	0	0.024919	1.621	0	0	0.15211	0	0	0	1.9144	0	0	0	0	0	0.97188	0	0	0	1.674	0	0	1.8988
0.495	1.5265	0	1.6008	0	1.598	2.2791	0.51059	0	2.0003	2.1187	0.64935	0	0	0	0.59078	0	0.0059377	0.43553	2.3289	0	0	1.6493	0.56902	0.25572	0	0	0	0.023233	1.6276	0	0	0.15412	0	0	0	1.9023	0	0	0	0	0	0.9769	0	0	0	1.6699	0	0	1.9027
0.496	1.5175	0	1.5965	0	1.5936	2.2739	0.49793	0	2.0031	2.1044	0.64506	0	0	0	0.58608	0	0.0092594	0.43584	2.331	0	0	1.6499	0.56754	0.25322	0	0	0	0.021548	1.6325	0	0	0.15614	0	0	0	1.8902	0	0	0	0	0	0.98193	0	0	0	1.6658	0	0	1.9056
0.497	1.5086	0	1.5913	0	1.5891	2.2687	0.48526	0	2.0059	2.09	0.6408	0	0	0	0.58139	0	0.012581	0.43615	2.3319	0	0	1.6504	0.56606	0.25071	0	0	0	0.019863	1.6374	0	0	0.15795	0	0	0	1.8781	0	0	0	0	0	0.98617	0	0	0	1.6617	0	0	1.9085
0.498	1.4996	0	1.5862	0	1.5846	2.2621	0.4726	0	2.0087	2.0757	0.63655	0	0	0	0.57669	0	0.015903	0.43645	2.3328	0	0	1.651	0.56434	0.2482	0	0	0	0.018177	1.6423	0	0	0.15976	0	0	0	1.8659	0	0	0	0	0	0.99041	0	0	0	1.6576	0	0	1.9114
0.499	1.4907	0	1.5811	0	1.58	2.2554	0.45994	0	2.0115	2.0614	0.63229	0	0	0	0.572	0	0.019246	0.43676	2.3337	0	0	1.6515	0.56262	0.2457	0	0	0	0.016492	1.6473	0	0	0.16157	0	0	0	1.8538	0	0	0	0	0	0.99465	0	0	0	1.6532	0	0	1.9143
0.5	1.4817	0	1.5759	0	1.5754	2.2488	0.44727	0	2.0143	2.047	0.62804	0	0	0	0.5673	0	0.02259	0.43707	2.3346	0	0	1.6519	0.56091	0.24258	0	0	0	0.014913	1.6522	0	0	0.16339	0	0	0	1.8416	0	0	0	0	0	0.99889	0	0	0	1.6489	0	0	1.9172
0.501	1.4732	0	1.5708	0	1.5708	2.2421	0.43565	0	2.0176	2.0325	0.62378	0	0	0	0.56207	0	0.025933	0.43735	2.3355	0	0	1.6524	0.55919	0.23947	0	0	0	0.013334	1.6554	0	0	0.1652	0	0	0	1.8294	0	0	0	0	0	1.0031	0	0	0	1.6445	0	0	1.919
0.502	1.4647	0	1.5649	0	1.5662	2.2355	0.42403	0	2.0209	2.018	0.61958	0	0	0	0.55684	0	0.029277	0.43763	2.3352	0	0	1.6529	0.55747	0.23636	0	0	0	0.011755	1.6587	0	0	0.16682	0	0	0	1.8172	0	0	0	0	0	1.0064	0	0	0	1.6401	0	0	1.9208
0.503	1.4562	0	1.5591	0	1.5614	2.2275	0.41241	0	2.0242	2.0034	0.61538	0	0	0	0.5516	0	0.032621	0.43792	2.3349	0	0	1.6533	0.55551	0.23324	0	0	0	0.010176	1.662	0	0	0.16844	0	0	0	1.8049	0	0	0	0	0	1.0098	0	0	0	1.6357	0	0	1.9225
0.504	1.4477	0	1.5532	0	1.5566	2.2196	0.40079	0	2.0275	1.9889	0.61118	0	0	0	0.54637	0	0.035953	0.4382	2.3345	0	0	1.6535	0.55355	0.23013	0	0	0	0.008597	1.6653	0	0	0.17006	0	0	0	1.7927	0	0	0	0	0	1.0131	0	0	0	1.631	0	0	1.9243
0.505	1.4392	0	1.5473	0	1.5517	2.2116	0.38917	0	2.0308	1.9744	0.60698	0	0	0	0.54114	0	0.039285	0.43848	2.3342	0	0	1.6538	0.5516	0.22639	0	0	0	0.0071492	1.6685	0	0	0.17168	0	0	0	1.7804	0	0	0	0	0	1.0164	0	0	0	1.6262	0	0	1.9261
0.506	1.4309	0	1.5414	0	1.5469	2.2037	0.37861	0	2.0346	1.9597	0.60278	0	0	0	0.53537	0	0.042618	0.43876	2.3339	0	0	1.654	0.54964	0.22264	0	0	0	0.0057014	1.6701	0	0	0.1733	0	0	0	1.7681	0	0	0	0	0	1.0197	0	0	0	1.6214	0	0	1.9267
0.507	1.4226	0	1.5348	0	1.5421	2.1957	0.36806	0	2.0384	1.9451	0.59865	0	0	0	0.52961	0	0.04595	0.43904	2.3323	0	0	1.6542	0.54768	0.2189	0	0	0	0.0042536	1.6717	0	0	0.17473	0	0	0	1.7558	0	0	0	0	0	1.0219	0	0	0	1.6167	0	0	1.9272
0.508	1.4143	0	1.5282	0	1.5369	2.1866	0.3575	0	2.0422	1.9305	0.59453	0	0	0	0.52384	0	0.049283	0.43931	2.3307	0	0	1.6545	0.54549	0.21516	0	0	0	0.0028058	1.6734	0	0	0.17617	0	0	0	1.7434	0	0	0	0	0	1.0242	0	0	0	1.6119	0	0	1.9278
0.509	1.406	0	1.5216	0	1.5317	2.1775	0.34694	0	2.046	1.9158	0.5904	0	0	0	0.51808	0	0.052577	0.43959	2.3292	0	0	1.6544	0.54331	0.21141	0	0	0	0.001358	1.675	0	0	0.17761	0	0	0	1.7311	0	0	0	0	0	1.0264	0	0	0	1.6066	0	0	1.9284
0.51	0	0	1.515	0	1.5266	2.1684	0.33638	0	2.0498	1.9012	0.58627	0	0	0	0.51231	0	0.055871	0.43987	2.3276	0	0	1.6543	0.54112	0.20702	0	0	0	6.5331e-005	1.6766	0	0	0.17905	0	0	0	1.7188	0	0	0	0	0	1.0287	0	0	0	1.6013	0	0	1.929
0.511	0	0	1.5084	0	1.5214	2.1593	0.32689	0	2.0541	1.8866	0.58215	0	0	0	0.50603	0	0.059165	0.44015	2.3261	0	0	1.6543	0.53893	0.20263	0	0	0	0.0012273	1.6766	0	0	0.18049	0	0	0	1.7064	0	0	0	0	0	1.0309	0	0	0	1.596	0	0	1.9283
0.512	0	0	1.5012	0	1.5163	2.1501	0.3174	0	2.0584	1.872	0.57811	0	0	0	0.49974	0	0.062459	0.44044	2.3233	0	0	1.6542	0.53674	0.19823	0	0	0	0.00252	1.6765	0	0	0.18176	0	0	0	1.6941	0	0	0	0	0	1.032	0	0	0	1.5907	0	0	1.9275
0.513	0	0	1.4939	0	1.5108	2.1401	0.30791	0	2.0626	1.8574	0.57408	0	0	0	0.49345	0	0.065753	0.44072	2.3205	0	0	1.6541	0.53434	0.19384	0	0	0	0.0038127	1.6765	0	0	0.18304	0	0	0	1.6817	0	0	0	0	0	1.033	0	0	0	1.5854	0	0	1.9268
0.514	0	0	1.4866	0	1.5052	2.13	0.29841	0	2.0669	1.8428	0.57005	0	0	0	0.48717	0	0.068987	0.441	2.3178	0	0	1.6536	0.53195	0.18945	0	0	0	0.0051053	1.6765	0	0	0.18431	0	0	0	1.6693	0	0	0	0	0	1.0341	0	0	0	1.5795	0	0	1.9261
0.515	0	0	1.4793	0	1.4997	2.1199	0.28892	0	2.0712	1.8282	0.56601	0	0	0	0.48088	0	0.072221	0.44129	2.315	0	0	1.6531	0.52955	0.18439	0	0	0	0.0062207	1.6765	0	0	0.18558	0	0	0	1.657	0	0	0	0	0	1.0351	0	0	0	1.5735	0	0	1.9254
0.516	0	0	1.472	0	1.4942	2.1098	0.28048	0	2.0759	1.8137	0.56198	0	0	0	0.47408	0	0.075455	0.44159	2.3122	0	0	1.6527	0.52715	0.17933	0	0	0	0.007336	1.6748	0	0	0.18686	0	0	0	1.6447	0	0	0	0	0	1.0362	0	0	0	1.5676	0	0	1.9234
0.517	0	0	1.4641	0	1.4887	2.0998	0.27203	0	2.0805	1.7992	0.55805	0	0	0	0.46729	0	0.078689	0.44189	2.3083	0	0	1.6522	0.52475	0.17427	0	0	0	0.0084514	1.6732	0	0	0.18798	0	0	0	1.6324	0	0	0	0	0	1.036	0	0	0	1.5616	0	0	1.9214
0.518	0	0	1.4561	0	1.4828	2.0889	0.26359	0	2.0852	1.7847	0.55413	0	0	0	0.46049	0	0.081923	0.44219	2.3045	0	0	1.6517	0.52218	0.1692	0	0	0	0.0095668	1.6716	0	0	0.1891	0	0	0	1.6201	0	0	0	0	0	1.0357	0	0	0	1.5557	0	0	1.9193
0.519	0	0	1.4482	0	1.4769	2.0781	0.25514	0	2.0899	1.7702	0.55021	0	0	0	0.4537	0	0.085081	0.44249	2.3006	0	0	1.6507	0.5196	0.16414	0	0	0	0.010682	0	0	0	0.19022	0	0	0	1.6077	0	0	0	0	0	1.0355	0	0	0	1.549	0	0	1.9173
0.52	0	0	1.4402	0	1.471	2.0673	0.2467	0	2.0946	1.7557	0.54628	0	0	0	0.4469	0	0.088238	0.44279	2.2967	0	0	1.6498	0.51703	0.1584	0	0	0	0.0116	0	0	0	0.19134	0	0	0	1.5955	0	0	0	0	0	1.0353	0	0	0	1.5423	0	0	1.9153
0.521	0	0	1.4322	0	1.4651	2.0564	0.23927	0	2.0996	1.7414	0.54236	0	0	0	0.43962	0	0.091396	0.44311	2.2928	0	0	1.6488	0.51445	0.15266	0	0	0	0.012519	0	0	0	0.19246	0	0	0	1.5833	0	0	0	0	0	1.0351	0	0	0	1.5355	0	0	1.912
0.522	0	0	1.4236	0	1.4592	2.0456	0.23184	0	2.1046	1.7271	0.53856	0	0	0	0.43233	0	0.094554	0.44343	2.2878	0	0	1.6479	0.51188	0.14692	0	0	0	0.013437	0	0	0	0.19344	0	0	0	1.5711	0	0	0	0	0	1.0335	0	0	0	1.5288	0	0	1.9086
0.523	0	0	1.415	0	1.453	2.0342	0.2244	0	2.1095	1.7129	0.53476	0	0	0	0.42504	0	0.097711	0.44375	2.2829	0	0	1.6469	0.50917	0.14117	0	0	0	0.014355	0	0	0	0.19443	0	0	0	1.5589	0	0	0	0	0	1.0319	0	0	0	1.5221	0	0	1.9053
0.524	0	0	1.4064	0	1.4468	2.0228	0.21697	0	2.1145	1.6986	0.53097	0	0	0	0.41776	0	0.10078	0.44407	2.278	0	0	1.6454	0.50646	0.13543	0	0	0	0.015273	0	0	0	0.19541	0	0	0	1.5468	0	0	0	0	0	1.0303	0	0	0	1.5145	0	0	1.9019
0.525	0	0	1.3978	0	1.4405	2.0114	0.20954	0	2.1195	1.6843	0.52717	0	0	0	0.41047	0	0.10385	0.44439	2.2731	0	0	1.6438	0.50375	0.12899	0	0	0	0.015977	0	0	0	0.1964	0	0	0	1.5348	0	0	0	0	0	1.0287	0	0	0	1.5069	0	0	1.8986
0.526	0	0	1.3892	0	1.4343	2.0001	0.20307	0	2.1247	1.6703	0.52337	0	0	0	0.40271	0	0.10692	0.44472	2.2681	0	0	1.6423	0.50105	0.12255	0	0	0	0.016682	0	0	0	0.19738	0	0	0	1.5228	0	0	0	0	0	1.0272	0	0	0	1.4994	0	0	1.894
0.527	0	0	1.3799	0	1.428	1.9887	0.1966	0	2.1299	1.6563	0.51971	0	0	0	0.39495	0	0.10999	0.44505	2.2623	0	0	1.6408	0.49834	0.11611	0	0	0	0.017386	0	0	0	0.19824	0	0	0	1.5109	0	0	0	0	0	1.0242	0	0	0	1.4918	0	0	1.8893
0.528	0	0	1.3706	0	0	1.977	0.19013	0	2.135	1.6423	0.51605	0	0	0	0.38719	0	0.11306	0.44538	2.2565	0	0	1.6392	0.49555	0.10968	0	0	0	0.01809	0	0	0	0.19911	0	0	0	1.4989	0	0	0	0	0	1.0212	0	0	0	1.4842	0	0	1.8847
0.529	0	0	1.3614	0	0	1.9652	0.18366	0	2.1402	1.6283	0.51239	0	0	0	0.37943	0	0.11604	0.44571	2.2506	0	0	1.6371	0.49276	0.10324	0	0	0	0.018794	0	0	0	0.19997	0	0	0	1.4869	0	0	0	0	0	1.0182	0	0	0	1.4757	0	0	1.8801
0.53	0	0	1.3521	0	0	1.9535	0.17719	0	2.1454	1.6143	0.50873	0	0	0	0.37167	0	0.11902	0.44604	2.2448	0	0	1.6349	0.48997	0.096094	0	0	0	0.01927	0	0	0	0.20083	0	0	0	1.4753	0	0	0	0	0	1.0153	0	0	0	1.4672	0	0	1.8754
0.531	0	0	1.3428	0	0	1.9418	0.17162	0	2.1506	1.6006	0.50507	0	0	0	0.36347	0	0.122	0.44638	2.2389	0	0	1.6328	0.48718	0.088951	0	0	0	0.019747	0	0	0	0.20169	0	0	0	1.4637	0	0	0	0	0	1.0123	0	0	0	1.4586	0	0	1.8696
0.532	0	0	1.3329	0	0	1.9301	0.16605	0	2.1557	1.587	0.50156	0	0	0	0.35526	0	0.12497	0.44671	2.2323	0	0	1.6306	0.4844	0.081808	0	0	0	0.020223	0	0	0	0.20245	0	0	0	1.452	0	0	0	0	0	1.0079	0	0	0	1.4501	0	0	1.8638
0.533	0	0	0	0	0	1.9182	0.16047	0	2.1609	1.5733	0.49804	0	0	0	0.34705	0	0.12795	0.44704	2.2257	0	0	1.6284	0.48158	0.074665	0	0	0	0.020699	0	0	0	0.2032	0	0	0	1.4404	0	0	0	0	0	1.0036	0	0	0	1.4416	0	0	1.8579
0.534	0	0	0	0	0	1.9064	0.1549	0	2.1661	1.5596	0.49453	0	0	0	0.33884	0	0.13083	0.44737	2.219	0	0	1.6256	0.47877	0.067522	0	0	0	0.021175	0	0	0	0.20396	0	0	0	1.4288	0	0	0	0	0	0.99921	0	0	0	1.4321	0	0	1.8521
0.535	0	0	0	0	0	1.8945	0.14932	0	2.1713	1.546	0.49101	0	0	0	0.33063	0	0.13372	0.4477	2.2124	0	0	1.6228	0.47596	0.05967	0	0	0	0.021414	0	0	0	0.20471	0	0	0	1.4176	0	0	0	0	0	0.99485	0	0	0	0	0	0	1.8462
0.536	0	0	0	0	0	1.8826	0.14456	0	2.1764	1.5327	0.4875	0	0	0	0.322	0	0.1366	0.44801	2.2057	0	0	1.6199	0.47315	0.051818	0	0	0	0.021652	0	0	0	0.20547	0	0	0	1.4064	0	0	0	0	0	0.99049	0	0	0	0	0	0	1.8393
0.537	0	0	0	0	0	1.8708	0.1398	0	2.1814	1.5193	0.48413	0	0	0	0.31337	0	0.13948	0.44832	2.1984	0	0	1.6171	0.47034	0.043965	0	0	0	0.02189	0	0	0	0.20613	0	0	0	1.3952	0	0	0	0	0	0.98479	0	0	0	0	0	0	1.8323
0.538	0	0	0	0	0	1.8589	0.13504	0	2.1865	1.506	0.48076	0	0	0	0.30473	0	0.14236	0.44863	2.1911	0	0	1.6142	0.46757	0.036113	0	0	0	0.022128	0	0	0	0.20678	0	0	0	1.384	0	0	0	0	0	0.97908	0	0	0	0	0	0	1.8253
0.539	0	0	0	0	0	1.8471	0.13028	0	2.1915	1.4927	0.47739	0	0	0	0.2961	0	0.14515	0.44893	2.1838	0	0	1.6107	0.4648	0.028261	0	0	0	0.022366	0	0	0	0.20744	0	0	0	1.3729	0	0	0	0	0	0.97337	0	0	0	0	0	0	1.8184
0.54	0	0	0	0	0	1.8352	0.12551	0	2.1966	1.4794	0.47401	0	0	0	0.28747	0	0.14795	0.44924	2.1765	0	0	1.6071	0.46203	0.019699	0	0	0	0.022359	0	0	0	0.2081	0	0	0	1.3622	0	0	0	0	0	0.96767	0	0	0	0	0	0	1.8114
0.541	0	0	0	0	0	1.8234	0.12147	0	2.2013	1.4665	0.47064	0	0	0	0.27844	0	0.15074	0.4495	2.1692	0	0	1.6036	0.45926	0.011138	0	0	0	0.022352	0	0	0	0.20876	0	0	0	1.3515	0	0	0	0	0	0.96196	0	0	0	0	0	0	1.8035
0.542	0	0	0	0	0	1.8115	0.11742	0	2.206	1.4535	0.46741	0	0	0	0.26941	0	0.15353	0.44975	2.1614	0	0	1.6	0.45648	0.0025767	0	0	0	0.022345	0	0	0	0.20934	0	0	0	1.3409	0	0	0	0	0	0.95499	0	0	0	0	0	0	1.7955
0.543	0	0	0	0	0	1.7998	0.11338	0	2.2107	1.4406	0.46417	0	0	0	0.26037	0	0.15632	0.45	2.1535	0	0	1.5964	0.45381	0.0059846	0	0	0	0.022338	0	0	0	0.20991	0	0	0	1.3302	0	0	0	0	0	0.94802	0	0	0	0	0	0	1.7876
0.544	0	0	0	0	0	1.7881	0.10933	0	2.2154	1.4276	0.46094	0	0	0	0.25134	0	0.15902	0.45025	2.1457	0	0	1.5921	0.45115	0.014546	0	0	0	0.022331	0	0	0	0.21048	0	0	0	0	0	0	0	0	0	0.94105	0	0	0	0	0	0	1.7796
0.545	0	0	0	0	0	1.7764	0.10528	0	2.2201	1.4147	0.4577	0	0	0	0.24231	0	0.16172	0.45051	2.1378	0	0	1.5878	0.44848	0.02381	0	0	0	0.022075	0	0	0	0.21106	0	0	0	0	0	0	0	0	0	0.93408	0	0	0	0	0	0	1.7717
0.546	0	0	0	0	0	1.7646	0.10185	0	2.2243	1.402	0.45446	0	0	0	0.23291	0	0.16442	0.45066	2.1299	0	0	1.5835	0.44581	0.033074	0	0	0	0.02182	0	0	0	0.21163	0	0	0	0	0	0	0	0	0	0.92711	0	0	0	0	0	0	1.7629
0.547	0	0	0	0	0	1.7529	0.098406	0	2.2285	1.3894	0.45135	0	0	0	0.22351	0	0.16712	0.45081	2.1216	0	0	1.5792	0.44314	0.042338	0	0	0	0.021564	0	0	0	0.21213	0	0	0	0	0	0	0	0	0	0.919	0	0	0	0	0	0	1.7541
0.548	0	0	0	0	0	1.7414	0.094967	0	2.2327	1.3768	0.44823	0	0	0	0.21411	0	0.16983	0.45096	2.1133	0	0	1.5749	0.44063	0.051602	0	0	0	0.021308	0	0	0	0.21263	0	0	0	0	0	0	0	0	0	0.91088	0	0	0	0	0	0	1.7453
0.549	0	0	0	0	0	1.7299	0.091528	0	2.2369	1.3642	0.44512	0	0	0	0.20471	0	0.17244	0.45112	0	0	0	1.5699	0.43813	0.060865	0	0	0	0.021052	0	0	0	0.21313	0	0	0	0	0	0	0	0	0	0.90277	0	0	0	0	0	0	1.7365
0.55	0	0	0	0	0	1.7184	0.088089	0	2.2411	1.3516	0.442	0	0	0	0.19531	0	0.17506	0.45127	0	0	0	1.5648	0.43562	0.070819	0	0	0	0.020547	0	0	0	0.21363	0	0	0	0	0	0	0	0	0	0.89465	0	0	0	0	0	0	1.7277
0.551	0	0	0	0	0	1.7069	0.085137	0	2.2447	1.3393	0.43888	0	0	0	0.18557	0	0.17768	0.45127	0	0	0	1.5598	0.43311	0.080772	0	0	0	0.020042	0	0	0	0.21413	0	0	0	0	0	0	0	0	0	0.88654	0	0	0	0	0	0	1.7182
0.552	0	0	0	0	0	1.6954	0.082184	0	2.2482	1.327	0.43586	0	0	0	0.17582	0	0.1803	0.45127	0	0	0	1.5547	0.43061	0.090726	0	0	0	0.019537	0	0	0	0.21455	0	0	0	0	0	0	0	0	0	0.87742	0	0	0	0	0	0	1.7087
0.553	0	0	0	0	0	1.6841	0.079232	0	2.2517	1.3146	0.43284	0	0	0	0.16608	0	0.18292	0.45127	0	0	0	1.5497	0.42832	0.10068	0	0	0	0.019032	0	0	0	0.21498	0	0	0	0	0	0	0	0	0	0.8683	0	0	0	0	0	0	1.6992
0.554	0	0	0	0	0	1.6728	0.07628	0	2.2552	1.3023	0.42983	0	0	0	0.15634	0	0.18545	0.45127	0	0	0	1.5439	0.42603	0.11063	0	0	0	0.018527	0	0	0	0.21541	0	0	0	0	0	0	0	0	0	0.85919	0	0	0	0	0	0	1.6898
0.555	0	0	0	0	0	1.6616	0.073328	0	2.2587	1.29	0.42681	0	0	0	0.14659	0	0.18799	0.45127	0	0	0	1.5381	0.42374	0.12125	0	0	0	0.017775	0	0	0	0.21584	0	0	0	0	0	0	0	0	0	0.85007	0	0	0	0	0	0	1.6803
0.556	0	0	0	0	0	1.6503	0.070735	0	2.2614	1.2779	0.42379	0	0	0	0.13653	0	0.19052	0.45105	0	0	0	1.5323	0.42146	0.13188	0	0	0	0.017023	0	0	0	0.21627	0	0	0	0	0	0	0	0	0	0.84095	0	0	0	0	0	0	1.6703
0.557	0	0	0	0	0	1.639	0.068143	0	2.264	1.2658	0.42084	0	0	0	0.12648	0	0.19306	0.45083	0	0	0	1.5266	0.41917	0.1425	0	0	0	0.016271	0	0	0	0.21664	0	0	0	0	0	0	0	0	0	0.831	0	0	0	0	0	0	1.6603
0.558	0	0	0	0	0	1.628	0.06555	0	2.2667	1.2538	0.41789	0	0	0	0.11642	0	0.1956	0.45061	0	0	0	1.5208	0.41715	0.15312	0	0	0	0.015519	0	0	0	0.21701	0	0	0	0	0	0	0	0	0	0.82105	0	0	0	0	0	0	1.6503
0.559	0	0	0	0	0	1.6169	0.062958	0	2.2694	1.2417	0.41494	0	0	0	0.10636	0	0.19805	0.4504	0	0	0	1.5143	0.41513	0.16374	0	0	0	0.014767	0	0	0	0.21737	0	0	0	0	0	0	0	0	0	0.81109	0	0	0	0	0	0	1.6403
0.56	0	0	0	0	0	1.6059	0.060365	0	2.2721	1.2296	0.41199	0	0	0	0.096301	0	0.2005	0.45018	0	0	0	1.5078	0.41311	0.175	0	0	0	0.013773	0	0	0	0.21774	0	0	0	0	0	0	0	0	0	0.80114	0	0	0	0	0	0	1.6303
0.561	0	0	0	0	0	1.5948	0.058	0	2.2738	1.2177	0.40904	0	0	0	0.085953	0	0.20295	0.44967	0	0	0	1.5013	0.41109	0.18627	0	0	0	0.012779	0	0	0	0.21811	0	0	0	0	0	0	0	0	0	0.79119	0	0	0	0	0	0	1.62
0.562	0	0	0	0	0	1.5838	0.055636	0	2.2755	1.2058	0.40613	0	0	0	0.075606	0	0.2054	0.44917	0	0	0	1.4948	0.40908	0.19753	0	0	0	0.011785	0	0	0	0.21841	0	0	0	0	0	0	0	0	0	0.78057	0	0	0	0	0	0	1.6096
0.563	0	0	0	0	0	0	0.053271	0	2.2772	1.1938	0.40323	0	0	0	0.065258	0	0.20785	0.44866	0	0	0	1.4883	0.40737	0.20879	0	0	0	0.010791	0	0	0	0.21872	0	0	0	0	0	0	0	0	0	0.76995	0	0	0	0	0	0	1.5993
0.564	0	0	0	0	0	0	0.050907	0	2.2789	1.1819	0.40032	0	0	0	0.05491	0	0.21021	0.44816	0	0	0	1.4811	0.40566	0.22005	0	0	0	0.009797	0	0	0	0.21903	0	0	0	0	0	0	0	0	0	0.75933	0	0	0	0	0	0	1.5889
0.565	0	0	0	0	0	0	0.048542	0	2.2806	1.17	0.39741	0	0	0	0.044563	0	0.21257	0.44765	0	0	0	1.474	0.40395	0.23191	0	0	0	0.008568	0	0	0	0.21933	0	0	0	0	0	0	0	0	0	0.74872	0	0	0	0	0	0	1.5786
0.566	0	0	0	0	0	0	0.046274	0	2.2813	1.1582	0.3945	0	0	0	0.033949	0	0.21493	0.44678	0	0	0	1.4668	0.40224	0.24377	0	0	0	0.0073391	0	0	0	0.21964	0	0	0	0	0	0	0	0	0	0.7381	0	0	0	0	0	0	1.5681
0.567	0	0	0	0	0	0	0.044005	0	2.282	1.1463	0.39161	0	0	0	0.023336	0	0.21729	0.44592	0	0	0	1.4596	0.40053	0.25564	0	0	0	0.0061102	0	0	0	0.21989	0	0	0	0	0	0	0	0	0	0.72698	0	0	0	0	0	0	1.5575
0.568	0	0	0	0	0	0	0.041737	0	2.2827	1.1345	0.38871	0	0	0	0.012722	0	0.21964	0.44505	0	0	0	1.4525	0.39916	0.2675	0	0	0	0.0048813	0	0	0	0.22014	0	0	0	0	0	0	0	0	0	0.71586	0	0	0	0	0	0	0
0.569	0	0	0	0	0	0	0.039468	0	2.2834	1.1226	0	0	0	0	0.0021089	0	0.22189	0.44418	0	0	0	1.4447	0.39779	0.27936	0	0	0	0.0036524	0	0	0	0.22039	0	0	0	0	0	0	0	0	0	0.70475	0	0	0	0	0	0	0
0.57	0	0	0	0	0	0	0.0372	0	2.2841	1.1108	0	0	0	0	0.0085045	0	0.22414	0.44331	0	0	0	1.4369	0.39642	0.29177	0	0	0	0.0021981	0	0	0	0.22064	0	0	0	0	0	0	0	0	0	0.69363	0	0	0	0	0	0	0
0.571	0	0	0	0	0	0	0.034899	0	2.2837	1.099	0	0	0	0	0.019362	0	0.22639	0.44201	0	0	0	1.4291	0.39505	0.30419	0	0	0	0.00074392	0	0	0	0.22089	0	0	0	0	0	0	0	0	0	0.68251	0	0	0	0	0	0	0
0.572	0	0	0	0	0	0	0.032599	0	2.2833	1.0871	0	0	0	0	0.030219	0	0.22864	0.44071	0	0	0	1.4213	0.39368	0.3166	0	0	0	0.00071032	0	0	0	0.22108	0	0	0	0	0	0	0	0	0	0.67105	0	0	0	0	0	0	0
0.573	0	0	0	0	0	0	0.030298	0	2.283	1.0753	0	0	0	0	0.041076	0	0.23089	0.43941	0	0	0	1.4135	0.39267	0.32902	0	0	0	0.0021646	0	0	0	0.22128	0	0	0	0	0	0	0	0	0	0.65958	0	0	0	0	0	0	0
0.574	0	0	0	0	0	0	0.027997	0	2.2826	0	0	0	0	0	0.051934	0	0.23301	0.4381	0	0	0	1.4051	0.39166	0.34143	0	0	0	0.0036188	0	0	0	0.22147	0	0	0	0	0	0	0	0	0	0.64812	0	0	0	0	0	0	0
0.575	0	0	0	0	0	0	0.025697	0	2.2822	0	0	0	0	0	0.062791	0	0.23513	0.4368	0	0	0	1.3967	0.39066	0.35434	0	0	0	0.0052866	0	0	0	0.22167	0	0	0	0	0	0	0	0	0	0.63665	0	0	0	0	0	0	0
0.576	0	0	0	0	0	0	0.023243	0	2.2808	0	0	0	0	0	0.073871	0	0.23725	0.435	0	0	0	1.3883	0.38965	0.36725	0	0	0	0.0069544	0	0	0	0.22186	0	0	0	0	0	0	0	0	0	0.62519	0	0	0	0	0	0	0
0.577	0	0	0	0	0	0	0.02079	0	2.2794	0	0	0	0	0	0.084952	0	0.23937	0.43319	0	0	0	1.38	0.38864	0.38015	0	0	0	0.0086222	0	0	0	0.222	0	0	0	0	0	0	0	0	0	0.6135	0	0	0	0	0	0	0
0.578	0	0	0	0	0	0	0.018337	0	2.278	0	0	0	0	0	0.096033	0	0.24149	0.43138	0	0	0	1.3716	0.388	0.39306	0	0	0	0.01029	0	0	0	0.22215	0	0	0	0	0	0	0	0	0	0.60181	0	0	0	0	0	0	0
0.579	0	0	0	0	0	0	0.015884	0	2.2766	0	0	0	0	0	0.10711	0	0.24344	0.42958	0	0	0	1.3627	0.38736	0.40597	0	0	0	0.011958	0	0	0	0.22229	0	0	0	0	0	0	0	0	0	0.59013	0	0	0	0	0	0	0
0.58	0	0	0	0	0	0	0.01343	0	2.2752	0	0	0	0	0	0.11819	0	0.2454	0.42777	0	0	0	1.3538	0.38672	0.4193	0	0	0	0.013825	0	0	0	0.22243	0	0	0	0	0	0	0	0	0	0.57844	0	0	0	0	0	0	0
0.581	0	0	0	0	0	0	0.010716	0	2.2728	0	0	0	0	0	0.12948	0	0.24736	0.4254	0	0	0	1.3449	0.38608	0.43263	0	0	0	0.015692	0	0	0	0.22257	0	0	0	0	0	0	0	0	0	0.56676	0	0	0	0	0	0	0
0.582	0	0	0	0	0	0	0.0080015	0	2.2705	0	0	0	0	0	0.14076	0	0.24932	0.42304	0	0	0	1.336	0.38544	0.44596	0	0	0	0.01756	0	0	0	0.22267	0	0	0	0	0	0	0	0	0	0.55495	0	0	0	0	0	0	0
0.583	0	0	0	0	0	0	0.0052872	0	2.2681	0	0	0	0	0	0.15205	0	0.25127	0.42067	0	0	0	1.3271	0.38517	0.45929	0	0	0	0.019427	0	0	0	0.22276	0	0	0	0	0	0	0	0	0	0.54315	0	0	0	0	0	0	0
0.584	0	0	0	0	0	0	0.0025728	0	2.2657	0	0	0	0	0	0.16333	0	0.25303	0.4183	0	0	0	1.3177	0.38489	0.47262	0	0	0	0.021294	0	0	0	0.22285	0	0	0	0	0	0	0	0	0	0.53134	0	0	0	0	0	0	0
0.585	0	0	0	0	0	0	0.00014163	0	2.2634	0	0	0	0	0	0.17461	0	0.2548	0.41593	0	0	0	1.3084	0.38462	0.4863	0	0	0	0.023345	0	0	0	0.22294	0	0	0	0	0	0	0	0	0	0	0	0	0	0	0	0	0
0.586	0	0	0	0	0	0	0.0032104	0	2.2601	0	0	0	0	0	0.18608	0	0.25656	0.41295	0	0	0	1.299	0.38435	0.49997	0	0	0	0.025395	0	0	0	0.22303	0	0	0	0	0	0	0	0	0	0	0	0	0	0	0	0	0
0.587	0	0	0	0	0	0	0.0062793	0	2.2569	0	0	0	0	0	0.19755	0	0.25832	0.40998	0	0	0	1.2896	0.38408	0.51365	0	0	0	0.027445	0	0	0	0.22308	0	0	0	0	0	0	0	0	0	0	0	0	0	0	0	0	0
0.588	0	0	0	0	0	0	0.0093481	0	2.2537	0	0	0	0	0	0.20901	0	0.26008	0.407	0	0	0	1.2803	0.38416	0.52732	0	0	0	0.029496	0	0	0	0.22312	0	0	0	0	0	0	0	0	0	0	0	0	0	0	0	0	0
0.589	0	0	0	0	0	0	0.012417	0	2.2505	0	0	0	0	0	0.22048	0	0.26161	0.40403	0	0	0	1.2705	0.38424	0.541	0	0	0	0.031546	0	0	0	0.22317	0	0	0	0	0	0	0	0	0	0	0	0	0	0	0	0	0
0.59	0	0	0	0	0	0	0.015486	0	2.2472	0	0	0	0	0	0.23195	0	0.26314	0.40105	0	0	0	1.2607	0.38432	0.55493	0	0	0	0.03376	0	0	0	0.22321	0	0	0	0	0	0	0	0	0	0	0	0	0	0	0	0	0
0.591	0	0	0	0	0	0	0.018984	0	2.2433	0	0	0	0	0	0.24357	0	0.26467	0.39744	0	0	0	1.2509	0.3844	0.56886	0	0	0	0.035974	0	0	0	0.22326	0	0	0	0	0	0	0	0	0	0	0	0	0	0	0	0	0
0.592	0	0	0	0	0	0	0.022482	0	2.2394	0	0	0	0	0	0.2552	0	0.2662	0.39383	0	0	0	1.2412	0.38448	0.58279	0	0	0	0.038188	0	0	0	0.22326	0	0	0	0	0	0	0	0	0	0	0	0	0	0	0	0	0
0.593	0	0	0	0	0	0	0.02598	0	2.2354	0	0	0	0	0	0.26683	0	0.26773	0.39022	0	0	0	1.2314	0.3849	0.59672	0	0	0	0.040402	0	0	0	0.22326	0	0	0	0	0	0	0	0	0	0	0	0	0	0	0	0	0
0.594	0	0	0	0	0	0	0.029479	0	2.2315	0	0	0	0	0	0.27846	0	0.26899	0.38661	0	0	0	1.2212	0.38531	0.61065	0	0	0	0.042616	0	0	0	0.22327	0	0	0	0	0	0	0	0	0	0	0	0	0	0	0	0	0
0.595	0	0	0	0	0	0	0.032977	0	2.2276	0	0	0	0	0	0.29008	0	0.27025	0.38299	0	0	0	1.2111	0.38572	0.62474	0	0	0	0.044971	0	0	0	0.22327	0	0	0	0	0	0	0	0	0	0	0	0	0	0	0	0	0
0.596	0	0	0	0	0	0	0.036959	0	2.2231	0	0	0	0	0	0.30184	0	0.27151	0.37874	0	0	0	1.201	0.38613	0.63883	0	0	0	0.047327	0	0	0	0.22327	0	0	0	0	0	0	0	0	0	0	0	0	0	0	0	0	0
0.597	0	0	0	0	0	0	0.040941	0	2.2186	0	0	0	0	0	0.3136	0	0.27277	0.37448	0	0	0	1.1908	0.38655	0.65291	0	0	0	0.049682	0	0	0	0.22323	0	0	0	0	0	0	0	0	0	0	0	0	0	0	0	0	0
0.598	0	0	0	0	0	0	0.044923	0	2.2141	0	0	0	0	0	0.32537	0	0.27403	0.37023	0	0	0	1.1807	0.38726	0.667	0	0	0	0.052037	0	0	0	0.2232	0	0	0	0	0	0	0	0	0	0	0	0	0	0	0	0	0
0.599	0	0	0	0	0	0	0.048905	0	2.2096	0	0	0	0	0	0.33713	0	0.27499	0.36597	0	0	0	1.1702	0.38797	0.68109	0	0	0	0.054392	0	0	0	0.22316	0	0	0	0	0	0	0	0	0	0	0	0	0	0	0	0	0
0.6	0	0	0	0	0	0	0.052888	0	2.2052	0	0	0	0	0	0.34889	0	0.27594	0.36172	0	0	0	1.1597	0.38869	0.69523	0	0	0	0.056863	0	0	0	0.22313	0	0	0	0	0	0	0	0	0	0	0	0	0	0	0	0	0
0.601	0	0	0	0	0	0	0.057386	0	2.2003	0	0	0	0	0	0.36076	0	0.2769	0.35683	0	0	0	1.1493	0.3894	0.70938	0	0	0	0.059333	0	0	0	0.22309	0	0	0	0	0	0	0	0	0	0	0	0	0	0	0	0	0
0.602	0	0	0	0	0	0	0.061884	0	2.1955	0	0	0	0	0	0.37262	0	0.27786	0.35194	0	0	0	1.1388	0.39012	0.72352	0	0	0	0.061804	0	0	0	0.22303	0	0	0	0	0	0	0	0	0	0	0	0	0	0	0	0	0
0.603	0	0	0	0	0	0	0.066383	0	2.1906	0	0	0	0	0	0.38449	0	0.27881	0.34705	0	0	0	1.1283	0.3911	0.73767	0	0	0	0.064274	0	0	0	0.22296	0	0	0	0	0	0	0	0	0	0	0	0	0	0	0	0	0
0.604	0	0	0	0	0	0	0.070881	0	2.1858	0	0	0	0	0	0.39635	0	0.27944	0.34216	0	0	0	1.1176	0.39207	0.75181	0	0	0	0.066745	0	0	0	0.22289	0	0	0	0	0	0	0	0	0	0	0	0	0	0	0	0	0
0.605	0	0	0	0	0	0	0.075379	0	2.1809	0	0	0	0	0	0.40822	0	0.28006	0.33727	0	0	0	1.1068	0.39305	0.7659	0	0	0	0.0693	0	0	0	0.22283	0	0	0	0	0	0	0	0	0	0	0	0	0	0	0	0	0
0.606	0	0	0	0	0	0	0.080403	0	2.1759	0	0	0	0	0	0.42016	0	0.28068	0.33177	0	0	0	1.0961	0.39403	0.77999	0	0	0	0.071856	0	0	0	0.22276	0	0	0	0	0	0	0	0	0	0	0	0	0	0	0	0	0
0.607	0	0	0	0	0	0	0.085427	0	2.1709	0	0	0	0	0	0.43209	0	0.28131	0.32627	0	0	0	1.0853	0.39501	0.79408	0	0	0	0.074411	0	0	0	0.22267	0	0	0	0	0	0	0	0	0	0	0	0	0	0	0	0	0
0.608	0	0	0	0	0	0	0.090451	0	2.1659	0	0	0	0	0	0.44403	0	0.28193	0.32077	0	0	0	1.0746	0.39622	0.80817	0	0	0	0.076967	0	0	0	0.22258	0	0	0	0	0	0	0	0	0	0	0	0	0	0	0	0	0
0.609	0	0	0	0	0	0	0.095475	0	2.1609	0	0	0	0	0	0.45596	0	0.2822	0.31527	0	0	0	1.0635	0.39743	0.82226	0	0	0	0.079522	0	0	0	0.22249	0	0	0	0	0	0	0	0	0	0	0	0	0	0	0	0	0
0.61	0	0	0	0	0	0	0.1005	0	2.1558	0	0	0	0	0	0.4679	0	0.28247	0.30977	0	0	0	1.0525	0.39864	0.83619	0	0	0	0.082128	0	0	0	0.2224	0	0	0	0	0	0	0	0	0	0	0	0	0	0	0	0	0
0.611	0	0	0	0	0	0	0.10603	0	2.1508	0	0	0	0	0	0.47986	0	0.28274	0.30371	0	0	0	1.0415	0.39984	0.85012	0	0	0	0.084734	0	0	0	0.22231	0	0	0	0	0	0	0	0	0	0	0	0	0	0	0	0	0
0.612	0	0	0	0	0	0	0.11157	0	2.1458	0	0	0	0	0	0.49183	0	0.28301	0.29765	0	0	0	1.0305	0.40105	0.86405	0	0	0	0.08734	0	0	0	0.2222	0	0	0	0	0	0	0	0	0	0	0	0	0	0	0	0	0
0.613	0	0	0	0	0	0	0.11711	0	2.1407	0	0	0	0	0	0.50379	0	0.28328	0.29158	0	0	0	1.0194	0.40245	0.87798	0	0	0	0.089946	0	0	0	0.22209	0	0	0	0	0	0	0	0	0	0	0	0	0	0	0	0	0
0.614	0	0	0	0	0	0	0.12264	0	2.1357	0	0	0	0	0	0.51576	0	0.28318	0.28552	0	0	0	1.0082	0.40384	0.89191	0	0	0	0.092552	0	0	0	0.22198	0	0	0	0	0	0	0	0	0	0	0	0	0	0	0	0	0
0.615	0	0	0	0	0	0	0.12818	0	2.1306	0	0	0	0	0	0.52772	0	0.28308	0.27945	0	0	0	0.99688	0.40524	0.90557	0	0	0	0.095169	0	0	0	0.22187	0	0	0	0	0	0	0	0	0	0	0	0	0	0	0	0	0
0.616	0	0	0	0	0	0	0.13419	0	2.1257	0	0	0	0	0	0.53967	0	0.28298	0.27287	0	0	0	0.98561	0.40664	0.91923	0	0	0	0.097786	0	0	0	0.22177	0	0	0	0	0	0	0	0	0	0	0	0	0	0	0	0	0
0.617	0	0	0	0	0	0	0.1402	0	2.1208	0	0	0	0	0	0.55162	0	0.28289	0.26629	0	0	0	0.97434	0.40803	0.93289	0	0	0	0.1004	0	0	0	0.22165	0	0	0	0	0	0	0	0	0	0	0	0	0	0	0	0	0
0.618	0	0	0	0	0	0	0.14621	0	2.1159	0	0	0	0	0	0.56357	0	0.28279	0.25971	0	0	0	0.96306	0.40959	0.94655	0	0	0	0.10302	0	0	0	0.22153	0	0	0	0	0	0	0	0	0	0	0	0	0	0	0	0	0
0.619	0	0	0	0	0	0	0.15222	0	2.111	0	0	0	0	0	0.57552	0	0.28233	0.25313	0	0	0	0.95156	0.41114	0.96021	0	0	0	0.10564	0	0	0	0.22141	0	0	0	0	0	0	0	0	0	0	0	0	0	0	0	0	0
0.62	0	0	0	0	0	0	0.15823	0	2.1061	0	0	0	0	0	0.58747	0	0.28186	0.24655	0	0	0	0.94006	0.41269	0.97349	0	0	0	0.10822	0	0	0	0.2213	0	0	0	0	0	0	0	0	0	0	0	0	0	0	0	0	0
0.621	0	0	0	0	0	0	0.16466	0	2.1015	0	0	0	0	0	0.59935	0	0.2814	0.2395	0	0	0	0.92855	0.41425	0.98677	0	0	0	0.1108	0	0	0	0.22118	0	0	0	0	0	0	0	0	0	0	0	0	0	0	0	0	0
0.622	0	0	0	0	0	0	0.17109	0	2.0968	0	0	0	0	0	0.61123	0	0.28094	0.23246	0	0	0	0.91705	0.4158	1.0001	0	0	0	0.11339	0	0	0	0.22106	0	0	0	0	0	0	0	0	0	0	0	0	0	0	0	0	0
0.623	0	0	0	0	0	0	0.17752	0	2.0922	0	0	0	0	0	0.62311	0	0.28047	0.22542	0	0	0	0.90554	0.41748	1.0133	0	0	0	0.11597	0	0	0	0.22094	0	0	0	0	0	0	0	0	0	0	0	0	0	0	0	0	0
0.624	0	0	0	0	0	0	0.18395	0	2.0875	0	0	0	0	0	0.63499	0	0.27965	0.21838	0	0	0	0.89383	0.41916	1.0266	0	0	0	0.11855	0	0	0	0.22082	0	0	0	0	0	0	0	0	0	0	0	0	0	0	0	0	0
0.625	0	0	0	0	0	0	0.19038	0	2.0828	0	0	0	0	0	0.64687	0	0.27883	0.21134	0	0	0	0.88211	0.42084	1.0394	0	0	0	0.12105	0	0	0	0.2207	0	0	0	0	0	0	0	0	0	0	0	0	0	0	0	0	0
0.626	0	0	0	0	0	0	0.19715	0	2.0785	0	0	0	0	0	0.65863	0	0.27801	0.2039	0	0	0	0.8704	0.42252	1.0522	0	0	0	0.12356	0	0	0	0.22058	0	0	0	0	0	0	0	0	0	0	0	0	0	0	0	0	0
0.627	0	0	0	0	0	0	0.20392	0	2.0742	0	0	0	0	0	0.67038	0	0.27719	0.19645	0	0	0	0.85868	0.42421	1.065	0	0	0	0.12606	0	0	0	0.22046	0	0	0	0	0	0	0	0	0	0	0	0	0	0	0	0	0
0.628	0	0	0	0	0	0	0.21069	0	2.0698	0	0	0	0	0	0.68214	0	0.27637	0.18901	0	0	0	0.84696	0.426	1.0778	0	0	0	0.12856	0	0	0	0.22035	0	0	0	0	0	0	0	0	0	0	0	0	0	0	0	0	0
0.629	0	0	0	0	0	0	0.21746	0	2.0655	0	0	0	0	0	0.6939	0	0.27522	0.18156	0	0	0	0.83505	0.42779	1.0906	0	0	0	0.13106	0	0	0	0.22023	0	0	0	0	0	0	0	0	0	0	0	0	0	0	0	0	0
0.63	0	0	0	0	0	0	0.22423	0	2.0612	0	0	0	0	0	0.70565	0	0.27407	0.17412	0	0	0	0.82315	0.42958	1.1029	0	0	0	0.13343	0	0	0	0.22011	0	0	0	0	0	0	0	0	0	0	0	0	0	0	0	0	0
0.631	0	0	0	0	0	0	0.23124	0	2.0572	0	0	0	0	0	0.71722	0	0.27291	0.16632	0	0	0	0.81124	0.43138	1.1151	0	0	0	0.1358	0	0	0	0.22	0	0	0	0	0	0	0	0	0	0	0	0	0	0	0	0	0
0.632	0	0	0	0	0	0	0.23826	0	2.0532	0	0	0	0	0	0.72879	0	0.27176	0.15853	0	0	0	0.79933	0.43317	1.1273	0	0	0	0.13816	0	0	0	0.21989	0	0	0	0	0	0	0	0	0	0	0	0	0	0	0	0	0
0.633	0	0	0	0	0	0	0.24528	0	2.0492	0	0	0	0	0	0.74036	0	0.2706	0.15073	0	0	0	0.78743	0.43507	1.1395	0	0	0	0.14053	0	0	0	0.21978	0	0	0	0	0	0	0	0	0	0	0	0	0	0	0	0	0
0.634	0	0	0	0	0	0	0.25229	0	2.0453	0	0	0	0	0	0.75193	0	0.26914	0.14294	0	0	0	0.77535	0.43696	1.1518	0	0	0	0.1429	0	0	0	0.21967	0	0	0	0	0	0	0	0	0	0	0	0	0	0	0	0	0
0.635	0	0	0	0	0	0	0.25931	0	2.0413	0	0	0	0	0	0.7635	0	0.26769	0.13514	0	0	0	0.76328	0.43886	1.1633	0	0	0	0.14508	0	0	0	0.21956	0	0	0	0	0	0	0	0	0	0	0	0	0	0	0	0	0
0.636	0	0	0	0	0	0	0.26646	0	2.0377	0	0	0	0	0	0.77482	0	0.26623	0.12704	0	0	0	0.75121	0.44076	1.1749	0	0	0	0.14726	0	0	0	0.21945	0	0	0	0	0	0	0	0	0	0	0	0	0	0	0	0	0
0.637	0	0	0	0	0	0	0.27362	0	2.034	0	0	0	0	0	0	0	0.26477	0.11894	0	0	0	0.73914	0.44266	1.1864	0	0	0	0.14945	0	0	0	0.21935	0	0	0	0	0	0	0	0	0	0	0	0	0	0	0	0	0
0.638	0	0	0	0	0	0	0.28078	0	2.0304	0	0	0	0	0	0	0	0.26331	0.11084	0	0	0	0.72707	0.44467	1.198	0	0	0	0.15163	0	0	0	0.21926	0	0	0	0	0	0	0	0	0	0	0	0	0	0	0	0	0
0.639	0	0	0	0	0	0	0.28793	0	2.0268	0	0	0	0	0	0	0	0.26159	0.10274	0	0	0	0.71488	0.44668	1.2096	0	0	0	0.15381	0	0	0	0.21916	0	0	0	0	0	0	0	0	0	0	0	0	0	0	0	0	0
0.64	0	0	0	0	0	0	0.29509	0	2.0231	0	0	0	0	0	0	0	0.25986	0.094638	0	0	0	0.70268	0.44869	1.2204	0	0	0	0.15575	0	0	0	0.21906	0	0	0	0	0	0	0	0	0	0	0	0	0	0	0	0	0
0.641	0	0	0	0	0	0	0.30226	0	2.0198	0	0	0	0	0	0	0	0.25814	0.086268	0	0	0	0.69048	0.4507	1.2312	0	0	0	0.1577	0	0	0	0.21896	0	0	0	0	0	0	0	0	0	0	0	0	0	0	0	0	0
0.642	0	0	0	0	0	0	0.30944	0	2.0165	0	0	0	0	0	0	0	0.25642	0.077899	0	0	0	0.67828	0.45271	1.242	0	0	0	0.15964	0	0	0	0.21887	0	0	0	0	0	0	0	0	0	0	0	0	0	0	0	0	0
0.643	0	0	0	0	0	0	0.31662	0	2.0132	0	0	0	0	0	0	0	0.25469	0.06953	0	0	0	0.66608	0.45485	1.2528	0	0	0	0.16159	0	0	0	0.21879	0	0	0	0	0	0	0	0	0	0	0	0	0	0	0	0	0
0.644	0	0	0	0	0	0	0.3238	0	2.0099	0	0	0	0	0	0	0	0.25274	0.06116	0	0	0	0.6538	0.457	1.2636	0	0	0	0.16353	0	0	0	0.2187	0	0	0	0	0	0	0	0	0	0	0	0	0	0	0	0	0
0.645	0	0	0	0	0	0	0.33097	0	2.0065	0	0	0	0	0	0	0	0.25079	0.052791	0	0	0	0.64152	0.45914	1.2736	0	0	0	0.16519	0	0	0	0.21862	0	0	0	0	0	0	0	0	0	0	0	0	0	0	0	0	0
0.646	0	0	0	0	0	0	0.33805	0	2.0035	0	0	0	0	0	0	0	0.24884	0.044179	0	0	0	0.62924	0.46129	1.2836	0	0	0	0.16685	0	0	0	0.21853	0	0	0	0	0	0	0	0	0	0	0	0	0	0	0	0	0
0.647	0	0	0	0	0	0	0.34513	0	2.0004	0	0	0	0	0	0	0	0.2469	0.035567	0	0	0	0.61695	0.46343	1.2936	0	0	0	0.16851	0	0	0	0.21845	0	0	0	0	0	0	0	0	0	0	0	0	0	0	0	0	0
0.648	0	0	0	0	0	0	0.3522	0	1.9973	0	0	0	0	0	0	0	0.24495	0.026956	0	0	0	0.60467	0.46574	1.3035	0	0	0	0.17017	0	0	0	0.21838	0	0	0	0	0	0	0	0	0	0	0	0	0	0	0	0	0
0.649	0	0	0	0	0	0	0.35928	0	1.9942	0	0	0	0	0	0	0	0.24282	0.018344	0	0	0	0.59235	0.46806	1.3135	0	0	0	0.17183	0	0	0	0.2183	0	0	0	0	0	0	0	0	0	0	0	0	0	0	0	0	0
0.65	0	0	0	0	0	0	0.36635	0	1.9911	0	0	0	0	0	0	0	0.24069	0.0097323	0	0	0	0.58003	0.47037	1.3226	0	0	0	0.17317	0	0	0	0.21823	0	0	0	0	0	0	0	0	0	0	0	0	0	0	0	0	0
0.651	0	0	0	0	0	0	0.3732	0	1.9882	0	0	0	0	0	0	0	0.23855	0.00089536	0	0	0	0.56771	0.47268	1.3317	0	0	0	0.1745	0	0	0	0.21815	0	0	0	0	0	0	0	0	0	0	0	0	0	0	0	0	0
0.652	0	0	0	0	0	0	0.38005	0	1.9852	0	0	0	0	0	0	0	0.23642	0.0079416	0	0	0	0.55539	0.47499	1.3408	0	0	0	0.17584	0	0	0	0.21809	0	0	0	0	0	0	0	0	0	0	0	0	0	0	0	0	0
0.653	0	0	0	0	0	0	0.3869	0	1.9823	0	0	0	0	0	0	0	0.23429	0.016779	0	0	0	0.54308	0.47751	1.3499	0	0	0	0.17718	0	0	0	0.21802	0	0	0	0	0	0	0	0	0	0	0	0	0	0	0	0	0
0.654	0	0	0	0	0	0	0.39375	0	1.9793	0	0	0	0	0	0	0	0.23202	0.025616	0	0	0	0.53077	0.48003	1.359	0	0	0	0.17851	0	0	0	0.21796	0	0	0	0	0	0	0	0	0	0	0	0	0	0	0	0	0
0.655	0	0	0	0	0	0	0.4006	0	1.9763	0	0	0	0	0	0	0	0.22975	0.034453	0	0	0	0.51847	0.48255	1.3671	0	0	0	0.1795	0	0	0	0.21789	0	0	0	0	0	0	0	0	0	0	0	0	0	0	0	0	0
0.656	0	0	0	0	0	0	0.4071	0	1.9734	0	0	0	0	0	0	0	0.22747	0.043506	0	0	0	0.50617	0.48507	1.3753	0	0	0	0.18048	0	0	0	0.21782	0	0	0	0	0	0	0	0	0	0	0	0	0	0	0	0	0
0.657	0	0	0	0	0	0	0.4136	0	1.9705	0	0	0	0	0	0	0	0.2252	0.05256	0	0	0	0.49387	0.48759	1.3834	0	0	0	0.18146	0	0	0	0.21776	0	0	0	0	0	0	0	0	0	0	0	0	0	0	0	0	0
0.658	0	0	0	0	0	0	0.42009	0	1.9676	0	0	0	0	0	0	0	0.22293	0.061613	0	0	0	0.48157	0.49037	1.3915	0	0	0	0.18245	0	0	0	0.2177	0	0	0	0	0	0	0	0	0	0	0	0	0	0	0	0	0
0.659	0	0	0	0	0	0	0.42659	0	1.9646	0	0	0	0	0	0	0	0.22055	0.070666	0	0	0	0.46934	0.49315	1.3997	0	0	0	0.18343	0	0	0	0.21764	0	0	0	0	0	0	0	0	0	0	0	0	0	0	0	0	0
0.66	0	0	0	0	0	0	0.43309	0	1.9617	0	0	0	0	0	0	0	0.21817	0.07972	0	0	0	0.45712	0.49593	0	0	0	0	0.18405	0	0	0	0.21758	0	0	0	0	0	0	0	0	0	0	0	0	0	0	0	0	0
0.661	0	0	0	0	0	0	0.43912	0	1.9587	0	0	0	0	0	0	0	0.21579	0.088987	0	0	0	0.44489	0.49871	0	0	0	0	0.18466	0	0	0	0.21752	0	0	0	0	0	0	0	0	0	0	0	0	0	0	0	0	0
0.662	0	0	0	0	0	0	0.44515	0	1.9556	0	0	0	0	0	0	0	0.21341	0.098254	0	0	0	0.43267	0.50149	0	0	0	0	0.18528	0	0	0	0.21745	0	0	0	0	0	0	0	0	0	0	0	0	0	0	0	0	0
0.663	0	0	0	0	0	0	0.45118	0	1.9526	0	0	0	0	0	0	0	0.21103	0.10752	0	0	0	0.42044	0.50458	0	0	0	0	0.18589	0	0	0	0.21739	0	0	0	0	0	0	0	0	0	0	0	0	0	0	0	0	0
0.664	0	0	0	0	0	0	0.45721	0	1.9496	0	0	0	0	0	0	0	0.20857	0.11679	0	0	0	0.40835	0.50767	0	0	0	0	0.18651	0	0	0	0.21733	0	0	0	0	0	0	0	0	0	0	0	0	0	0	0	0	0
0.665	0	0	0	0	0	0	0.46324	0	1.9466	0	0	0	0	0	0	0	0.20611	0.12606	0	0	0	0.39625	0.51076	0	0	0	0	0.18676	0	0	0	0.21727	0	0	0	0	0	0	0	0	0	0	0	0	0	0	0	0	0
0.666	0	0	0	0	0	0	0.4687	0	1.9433	0	0	0	0	0	0	0	0.20366	0.13554	0	0	0	0.38416	0.51385	0	0	0	0	0.187	0	0	0	0.21721	0	0	0	0	0	0	0	0	0	0	0	0	0	0	0	0	0
0.667	0	0	0	0	0	0	0.47415	0	1.9401	0	0	0	0	0	0	0	0.2012	0.14502	0	0	0	0.37206	0.51694	0	0	0	0	0.18725	0	0	0	0.21714	0	0	0	0	0	0	0	0	0	0	0	0	0	0	0	0	0
0.668	0	0	0	0	0	0	0.4796	0	1.9369	0	0	0	0	0	0	0	0.19874	0.1545	0	0	0	0.35997	0.52039	0	0	0	0	0.1875	0	0	0	0.21707	0	0	0	0	0	0	0	0	0	0	0	0	0	0	0	0	0
0.669	0	0	0	0	0	0	0.48506	0	1.9336	0	0	0	0	0	0	0	0.19623	0.16398	0	0	0	0.34806	0.52384	0	0	0	0	0.18775	0	0	0	0.217	0	0	0	0	0	0	0	0	0	0	0	0	0	0	0	0	0
0.67	0	0	0	0	0	0	0.49051	0	1.9304	0	0	0	0	0	0	0	0.19371	0.17347	0	0	0	0.33615	0.52728	0	0	0	0	0.18764	0	0	0	0.21694	0	0	0	0	0	0	0	0	0	0	0	0	0	0	0	0	0
0.671	0	0	0	0	0	0	0.49529	0	1.9269	0	0	0	0	0	0	0	0.1912	0.18317	0	0	0	0.32424	0.53073	0	0	0	0	0.18754	0	0	0	0.21687	0	0	0	0	0	0	0	0	0	0	0	0	0	0	0	0	0
0.672	0	0	0	0	0	0	0.50007	0	1.9233	0	0	0	0	0	0	0	0.18869	0.19286	0	0	0	0.31233	0.53418	0	0	0	0	0.18744	0	0	0	0.21679	0	0	0	0	0	0	0	0	0	0	0	0	0	0	0	0	0
0.673	0	0	0	0	0	0	0.50485	0	1.9198	0	0	0	0	0	0	0	0.18618	0.20256	0	0	0	0.30042	0.53802	0	0	0	0	0.18733	0	0	0	0.21671	0	0	0	0	0	0	0	0	0	0	0	0	0	0	0	0	0
0.674	0	0	0	0	0	0	0.50963	0	1.9162	0	0	0	0	0	0	0	0.18362	0.21226	0	0	0	0.28875	0.54186	0	0	0	0	0.18723	0	0	0	0.21663	0	0	0	0	0	0	0	0	0	0	0	0	0	0	0	0	0
0.675	0	0	0	0	0	0	0.5144	0	1.9127	0	0	0	0	0	0	0	0.18107	0.22196	0	0	0	0.27708	0.54571	0	0	0	0	0.18681	0	0	0	0.21655	0	0	0	0	0	0	0	0	0	0	0	0	0	0	0	0	0
0.676	0	0	0	0	0	0	0.51843	0	1.9088	0	0	0	0	0	0	0	0.17852	0.23188	0	0	0	0.2654	0.54955	0	0	0	0	0.18639	0	0	0	0.21647	0	0	0	0	0	0	0	0	0	0	0	0	0	0	0	0	0
0.677	0	0	0	0	0	0	0.52245	0	1.9048	0	0	0	0	0	0	0	0.17596	0.2418	0	0	0	0.25373	0.55339	0	0	0	0	0.18596	0	0	0	0.21637	0	0	0	0	0	0	0	0	0	0	0	0	0	0	0	0	0
0.678	0	0	0	0	0	0	0.52647	0	1.9009	0	0	0	0	0	0	0	0.17341	0.25171	0	0	0	0.24205	0.55766	0	0	0	0	0.18554	0	0	0	0.21627	0	0	0	0	0	0	0	0	0	0	0	0	0	0	0	0	0
0.679	0	0	0	0	0	0	0.53049	0	1.8969	0	0	0	0	0	0	0	0.17082	0.26163	0	0	0	0.23066	0.56192	0	0	0	0	0.18512	0	0	0	0.21617	0	0	0	0	0	0	0	0	0	0	0	0	0	0	0	0	0
0.68	0	0	0	0	0	0	0.53451	0	1.893	0	0	0	0	0	0	0	0.16824	0.27155	0	0	0	0.21926	0.56619	0	0	0	0	0.18442	0	0	0	0.21607	0	0	0	0	0	0	0	0	0	0	0	0	0	0	0	0	0
0.681	0	0	0	0	0	0	0.53771	0	1.8886	0	0	0	0	0	0	0	0.16565	0.28168	0	0	0	0.20786	0.57045	0	0	0	0	0.18373	0	0	0	0.21597	0	0	0	0	0	0	0	0	0	0	0	0	0	0	0	0	0
0.682	0	0	0	0	0	0	0.5409	0	1.8842	0	0	0	0	0	0	0	0.16307	0.29181	0	0	0	0.19646	0.57471	0	0	0	0	0.18303	0	0	0	0.21584	0	0	0	0	0	0	0	0	0	0	0	0	0	0	0	0	0
0.683	0	0	0	0	0	0	0.5441	0	1.8798	0	0	0	0	0	0	0	0.16048	0.30194	0	0	0	0.18507	0.57941	0	0	0	0	0.18234	0	0	0	0.21572	0	0	0	0	0	0	0	0	0	0	0	0	0	0	0	0	0
0.684	0	0	0	0	0	0	0.5473	0	1.8754	0	0	0	0	0	0	0	0.15787	0.31208	0	0	0	0.17398	0.5841	0	0	0	0	0.18164	0	0	0	0.21559	0	0	0	0	0	0	0	0	0	0	0	0	0	0	0	0	0
0.685	0	0	0	0	0	0	0.55049	0	1.871	0	0	0	0	0	0	0	0.15526	0.32221	0	0	0	0.16289	0.58879	0	0	0	0	0.18074	0	0	0	0.21547	0	0	0	0	0	0	0	0	0	0	0	0	0	0	0	0	0
0.686	0	0	0	0	0	0	0.55281	0	1.8661	0	0	0	0	0	0	0	0.15264	0.33255	0	0	0	0.1518	0.59349	0	0	0	0	0.17983	0	0	0	0.21535	0	0	0	0	0	0	0	0	0	0	0	0	0	0	0	0	0
0.687	0	0	0	0	0	0	0.55513	0	1.8612	0	0	0	0	0	0	0	0.15003	0.34289	0	0	0	0.14071	0.59818	0	0	0	0	0.17892	0	0	0	0.21519	0	0	0	0	0	0	0	0	0	0	0	0	0	0	0	0	0
0.688	0	0	0	0	0	0	0.55745	0	1.8563	0	0	0	0	0	0	0	0.14742	0.35322	0	0	0	0.12962	0.60329	0	0	0	0	0.17801	0	0	0	0.21504	0	0	0	0	0	0	0	0	0	0	0	0	0	0	0	0	0
0.689	0	0	0	0	0	0	0.55977	0	1.8514	0	0	0	0	0	0	0	0.14478	0.36356	0	0	0	0.11885	0.6084	0	0	0	0	0.17711	0	0	0	0.21488	0	0	0	0	0	0	0	0	0	0	0	0	0	0	0	0	0
0.69	0	0	0	0	0	0	0.56209	0	1.8465	0	0	0	0	0	0	0	0.14214	0.3739	0	0	0	0.10809	0.61351	0	0	0	0	0.17606	0	0	0	0.21473	0	0	0	0	0	0	0	0	0	0	0	0	0	0	0	0	0
0.691	0	0	0	0	0	0	0.5635	0	1.8411	0	0	0	0	0	0	0	0.1395	0.38443	0	0	0	0.097326	0.61862	0	0	0	0	0.175	0	0	0	0.21457	0	0	0	0	0	0	0	0	0	0	0	0	0	0	0	0	0
0.692	0	0	0	0	0	0	0.56492	0	1.8357	0	0	0	0	0	0	0	0.13686	0.39496	0	0	0	0.086563	0.62374	0	0	0	0	0.17395	0	0	0	0.21439	0	0	0	0	0	0	0	0	0	0	0	0	0	0	0	0	0
0.693	0	0	0	0	0	0	0.56633	0	1.8302	0	0	0	0	0	0	0	0.13422	0.40548	0	0	0	0.0758	0.62923	0	0	0	0	0.1729	0	0	0	0.2142	0	0	0	0	0	0	0	0	0	0	0	0	0	0	0	0	0
0.694	0	0	0	0	0	0	0.56774	0	1.8248	0	0	0	0	0	0	0	0.13156	0.41601	0	0	0	0.065371	0.63473	0	0	0	0	0.17185	0	0	0	0.21401	0	0	0	0	0	0	0	0	0	0	0	0	0	0	0	0	0
0.695	0	0	0	0	0	0	0.56915	0	1.8194	0	0	0	0	0	0	0	0.12889	0.42654	0	0	0	0.054942	0.64022	0	0	0	0	0.17073	0	0	0	0.21382	0	0	0	0	0	0	0	0	0	0	0	0	0	0	0	0	0
0.696	0	0	0	0	0	0	0.56964	0	1.8134	0	0	0	0	0	0	0	0.12623	0.43723	0	0	0	0.044514	0.64572	0	0	0	0	0.16961	0	0	0	0.21364	0	0	0	0	0	0	0	0	0	0	0	0	0	0	0	0	0
0.697	0	0	0	0	0	0	0.57012	0	1.8075	0	0	0	0	0	0	0	0.12356	0.44792	0	0	0	0.034085	0.65122	0	0	0	0	0.16849	0	0	0	0.21341	0	0	0	0	0	0	0	0	0	0	0	0	0	0	0	0	0
0.698	0	0	0	0	0	0	0.57061	0	1.8015	0	0	0	0	0	0	0	0.1209	0.4586	0	0	0	0.023656	0.65705	0	0	0	0	0.16737	0	0	0	0.21319	0	0	0	0	0	0	0	0	0	0	0	0	0	0	0	0	0
0.699	0	0	0	0	0	0	0.5711	0	1.7956	0	0	0	0	0	0	0	0.11821	0.46929	0	0	0	0.013556	0.66288	0	0	0	0	0.16625	0	0	0	0.21296	0	0	0	0	0	0	0	0	0	0	0	0	0	0	0	0	0
0.7	0	0	0	0	0	0	0.57158	0	1.7896	0	0	0	0	0	0	0	0.11552	0.47998	0	0	0	0.0034567	0.66871	0	0	0	0	0.16513	0	0	0	0.21274	0	0	0	0	0	0	0	0	0	0	0	0	0	0	0	0	0
0.701	0	0	0	0	0	0	0.57115	0	1.7831	0	0	0	0	0	0	0	0.11283	0.49079	0	0	0	0.0066431	0.67454	0	0	0	0	0.16402	0	0	0	0.21252	0	0	0	0	0	0	0	0	0	0	0	0	0	0	0	0	0
0.702	0	0	0	0	0	0	0.57072	0	1.7766	0	0	0	0	0	0	0	0.11014	0.5016	0	0	0	0.016743	0.68037	0	0	0	0	0.1629	0	0	0	0.21226	0	0	0	0	0	0	0	0	0	0	0	0	0	0	0	0	0
0.703	0	0	0	0	0	0	0.57028	0	1.7702	0	0	0	0	0	0	0	0.10745	0.51241	0	0	0	0.026843	0.68646	0	0	0	0	0.16179	0	0	0	0.212	0	0	0	0	0	0	0	0	0	0	0	0	0	0	0	0	0
0.704	0	0	0	0	0	0	0.56985	0	1.7637	0	0	0	0	0	0	0	0.10475	0.52322	0	0	0	0	0.69256	0	0	0	0	0.16068	0	0	0	0.21174	0	0	0	0	0	0	0	0	0	0	0	0	0	0	0	0	0
0.705	0	0	0	0	0	0	0.56941	0	1.7572	0	0	0	0	0	0	0	0.10204	0.53403	0	0	0	0	0.69865	0	0	0	0	0.15964	0	0	0	0.21148	0	0	0	0	0	0	0	0	0	0	0	0	0	0	0	0	0
0.706	0	0	0	0	0	0	0.56808	0	1.7502	0	0	0	0	0	0	0	0.099332	0.54491	0	0	0	0	0.70475	0	0	0	0	0.15861	0	0	0	0.21122	0	0	0	0	0	0	0	0	0	0	0	0	0	0	0	0	0
0.707	0	0	0	0	0	0	0.56674	0	1.7433	0	0	0	0	0	0	0	0.096625	0.55579	0	0	0	0	0.71084	0	0	0	0	0.15758	0	0	0	0.21092	0	0	0	0	0	0	0	0	0	0	0	0	0	0	0	0	0
0.708	0	0	0	0	0	0	0.5654	0	1.7363	0	0	0	0	0	0	0	0.093918	0.56667	0	0	0	0	0.71712	0	0	0	0	0.15655	0	0	0	0.21063	0	0	0	0	0	0	0	0	0	0	0	0	0	0	0	0	0
0.709	0	0	0	0	0	0	0.56407	0	1.7293	0	0	0	0	0	0	0	0.091201	0.57755	0	0	0	0	0.7234	0	0	0	0	0.15551	0	0	0	0.21033	0	0	0	0	0	0	0	0	0	0	0	0	0	0	0	0	0
0.71	0	0	0	0	0	0	0.56273	0	1.7223	0	0	0	0	0	0	0	0.088485	0.58843	0	0	0	0	0.72968	0	0	0	0	0.15463	0	0	0	0.21004	0	0	0	0	0	0	0	0	0	0	0	0	0	0	0	0	0
0.711	0	0	0	0	0	0	0.56053	0	1.7149	0	0	0	0	0	0	0	0.085768	0.59931	0	0	0	0	0.73596	0	0	0	0	0.15375	0	0	0	0.20974	0	0	0	0	0	0	0	0	0	0	0	0	0	0	0	0	0
0.712	0	0	0	0	0	0	0.55833	0	1.7074	0	0	0	0	0	0	0	0.083052	0.61019	0	0	0	0	0.74223	0	0	0	0	0.15286	0	0	0	0.20942	0	0	0	0	0	0	0	0	0	0	0	0	0	0	0	0	0
0.713	0	0	0	0	0	0	0.55612	0	1.6999	0	0	0	0	0	0	0	0.080335	0.62108	0	0	0	0	0.7486	0	0	0	0	0.15198	0	0	0	0.20909	0	0	0	0	0	0	0	0	0	0	0	0	0	0	0	0	0
0.714	0	0	0	0	0	0	0.55392	0	1.6925	0	0	0	0	0	0	0	0.077624	0.63196	0	0	0	0	0.75497	0	0	0	0	0.1511	0	0	0	0.20876	0	0	0	0	0	0	0	0	0	0	0	0	0	0	0	0	0
0.715	0	0	0	0	0	0	0.55172	0	1.685	0	0	0	0	0	0	0	0.074912	0.64284	0	0	0	0	0.76134	0	0	0	0	0.15042	0	0	0	0.20844	0	0	0	0	0	0	0	0	0	0	0	0	0	0	0	0	0
0.716	0	0	0	0	0	0	0.5487	0	1.6771	0	0	0	0	0	0	0	0.072201	0.65364	0	0	0	0	0.76771	0	0	0	0	0.14975	0	0	0	0.20811	0	0	0	0	0	0	0	0	0	0	0	0	0	0	0	0	0
0.717	0	0	0	0	0	0	0.54569	0	1.6692	0	0	0	0	0	0	0	0.069489	0.66445	0	0	0	0	0.77408	0	0	0	0	0.14908	0	0	0	0.20776	0	0	0	0	0	0	0	0	0	0	0	0	0	0	0	0	0
0.718	0	0	0	0	0	0	0.54267	0	1.6613	0	0	0	0	0	0	0	0.066778	0.67526	0	0	0	0	0.78044	0	0	0	0	0.1484	0	0	0	0.2074	0	0	0	0	0	0	0	0	0	0	0	0	0	0	0	0	0
0.719	0	0	0	0	0	0	0.53965	0	1.6534	0	0	0	0	0	0	0	0.06409	0.68606	0	0	0	0	0.78681	0	0	0	0	0.14773	0	0	0	0.20705	0	0	0	0	0	0	0	0	0	0	0	0	0	0	0	0	0
0.72	0	0	0	0	0	0	0.53664	0	1.6455	0	0	0	0	0	0	0	0.061403	0.69687	0	0	0	0	0.79317	0	0	0	0	0.14731	0	0	0	0.20669	0	0	0	0	0	0	0	0	0	0	0	0	0	0	0	0	0
0.721	0	0	0	0	0	0	0.53287	0	1.6371	0	0	0	0	0	0	0	0.058716	0.7075	0	0	0	0	0.79954	0	0	0	0	0.14689	0	0	0	0.20634	0	0	0	0	0	0	0	0	0	0	0	0	0	0	0	0	0
0.722	0	0	0	0	0	0	0.5291	0	1.6288	0	0	0	0	0	0	0	0.056028	0.71814	0	0	0	0	0.8059	0	0	0	0	0.14648	0	0	0	0.20597	0	0	0	0	0	0	0	0	0	0	0	0	0	0	0	0	0
0.723	0	0	0	0	0	0	0.52533	0	1.6204	0	0	0	0	0	0	0	0.053341	0.72877	0	0	0	0	0.81217	0	0	0	0	0.14606	0	0	0	0.20559	0	0	0	0	0	0	0	0	0	0	0	0	0	0	0	0	0
0.724	0	0	0	0	0	0	0.52157	0	1.6121	0	0	0	0	0	0	0	0.050701	0.73941	0	0	0	0	0.81843	0	0	0	0	0.14564	0	0	0	0.20522	0	0	0	0	0	0	0	0	0	0	0	0	0	0	0	0	0
0.725	0	0	0	0	0	0	0.5178	0	1.6038	0	0	0	0	0	0	0	0.048061	0.75005	0	0	0	0	0.8247	0	0	0	0	0.14552	0	0	0	0.20484	0	0	0	0	0	0	0	0	0	0	0	0	0	0	0	0	0
0.726	0	0	0	0	0	0	0.51336	0	1.595	0	0	0	0	0	0	0	0.04542	0.76041	0	0	0	0	0.83096	0	0	0	0	0.14539	0	0	0	0.20447	0	0	0	0	0	0	0	0	0	0	0	0	0	0	0	0	0
0.727	0	0	0	0	0	0	0.50892	0	1.5863	0	0	0	0	0	0	0	0.04278	0.77077	0	0	0	0	0.83722	0	0	0	0	0.14526	0	0	0	0.20408	0	0	0	0	0	0	0	0	0	0	0	0	0	0	0	0	0
0.728	0	0	0	0	0	0	0.50448	0	1.5775	0	0	0	0	0	0	0	0.04014	0.78114	0	0	0	0	0.8433	0	0	0	0	0.14513	0	0	0	0.2037	0	0	0	0	0	0	0	0	0	0	0	0	0	0	0	0	0
0.729	0	0	0	0	0	0	0.50003	0	1.5688	0	0	0	0	0	0	0	0.037573	0.7915	0	0	0	0	0.84937	0	0	0	0	0.14501	0	0	0	0.20331	0	0	0	0	0	0	0	0	0	0	0	0	0	0	0	0	0
0.73	0	0	0	0	0	0	0.49559	0	1.56	0	0	0	0	0	0	0	0.035006	0.80187	0	0	0	0	0.85544	0	0	0	0	0.14519	0	0	0	0.20292	0	0	0	0	0	0	0	0	0	0	0	0	0	0	0	0	0
0.731	0	0	0	0	0	0	0.49056	0	0	0	0	0	0	0	0	0	0.032438	0	0	0	0	0	0.86152	0	0	0	0	0.14537	0	0	0	0.20253	0	0	0	0	0	0	0	0	0	0	0	0	0	0	0	0	0
0.732	0	0	0	0	0	0	0.48553	0	0	0	0	0	0	0	0	0	0.029871	0	0	0	0	0	0.86759	0	0	0	0	0.14554	0	0	0	0.20214	0	0	0	0	0	0	0	0	0	0	0	0	0	0	0	0	0
0.733	0	0	0	0	0	0	0.4805	0	0	0	0	0	0	0	0	0	0.027304	0	0	0	0	0	0.87339	0	0	0	0	0.14572	0	0	0	0.20175	0	0	0	0	0	0	0	0	0	0	0	0	0	0	0	0	0
0.734	0	0	0	0	0	0	0.47546	0	0	0	0	0	0	0	0	0	0.024837	0	0	0	0	0	0.87918	0	0	0	0	0.1459	0	0	0	0.20136	0	0	0	0	0	0	0	0	0	0	0	0	0	0	0	0	0
0.735	0	0	0	0	0	0	0.47043	0	0	0	0	0	0	0	0	0	0.022369	0	0	0	0	0	0.88498	0	0	0	0	0.14639	0	0	0	0.20097	0	0	0	0	0	0	0	0	0	0	0	0	0	0	0	0	0
0.736	0	0	0	0	0	0	0.4649	0	0	0	0	0	0	0	0	0	0.019902	0	0	0	0	0	0.89077	0	0	0	0	0.14688	0	0	0	0.20058	0	0	0	0	0	0	0	0	0	0	0	0	0	0	0	0	0
0.737	0	0	0	0	0	0	0.45937	0	0	0	0	0	0	0	0	0	0.017434	0	0	0	0	0	0.89657	0	0	0	0	0.14737	0	0	0	0.20019	0	0	0	0	0	0	0	0	0	0	0	0	0	0	0	0	0
0.738	0	0	0	0	0	0	0.45384	0	0	0	0	0	0	0	0	0	0.014967	0	0	0	0	0	0.90201	0	0	0	0	0.14785	0	0	0	0.19981	0	0	0	0	0	0	0	0	0	0	0	0	0	0	0	0	0
0.739	0	0	0	0	0	0	0.44831	0	0	0	0	0	0	0	0	0	0.012625	0	0	0	0	0	0.90746	0	0	0	0	0.14834	0	0	0	0.19942	0	0	0	0	0	0	0	0	0	0	0	0	0	0	0	0	0
0.74	0	0	0	0	0	0	0.44278	0	0	0	0	0	0	0	0	0	0.010284	0	0	0	0	0	0.9129	0	0	0	0	0.14912	0	0	0	0.19903	0	0	0	0	0	0	0	0	0	0	0	0	0	0	0	0	0
0.741	0	0	0	0	0	0	0.43685	0	0	0	0	0	0	0	0	0	0.0079421	0	0	0	0	0	0.91834	0	0	0	0	0.1499	0	0	0	0.19865	0	0	0	0	0	0	0	0	0	0	0	0	0	0	0	0	0
0.742	0	0	0	0	0	0	0.43091	0	0	0	0	0	0	0	0	0	0.0056004	0	0	0	0	0	0.92379	0	0	0	0	0.15068	0	0	0	0.19827	0	0	0	0	0	0	0	0	0	0	0	0	0	0	0	0	0
0.743	0	0	0	0	0	0	0.42498	0	0	0	0	0	0	0	0	0	0.0032587	0	0	0	0	0	0.92881	0	0	0	0	0.15146	0	0	0	0.1979	0	0	0	0	0	0	0	0	0	0	0	0	0	0	0	0	0
0.744	0	0	0	0	0	0	0.41905	0	0	0	0	0	0	0	0	0	0.0010658	0	0	0	0	0	0.93383	0	0	0	0	0.15224	0	0	0	0.19753	0	0	0	0	0	0	0	0	0	0	0	0	0	0	0	0	0
0.745	0	0	0	0	0	0	0.41311	0	0	0	0	0	0	0	0	0	0.0011271	0	0	0	0	0	0.93885	0	0	0	0	0.15328	0	0	0	0.19716	0	0	0	0	0	0	0	0	0	0	0	0	0	0	0	0	0
0.746	0	0	0	0	0	0	0.40688	0	0	0	0	0	0	0	0	0	0.0033201	0	0	0	0	0	0	0	0	0	0	0.15432	0	0	0	0.19679	0	0	0	0	0	0	0	0	0	0	0	0	0	0	0	0	0
0.747	0	0	0	0	0	0	0.40064	0	0	0	0	0	0	0	0	0	0.005513	0	0	0	0	0	0	0	0	0	0	0.15536	0	0	0	0.19644	0	0	0	0	0	0	0	0	0	0	0	0	0	0	0	0	0
0.748	0	0	0	0	0	0	0.3944	0	0	0	0	0	0	0	0	0	0.0077059	0	0	0	0	0	0	0	0	0	0	0.1564	0	0	0	0.19609	0	0	0	0	0	0	0	0	0	0	0	0	0	0	0	0	0
0.749	0	0	0	0	0	0	0.38816	0	0	0	0	0	0	0	0	0	0.0097319	0	0	0	0	0	0	0	0	0	0	0.15744	0	0	0	0.19574	0	0	0	0	0	0	0	0	0	0	0	0	0	0	0	0	0
0.75	0	0	0	0	0	0	0.38192	0	0	0	0	0	0	0	0	0	0.011758	0	0	0	0	0	0	0	0	0	0	0.15869	0	0	0	0.19539	0	0	0	0	0	0	0	0	0	0	0	0	0	0	0	0	0
0.751	0	0	0	0	0	0	0.37548	0	0	0	0	0	0	0	0	0	0.013784	0	0	0	0	0	0	0	0	0	0	0.15995	0	0	0	0.19504	0	0	0	0	0	0	0	0	0	0	0	0	0	0	0	0	0
0.752	0	0	0	0	0	0	0.36903	0	0	0	0	0	0	0	0	0	0.01581	0	0	0	0	0	0	0	0	0	0	0.1612	0	0	0	0.19472	0	0	0	0	0	0	0	0	0	0	0	0	0	0	0	0	0
0.753	0	0	0	0	0	0	0.36258	0	0	0	0	0	0	0	0	0	0.017836	0	0	0	0	0	0	0	0	0	0	0.16246	0	0	0	0.19441	0	0	0	0	0	0	0	0	0	0	0	0	0	0	0	0	0
0.754	0	0	0	0	0	0	0.35614	0	0	0	0	0	0	0	0	0	0.019683	0	0	0	0	0	0	0	0	0	0	0.16372	0	0	0	0.19409	0	0	0	0	0	0	0	0	0	0	0	0	0	0	0	0	0
0.755	0	0	0	0	0	0	0.34969	0	0	0	0	0	0	0	0	0	0.021529	0	0	0	0	0	0	0	0	0	0	0.16514	0	0	0	0.19377	0	0	0	0	0	0	0	0	0	0	0	0	0	0	0	0	0
0.756	0	0	0	0	0	0	0.34313	0	0	0	0	0	0	0	0	0	0.023376	0	0	0	0	0	0	0	0	0	0	0.16655	0	0	0	0.19345	0	0	0	0	0	0	0	0	0	0	0	0	0	0	0	0	0
0.757	0	0	0	0	0	0	0.33657	0	0	0	0	0	0	0	0	0	0.025223	0	0	0	0	0	0	0	0	0	0	0.16797	0	0	0	0.19318	0	0	0	0	0	0	0	0	0	0	0	0	0	0	0	0	0
0.758	0	0	0	0	0	0	0.33001	0	0	0	0	0	0	0	0	0	0.02707	0	0	0	0	0	0	0	0	0	0	0.16939	0	0	0	0.1929	0	0	0	0	0	0	0	0	0	0	0	0	0	0	0	0	0
0.759	0	0	0	0	0	0	0.32345	0	0	0	0	0	0	0	0	0	0.028733	0	0	0	0	0	0	0	0	0	0	0.17081	0	0	0	0.19262	0	0	0	0	0	0	0	0	0	0	0	0	0	0	0	0	0
0.76	0	0	0	0	0	0	0.31689	0	0	0	0	0	0	0	0	0	0.030396	0	0	0	0	0	0	0	0	0	0	0.17233	0	0	0	0.19234	0	0	0	0	0	0	0	0	0	0	0	0	0	0	0	0	0
0.761	0	0	0	0	0	0	0.31031	0	0	0	0	0	0	0	0	0	0.032059	0	0	0	0	0	0	0	0	0	0	0.17385	0	0	0	0.19206	0	0	0	0	0	0	0	0	0	0	0	0	0	0	0	0	0
0.762	0	0	0	0	0	0	0.30373	0	0	0	0	0	0	0	0	0	0.033722	0	0	0	0	0	0	0	0	0	0	0.17536	0	0	0	0.19183	0	0	0	0	0	0	0	0	0	0	0	0	0	0	0	0	0
0.763	0	0	0	0	0	0	0.29715	0	0	0	0	0	0	0	0	0	0.035385	0	0	0	0	0	0	0	0	0	0	0.17688	0	0	0	0.19159	0	0	0	0	0	0	0	0	0	0	0	0	0	0	0	0	0
0.764	0	0	0	0	0	0	0.29056	0	0	0	0	0	0	0	0	0	0.036866	0	0	0	0	0	0	0	0	0	0	0.1784	0	0	0	0.19136	0	0	0	0	0	0	0	0	0	0	0	0	0	0	0	0	0
0.765	0	0	0	0	0	0	0.28398	0	0	0	0	0	0	0	0	0	0.038348	0	0	0	0	0	0	0	0	0	0	0.17995	0	0	0	0.19112	0	0	0	0	0	0	0	0	0	0	0	0	0	0	0	0	0
0.766	0	0	0	0	0	0	0.27746	0	0	0	0	0	0	0	0	0	0.03983	0	0	0	0	0	0	0	0	0	0	0.18151	0	0	0	0.19089	0	0	0	0	0	0	0	0	0	0	0	0	0	0	0	0	0
0.767	0	0	0	0	0	0	0.27094	0	0	0	0	0	0	0	0	0	0.041312	0	0	0	0	0	0	0	0	0	0	0.18306	0	0	0	0.1907	0	0	0	0	0	0	0	0	0	0	0	0	0	0	0	0	0
0.768	0	0	0	0	0	0	0.26442	0	0	0	0	0	0	0	0	0	0.042793	0	0	0	0	0	0	0	0	0	0	0.18461	0	0	0	0.19052	0	0	0	0	0	0	0	0	0	0	0	0	0	0	0	0	0
0.769	0	0	0	0	0	0	0.2579	0	0	0	0	0	0	0	0	0	0.044104	0	0	0	0	0	0	0	0	0	0	0.18616	0	0	0	0.19033	0	0	0	0	0	0	0	0	0	0	0	0	0	0	0	0	0
0.77	0	0	0	0	0	0	0.25138	0	0	0	0	0	0	0	0	0	0.045414	0	0	0	0	0	0	0	0	0	0	0.18768	0	0	0	0.19015	0	0	0	0	0	0	0	0	0	0	0	0	0	0	0	0	0
0.771	0	0	0	0	0	0	0.245	0	0	0	0	0	0	0	0	0	0.046725	0	0	0	0	0	0	0	0	0	0	0.1892	0	0	0	0.18996	0	0	0	0	0	0	0	0	0	0	0	0	0	0	0	0	0
0.772	0	0	0	0	0	0	0.23862	0	0	0	0	0	0	0	0	0	0.048035	0	0	0	0	0	0	0	0	0	0	0.19072	0	0	0	0.18983	0	0	0	0	0	0	0	0	0	0	0	0	0	0	0	0	0
0.773	0	0	0	0	0	0	0.23224	0	0	0	0	0	0	0	0	0	0.049345	0	0	0	0	0	0	0	0	0	0	0.19224	0	0	0	0.18969	0	0	0	0	0	0	0	0	0	0	0	0	0	0	0	0	0
0.774	0	0	0	0	0	0	0.22586	0	0	0	0	0	0	0	0	0	0.050501	0	0	0	0	0	0	0	0	0	0	0.19376	0	0	0	0.18956	0	0	0	0	0	0	0	0	0	0	0	0	0	0	0	0	0
0.775	0	0	0	0	0	0	0.21948	0	0	0	0	0	0	0	0	0	0.051656	0	0	0	0	0	0	0	0	0	0	0.19518	0	0	0	0.18943	0	0	0	0	0	0	0	0	0	0	0	0	0	0	0	0	0
0.776	0	0	0	0	0	0	0.21331	0	0	0	0	0	0	0	0	0	0.052811	0	0	0	0	0	0	0	0	0	0	0.1966	0	0	0	0.18929	0	0	0	0	0	0	0	0	0	0	0	0	0	0	0	0	0
0.777	0	0	0	0	0	0	0.20714	0	0	0	0	0	0	0	0	0	0.053967	0	0	0	0	0	0	0	0	0	0	0.19802	0	0	0	0.18921	0	0	0	0	0	0	0	0	0	0	0	0	0	0	0	0	0
0.778	0	0	0	0	0	0	0.20097	0	0	0	0	0	0	0	0	0	0.055122	0	0	0	0	0	0	0	0	0	0	0.19944	0	0	0	0.18913	0	0	0	0	0	0	0	0	0	0	0	0	0	0	0	0	0
0.779	0	0	0	0	0	0	0.1948	0	0	0	0	0	0	0	0	0	0.056143	0	0	0	0	0	0	0	0	0	0	0.20086	0	0	0	0.18905	0	0	0	0	0	0	0	0	0	0	0	0	0	0	0	0	0
0.78	0	0	0	0	0	0	0.18862	0	0	0	0	0	0	0	0	0	0.057164	0	0	0	0	0	0	0	0	0	0	0.20212	0	0	0	0.18897	0	0	0	0	0	0	0	0	0	0	0	0	0	0	0	0	0
0.781	0	0	0	0	0	0	0.18272	0	0	0	0	0	0	0	0	0	0.058185	0	0	0	0	0	0	0	0	0	0	0.20338	0	0	0	0.18889	0	0	0	0	0	0	0	0	0	0	0	0	0	0	0	0	0
0.782	0	0	0	0	0	0	0.17681	0	0	0	0	0	0	0	0	0	0.059206	0	0	0	0	0	0	0	0	0	0	0.20464	0	0	0	0.18886	0	0	0	0	0	0	0	0	0	0	0	0	0	0	0	0	0
0.783	0	0	0	0	0	0	0.17091	0	0	0	0	0	0	0	0	0	0.060227	0	0	0	0	0	0	0	0	0	0	0.2059	0	0	0	0.18883	0	0	0	0	0	0	0	0	0	0	0	0	0	0	0	0	0
0.784	0	0	0	0	0	0	0.165	0	0	0	0	0	0	0	0	0	0.061138	0	0	0	0	0	0	0	0	0	0	0.20716	0	0	0	0.18881	0	0	0	0	0	0	0	0	0	0	0	0	0	0	0	0	0
0.785	0	0	0	0	0	0	0.1591	0	0	0	0	0	0	0	0	0	0.062048	0	0	0	0	0	0	0	0	0	0	0.2082	0	0	0	0.18878	0	0	0	0	0	0	0	0	0	0	0	0	0	0	0	0	0
0.786	0	0	0	0	0	0	0.15351	0	0	0	0	0	0	0	0	0	0.062958	0	0	0	0	0	0	0	0	0	0	0.20925	0	0	0	0.18875	0	0	0	0	0	0	0	0	0	0	0	0	0	0	0	0	0
0.787	0	0	0	0	0	0	0.14791	0	0	0	0	0	0	0	0	0	0.063869	0	0	0	0	0	0	0	0	0	0	0.21029	0	0	0	0.18877	0	0	0	0	0	0	0	0	0	0	0	0	0	0	0	0	0
0.788	0	0	0	0	0	0	0.14232	0	0	0	0	0	0	0	0	0	0.064779	0	0	0	0	0	0	0	0	0	0	0.21134	0	0	0	0.1888	0	0	0	0	0	0	0	0	0	0	0	0	0	0	0	0	0
0.789	0	0	0	0	0	0	0.13673	0	0	0	0	0	0	0	0	0	0.065603	0	0	0	0	0	0	0	0	0	0	0.21238	0	0	0	0.18882	0	0	0	0	0	0	0	0	0	0	0	0	0	0	0	0	0
0.79	0	0	0	0	0	0	0.13114	0	0	0	0	0	0	0	0	0	0.066426	0	0	0	0	0	0	0	0	0	0	0.21317	0	0	0	0.18884	0	0	0	0	0	0	0	0	0	0	0	0	0	0	0	0	0
0.791	0	0	0	0	0	0	0.1259	0	0	0	0	0	0	0	0	0	0.06725	0	0	0	0	0	0	0	0	0	0	0.21395	0	0	0	0.18887	0	0	0	0	0	0	0	0	0	0	0	0	0	0	0	0	0
0.792	0	0	0	0	0	0	0.12066	0	0	0	0	0	0	0	0	0	0.068073	0	0	0	0	0	0	0	0	0	0	0.21474	0	0	0	0.18894	0	0	0	0	0	0	0	0	0	0	0	0	0	0	0	0	0
0.793	0	0	0	0	0	0	0.11542	0	0	0	0	0	0	0	0	0	0.068897	0	0	0	0	0	0	0	0	0	0	0.21552	0	0	0	0.18901	0	0	0	0	0	0	0	0	0	0	0	0	0	0	0	0	0
0.794	0	0	0	0	0	0	0.11018	0	0	0	0	0	0	0	0	0	0.069656	0	0	0	0	0	0	0	0	0	0	0.21631	0	0	0	0.18908	0	0	0	0	0	0	0	0	0	0	0	0	0	0	0	0	0
0.795	0	0	0	0	0	0	0.10494	0	0	0	0	0	0	0	0	0	0.070415	0	0	0	0	0	0	0	0	0	0	0.2168	0	0	0	0.18915	0	0	0	0	0	0	0	0	0	0	0	0	0	0	0	0	0
0.796	0	0	0	0	0	0	0.10007	0	0	0	0	0	0	0	0	0	0.071174	0	0	0	0	0	0	0	0	0	0	0.21728	0	0	0	0.18922	0	0	0	0	0	0	0	0	0	0	0	0	0	0	0	0	0
0.797	0	0	0	0	0	0	0.095204	0	0	0	0	0	0	0	0	0	0.071933	0	0	0	0	0	0	0	0	0	0	0.21777	0	0	0	0.18933	0	0	0	0	0	0	0	0	0	0	0	0	0	0	0	0	0
0.798	0	0	0	0	0	0	0.090337	0	0	0	0	0	0	0	0	0	0.072692	0	0	0	0	0	0	0	0	0	0	0.21826	0	0	0	0.18945	0	0	0	0	0	0	0	0	0	0	0	0	0	0	0	0	0
0.799	0	0	0	0	0	0	0.085471	0	0	0	0	0	0	0	0	0	0.073405	0	0	0	0	0	0	0	0	0	0	0.21875	0	0	0	0.18956	0	0	0	0	0	0	0	0	0	0	0	0	0	0	0	0	0
0.8	0	0	0	0	0	0	0.080604	0	0	0	0	0	0	0	0	0	0.074118	0	0	0	0	0	0	0	0	0	0	0.21892	0	0	0	0.18967	0	0	0	0	0	0	0	0	0	0	0	0	0	0	0	0	0
0.801	0	0	0	0	0	0	0.076124	0	0	0	0	0	0	0	0	0	0.074831	0	0	0	0	0	0	0	0	0	0	0.21909	0	0	0	0.18979	0	0	0	0	0	0	0	0	0	0	0	0	0	0	0	0	0
0.802	0	0	0	0	0	0	0.071644	0	0	0	0	0	0	0	0	0	0.075544	0	0	0	0	0	0	0	0	0	0	0.21926	0	0	0	0.18994	0	0	0	0	0	0	0	0	0	0	0	0	0	0	0	0	0
0.803	0	0	0	0	0	0	0.067163	0	0	0	0	0	0	0	0	0	0.076257	0	0	0	0	0	0	0	0	0	0	0.21942	0	0	0	0.19008	0	0	0	0	0	0	0	0	0	0	0	0	0	0	0	0	0
0.804	0	0	0	0	0	0	0.062683	0	0	0	0	0	0	0	0	0	0.076937	0	0	0	0	0	0	0	0	0	0	0.21959	0	0	0	0.19023	0	0	0	0	0	0	0	0	0	0	0	0	0	0	0	0	0
0.805	0	0	0	0	0	0	0.058202	0	0	0	0	0	0	0	0	0	0.077618	0	0	0	0	0	0	0	0	0	0	0.21943	0	0	0	0.19038	0	0	0	0	0	0	0	0	0	0	0	0	0	0	0	0	0
0.806	0	0	0	0	0	0	0.054107	0	0	0	0	0	0	0	0	0	0.078298	0	0	0	0	0	0	0	0	0	0	0.21926	0	0	0	0.19053	0	0	0	0	0	0	0	0	0	0	0	0	0	0	0	0	0
0.807	0	0	0	0	0	0	0.050012	0	0	0	0	0	0	0	0	0	0.078979	0	0	0	0	0	0	0	0	0	0	0.2191	0	0	0	0.19071	0	0	0	0	0	0	0	0	0	0	0	0	0	0	0	0	0
0.808	0	0	0	0	0	0	0.045917	0	0	0	0	0	0	0	0	0	0.079659	0	0	0	0	0	0	0	0	0	0	0.21893	0	0	0	0.19089	0	0	0	0	0	0	0	0	0	0	0	0	0	0	0	0	0
0.809	0	0	0	0	0	0	0.041822	0	0	0	0	0	0	0	0	0	0.080315	0	0	0	0	0	0	0	0	0	0	0.21876	0	0	0	0.19107	0	0	0	0	0	0	0	0	0	0	0	0	0	0	0	0	0
0.81	0	0	0	0	0	0	0.037727	0	0	0	0	0	0	0	0	0	0.08097	0	0	0	0	0	0	0	0	0	0	0.21826	0	0	0	0.19124	0	0	0	0	0	0	0	0	0	0	0	0	0	0	0	0	0
0.811	0	0	0	0	0	0	0.034005	0	0	0	0	0	0	0	0	0	0.081626	0	0	0	0	0	0	0	0	0	0	0.21776	0	0	0	0.19142	0	0	0	0	0	0	0	0	0	0	0	0	0	0	0	0	0
0.812	0	0	0	0	0	0	0.030282	0	0	0	0	0	0	0	0	0	0.082281	0	0	0	0	0	0	0	0	0	0	0.21726	0	0	0	0.19162	0	0	0	0	0	0	0	0	0	0	0	0	0	0	0	0	0
0.813	0	0	0	0	0	0	0.02656	0	0	0	0	0	0	0	0	0	0.082937	0	0	0	0	0	0	0	0	0	0	0.21676	0	0	0	0.19182	0	0	0	0	0	0	0	0	0	0	0	0	0	0	0	0	0
0.814	0	0	0	0	0	0	0.022837	0	0	0	0	0	0	0	0	0	0.08357	0	0	0	0	0	0	0	0	0	0	0.21625	0	0	0	0.19201	0	0	0	0	0	0	0	0	0	0	0	0	0	0	0	0	0
0.815	0	0	0	0	0	0	0.019115	0	0	0	0	0	0	0	0	0	0.084202	0	0	0	0	0	0	0	0	0	0	0.21542	0	0	0	0.19221	0	0	0	0	0	0	0	0	0	0	0	0	0	0	0	0	0
0.816	0	0	0	0	0	0	0.015741	0	0	0	0	0	0	0	0	0	0.084835	0	0	0	0	0	0	0	0	0	0	0.21459	0	0	0	0.19241	0	0	0	0	0	0	0	0	0	0	0	0	0	0	0	0	0
0.817	0	0	0	0	0	0	0.012367	0	0	0	0	0	0	0	0	0	0.085468	0	0	0	0	0	0	0	0	0	0	0.21376	0	0	0	0.19261	0	0	0	0	0	0	0	0	0	0	0	0	0	0	0	0	0
0.818	0	0	0	0	0	0	0.0089928	0	0	0	0	0	0	0	0	0	0.086101	0	0	0	0	0	0	0	0	0	0	0.21292	0	0	0	0.19282	0	0	0	0	0	0	0	0	0	0	0	0	0	0	0	0	0
0.819	0	0	0	0	0	0	0.0056188	0	0	0	0	0	0	0	0	0	0.086708	0	0	0	0	0	0	0	0	0	0	0.21209	0	0	0	0.19303	0	0	0	0	0	0	0	0	0	0	0	0	0	0	0	0	0
0.82	0	0	0	0	0	0	0.0022449	0	0	0	0	0	0	0	0	0	0.087315	0	0	0	0	0	0	0	0	0	0	0.21095	0	0	0	0.19323	0	0	0	0	0	0	0	0	0	0	0	0	0	0	0	0	0
0.821	0	0	0	0	0	0	0.00081539	0	0	0	0	0	0	0	0	0	0.087922	0	0	0	0	0	0	0	0	0	0	0.2098	0	0	0	0.19344	0	0	0	0	0	0	0	0	0	0	0	0	0	0	0	0	0
0.822	0	0	0	0	0	0	0.0038756	0	0	0	0	0	0	0	0	0	0.08853	0	0	0	0	0	0	0	0	0	0	0.20865	0	0	0	0.19365	0	0	0	0	0	0	0	0	0	0	0	0	0	0	0	0	0
0.823	0	0	0	0	0	0	0.0069359	0	0	0	0	0	0	0	0	0	0.089137	0	0	0	0	0	0	0	0	0	0	0.20751	0	0	0	0.19385	0	0	0	0	0	0	0	0	0	0	0	0	0	0	0	0	0
0.824	0	0	0	0	0	0	0.0099962	0	0	0	0	0	0	0	0	0	0.089712	0	0	0	0	0	0	0	0	0	0	0.20636	0	0	0	0.19406	0	0	0	0	0	0	0	0	0	0	0	0	0	0	0	0	0
0.825	0	0	0	0	0	0	0.013056	0	0	0	0	0	0	0	0	0	0.090287	0	0	0	0	0	0	0	0	0	0	0.20492	0	0	0	0.19426	0	0	0	0	0	0	0	0	0	0	0	0	0	0	0	0	0
0.826	0	0	0	0	0	0	0.015847	0	0	0	0	0	0	0	0	0	0.090862	0	0	0	0	0	0	0	0	0	0	0.20348	0	0	0	0.19447	0	0	0	0	0	0	0	0	0	0	0	0	0	0	0	0	0
0.827	0	0	0	0	0	0	0.018638	0	0	0	0	0	0	0	0	0	0.091437	0	0	0	0	0	0	0	0	0	0	0.20204	0	0	0	0.19466	0	0	0	0	0	0	0	0	0	0	0	0	0	0	0	0	0
0.828	0	0	0	0	0	0	0.021429	0	0	0	0	0	0	0	0	0	0.092013	0	0	0	0	0	0	0	0	0	0	0.2006	0	0	0	0.19485	0	0	0	0	0	0	0	0	0	0	0	0	0	0	0	0	0
0.829	0	0	0	0	0	0	0.024219	0	0	0	0	0	0	0	0	0	0.092547	0	0	0	0	0	0	0	0	0	0	0.19916	0	0	0	0.19504	0	0	0	0	0	0	0	0	0	0	0	0	0	0	0	0	0
0.83	0	0	0	0	0	0	0.02701	0	0	0	0	0	0	0	0	0	0.093082	0	0	0	0	0	0	0	0	0	0	0.19746	0	0	0	0.19523	0	0	0	0	0	0	0	0	0	0	0	0	0	0	0	0	0
0.831	0	0	0	0	0	0	0.029584	0	0	0	0	0	0	0	0	0	0.093616	0	0	0	0	0	0	0	0	0	0	0.19575	0	0	0	0.19542	0	0	0	0	0	0	0	0	0	0	0	0	0	0	0	0	0
0.832	0	0	0	0	0	0	0.032158	0	0	0	0	0	0	0	0	0	0.094151	0	0	0	0	0	0	0	0	0	0	0.19405	0	0	0	0.19558	0	0	0	0	0	0	0	0	0	0	0	0	0	0	0	0	0
0.833	0	0	0	0	0	0	0.034731	0	0	0	0	0	0	0	0	0	0.094685	0	0	0	0	0	0	0	0	0	0	0.19234	0	0	0	0.19575	0	0	0	0	0	0	0	0	0	0	0	0	0	0	0	0	0
0.834	0	0	0	0	0	0	0.037305	0	0	0	0	0	0	0	0	0	0.09517	0	0	0	0	0	0	0	0	0	0	0.19064	0	0	0	0.19591	0	0	0	0	0	0	0	0	0	0	0	0	0	0	0	0	0
0.835	0	0	0	0	0	0	0.039879	0	0	0	0	0	0	0	0	0	0.095655	0	0	0	0	0	0	0	0	0	0	0.1887	0	0	0	0.19608	0	0	0	0	0	0	0	0	0	0	0	0	0	0	0	0	0
0.836	0	0	0	0	0	0	0.042295	0	0	0	0	0	0	0	0	0	0.09614	0	0	0	0	0	0	0	0	0	0	0.18676	0	0	0	0.19624	0	0	0	0	0	0	0	0	0	0	0	0	0	0	0	0	0
0.837	0	0	0	0	0	0	0.044711	0	0	0	0	0	0	0	0	0	0.096625	0	0	0	0	0	0	0	0	0	0	0.18481	0	0	0	0.19636	0	0	0	0	0	0	0	0	0	0	0	0	0	0	0	0	0
0.838	0	0	0	0	0	0	0.047127	0	0	0	0	0	0	0	0	0	0.097109	0	0	0	0	0	0	0	0	0	0	0.18287	0	0	0	0.19649	0	0	0	0	0	0	0	0	0	0	0	0	0	0	0	0	0
0.839	0	0	0	0	0	0	0.049543	0	0	0	0	0	0	0	0	0	0.097536	0	0	0	0	0	0	0	0	0	0	0.18093	0	0	0	0.19661	0	0	0	0	0	0	0	0	0	0	0	0	0	0	0	0	0
0.84	0	0	0	0	0	0	0.051959	0	0	0	0	0	0	0	0	0	0.097962	0	0	0	0	0	0	0	0	0	0	0.17878	0	0	0	0.19674	0	0	0	0	0	0	0	0	0	0	0	0	0	0	0	0	0
0.841	0	0	0	0	0	0	0.054283	0	0	0	0	0	0	0	0	0	0.098389	0	0	0	0	0	0	0	0	0	0	0.17663	0	0	0	0.19686	0	0	0	0	0	0	0	0	0	0	0	0	0	0	0	0	0
0.842	0	0	0	0	0	0	0.056606	0	0	0	0	0	0	0	0	0	0.098816	0	0	0	0	0	0	0	0	0	0	0.17448	0	0	0	0.19693	0	0	0	0	0	0	0	0	0	0	0	0	0	0	0	0	0
0.843	0	0	0	0	0	0	0.058929	0	0	0	0	0	0	0	0	0	0.099242	0	0	0	0	0	0	0	0	0	0	0.17234	0	0	0	0.197	0	0	0	0	0	0	0	0	0	0	0	0	0	0	0	0	0
0.844	0	0	0	0	0	0	0.061252	0	0	0	0	0	0	0	0	0	0.099604	0	0	0	0	0	0	0	0	0	0	0.17019	0	0	0	0.19708	0	0	0	0	0	0	0	0	0	0	0	0	0	0	0	0	0
0.845	0	0	0	0	0	0	0.063575	0	0	0	0	0	0	0	0	0	0.099965	0	0	0	0	0	0	0	0	0	0	0.16786	0	0	0	0.19715	0	0	0	0	0	0	0	0	0	0	0	0	0	0	0	0	0
0.846	0	0	0	0	0	0	0.065874	0	0	0	0	0	0	0	0	0	0.10033	0	0	0	0	0	0	0	0	0	0	0.16553	0	0	0	0.19722	0	0	0	0	0	0	0	0	0	0	0	0	0	0	0	0	0
0.847	0	0	0	0	0	0	0.068173	0	0	0	0	0	0	0	0	0	0.10069	0	0	0	0	0	0	0	0	0	0	0.1632	0	0	0	0.19722	0	0	0	0	0	0	0	0	0	0	0	0	0	0	0	0	0
0.848	0	0	0	0	0	0	0.070472	0	0	0	0	0	0	0	0	0	0.10105	0	0	0	0	0	0	0	0	0	0	0.16088	0	0	0	0.19723	0	0	0	0	0	0	0	0	0	0	0	0	0	0	0	0	0
0.849	0	0	0	0	0	0	0.072771	0	0	0	0	0	0	0	0	0	0.10134	0	0	0	0	0	0	0	0	0	0	0.15855	0	0	0	0.19724	0	0	0	0	0	0	0	0	0	0	0	0	0	0	0	0	0
0.85	0	0	0	0	0	0	0.07507	0	0	0	0	0	0	0	0	0	0.10163	0	0	0	0	0	0	0	0	0	0	0.15607	0	0	0	0.19724	0	0	0	0	0	0	0	0	0	0	0	0	0	0	0	0	0
0.851	0	0	0	0	0	0	0.077415	0	0	0	0	0	0	0	0	0	0.10193	0	0	0	0	0	0	0	0	0	0	0.15359	0	0	0	0.19725	0	0	0	0	0	0	0	0	0	0	0	0	0	0	0	0	0
0.852	0	0	0	0	0	0	0.079761	0	0	0	0	0	0	0	0	0	0.10222	0	0	0	0	0	0	0	0	0	0	0.15111	0	0	0	0.19718	0	0	0	0	0	0	0	0	0	0	0	0	0	0	0	0	0
0.853	0	0	0	0	0	0	0.082106	0	0	0	0	0	0	0	0	0	0.10251	0	0	0	0	0	0	0	0	0	0	0.14863	0	0	0	0.19711	0	0	0	0	0	0	0	0	0	0	0	0	0	0	0	0	0
0.854	0	0	0	0	0	0	0.084451	0	0	0	0	0	0	0	0	0	0.10273	0	0	0	0	0	0	0	0	0	0	0.14615	0	0	0	0.19703	0	0	0	0	0	0	0	0	0	0	0	0	0	0	0	0	0
0.855	0	0	0	0	0	0	0.086797	0	0	0	0	0	0	0	0	0	0.10295	0	0	0	0	0	0	0	0	0	0	0.14354	0	0	0	0.19696	0	0	0	0	0	0	0	0	0	0	0	0	0	0	0	0	0
0.856	0	0	0	0	0	0	0.08926	0	0	0	0	0	0	0	0	0	0.10317	0	0	0	0	0	0	0	0	0	0	0.14094	0	0	0	0.19689	0	0	0	0	0	0	0	0	0	0	0	0	0	0	0	0	0
0.857	0	0	0	0	0	0	0.091724	0	0	0	0	0	0	0	0	0	0.1034	0	0	0	0	0	0	0	0	0	0	0.13833	0	0	0	0.19673	0	0	0	0	0	0	0	0	0	0	0	0	0	0	0	0	0
0.858	0	0	0	0	0	0	0.094187	0	0	0	0	0	0	0	0	0	0.10362	0	0	0	0	0	0	0	0	0	0	0.13572	0	0	0	0.19658	0	0	0	0	0	0	0	0	0	0	0	0	0	0	0	0	0
0.859	0	0	0	0	0	0	0.09665	0	0	0	0	0	0	0	0	0	0.10377	0	0	0	0	0	0	0	0	0	0	0.13311	0	0	0	0.19642	0	0	0	0	0	0	0	0	0	0	0	0	0	0	0	0	0
0.86	0	0	0	0	0	0	0.099114	0	0	0	0	0	0	0	0	0	0.10392	0	0	0	0	0	0	0	0	0	0	0.13039	0	0	0	0.19626	0	0	0	0	0	0	0	0	0	0	0	0	0	0	0	0	0
0.861	0	0	0	0	0	0	0.10177	0	0	0	0	0	0	0	0	0	0.10407	0	0	0	0	0	0	0	0	0	0	0.12767	0	0	0	0.1961	0	0	0	0	0	0	0	0	0	0	0	0	0	0	0	0	0
0.862	0	0	0	0	0	0	0.10442	0	0	0	0	0	0	0	0	0	0.10422	0	0	0	0	0	0	0	0	0	0	0.12495	0	0	0	0.19585	0	0	0	0	0	0	0	0	0	0	0	0	0	0	0	0	0
0.863	0	0	0	0	0	0	0.10707	0	0	0	0	0	0	0	0	0	0.10437	0	0	0	0	0	0	0	0	0	0	0.12224	0	0	0	0.19559	0	0	0	0	0	0	0	0	0	0	0	0	0	0	0	0	0
0.864	0	0	0	0	0	0	0.10972	0	0	0	0	0	0	0	0	0	0.10445	0	0	0	0	0	0	0	0	0	0	0.11952	0	0	0	0.19534	0	0	0	0	0	0	0	0	0	0	0	0	0	0	0	0	0
0.865	0	0	0	0	0	0	0.11237	0	0	0	0	0	0	0	0	0	0.10453	0	0	0	0	0	0	0	0	0	0	0.1167	0	0	0	0.19508	0	0	0	0	0	0	0	0	0	0	0	0	0	0	0	0	0
0.866	0	0	0	0	0	0	0.11528	0	0	0	0	0	0	0	0	0	0.10462	0	0	0	0	0	0	0	0	0	0	0.11389	0	0	0	0.19483	0	0	0	0	0	0	0	0	0	0	0	0	0	0	0	0	0
0.867	0	0	0	0	0	0	0.11818	0	0	0	0	0	0	0	0	0	0.1047	0	0	0	0	0	0	0	0	0	0	0.11108	0	0	0	0.19447	0	0	0	0	0	0	0	0	0	0	0	0	0	0	0	0	0
0.868	0	0	0	0	0	0	0.12109	0	0	0	0	0	0	0	0	0	0.10478	0	0	0	0	0	0	0	0	0	0	0.10827	0	0	0	0.19411	0	0	0	0	0	0	0	0	0	0	0	0	0	0	0	0	0
0.869	0	0	0	0	0	0	0.12399	0	0	0	0	0	0	0	0	0	0.1048	0	0	0	0	0	0	0	0	0	0	0.10545	0	0	0	0.19376	0	0	0	0	0	0	0	0	0	0	0	0	0	0	0	0	0
0.87	0	0	0	0	0	0	0.1269	0	0	0	0	0	0	0	0	0	0.10481	0	0	0	0	0	0	0	0	0	0	0.10256	0	0	0	0.1934	0	0	0	0	0	0	0	0	0	0	0	0	0	0	0	0	0
0.871	0	0	0	0	0	0	0.13012	0	0	0	0	0	0	0	0	0	0.10483	0	0	0	0	0	0	0	0	0	0	0.099664	0	0	0	0.19305	0	0	0	0	0	0	0	0	0	0	0	0	0	0	0	0	0
0.872	0	0	0	0	0	0	0.13334	0	0	0	0	0	0	0	0	0	0.10485	0	0	0	0	0	0	0	0	0	0	0.096769	0	0	0	0.19258	0	0	0	0	0	0	0	0	0	0	0	0	0	0	0	0	0
0.873	0	0	0	0	0	0	0.13656	0	0	0	0	0	0	0	0	0	0.10487	0	0	0	0	0	0	0	0	0	0	0.093874	0	0	0	0.19212	0	0	0	0	0	0	0	0	0	0	0	0	0	0	0	0	0
0.874	0	0	0	0	0	0	0.13979	0	0	0	0	0	0	0	0	0	0.10482	0	0	0	0	0	0	0	0	0	0	0.09098	0	0	0	0.19166	0	0	0	0	0	0	0	0	0	0	0	0	0	0	0	0	0
0.875	0	0	0	0	0	0	0.14301	0	0	0	0	0	0	0	0	0	0.10478	0	0	0	0	0	0	0	0	0	0	0.088013	0	0	0	0.1912	0	0	0	0	0	0	0	0	0	0	0	0	0	0	0	0	0
0.876	0	0	0	0	0	0	0.1466	0	0	0	0	0	0	0	0	0	0.10473	0	0	0	0	0	0	0	0	0	0	0.085045	0	0	0	0.19073	0	0	0	0	0	0	0	0	0	0	0	0	0	0	0	0	0
0.877	0	0	0	0	0	0	0.15019	0	0	0	0	0	0	0	0	0	0.10469	0	0	0	0	0	0	0	0	0	0	0.082078	0	0	0	0.19016	0	0	0	0	0	0	0	0	0	0	0	0	0	0	0	0	0
0.878	0	0	0	0	0	0	0.15377	0	0	0	0	0	0	0	0	0	0.10464	0	0	0	0	0	0	0	0	0	0	0.079111	0	0	0	0.18959	0	0	0	0	0	0	0	0	0	0	0	0	0	0	0	0	0
0.879	0	0	0	0	0	0	0.15736	0	0	0	0	0	0	0	0	0	0.10454	0	0	0	0	0	0	0	0	0	0	0.076144	0	0	0	0.18902	0	0	0	0	0	0	0	0	0	0	0	0	0	0	0	0	0
0.88	0	0	0	0	0	0	0.16095	0	0	0	0	0	0	0	0	0	0.10443	0	0	0	0	0	0	0	0	0	0	0.073112	0	0	0	0.18845	0	0	0	0	0	0	0	0	0	0	0	0	0	0	0	0	0
0.881	0	0	0	0	0	0	0.16495	0	0	0	0	0	0	0	0	0	0.10432	0	0	0	0	0	0	0	0	0	0	0.070081	0	0	0	0.18788	0	0	0	0	0	0	0	0	0	0	0	0	0	0	0	0	0
0.882	0	0	0	0	0	0	0.16895	0	0	0	0	0	0	0	0	0	0.10422	0	0	0	0	0	0	0	0	0	0	0.067049	0	0	0	0.18721	0	0	0	0	0	0	0	0	0	0	0	0	0	0	0	0	0
0.883	0	0	0	0	0	0	0.17295	0	0	0	0	0	0	0	0	0	0.10411	0	0	0	0	0	0	0	0	0	0	0.064018	0	0	0	0.18653	0	0	0	0	0	0	0	0	0	0	0	0	0	0	0	0	0
0.884	0	0	0	0	0	0	0.17695	0	0	0	0	0	0	0	0	0	0.10395	0	0	0	0	0	0	0	0	0	0	0.060986	0	0	0	0.18586	0	0	0	0	0	0	0	0	0	0	0	0	0	0	0	0	0
0.885	0	0	0	0	0	0	0.18095	0	0	0	0	0	0	0	0	0	0.10378	0	0	0	0	0	0	0	0	0	0	0.057898	0	0	0	0.18518	0	0	0	0	0	0	0	0	0	0	0	0	0	0	0	0	0
0.886	0	0	0	0	0	0	0.18538	0	0	0	0	0	0	0	0	0	0.10362	0	0	0	0	0	0	0	0	0	0	0.05481	0	0	0	0.18451	0	0	0	0	0	0	0	0	0	0	0	0	0	0	0	0	0
0.887	0	0	0	0	0	0	0.18982	0	0	0	0	0	0	0	0	0	0.10345	0	0	0	0	0	0	0	0	0	0	0.051721	0	0	0	0.18373	0	0	0	0	0	0	0	0	0	0	0	0	0	0	0	0	0
0.888	0	0	0	0	0	0	0.19426	0	0	0	0	0	0	0	0	0	0.10328	0	0	0	0	0	0	0	0	0	0	0.048633	0	0	0	0.18295	0	0	0	0	0	0	0	0	0	0	0	0	0	0	0	0	0
0.889	0	0	0	0	0	0	0.19869	0	0	0	0	0	0	0	0	0	0.10305	0	0	0	0	0	0	0	0	0	0	0.045545	0	0	0	0.18217	0	0	0	0	0	0	0	0	0	0	0	0	0	0	0	0	0
0.89	0	0	0	0	0	0	0.20313	0	0	0	0	0	0	0	0	0	0.10282	0	0	0	0	0	0	0	0	0	0	0.042408	0	0	0	0.1814	0	0	0	0	0	0	0	0	0	0	0	0	0	0	0	0	0
0.891	0	0	0	0	0	0	0.20802	0	0	0	0	0	0	0	0	0	0.10259	0	0	0	0	0	0	0	0	0	0	0.039271	0	0	0	0.18062	0	0	0	0	0	0	0	0	0	0	0	0	0	0	0	0	0
0.892	0	0	0	0	0	0	0.2129	0	0	0	0	0	0	0	0	0	0.10236	0	0	0	0	0	0	0	0	0	0	0.036134	0	0	0	0.17975	0	0	0	0	0	0	0	0	0	0	0	0	0	0	0	0	0
0.893	0	0	0	0	0	0	0.21779	0	0	0	0	0	0	0	0	0	0.10213	0	0	0	0	0	0	0	0	0	0	0.032997	0	0	0	0.17887	0	0	0	0	0	0	0	0	0	0	0	0	0	0	0	0	0
0.894	0	0	0	0	0	0	0.22267	0	0	0	0	0	0	0	0	0	0.10183	0	0	0	0	0	0	0	0	0	0	0.02986	0	0	0	0.178	0	0	0	0	0	0	0	0	0	0	0	0	0	0	0	0	0
0.895	0	0	0	0	0	0	0.22756	0	0	0	0	0	0	0	0	0	0.10152	0	0	0	0	0	0	0	0	0	0	0.026685	0	0	0	0.17712	0	0	0	0	0	0	0	0	0	0	0	0	0	0	0	0	0
0.896	0	0	0	0	0	0	0.23288	0	0	0	0	0	0	0	0	0	0.10122	0	0	0	0	0	0	0	0	0	0	0.02351	0	0	0	0.17625	0	0	0	0	0	0	0	0	0	0	0	0	0	0	0	0	0
0.897	0	0	0	0	0	0	0.23821	0	0	0	0	0	0	0	0	0	0.10092	0	0	0	0	0	0	0	0	0	0	0.020336	0	0	0	0.17529	0	0	0	0	0	0	0	0	0	0	0	0	0	0	0	0	0
0.898	0	0	0	0	0	0	0	0	0	0	0	0	0	0	0	0	0.10061	0	0	0	0	0	0	0	0	0	0	0.017161	0	0	0	0.17433	0	0	0	0	0	0	0	0	0	0	0	0	0	0	0	0	0
0.899	0	0	0	0	0	0	0	0	0	0	0	0	0	0	0	0	0.10022	0	0	0	0	0	0	0	0	0	0	0.013986	0	0	0	0.17337	0	0	0	0	0	0	0	0	0	0	0	0	0	0	0	0	0
0.9	0	0	0	0	0	0	0	0	0	0	0	0	0	0	0	0	0.099835	0	0	0	0	0	0	0	0	0	0	0.010786	0	0	0	0.1724	0	0	0	0	0	0	0	0	0	0	0	0	0	0	0	0	0
0.901	0	0	0	0	0	0	0	0	0	0	0	0	0	0	0	0	0.099446	0	0	0	0	0	0	0	0	0	0	0.0075871	0	0	0	0.17144	0	0	0	0	0	0	0	0	0	0	0	0	0	0	0	0	0
0.902	0	0	0	0	0	0	0	0	0	0	0	0	0	0	0	0	0.099058	0	0	0	0	0	0	0	0	0	0	0.0043878	0	0	0	0.1704	0	0	0	0	0	0	0	0	0	0	0	0	0	0	0	0	0
0.903	0	0	0	0	0	0	0	0	0	0	0	0	0	0	0	0	0.098669	0	0	0	0	0	0	0	0	0	0	0.0011885	0	0	0	0.16936	0	0	0	0	0	0	0	0	0	0	0	0	0	0	0	0	0
0.904	0	0	0	0	0	0	0	0	0	0	0	0	0	0	0	0	0.09818	0	0	0	0	0	0	0	0	0	0	0.0020108	0	0	0	0.16832	0	0	0	0	0	0	0	0	0	0	0	0	0	0	0	0	0
0.905	0	0	0	0	0	0	0	0	0	0	0	0	0	0	0	0	0.097691	0	0	0	0	0	0	0	0	0	0	0.0052168	0	0	0	0.16728	0	0	0	0	0	0	0	0	0	0	0	0	0	0	0	0	0
0.906	0	0	0	0	0	0	0	0	0	0	0	0	0	0	0	0	0.097202	0	0	0	0	0	0	0	0	0	0	0.0084228	0	0	0	0.16624	0	0	0	0	0	0	0	0	0	0	0	0	0	0	0	0	0
0.907	0	0	0	0	0	0	0	0	0	0	0	0	0	0	0	0	0.096713	0	0	0	0	0	0	0	0	0	0	0.011629	0	0	0	0.16514	0	0	0	0	0	0	0	0	0	0	0	0	0	0	0	0	0
0.908	0	0	0	0	0	0	0	0	0	0	0	0	0	0	0	0	0.096223	0	0	0	0	0	0	0	0	0	0	0.014835	0	0	0	0.16403	0	0	0	0	0	0	0	0	0	0	0	0	0	0	0	0	0
0.909	0	0	0	0	0	0	0	0	0	0	0	0	0	0	0	0	0.095615	0	0	0	0	0	0	0	0	0	0	0.018041	0	0	0	0.16292	0	0	0	0	0	0	0	0	0	0	0	0	0	0	0	0	0
0.91	0	0	0	0	0	0	0	0	0	0	0	0	0	0	0	0	0.095006	0	0	0	0	0	0	0	0	0	0	0.021231	0	0	0	0.16182	0	0	0	0	0	0	0	0	0	0	0	0	0	0	0	0	0
0.911	0	0	0	0	0	0	0	0	0	0	0	0	0	0	0	0	0.094398	0	0	0	0	0	0	0	0	0	0	0.024421	0	0	0	0.16071	0	0	0	0	0	0	0	0	0	0	0	0	0	0	0	0	0
0.912	0	0	0	0	0	0	0	0	0	0	0	0	0	0	0	0	0.093789	0	0	0	0	0	0	0	0	0	0	0.027612	0	0	0	0.15955	0	0	0	0	0	0	0	0	0	0	0	0	0	0	0	0	0
0.913	0	0	0	0	0	0	0	0	0	0	0	0	0	0	0	0	0.09318	0	0	0	0	0	0	0	0	0	0	0.030802	0	0	0	0.15838	0	0	0	0	0	0	0	0	0	0	0	0	0	0	0	0	0
0.914	0	0	0	0	0	0	0	0	0	0	0	0	0	0	0	0	0.092433	0	0	0	0	0	0	0	0	0	0	0.033992	0	0	0	0.15722	0	0	0	0	0	0	0	0	0	0	0	0	0	0	0	0	0
0.915	0	0	0	0	0	0	0	0	0	0	0	0	0	0	0	0	0.091685	0	0	0	0	0	0	0	0	0	0	0.03714	0	0	0	0.15606	0	0	0	0	0	0	0	0	0	0	0	0	0	0	0	0	0
0.916	0	0	0	0	0	0	0	0	0	0	0	0	0	0	0	0	0.090937	0	0	0	0	0	0	0	0	0	0	0.040287	0	0	0	0.1549	0	0	0	0	0	0	0	0	0	0	0	0	0	0	0	0	0
0.917	0	0	0	0	0	0	0	0	0	0	0	0	0	0	0	0	0.090189	0	0	0	0	0	0	0	0	0	0	0.043435	0	0	0	0.15369	0	0	0	0	0	0	0	0	0	0	0	0	0	0	0	0	0
0.918	0	0	0	0	0	0	0	0	0	0	0	0	0	0	0	0	0.089441	0	0	0	0	0	0	0	0	0	0	0.046582	0	0	0	0.15249	0	0	0	0	0	0	0	0	0	0	0	0	0	0	0	0	0
0.919	0	0	0	0	0	0	0	0	0	0	0	0	0	0	0	0	0.088534	0	0	0	0	0	0	0	0	0	0	0.04973	0	0	0	0.15129	0	0	0	0	0	0	0	0	0	0	0	0	0	0	0	0	0
0.92	0	0	0	0	0	0	0	0	0	0	0	0	0	0	0	0	0.087628	0	0	0	0	0	0	0	0	0	0	0.052803	0	0	0	0.15008	0	0	0	0	0	0	0	0	0	0	0	0	0	0	0	0	0
0.921	0	0	0	0	0	0	0	0	0	0	0	0	0	0	0	0	0.086721	0	0	0	0	0	0	0	0	0	0	0.055876	0	0	0	0.14888	0	0	0	0	0	0	0	0	0	0	0	0	0	0	0	0	0
0.922	0	0	0	0	0	0	0	0	0	0	0	0	0	0	0	0	0.085815	0	0	0	0	0	0	0	0	0	0	0.058948	0	0	0	0.14765	0	0	0	0	0	0	0	0	0	0	0	0	0	0	0	0	0
0.923	0	0	0	0	0	0	0	0	0	0	0	0	0	0	0	0	0.084908	0	0	0	0	0	0	0	0	0	0	0.062021	0	0	0	0.14642	0	0	0	0	0	0	0	0	0	0	0	0	0	0	0	0	0
0.924	0	0	0	0	0	0	0	0	0	0	0	0	0	0	0	0	0.083826	0	0	0	0	0	0	0	0	0	0	0.065094	0	0	0	0.14519	0	0	0	0	0	0	0	0	0	0	0	0	0	0	0	0	0
0.925	0	0	0	0	0	0	0	0	0	0	0	0	0	0	0	0	0.082744	0	0	0	0	0	0	0	0	0	0	0.068057	0	0	0	0.14396	0	0	0	0	0	0	0	0	0	0	0	0	0	0	0	0	0
0.926	0	0	0	0	0	0	0	0	0	0	0	0	0	0	0	0	0.081661	0	0	0	0	0	0	0	0	0	0	0.071019	0	0	0	0.14273	0	0	0	0	0	0	0	0	0	0	0	0	0	0	0	0	0
0.927	0	0	0	0	0	0	0	0	0	0	0	0	0	0	0	0	0.080579	0	0	0	0	0	0	0	0	0	0	0.073982	0	0	0	0.14148	0	0	0	0	0	0	0	0	0	0	0	0	0	0	0	0	0
0.928	0	0	0	0	0	0	0	0	0	0	0	0	0	0	0	0	0.079497	0	0	0	0	0	0	0	0	0	0	0.076944	0	0	0	0.14024	0	0	0	0	0	0	0	0	0	0	0	0	0	0	0	0	0
0.929	0	0	0	0	0	0	0	0	0	0	0	0	0	0	0	0	0.078226	0	0	0	0	0	0	0	0	0	0	0.079907	0	0	0	0.13899	0	0	0	0	0	0	0	0	0	0	0	0	0	0	0	0	0
0.93	0	0	0	0	0	0	0	0	0	0	0	0	0	0	0	0	0.076956	0	0	0	0	0	0	0	0	0	0	0.08272	0	0	0	0.13775	0	0	0	0	0	0	0	0	0	0	0	0	0	0	0	0	0
0.931	0	0	0	0	0	0	0	0	0	0	0	0	0	0	0	0	0.075685	0	0	0	0	0	0	0	0	0	0	0.085534	0	0	0	0.13651	0	0	0	0	0	0	0	0	0	0	0	0	0	0	0	0	0
0.932	0	0	0	0	0	0	0	0	0	0	0	0	0	0	0	0	0.074415	0	0	0	0	0	0	0	0	0	0	0.088347	0	0	0	0.13526	0	0	0	0	0	0	0	0	0	0	0	0	0	0	0	0	0
0.933	0	0	0	0	0	0	0	0	0	0	0	0	0	0	0	0	0.073144	0	0	0	0	0	0	0	0	0	0	0.091161	0	0	0	0.13402	0	0	0	0	0	0	0	0	0	0	0	0	0	0	0	0	0
0.934	0	0	0	0	0	0	0	0	0	0	0	0	0	0	0	0	0.071679	0	0	0	0	0	0	0	0	0	0	0.093974	0	0	0	0.13278	0	0	0	0	0	0	0	0	0	0	0	0	0	0	0	0	0
0.935	0	0	0	0	0	0	0	0	0	0	0	0	0	0	0	0	0.070213	0	0	0	0	0	0	0	0	0	0	0.096598	0	0	0	0.13154	0	0	0	0	0	0	0	0	0	0	0	0	0	0	0	0	0
0.936	0	0	0	0	0	0	0	0	0	0	0	0	0	0	0	0	0.068748	0	0	0	0	0	0	0	0	0	0	0.099223	0	0	0	0.13029	0	0	0	0	0	0	0	0	0	0	0	0	0	0	0	0	0
0.937	0	0	0	0	0	0	0	0	0	0	0	0	0	0	0	0	0.067282	0	0	0	0	0	0	0	0	0	0	0.10185	0	0	0	0.12907	0	0	0	0	0	0	0	0	0	0	0	0	0	0	0	0	0
0.938	0	0	0	0	0	0	0	0	0	0	0	0	0	0	0	0	0.065816	0	0	0	0	0	0	0	0	0	0	0.10447	0	0	0	0.12784	0	0	0	0	0	0	0	0	0	0	0	0	0	0	0	0	0
0.939	0	0	0	0	0	0	0	0	0	0	0	0	0	0	0	0	0.064156	0	0	0	0	0	0	0	0	0	0	0.10709	0	0	0	0.12661	0	0	0	0	0	0	0	0	0	0	0	0	0	0	0	0	0
0.94	0	0	0	0	0	0	0	0	0	0	0	0	0	0	0	0	0.062495	0	0	0	0	0	0	0	0	0	0	0.10949	0	0	0	0.12539	0	0	0	0	0	0	0	0	0	0	0	0	0	0	0	0	0
0.941	0	0	0	0	0	0	0	0	0	0	0	0	0	0	0	0	0.060834	0	0	0	0	0	0	0	0	0	0	0.11188	0	0	0	0.12416	0	0	0	0	0	0	0	0	0	0	0	0	0	0	0	0	0
0.942	0	0	0	0	0	0	0	0	0	0	0	0	0	0	0	0	0.059174	0	0	0	0	0	0	0	0	0	0	0.11428	0	0	0	0.12296	0	0	0	0	0	0	0	0	0	0	0	0	0	0	0	0	0
0.943	0	0	0	0	0	0	0	0	0	0	0	0	0	0	0	0	0.057513	0	0	0	0	0	0	0	0	0	0	0.11667	0	0	0	0.12177	0	0	0	0	0	0	0	0	0	0	0	0	0	0	0	0	0
0.944	0	0	0	0	0	0	0	0	0	0	0	0	0	0	0	0	0.055665	0	0	0	0	0	0	0	0	0	0	0.11907	0	0	0	0.12057	0	0	0	0	0	0	0	0	0	0	0	0	0	0	0	0	0
0.945	0	0	0	0	0	0	0	0	0	0	0	0	0	0	0	0	0.053817	0	0	0	0	0	0	0	0	0	0	0.12119	0	0	0	0.11937	0	0	0	0	0	0	0	0	0	0	0	0	0	0	0	0	0
0.946	0	0	0	0	0	0	0	0	0	0	0	0	0	0	0	0	0.051969	0	0	0	0	0	0	0	0	0	0	0.12332	0	0	0	0.11817	0	0	0	0	0	0	0	0	0	0	0	0	0	0	0	0	0
0.947	0	0	0	0	0	0	0	0	0	0	0	0	0	0	0	0	0.050121	0	0	0	0	0	0	0	0	0	0	0.12544	0	0	0	0.11702	0	0	0	0	0	0	0	0	0	0	0	0	0	0	0	0	0
0.948	0	0	0	0	0	0	0	0	0	0	0	0	0	0	0	0	0.048272	0	0	0	0	0	0	0	0	0	0	0.12757	0	0	0	0.11586	0	0	0	0	0	0	0	0	0	0	0	0	0	0	0	0	0
0.949	0	0	0	0	0	0	0	0	0	0	0	0	0	0	0	0	0.046252	0	0	0	0	0	0	0	0	0	0	0.12969	0	0	0	0.1147	0	0	0	0	0	0	0	0	0	0	0	0	0	0	0	0	0
0.95	0	0	0	0	0	0	0	0	0	0	0	0	0	0	0	0	0.044231	0	0	0	0	0	0	0	0	0	0	0.13151	0	0	0	0.11355	0	0	0	0	0	0	0	0	0	0	0	0	0	0	0	0	0
0.951	0	0	0	0	0	0	0	0	0	0	0	0	0	0	0	0	0.04221	0	0	0	0	0	0	0	0	0	0	0.13333	0	0	0	0.11239	0	0	0	0	0	0	0	0	0	0	0	0	0	0	0	0	0
0.952	0	0	0	0	0	0	0	0	0	0	0	0	0	0	0	0	0.04019	0	0	0	0	0	0	0	0	0	0	0.13515	0	0	0	0.11128	0	0	0	0	0	0	0	0	0	0	0	0	0	0	0	0	0
0.953	0	0	0	0	0	0	0	0	0	0	0	0	0	0	0	0	0.038169	0	0	0	0	0	0	0	0	0	0	0.13697	0	0	0	0.11018	0	0	0	0	0	0	0	0	0	0	0	0	0	0	0	0	0
0.954	0	0	0	0	0	0	0	0	0	0	0	0	0	0	0	0	0.035998	0	0	0	0	0	0	0	0	0	0	0.13879	0	0	0	0.10907	0	0	0	0	0	0	0	0	0	0	0	0	0	0	0	0	0
0.955	0	0	0	0	0	0	0	0	0	0	0	0	0	0	0	0	0.033827	0	0	0	0	0	0	0	0	0	0	0.14028	0	0	0	0.10797	0	0	0	0	0	0	0	0	0	0	0	0	0	0	0	0	0
0.956	0	0	0	0	0	0	0	0	0	0	0	0	0	0	0	0	0.031656	0	0	0	0	0	0	0	0	0	0	0.14176	0	0	0	0.10686	0	0	0	0	0	0	0	0	0	0	0	0	0	0	0	0	0
0.957	0	0	0	0	0	0	0	0	0	0	0	0	0	0	0	0	0.029485	0	0	0	0	0	0	0	0	0	0	0.14325	0	0	0	0.10582	0	0	0	0	0	0	0	0	0	0	0	0	0	0	0	0	0
0.958	0	0	0	0	0	0	0	0	0	0	0	0	0	0	0	0	0.027314	0	0	0	0	0	0	0	0	0	0	0.14473	0	0	0	0.10477	0	0	0	0	0	0	0	0	0	0	0	0	0	0	0	0	0
0.959	0	0	0	0	0	0	0	0	0	0	0	0	0	0	0	0	0.02502	0	0	0	0	0	0	0	0	0	0	0.14622	0	0	0	0.10373	0	0	0	0	0	0	0	0	0	0	0	0	0	0	0	0	0
0.96	0	0	0	0	0	0	0	0	0	0	0	0	0	0	0	0	0.022726	0	0	0	0	0	0	0	0	0	0	0.14734	0	0	0	0.10268	0	0	0	0	0	0	0	0	0	0	0	0	0	0	0	0	0
0.961	0	0	0	0	0	0	0	0	0	0	0	0	0	0	0	0	0.020433	0	0	0	0	0	0	0	0	0	0	0.14847	0	0	0	0.10164	0	0	0	0	0	0	0	0	0	0	0	0	0	0	0	0	0
0.962	0	0	0	0	0	0	0	0	0	0	0	0	0	0	0	0	0.018139	0	0	0	0	0	0	0	0	0	0	0.14959	0	0	0	0.10066	0	0	0	0	0	0	0	0	0	0	0	0	0	0	0	0	0
0.963	0	0	0	0	0	0	0	0	0	0	0	0	0	0	0	0	0.015846	0	0	0	0	0	0	0	0	0	0	0.15072	0	0	0	0.099676	0	0	0	0	0	0	0	0	0	0	0	0	0	0	0	0	0
0.964	0	0	0	0	0	0	0	0	0	0	0	0	0	0	0	0	0.013463	0	0	0	0	0	0	0	0	0	0	0.15184	0	0	0	0.098696	0	0	0	0	0	0	0	0	0	0	0	0	0	0	0	0	0
0.965	0	0	0	0	0	0	0	0	0	0	0	0	0	0	0	0	0.01108	0	0	0	0	0	0	0	0	0	0	0.15259	0	0	0	0.097716	0	0	0	0	0	0	0	0	0	0	0	0	0	0	0	0	0
0.966	0	0	0	0	0	0	0	0	0	0	0	0	0	0	0	0	0.0086973	0	0	0	0	0	0	0	0	0	0	0.15334	0	0	0	0.096735	0	0	0	0	0	0	0	0	0	0	0	0	0	0	0	0	0
0.967	0	0	0	0	0	0	0	0	0	0	0	0	0	0	0	0	0.0063144	0	0	0	0	0	0	0	0	0	0	0.15409	0	0	0	0.095824	0	0	0	0	0	0	0	0	0	0	0	0	0	0	0	0	0
0.968	0	0	0	0	0	0	0	0	0	0	0	0	0	0	0	0	0.0039315	0	0	0	0	0	0	0	0	0	0	0.15484	0	0	0	0.094913	0	0	0	0	0	0	0	0	0	0	0	0	0	0	0	0	0
0.969	0	0	0	0	0	0	0	0	0	0	0	0	0	0	0	0	0.0014956	0	0	0	0	0	0	0	0	0	0	0.15559	0	0	0	0.094002	0	0	0	0	0	0	0	0	0	0	0	0	0	0	0	0	0
0.97	0	0	0	0	0	0	0	0	0	0	0	0	0	0	0	0	0.00094027	0	0	0	0	0	0	0	0	0	0	0.15596	0	0	0	0.093091	0	0	0	0	0	0	0	0	0	0	0	0	0	0	0	0	0
0.971	0	0	0	0	0	0	0	0	0	0	0	0	0	0	0	0	0.0033762	0	0	0	0	0	0	0	0	0	0	0.15633	0	0	0	0.09218	0	0	0	0	0	0	0	0	0	0	0	0	0	0	0	0	0
0.972	0	0	0	0	0	0	0	0	0	0	0	0	0	0	0	0	0.005812	0	0	0	0	0	0	0	0	0	0	0.1567	0	0	0	0.091339	0	0	0	0	0	0	0	0	0	0	0	0	0	0	0	0	0
0.973	0	0	0	0	0	0	0	0	0	0	0	0	0	0	0	0	0.0082479	0	0	0	0	0	0	0	0	0	0	0.15707	0	0	0	0.090498	0	0	0	0	0	0	0	0	0	0	0	0	0	0	0	0	0
0.974	0	0	0	0	0	0	0	0	0	0	0	0	0	0	0	0	0.010699	0	0	0	0	0	0	0	0	0	0	0.15744	0	0	0	0.089656	0	0	0	0	0	0	0	0	0	0	0	0	0	0	0	0	0
0.975	0	0	0	0	0	0	0	0	0	0	0	0	0	0	0	0	0.013149	0	0	0	0	0	0	0	0	0	0	0.15743	0	0	0	0.088815	0	0	0	0	0	0	0	0	0	0	0	0	0	0	0	0	0
0.976	0	0	0	0	0	0	0	0	0	0	0	0	0	0	0	0	0.0156	0	0	0	0	0	0	0	0	0	0	0.15742	0	0	0	0.087974	0	0	0	0	0	0	0	0	0	0	0	0	0	0	0	0	0
0.977	0	0	0	0	0	0	0	0	0	0	0	0	0	0	0	0	0.018051	0	0	0	0	0	0	0	0	0	0	0.15742	0	0	0	0.087201	0	0	0	0	0	0	0	0	0	0	0	0	0	0	0	0	0
0.978	0	0	0	0	0	0	0	0	0	0	0	0	0	0	0	0	0.020502	0	0	0	0	0	0	0	0	0	0	0.15741	0	0	0	0.086429	0	0	0	0	0	0	0	0	0	0	0	0	0	0	0	0	0
0.979	0	0	0	0	0	0	0	0	0	0	0	0	0	0	0	0	0.022929	0	0	0	0	0	0	0	0	0	0	0.1574	0	0	0	0.085656	0	0	0	0	0	0	0	0	0	0	0	0	0	0	0	0	0
0.98	0	0	0	0	0	0	0	0	0	0	0	0	0	0	0	0	0.025357	0	0	0	0	0	0	0	0	0	0	0.15703	0	0	0	0.084883	0	0	0	0	0	0	0	0	0	0	0	0	0	0	0	0	0
0.981	0	0	0	0	0	0	0	0	0	0	0	0	0	0	0	0	0.027784	0	0	0	0	0	0	0	0	0	0	0.15665	0	0	0	0.084111	0	0	0	0	0	0	0	0	0	0	0	0	0	0	0	0	0
0.982	0	0	0	0	0	0	0	0	0	0	0	0	0	0	0	0	0.030212	0	0	0	0	0	0	0	0	0	0	0.15628	0	0	0	0.083403	0	0	0	0	0	0	0	0	0	0	0	0	0	0	0	0	0
0.983	0	0	0	0	0	0	0	0	0	0	0	0	0	0	0	0	0.032639	0	0	0	0	0	0	0	0	0	0	0.15591	0	0	0	0.082696	0	0	0	0	0	0	0	0	0	0	0	0	0	0	0	0	0
0.984	0	0	0	0	0	0	0	0	0	0	0	0	0	0	0	0	0.035008	0	0	0	0	0	0	0	0	0	0	0.15554	0	0	0	0.081988	0	0	0	0	0	0	0	0	0	0	0	0	0	0	0	0	0
0.985	0	0	0	0	0	0	0	0	0	0	0	0	0	0	0	0	0.037376	0	0	0	0	0	0	0	0	0	0	0.15482	0	0	0	0.08128	0	0	0	0	0	0	0	0	0	0	0	0	0	0	0	0	0
0.986	0	0	0	0	0	0	0	0	0	0	0	0	0	0	0	0	0.039744	0	0	0	0	0	0	0	0	0	0	0.1541	0	0	0	0.080573	0	0	0	0	0	0	0	0	0	0	0	0	0	0	0	0	0
0.987	0	0	0	0	0	0	0	0	0	0	0	0	0	0	0	0	0.042112	0	0	0	0	0	0	0	0	0	0	0.15339	0	0	0	0.079925	0	0	0	0	0	0	0	0	0	0	0	0	0	0	0	0	0
0.988	0	0	0	0	0	0	0	0	0	0	0	0	0	0	0	0	0.044481	0	0	0	0	0	0	0	0	0	0	0.15267	0	0	0	0.079277	0	0	0	0	0	0	0	0	0	0	0	0	0	0	0	0	0
0.989	0	0	0	0	0	0	0	0	0	0	0	0	0	0	0	0	0.046757	0	0	0	0	0	0	0	0	0	0	0.15196	0	0	0	0.078629	0	0	0	0	0	0	0	0	0	0	0	0	0	0	0	0	0
0.99	0	0	0	0	0	0	0	0	0	0	0	0	0	0	0	0	0.049033	0	0	0	0	0	0	0	0	0	0	0.15093	0	0	0	0.077981	0	0	0	0	0	0	0	0	0	0	0	0	0	0	0	0	0
0.991	0	0	0	0	0	0	0	0	0	0	0	0	0	0	0	0	0.051309	0	0	0	0	0	0	0	0	0	0	0.14991	0	0	0	0.077333	0	0	0	0	0	0	0	0	0	0	0	0	0	0	0	0	0
0.992	0	0	0	0	0	0	0	0	0	0	0	0	0	0	0	0	0.053586	0	0	0	0	0	0	0	0	0	0	0.14888	0	0	0	0.076739	0	0	0	0	0	0	0	0	0	0	0	0	0	0	0	0	0
0.993	0	0	0	0	0	0	0	0	0	0	0	0	0	0	0	0	0.055862	0	0	0	0	0	0	0	0	0	0	0.14785	0	0	0	0.076144	0	0	0	0	0	0	0	0	0	0	0	0	0	0	0	0	0
0.994	0	0	0	0	0	0	0	0	0	0	0	0	0	0	0	0	0.058019	0	0	0	0	0	0	0	0	0	0	0.14682	0	0	0	0.075549	0	0	0	0	0	0	0	0	0	0	0	0	0	0	0	0	0
0.995	0	0	0	0	0	0	0	0	0	0	0	0	0	0	0	0	0.060176	0	0	0	0	0	0	0	0	0	0	0.14552	0	0	0	0.074955	0	0	0	0	0	0	0	0	0	0	0	0	0	0	0	0	0
0.996	0	0	0	0	0	0	0	0	0	0	0	0	0	0	0	0	0.062333	0	0	0	0	0	0	0	0	0	0	0.14422	0	0	0	0.07436	0	0	0	0	0	0	0	0	0	0	0	0	0	0	0	0	0
0.997	0	0	0	0	0	0	0	0	0	0	0	0	0	0	0	0	0.06449	0	0	0	0	0	0	0	0	0	0	0.14291	0	0	0	0.073811	0	0	0	0	0	0	0	0	0	0	0	0	0	0	0	0	0
0.998	0	0	0	0	0	0	0	0	0	0	0	0	0	0	0	0	0.066647	0	0	0	0	0	0	0	0	0	0	0.14161	0	0	0	0.073262	0	0	0	0	0	0	0	0	0	0	0	0	0	0	0	0	0
0.999	0	0	0	0	0	0	0	0	0	0	0	0	0	0	0	0	0.068663	0	0	0	0	0	0	0	0	0	0	0.14031	0	0	0	0.072713	0	0	0	0	0	0	0	0	0	0	0	0	0	0	0	0	0
1	0	0	0	0	0	0	0	0	0	0	0	0	0	0	0	0	0.070679	0	0	0	0	0	0	0	0	0	0	0.13877	0	0	0	0.072164	0	0	0	0	0	0	0	0	0	0	0	0	0	0	0	0	0
1.001	0	0	0	0	0	0	0	0	0	0	0	0	0	0	0	0	0.072696	0	0	0	0	0	0	0	0	0	0	0.13723	0	0	0	0.071615	0	0	0	0	0	0	0	0	0	0	0	0	0	0	0	0	0
1.002	0	0	0	0	0	0	0	0	0	0	0	0	0	0	0	0	0.074712	0	0	0	0	0	0	0	0	0	0	0.13569	0	0	0	0.071104	0	0	0	0	0	0	0	0	0	0	0	0	0	0	0	0	0
1.003	0	0	0	0	0	0	0	0	0	0	0	0	0	0	0	0	0.076728	0	0	0	0	0	0	0	0	0	0	0.13415	0	0	0	0.070593	0	0	0	0	0	0	0	0	0	0	0	0	0	0	0	0	0
1.004	0	0	0	0	0	0	0	0	0	0	0	0	0	0	0	0	0.07859	0	0	0	0	0	0	0	0	0	0	0.13261	0	0	0	0.070082	0	0	0	0	0	0	0	0	0	0	0	0	0	0	0	0	0
1.005	0	0	0	0	0	0	0	0	0	0	0	0	0	0	0	0	0.080451	0	0	0	0	0	0	0	0	0	0	0.13088	0	0	0	0.069571	0	0	0	0	0	0	0	0	0	0	0	0	0	0	0	0	0
1.006	0	0	0	0	0	0	0	0	0	0	0	0	0	0	0	0	0.082312	0	0	0	0	0	0	0	0	0	0	0.12915	0	0	0	0.06906	0	0	0	0	0	0	0	0	0	0	0	0	0	0	0	0	0
1.007	0	0	0	0	0	0	0	0	0	0	0	0	0	0	0	0	0.084173	0	0	0	0	0	0	0	0	0	0	0.12742	0	0	0	0.068579	0	0	0	0	0	0	0	0	0	0	0	0	0	0	0	0	0
1.008	0	0	0	0	0	0	0	0	0	0	0	0	0	0	0	0	0.086034	0	0	0	0	0	0	0	0	0	0	0.12568	0	0	0	0.068098	0	0	0	0	0	0	0	0	0	0	0	0	0	0	0	0	0
1.009	0	0	0	0	0	0	0	0	0	0	0	0	0	0	0	0	0.087733	0	0	0	0	0	0	0	0	0	0	0.12395	0	0	0	0.067617	0	0	0	0	0	0	0	0	0	0	0	0	0	0	0	0	0
1.01	0	0	0	0	0	0	0	0	0	0	0	0	0	0	0	0	0.089432	0	0	0	0	0	0	0	0	0	0	0.12207	0	0	0	0.067137	0	0	0	0	0	0	0	0	0	0	0	0	0	0	0	0	0
1.011	0	0	0	0	0	0	0	0	0	0	0	0	0	0	0	0	0.09113	0	0	0	0	0	0	0	0	0	0	0.12019	0	0	0	0.066656	0	0	0	0	0	0	0	0	0	0	0	0	0	0	0	0	0
1.012	0	0	0	0	0	0	0	0	0	0	0	0	0	0	0	0	0.092829	0	0	0	0	0	0	0	0	0	0	0.11831	0	0	0	0.066198	0	0	0	0	0	0	0	0	0	0	0	0	0	0	0	0	0
1.013	0	0	0	0	0	0	0	0	0	0	0	0	0	0	0	0	0.094527	0	0	0	0	0	0	0	0	0	0	0.11642	0	0	0	0.06574	0	0	0	0	0	0	0	0	0	0	0	0	0	0	0	0	0
1.014	0	0	0	0	0	0	0	0	0	0	0	0	0	0	0	0	0.096062	0	0	0	0	0	0	0	0	0	0	0.11454	0	0	0	0.065282	0	0	0	0	0	0	0	0	0	0	0	0	0	0	0	0	0
1.015	0	0	0	0	0	0	0	0	0	0	0	0	0	0	0	0	0.097596	0	0	0	0	0	0	0	0	0	0	0.11255	0	0	0	0.064824	0	0	0	0	0	0	0	0	0	0	0	0	0	0	0	0	0
1.016	0	0	0	0	0	0	0	0	0	0	0	0	0	0	0	0	0.099131	0	0	0	0	0	0	0	0	0	0	0.11056	0	0	0	0.064366	0	0	0	0	0	0	0	0	0	0	0	0	0	0	0	0	0
1.017	0	0	0	0	0	0	0	0	0	0	0	0	0	0	0	0	0.10067	0	0	0	0	0	0	0	0	0	0	0.10857	0	0	0	0.063925	0	0	0	0	0	0	0	0	0	0	0	0	0	0	0	0	0
1.018	0	0	0	0	0	0	0	0	0	0	0	0	0	0	0	0	0.1022	0	0	0	0	0	0	0	0	0	0	0.10658	0	0	0	0.063484	0	0	0	0	0	0	0	0	0	0	0	0	0	0	0	0	0
1.019	0	0	0	0	0	0	0	0	0	0	0	0	0	0	0	0	0.10358	0	0	0	0	0	0	0	0	0	0	0.10459	0	0	0	0.063042	0	0	0	0	0	0	0	0	0	0	0	0	0	0	0	0	0
1.02	0	0	0	0	0	0	0	0	0	0	0	0	0	0	0	0	0.10495	0	0	0	0	0	0	0	0	0	0	0.10253	0	0	0	0.062601	0	0	0	0	0	0	0	0	0	0	0	0	0	0	0	0	0
1.021	0	0	0	0	0	0	0	0	0	0	0	0	0	0	0	0	0.10633	0	0	0	0	0	0	0	0	0	0	0.10047	0	0	0	0.06216	0	0	0	0	0	0	0	0	0	0	0	0	0	0	0	0	0
1.022	0	0	0	0	0	0	0	0	0	0	0	0	0	0	0	0	0.1077	0	0	0	0	0	0	0	0	0	0	0.098416	0	0	0	0.06173	0	0	0	0	0	0	0	0	0	0	0	0	0	0	0	0	0
1.023	0	0	0	0	0	0	0	0	0	0	0	0	0	0	0	0	0.10908	0	0	0	0	0	0	0	0	0	0	0.096357	0	0	0	0.0613	0	0	0	0	0	0	0	0	0	0	0	0	0	0	0	0	0
1.024	0	0	0	0	0	0	0	0	0	0	0	0	0	0	0	0	0.1103	0	0	0	0	0	0	0	0	0	0	0.094299	0	0	0	0.06087	0	0	0	0	0	0	0	0	0	0	0	0	0	0	0	0	0
1.025	0	0	0	0	0	0	0	0	0	0	0	0	0	0	0	0	0.11153	0	0	0	0	0	0	0	0	0	0	0.092206	0	0	0	0.06044	0	0	0	0	0	0	0	0	0	0	0	0	0	0	0	0	0
1.026	0	0	0	0	0	0	0	0	0	0	0	0	0	0	0	0	0.11275	0	0	0	0	0	0	0	0	0	0	0.090114	0	0	0	0.06001	0	0	0	0	0	0	0	0	0	0	0	0	0	0	0	0	0
1.027	0	0	0	0	0	0	0	0	0	0	0	0	0	0	0	0	0.11398	0	0	0	0	0	0	0	0	0	0	0.088022	0	0	0	0.059587	0	0	0	0	0	0	0	0	0	0	0	0	0	0	0	0	0
1.028	0	0	0	0	0	0	0	0	0	0	0	0	0	0	0	0	0.1152	0	0	0	0	0	0	0	0	0	0	0.08593	0	0	0	0.059164	0	0	0	0	0	0	0	0	0	0	0	0	0	0	0	0	0
1.029	0	0	0	0	0	0	0	0	0	0	0	0	0	0	0	0	0.11629	0	0	0	0	0	0	0	0	0	0	0.083838	0	0	0	0.058741	0	0	0	0	0	0	0	0	0	0	0	0	0	0	0	0	0
1.03	0	0	0	0	0	0	0	0	0	0	0	0	0	0	0	0	0.11738	0	0	0	0	0	0	0	0	0	0	0.081744	0	0	0	0.058318	0	0	0	0	0	0	0	0	0	0	0	0	0	0	0	0	0
1.031	0	0	0	0	0	0	0	0	0	0	0	0	0	0	0	0	0.11846	0	0	0	0	0	0	0	0	0	0	0.07965	0	0	0	0.057896	0	0	0	0	0	0	0	0	0	0	0	0	0	0	0	0	0
1.032	0	0	0	0	0	0	0	0	0	0	0	0	0	0	0	0	0.11955	0	0	0	0	0	0	0	0	0	0	0.077557	0	0	0	0.057477	0	0	0	0	0	0	0	0	0	0	0	0	0	0	0	0	0
1.033	0	0	0	0	0	0	0	0	0	0	0	0	0	0	0	0	0.12064	0	0	0	0	0	0	0	0	0	0	0.075463	0	0	0	0.057058	0	0	0	0	0	0	0	0	0	0	0	0	0	0	0	0	0
1.034	0	0	0	0	0	0	0	0	0	0	0	0	0	0	0	0	0.1216	0	0	0	0	0	0	0	0	0	0	0.073369	0	0	0	0.056639	0	0	0	0	0	0	0	0	0	0	0	0	0	0	0	0	0
1.035	0	0	0	0	0	0	0	0	0	0	0	0	0	0	0	0	0.12257	0	0	0	0	0	0	0	0	0	0	0.0713	0	0	0	0.056221	0	0	0	0	0	0	0	0	0	0	0	0	0	0	0	0	0
1.036	0	0	0	0	0	0	0	0	0	0	0	0	0	0	0	0	0.12353	0	0	0	0	0	0	0	0	0	0	0.069231	0	0	0	0.055802	0	0	0	0	0	0	0	0	0	0	0	0	0	0	0	0	0
1.037	0	0	0	0	0	0	0	0	0	0	0	0	0	0	0	0	0.1245	0	0	0	0	0	0	0	0	0	0	0.067163	0	0	0	0.055385	0	0	0	0	0	0	0	0	0	0	0	0	0	0	0	0	0
1.038	0	0	0	0	0	0	0	0	0	0	0	0	0	0	0	0	0.12546	0	0	0	0	0	0	0	0	0	0	0.065094	0	0	0	0.054968	0	0	0	0	0	0	0	0	0	0	0	0	0	0	0	0	0
1.039	0	0	0	0	0	0	0	0	0	0	0	0	0	0	0	0	0.12632	0	0	0	0	0	0	0	0	0	0	0.063025	0	0	0	0.054551	0	0	0	0	0	0	0	0	0	0	0	0	0	0	0	0	0
1.04	0	0	0	0	0	0	0	0	0	0	0	0	0	0	0	0	0.12718	0	0	0	0	0	0	0	0	0	0	0.061004	0	0	0	0.054135	0	0	0	0	0	0	0	0	0	0	0	0	0	0	0	0	0
1.041	0	0	0	0	0	0	0	0	0	0	0	0	0	0	0	0	0.12804	0	0	0	0	0	0	0	0	0	0	0.058983	0	0	0	0.053718	0	0	0	0	0	0	0	0	0	0	0	0	0	0	0	0	0
1.042	0	0	0	0	0	0	0	0	0	0	0	0	0	0	0	0	0.1289	0	0	0	0	0	0	0	0	0	0	0.056962	0	0	0	0.053302	0	0	0	0	0	0	0	0	0	0	0	0	0	0	0	0	0
1.043	0	0	0	0	0	0	0	0	0	0	0	0	0	0	0	0	0.12976	0	0	0	0	0	0	0	0	0	0	0.054941	0	0	0	0.052885	0	0	0	0	0	0	0	0	0	0	0	0	0	0	0	0	0
1.044	0	0	0	0	0	0	0	0	0	0	0	0	0	0	0	0	0.13053	0	0	0	0	0	0	0	0	0	0	0.05292	0	0	0	0.052469	0	0	0	0	0	0	0	0	0	0	0	0	0	0	0	0	0
1.045	0	0	0	0	0	0	0	0	0	0	0	0	0	0	0	0	0.13131	0	0	0	0	0	0	0	0	0	0	0.050965	0	0	0	0.052053	0	0	0	0	0	0	0	0	0	0	0	0	0	0	0	0	0
1.046	0	0	0	0	0	0	0	0	0	0	0	0	0	0	0	0	0.13208	0	0	0	0	0	0	0	0	0	0	0.04901	0	0	0	0.051637	0	0	0	0	0	0	0	0	0	0	0	0	0	0	0	0	0
1.047	0	0	0	0	0	0	0	0	0	0	0	0	0	0	0	0	0.13285	0	0	0	0	0	0	0	0	0	0	0.047055	0	0	0	0.05122	0	0	0	0	0	0	0	0	0	0	0	0	0	0	0	0	0
1.048	0	0	0	0	0	0	0	0	0	0	0	0	0	0	0	0	0.13362	0	0	0	0	0	0	0	0	0	0	0.0451	0	0	0	0.050804	0	0	0	0	0	0	0	0	0	0	0	0	0	0	0	0	0
1.049	0	0	0	0	0	0	0	0	0	0	0	0	0	0	0	0	0.13433	0	0	0	0	0	0	0	0	0	0	0.043144	0	0	0	0.050387	0	0	0	0	0	0	0	0	0	0	0	0	0	0	0	0	0
1.05	0	0	0	0	0	0	0	0	0	0	0	0	0	0	0	0	0.13503	0	0	0	0	0	0	0	0	0	0	0.04127	0	0	0	0.049971	0	0	0	0	0	0	0	0	0	0	0	0	0	0	0	0	0
1.051	0	0	0	0	0	0	0	0	0	0	0	0	0	0	0	0	0.13574	0	0	0	0	0	0	0	0	0	0	0.039395	0	0	0	0.049555	0	0	0	0	0	0	0	0	0	0	0	0	0	0	0	0	0
1.052	0	0	0	0	0	0	0	0	0	0	0	0	0	0	0	0	0.13644	0	0	0	0	0	0	0	0	0	0	0.03752	0	0	0	0.049137	0	0	0	0	0	0	0	0	0	0	0	0	0	0	0	0	0
1.053	0	0	0	0	0	0	0	0	0	0	0	0	0	0	0	0	0.13715	0	0	0	0	0	0	0	0	0	0	0.035645	0	0	0	0.04872	0	0	0	0	0	0	0	0	0	0	0	0	0	0	0	0	0
1.054	0	0	0	0	0	0	0	0	0	0	0	0	0	0	0	0	0.13781	0	0	0	0	0	0	0	0	0	0	0.03377	0	0	0	0.048303	0	0	0	0	0	0	0	0	0	0	0	0	0	0	0	0	0
1.055	0	0	0	0	0	0	0	0	0	0	0	0	0	0	0	0	0.13846	0	0	0	0	0	0	0	0	0	0	0.031986	0	0	0	0.047885	0	0	0	0	0	0	0	0	0	0	0	0	0	0	0	0	0
1.056	0	0	0	0	0	0	0	0	0	0	0	0	0	0	0	0	0.13912	0	0	0	0	0	0	0	0	0	0	0.030201	0	0	0	0.047468	0	0	0	0	0	0	0	0	0	0	0	0	0	0	0	0	0
1.057	0	0	0	0	0	0	0	0	0	0	0	0	0	0	0	0	0.13978	0	0	0	0	0	0	0	0	0	0	0.028417	0	0	0	0.047049	0	0	0	0	0	0	0	0	0	0	0	0	0	0	0	0	0
1.058	0	0	0	0	0	0	0	0	0	0	0	0	0	0	0	0	0.14044	0	0	0	0	0	0	0	0	0	0	0.026633	0	0	0	0.04663	0	0	0	0	0	0	0	0	0	0	0	0	0	0	0	0	0
1.059	0	0	0	0	0	0	0	0	0	0	0	0	0	0	0	0	0.14107	0	0	0	0	0	0	0	0	0	0	0.024849	0	0	0	0.046212	0	0	0	0	0	0	0	0	0	0	0	0	0	0	0	0	0
1.06	0	0	0	0	0	0	0	0	0	0	0	0	0	0	0	0	0.1417	0	0	0	0	0	0	0	0	0	0	0.023162	0	0	0	0.045793	0	0	0	0	0	0	0	0	0	0	0	0	0	0	0	0	0
1.061	0	0	0	0	0	0	0	0	0	0	0	0	0	0	0	0	0.14233	0	0	0	0	0	0	0	0	0	0	0.021476	0	0	0	0.045374	0	0	0	0	0	0	0	0	0	0	0	0	0	0	0	0	0
1.062	0	0	0	0	0	0	0	0	0	0	0	0	0	0	0	0	0.14296	0	0	0	0	0	0	0	0	0	0	0.01979	0	0	0	0.044953	0	0	0	0	0	0	0	0	0	0	0	0	0	0	0	0	0
1.063	0	0	0	0	0	0	0	0	0	0	0	0	0	0	0	0	0.1436	0	0	0	0	0	0	0	0	0	0	0.018103	0	0	0	0.044532	0	0	0	0	0	0	0	0	0	0	0	0	0	0	0	0	0
1.064	0	0	0	0	0	0	0	0	0	0	0	0	0	0	0	0	0.14423	0	0	0	0	0	0	0	0	0	0	0.016417	0	0	0	0.044111	0	0	0	0	0	0	0	0	0	0	0	0	0	0	0	0	0
1.065	0	0	0	0	0	0	0	0	0	0	0	0	0	0	0	0	0.14486	0	0	0	0	0	0	0	0	0	0	0.014832	0	0	0	0.04369	0	0	0	0	0	0	0	0	0	0	0	0	0	0	0	0	0
1.066	0	0	0	0	0	0	0	0	0	0	0	0	0	0	0	0	0.14549	0	0	0	0	0	0	0	0	0	0	0.013248	0	0	0	0.043269	0	0	0	0	0	0	0	0	0	0	0	0	0	0	0	0	0
1.067	0	0	0	0	0	0	0	0	0	0	0	0	0	0	0	0	0.14612	0	0	0	0	0	0	0	0	0	0	0.011663	0	0	0	0.042846	0	0	0	0	0	0	0	0	0	0	0	0	0	0	0	0	0
1.068	0	0	0	0	0	0	0	0	0	0	0	0	0	0	0	0	0.14675	0	0	0	0	0	0	0	0	0	0	0.010079	0	0	0	0.042422	0	0	0	0	0	0	0	0	0	0	0	0	0	0	0	0	0
1.069	0	0	0	0	0	0	0	0	0	0	0	0	0	0	0	0	0.14741	0	0	0	0	0	0	0	0	0	0	0.008494	0	0	0	0.041998	0	0	0	0	0	0	0	0	0	0	0	0	0	0	0	0	0
1.07	0	0	0	0	0	0	0	0	0	0	0	0	0	0	0	0	0.14807	0	0	0	0	0	0	0	0	0	0	0.0070125	0	0	0	0.041574	0	0	0	0	0	0	0	0	0	0	0	0	0	0	0	0	0
1.071	0	0	0	0	0	0	0	0	0	0	0	0	0	0	0	0	0.14873	0	0	0	0	0	0	0	0	0	0	0.005531	0	0	0	0.04115	0	0	0	0	0	0	0	0	0	0	0	0	0	0	0	0	0
1.072	0	0	0	0	0	0	0	0	0	0	0	0	0	0	0	0	0.14939	0	0	0	0	0	0	0	0	0	0	0.0040495	0	0	0	0.040722	0	0	0	0	0	0	0	0	0	0	0	0	0	0	0	0	0
1.073	0	0	0	0	0	0	0	0	0	0	0	0	0	0	0	0	0.15005	0	0	0	0	0	0	0	0	0	0	0.002568	0	0	0	0.040294	0	0	0	0	0	0	0	0	0	0	0	0	0	0	0	0	0
1.074	0	0	0	0	0	0	0	0	0	0	0	0	0	0	0	0	0.15076	0	0	0	0	0	0	0	0	0	0	0.0010865	0	0	0	0.039866	0	0	0	0	0	0	0	0	0	0	0	0	0	0	0	0	0
1.075	0	0	0	0	0	0	0	0	0	0	0	0	0	0	0	0	0.15148	0	0	0	0	0	0	0	0	0	0	0.00029332	0	0	0	0.039439	0	0	0	0	0	0	0	0	0	0	0	0	0	0	0	0	0
1.076	0	0	0	0	0	0	0	0	0	0	0	0	0	0	0	0	0.15219	0	0	0	0	0	0	0	0	0	0	0.0016731	0	0	0	0.039011	0	0	0	0	0	0	0	0	0	0	0	0	0	0	0	0	0
1.077	0	0	0	0	0	0	0	0	0	0	0	0	0	0	0	0	0.15291	0	0	0	0	0	0	0	0	0	0	0.003053	0	0	0	0.038578	0	0	0	0	0	0	0	0	0	0	0	0	0	0	0	0	0
1.078	0	0	0	0	0	0	0	0	0	0	0	0	0	0	0	0	0.15362	0	0	0	0	0	0	0	0	0	0	0.0044328	0	0	0	0.038145	0	0	0	0	0	0	0	0	0	0	0	0	0	0	0	0	0
1.079	0	0	0	0	0	0	0	0	0	0	0	0	0	0	0	0	0.15443	0	0	0	0	0	0	0	0	0	0	0.0058126	0	0	0	0.037712	0	0	0	0	0	0	0	0	0	0	0	0	0	0	0	0	0
1.08	0	0	0	0	0	0	0	0	0	0	0	0	0	0	0	0	0.15524	0	0	0	0	0	0	0	0	0	0	0.0070944	0	0	0	0.037279	0	0	0	0	0	0	0	0	0	0	0	0	0	0	0	0	0
1.081	0	0	0	0	0	0	0	0	0	0	0	0	0	0	0	0	0.15604	0	0	0	0	0	0	0	0	0	0	0.0083762	0	0	0	0.036846	0	0	0	0	0	0	0	0	0	0	0	0	0	0	0	0	0
1.082	0	0	0	0	0	0	0	0	0	0	0	0	0	0	0	0	0.15685	0	0	0	0	0	0	0	0	0	0	0.0096581	0	0	0	0.036407	0	0	0	0	0	0	0	0	0	0	0	0	0	0	0	0	0
1.083	0	0	0	0	0	0	0	0	0	0	0	0	0	0	0	0	0.15766	0	0	0	0	0	0	0	0	0	0	0.01094	0	0	0	0.035969	0	0	0	0	0	0	0	0	0	0	0	0	0	0	0	0	0
1.084	0	0	0	0	0	0	0	0	0	0	0	0	0	0	0	0	0.15859	0	0	0	0	0	0	0	0	0	0	0.012222	0	0	0	0.03553	0	0	0	0	0	0	0	0	0	0	0	0	0	0	0	0	0
1.085	0	0	0	0	0	0	0	0	0	0	0	0	0	0	0	0	0.15953	0	0	0	0	0	0	0	0	0	0	0.013411	0	0	0	0.035091	0	0	0	0	0	0	0	0	0	0	0	0	0	0	0	0	0
1.086	0	0	0	0	0	0	0	0	0	0	0	0	0	0	0	0	0.16046	0	0	0	0	0	0	0	0	0	0	0.014601	0	0	0	0.034652	0	0	0	0	0	0	0	0	0	0	0	0	0	0	0	0	0
1.087	0	0	0	0	0	0	0	0	0	0	0	0	0	0	0	0	0.1614	0	0	0	0	0	0	0	0	0	0	0.01579	0	0	0	0.034206	0	0	0	0	0	0	0	0	0	0	0	0	0	0	0	0	0
1.088	0	0	0	0	0	0	0	0	0	0	0	0	0	0	0	0	0.16233	0	0	0	0	0	0	0	0	0	0	0.01698	0	0	0	0.033761	0	0	0	0	0	0	0	0	0	0	0	0	0	0	0	0	0
1.089	0	0	0	0	0	0	0	0	0	0	0	0	0	0	0	0	0.16344	0	0	0	0	0	0	0	0	0	0	0.018169	0	0	0	0.033315	0	0	0	0	0	0	0	0	0	0	0	0	0	0	0	0	0
1.09	0	0	0	0	0	0	0	0	0	0	0	0	0	0	0	0	0.16454	0	0	0	0	0	0	0	0	0	0	0.019274	0	0	0	0.032869	0	0	0	0	0	0	0	0	0	0	0	0	0	0	0	0	0
1.091	0	0	0	0	0	0	0	0	0	0	0	0	0	0	0	0	0.16564	0	0	0	0	0	0	0	0	0	0	0.020378	0	0	0	0.032424	0	0	0	0	0	0	0	0	0	0	0	0	0	0	0	0	0
1.092	0	0	0	0	0	0	0	0	0	0	0	0	0	0	0	0	0.16675	0	0	0	0	0	0	0	0	0	0	0.021482	0	0	0	0.031971	0	0	0	0	0	0	0	0	0	0	0	0	0	0	0	0	0
1.093	0	0	0	0	0	0	0	0	0	0	0	0	0	0	0	0	0.16785	0	0	0	0	0	0	0	0	0	0	0.022587	0	0	0	0.031519	0	0	0	0	0	0	0	0	0	0	0	0	0	0	0	0	0
1.094	0	0	0	0	0	0	0	0	0	0	0	0	0	0	0	0	0.16917	0	0	0	0	0	0	0	0	0	0	0.023691	0	0	0	0.031066	0	0	0	0	0	0	0	0	0	0	0	0	0	0	0	0	0
1.095	0	0	0	0	0	0	0	0	0	0	0	0	0	0	0	0	0.17048	0	0	0	0	0	0	0	0	0	0	0.024719	0	0	0	0.030613	0	0	0	0	0	0	0	0	0	0	0	0	0	0	0	0	0
1.096	0	0	0	0	0	0	0	0	0	0	0	0	0	0	0	0	0.17179	0	0	0	0	0	0	0	0	0	0	0.025747	0	0	0	0.030161	0	0	0	0	0	0	0	0	0	0	0	0	0	0	0	0	0
1.097	0	0	0	0	0	0	0	0	0	0	0	0	0	0	0	0	0.17311	0	0	0	0	0	0	0	0	0	0	0.026774	0	0	0	0.029701	0	0	0	0	0	0	0	0	0	0	0	0	0	0	0	0	0
1.098	0	0	0	0	0	0	0	0	0	0	0	0	0	0	0	0	0.17442	0	0	0	0	0	0	0	0	0	0	0.027802	0	0	0	0.029242	0	0	0	0	0	0	0	0	0	0	0	0	0	0	0	0	0
1.099	0	0	0	0	0	0	0	0	0	0	0	0	0	0	0	0	0.17599	0	0	0	0	0	0	0	0	0	0	0.02883	0	0	0	0.028783	0	0	0	0	0	0	0	0	0	0	0	0	0	0	0	0	0
1.1	0	0	0	0	0	0	0	0	0	0	0	0	0	0	0	0	0.17755	0	0	0	0	0	0	0	0	0	0	0.029789	0	0	0	0.028323	0	0	0	0	0	0	0	0	0	0	0	0	0	0	0	0	0
1.101	0	0	0	0	0	0	0	0	0	0	0	0	0	0	0	0	0.17912	0	0	0	0	0	0	0	0	0	0	0.030749	0	0	0	0.027864	0	0	0	0	0	0	0	0	0	0	0	0	0	0	0	0	0
1.102	0	0	0	0	0	0	0	0	0	0	0	0	0	0	0	0	0.18069	0	0	0	0	0	0	0	0	0	0	0.031709	0	0	0	0.027399	0	0	0	0	0	0	0	0	0	0	0	0	0	0	0	0	0
1.103	0	0	0	0	0	0	0	0	0	0	0	0	0	0	0	0	0.18225	0	0	0	0	0	0	0	0	0	0	0.032669	0	0	0	0.026933	0	0	0	0	0	0	0	0	0	0	0	0	0	0	0	0	0
1.104	0	0	0	0	0	0	0	0	0	0	0	0	0	0	0	0	0.18411	0	0	0	0	0	0	0	0	0	0	0.033629	0	0	0	0.026468	0	0	0	0	0	0	0	0	0	0	0	0	0	0	0	0	0
1.105	0	0	0	0	0	0	0	0	0	0	0	0	0	0	0	0	0.18597	0	0	0	0	0	0	0	0	0	0	0.03453	0	0	0	0.026003	0	0	0	0	0	0	0	0	0	0	0	0	0	0	0	0	0
1.106	0	0	0	0	0	0	0	0	0	0	0	0	0	0	0	0	0.18783	0	0	0	0	0	0	0	0	0	0	0.035431	0	0	0	0.025538	0	0	0	0	0	0	0	0	0	0	0	0	0	0	0	0	0
1.107	0	0	0	0	0	0	0	0	0	0	0	0	0	0	0	0	0.18969	0	0	0	0	0	0	0	0	0	0	0.036332	0	0	0	0.025068	0	0	0	0	0	0	0	0	0	0	0	0	0	0	0	0	0
1.108	0	0	0	0	0	0	0	0	0	0	0	0	0	0	0	0	0.19155	0	0	0	0	0	0	0	0	0	0	0.037233	0	0	0	0.024598	0	0	0	0	0	0	0	0	0	0	0	0	0	0	0	0	0
1.109	0	0	0	0	0	0	0	0	0	0	0	0	0	0	0	0	0.19375	0	0	0	0	0	0	0	0	0	0	0.038134	0	0	0	0.024129	0	0	0	0	0	0	0	0	0	0	0	0	0	0	0	0	0
1.11	0	0	0	0	0	0	0	0	0	0	0	0	0	0	0	0	0.19594	0	0	0	0	0	0	0	0	0	0	0.038984	0	0	0	0.023659	0	0	0	0	0	0	0	0	0	0	0	0	0	0	0	0	0
1.111	0	0	0	0	0	0	0	0	0	0	0	0	0	0	0	0	0.19813	0	0	0	0	0	0	0	0	0	0	0.039835	0	0	0	0.02319	0	0	0	0	0	0	0	0	0	0	0	0	0	0	0	0	0
1.112	0	0	0	0	0	0	0	0	0	0	0	0	0	0	0	0	0.20033	0	0	0	0	0	0	0	0	0	0	0.040686	0	0	0	0.022718	0	0	0	0	0	0	0	0	0	0	0	0	0	0	0	0	0
1.113	0	0	0	0	0	0	0	0	0	0	0	0	0	0	0	0	0.20252	0	0	0	0	0	0	0	0	0	0	0.041536	0	0	0	0.022246	0	0	0	0	0	0	0	0	0	0	0	0	0	0	0	0	0
1.114	0	0	0	0	0	0	0	0	0	0	0	0	0	0	0	0	0.20508	0	0	0	0	0	0	0	0	0	0	0.042387	0	0	0	0.021775	0	0	0	0	0	0	0	0	0	0	0	0	0	0	0	0	0
1.115	0	0	0	0	0	0	0	0	0	0	0	0	0	0	0	0	0.20765	0	0	0	0	0	0	0	0	0	0	0.043195	0	0	0	0.021303	0	0	0	0	0	0	0	0	0	0	0	0	0	0	0	0	0
1.116	0	0	0	0	0	0	0	0	0	0	0	0	0	0	0	0	0.21021	0	0	0	0	0	0	0	0	0	0	0.044003	0	0	0	0.020832	0	0	0	0	0	0	0	0	0	0	0	0	0	0	0	0	0
1.117	0	0	0	0	0	0	0	0	0	0	0	0	0	0	0	0	0.21278	0	0	0	0	0	0	0	0	0	0	0.044811	0	0	0	0.020361	0	0	0	0	0	0	0	0	0	0	0	0	0	0	0	0	0
1.118	0	0	0	0	0	0	0	0	0	0	0	0	0	0	0	0	0.21534	0	0	0	0	0	0	0	0	0	0	0.045619	0	0	0	0.01989	0	0	0	0	0	0	0	0	0	0	0	0	0	0	0	0	0
1.119	0	0	0	0	0	0	0	0	0	0	0	0	0	0	0	0	0.21831	0	0	0	0	0	0	0	0	0	0	0.046428	0	0	0	0.019419	0	0	0	0	0	0	0	0	0	0	0	0	0	0	0	0	0
1.12	0	0	0	0	0	0	0	0	0	0	0	0	0	0	0	0	0.22128	0	0	0	0	0	0	0	0	0	0	0.0472	0	0	0	0.018948	0	0	0	0	0	0	0	0	0	0	0	0	0	0	0	0	0
1.121	0	0	0	0	0	0	0	0	0	0	0	0	0	0	0	0	0.22425	0	0	0	0	0	0	0	0	0	0	0.047972	0	0	0	0.018477	0	0	0	0	0	0	0	0	0	0	0	0	0	0	0	0	0
1.122	0	0	0	0	0	0	0	0	0	0	0	0	0	0	0	0	0.22722	0	0	0	0	0	0	0	0	0	0	0.048744	0	0	0	0.01801	0	0	0	0	0	0	0	0	0	0	0	0	0	0	0	0	0
1.123	0	0	0	0	0	0	0	0	0	0	0	0	0	0	0	0	0.23018	0	0	0	0	0	0	0	0	0	0	0.049517	0	0	0	0.017543	0	0	0	0	0	0	0	0	0	0	0	0	0	0	0	0	0
1.124	0	0	0	0	0	0	0	0	0	0	0	0	0	0	0	0	0.23359	0	0	0	0	0	0	0	0	0	0	0.050289	0	0	0	0.017076	0	0	0	0	0	0	0	0	0	0	0	0	0	0	0	0	0
1.125	0	0	0	0	0	0	0	0	0	0	0	0	0	0	0	0	0.23699	0	0	0	0	0	0	0	0	0	0	0.051031	0	0	0	0.016609	0	0	0	0	0	0	0	0	0	0	0	0	0	0	0	0	0
1.126	0	0	0	0	0	0	0	0	0	0	0	0	0	0	0	0	0.24039	0	0	0	0	0	0	0	0	0	0	0.051773	0	0	0	0.016142	0	0	0	0	0	0	0	0	0	0	0	0	0	0	0	0	0
1.127	0	0	0	0	0	0	0	0	0	0	0	0	0	0	0	0	0.24379	0	0	0	0	0	0	0	0	0	0	0.052516	0	0	0	0.015682	0	0	0	0	0	0	0	0	0	0	0	0	0	0	0	0	0
1.128	0	0	0	0	0	0	0	0	0	0	0	0	0	0	0	0	0.24719	0	0	0	0	0	0	0	0	0	0	0.053258	0	0	0	0.015222	0	0	0	0	0	0	0	0	0	0	0	0	0	0	0	0	0
1.129	0	0	0	0	0	0	0	0	0	0	0	0	0	0	0	0	0.25105	0	0	0	0	0	0	0	0	0	0	0.054	0	0	0	0.014762	0	0	0	0	0	0	0	0	0	0	0	0	0	0	0	0	0
1.13	0	0	0	0	0	0	0	0	0	0	0	0	0	0	0	0	0.25491	0	0	0	0	0	0	0	0	0	0	0.054717	0	0	0	0.014302	0	0	0	0	0	0	0	0	0	0	0	0	0	0	0	0	0
1.131	0	0	0	0	0	0	0	0	0	0	0	0	0	0	0	0	0.25877	0	0	0	0	0	0	0	0	0	0	0.055434	0	0	0	0.013843	0	0	0	0	0	0	0	0	0	0	0	0	0	0	0	0	0
1.132	0	0	0	0	0	0	0	0	0	0	0	0	0	0	0	0	0.26263	0	0	0	0	0	0	0	0	0	0	0.05615	0	0	0	0.013393	0	0	0	0	0	0	0	0	0	0	0	0	0	0	0	0	0
1.133	0	0	0	0	0	0	0	0	0	0	0	0	0	0	0	0	0.26649	0	0	0	0	0	0	0	0	0	0	0.056867	0	0	0	0.012944	0	0	0	0	0	0	0	0	0	0	0	0	0	0	0	0	0
1.134	0	0	0	0	0	0	0	0	0	0	0	0	0	0	0	0	0.27083	0	0	0	0	0	0	0	0	0	0	0.057584	0	0	0	0.012495	0	0	0	0	0	0	0	0	0	0	0	0	0	0	0	0	0
1.135	0	0	0	0	0	0	0	0	0	0	0	0	0	0	0	0	0.27517	0	0	0	0	0	0	0	0	0	0	0.058279	0	0	0	0.012046	0	0	0	0	0	0	0	0	0	0	0	0	0	0	0	0	0
1.136	0	0	0	0	0	0	0	0	0	0	0	0	0	0	0	0	0.2795	0	0	0	0	0	0	0	0	0	0	0.058975	0	0	0	0.011597	0	0	0	0	0	0	0	0	0	0	0	0	0	0	0	0	0
1.137	0	0	0	0	0	0	0	0	0	0	0	0	0	0	0	0	0.28384	0	0	0	0	0	0	0	0	0	0	0.05967	0	0	0	0.011161	0	0	0	0	0	0	0	0	0	0	0	0	0	0	0	0	0
1.138	0	0	0	0	0	0	0	0	0	0	0	0	0	0	0	0	0.28818	0	0	0	0	0	0	0	0	0	0	0.060365	0	0	0	0.010726	0	0	0	0	0	0	0	0	0	0	0	0	0	0	0	0	0
1.139	0	0	0	0	0	0	0	0	0	0	0	0	0	0	0	0	0.293	0	0	0	0	0	0	0	0	0	0	0.061061	0	0	0	0.01029	0	0	0	0	0	0	0	0	0	0	0	0	0	0	0	0	0
1.14	0	0	0	0	0	0	0	0	0	0	0	0	0	0	0	0	0.29783	0	0	0	0	0	0	0	0	0	0	0.061738	0	0	0	0.009855	0	0	0	0	0	0	0	0	0	0	0	0	0	0	0	0	0
1.141	0	0	0	0	0	0	0	0	0	0	0	0	0	0	0	0	0.30265	0	0	0	0	0	0	0	0	0	0	0.062416	0	0	0	0.0094196	0	0	0	0	0	0	0	0	0	0	0	0	0	0	0	0	0
1.142	0	0	0	0	0	0	0	0	0	0	0	0	0	0	0	0	0.30748	0	0	0	0	0	0	0	0	0	0	0.063093	0	0	0	0.0090007	0	0	0	0	0	0	0	0	0	0	0	0	0	0	0	0	0
1.143	0	0	0	0	0	0	0	0	0	0	0	0	0	0	0	0	0.3123	0	0	0	0	0	0	0	0	0	0	0.06377	0	0	0	0.0085819	0	0	0	0	0	0	0	0	0	0	0	0	0	0	0	0	0
1.144	0	0	0	0	0	0	0	0	0	0	0	0	0	0	0	0	0.31762	0	0	0	0	0	0	0	0	0	0	0.064448	0	0	0	0.008163	0	0	0	0	0	0	0	0	0	0	0	0	0	0	0	0	0
1.145	0	0	0	0	0	0	0	0	0	0	0	0	0	0	0	0	0.32293	0	0	0	0	0	0	0	0	0	0	0.065111	0	0	0	0.0077442	0	0	0	0	0	0	0	0	0	0	0	0	0	0	0	0	0
1.146	0	0	0	0	0	0	0	0	0	0	0	0	0	0	0	0	0.32825	0	0	0	0	0	0	0	0	0	0	0.065774	0	0	0	0.0073254	0	0	0	0	0	0	0	0	0	0	0	0	0	0	0	0	0
1.147	0	0	0	0	0	0	0	0	0	0	0	0	0	0	0	0	0.33357	0	0	0	0	0	0	0	0	0	0	0.066437	0	0	0	0.0069254	0	0	0	0	0	0	0	0	0	0	0	0	0	0	0	0	0
1.148	0	0	0	0	0	0	0	0	0	0	0	0	0	0	0	0	0.33888	0	0	0	0	0	0	0	0	0	0	0.0671	0	0	0	0.0065254	0	0	0	0	0	0	0	0	0	0	0	0	0	0	0	0	0
1.149	0	0	0	0	0	0	0	0	0	0	0	0	0	0	0	0	0.34469	0	0	0	0	0	0	0	0	0	0	0.067763	0	0	0	0.0061255	0	0	0	0	0	0	0	0	0	0	0	0	0	0	0	0	0
1.15	0	0	0	0	0	0	0	0	0	0	0	0	0	0	0	0	0.35049	0	0	0	0	0	0	0	0	0	0	0.068415	0	0	0	0.0057255	0	0	0	0	0	0	0	0	0	0	0	0	0	0	0	0	0
1.151	0	0	0	0	0	0	0	0	0	0	0	0	0	0	0	0	0.35629	0	0	0	0	0	0	0	0	0	0	0.069068	0	0	0	0.0053255	0	0	0	0	0	0	0	0	0	0	0	0	0	0	0	0	0
1.152	0	0	0	0	0	0	0	0	0	0	0	0	0	0	0	0	0.3621	0	0	0	0	0	0	0	0	0	0	0.06972	0	0	0	0.0049462	0	0	0	0	0	0	0	0	0	0	0	0	0	0	0	0	0
1.153	0	0	0	0	0	0	0	0	0	0	0	0	0	0	0	0	0.3679	0	0	0	0	0	0	0	0	0	0	0.070373	0	0	0	0.0045668	0	0	0	0	0	0	0	0	0	0	0	0	0	0	0	0	0
1.154	0	0	0	0	0	0	0	0	0	0	0	0	0	0	0	0	0.37417	0	0	0	0	0	0	0	0	0	0	0.071025	0	0	0	0.0041874	0	0	0	0	0	0	0	0	0	0	0	0	0	0	0	0	0
1.155	0	0	0	0	0	0	0	0	0	0	0	0	0	0	0	0	0.38045	0	0	0	0	0	0	0	0	0	0	0.071673	0	0	0	0.003808	0	0	0	0	0	0	0	0	0	0	0	0	0	0	0	0	0
1.156	0	0	0	0	0	0	0	0	0	0	0	0	0	0	0	0	0.38672	0	0	0	0	0	0	0	0	0	0	0.07232	0	0	0	0.0034287	0	0	0	0	0	0	0	0	0	0	0	0	0	0	0	0	0
1.157	0	0	0	0	0	0	0	0	0	0	0	0	0	0	0	0	0.39299	0	0	0	0	0	0	0	0	0	0	0.072967	0	0	0	0.0030709	0	0	0	0	0	0	0	0	0	0	0	0	0	0	0	0	0
1.158	0	0	0	0	0	0	0	0	0	0	0	0	0	0	0	0	0.39927	0	0	0	0	0	0	0	0	0	0	0.073615	0	0	0	0.0027132	0	0	0	0	0	0	0	0	0	0	0	0	0	0	0	0	0
1.159	0	0	0	0	0	0	0	0	0	0	0	0	0	0	0	0	0.40598	0	0	0	0	0	0	0	0	0	0	0.074262	0	0	0	0.0023555	0	0	0	0	0	0	0	0	0	0	0	0	0	0	0	0	0
1.16	0	0	0	0	0	0	0	0	0	0	0	0	0	0	0	0	0.4127	0	0	0	0	0	0	0	0	0	0	0.074911	0	0	0	0.0019978	0	0	0	0	0	0	0	0	0	0	0	0	0	0	0	0	0
1.161	0	0	0	0	0	0	0	0	0	0	0	0	0	0	0	0	0.41942	0	0	0	0	0	0	0	0	0	0	0.075559	0	0	0	0.0016401	0	0	0	0	0	0	0	0	0	0	0	0	0	0	0	0	0
1.162	0	0	0	0	0	0	0	0	0	0	0	0	0	0	0	0	0.42614	0	0	0	0	0	0	0	0	0	0	0.076208	0	0	0	0.0013044	0	0	0	0	0	0	0	0	0	0	0	0	0	0	0	0	0
1.163	0	0	0	0	0	0	0	0	0	0	0	0	0	0	0	0	0.43285	0	0	0	0	0	0	0	0	0	0	0.076857	0	0	0	0.00096868	0	0	0	0	0	0	0	0	0	0	0	0	0	0	0	0	0
1.164	0	0	0	0	0	0	0	0	0	0	0	0	0	0	0	0	0.43997	0	0	0	0	0	0	0	0	0	0	0.077505	0	0	0	0.00063299	0	0	0	0	0	0	0	0	0	0	0	0	0	0	0	0	0
1.165	0	0	0	0	0	0	0	0	0	0	0	0	0	0	0	0	0.4471	0	0	0	0	0	0	0	0	0	0	0.078164	0	0	0	0.0002973	0	0	0	0	0	0	0	0	0	0	0	0	0	0	0	0	0
1.166	0	0	0	0	0	0	0	0	0	0	0	0	0	0	0	0	0.45422	0	0	0	0	0	0	0	0	0	0	0.078823	0	0	0	3.8395e-005	0	0	0	0	0	0	0	0	0	0	0	0	0	0	0	0	0
1.167	0	0	0	0	0	0	0	0	0	0	0	0	0	0	0	0	0.46134	0	0	0	0	0	0	0	0	0	0	0.079481	0	0	0	0.00035239	0	0	0	0	0	0	0	0	0	0	0	0	0	0	0	0	0
1.168	0	0	0	0	0	0	0	0	0	0	0	0	0	0	0	0	0.46847	0	0	0	0	0	0	0	0	0	0	0.08014	0	0	0	0.00066639	0	0	0	0	0	0	0	0	0	0	0	0	0	0	0	0	0
1.169	0	0	0	0	0	0	0	0	0	0	0	0	0	0	0	0	0.47595	0	0	0	0	0	0	0	0	0	0	0.080799	0	0	0	0.00098039	0	0	0	0	0	0	0	0	0	0	0	0	0	0	0	0	0
1.17	0	0	0	0	0	0	0	0	0	0	0	0	0	0	0	0	0.48343	0	0	0	0	0	0	0	0	0	0	0.081479	0	0	0	0.0012944	0	0	0	0	0	0	0	0	0	0	0	0	0	0	0	0	0
1.171	0	0	0	0	0	0	0	0	0	0	0	0	0	0	0	0	0.49091	0	0	0	0	0	0	0	0	0	0	0.082159	0	0	0	0.0016084	0	0	0	0	0	0	0	0	0	0	0	0	0	0	0	0	0
1.172	0	0	0	0	0	0	0	0	0	0	0	0	0	0	0	0	0.49839	0	0	0	0	0	0	0	0	0	0	0.082838	0	0	0	0.0019017	0	0	0	0	0	0	0	0	0	0	0	0	0	0	0	0	0
1.173	0	0	0	0	0	0	0	0	0	0	0	0	0	0	0	0	0.50587	0	0	0	0	0	0	0	0	0	0	0.083518	0	0	0	0.0021951	0	0	0	0	0	0	0	0	0	0	0	0	0	0	0	0	0
1.174	0	0	0	0	0	0	0	0	0	0	0	0	0	0	0	0	0.51365	0	0	0	0	0	0	0	0	0	0	0.084198	0	0	0	0.0024884	0	0	0	0	0	0	0	0	0	0	0	0	0	0	0	0	0
1.175	0	0	0	0	0	0	0	0	0	0	0	0	0	0	0	0	0.52143	0	0	0	0	0	0	0	0	0	0	0.084912	0	0	0	0.0027818	0	0	0	0	0	0	0	0	0	0	0	0	0	0	0	0	0
1.176	0	0	0	0	0	0	0	0	0	0	0	0	0	0	0	0	0.52921	0	0	0	0	0	0	0	0	0	0	0.085626	0	0	0	0.0030751	0	0	0	0	0	0	0	0	0	0	0	0	0	0	0	0	0
1.177	0	0	0	0	0	0	0	0	0	0	0	0	0	0	0	0	0.53699	0	0	0	0	0	0	0	0	0	0	0.08634	0	0	0	0.0033495	0	0	0	0	0	0	0	0	0	0	0	0	0	0	0	0	0
1.178	0	0	0	0	0	0	0	0	0	0	0	0	0	0	0	0	0.54478	0	0	0	0	0	0	0	0	0	0	0.087054	0	0	0	0.0036239	0	0	0	0	0	0	0	0	0	0	0	0	0	0	0	0	0
1.179	0	0	0	0	0	0	0	0	0	0	0	0	0	0	0	0	0.5528	0	0	0	0	0	0	0	0	0	0	0.087768	0	0	0	0.0038983	0	0	0	0	0	0	0	0	0	0	0	0	0	0	0	0	0
1.18	0	0	0	0	0	0	0	0	0	0	0	0	0	0	0	0	0.56082	0	0	0	0	0	0	0	0	0	0	0.088531	0	0	0	0.0041727	0	0	0	0	0	0	0	0	0	0	0	0	0	0	0	0	0
1.181	0	0	0	0	0	0	0	0	0	0	0	0	0	0	0	0	0.56884	0	0	0	0	0	0	0	0	0	0	0.089295	0	0	0	0.0044471	0	0	0	0	0	0	0	0	0	0	0	0	0	0	0	0	0
1.182	0	0	0	0	0	0	0	0	0	0	0	0	0	0	0	0	0.57686	0	0	0	0	0	0	0	0	0	0	0.090058	0	0	0	0.0047049	0	0	0	0	0	0	0	0	0	0	0	0	0	0	0	0	0
1.183	0	0	0	0	0	0	0	0	0	0	0	0	0	0	0	0	0.58488	0	0	0	0	0	0	0	0	0	0	0.090821	0	0	0	0.0049627	0	0	0	0	0	0	0	0	0	0	0	0	0	0	0	0	0
1.184	0	0	0	0	0	0	0	0	0	0	0	0	0	0	0	0	0.59307	0	0	0	0	0	0	0	0	0	0	0.091585	0	0	0	0.0052205	0	0	0	0	0	0	0	0	0	0	0	0	0	0	0	0	0
1.185	0	0	0	0	0	0	0	0	0	0	0	0	0	0	0	0	0.60127	0	0	0	0	0	0	0	0	0	0	0.092414	0	0	0	0.0054783	0	0	0	0	0	0	0	0	0	0	0	0	0	0	0	0	0
1.186	0	0	0	0	0	0	0	0	0	0	0	0	0	0	0	0	0.60946	0	0	0	0	0	0	0	0	0	0	0.093244	0	0	0	0.0057361	0	0	0	0	0	0	0	0	0	0	0	0	0	0	0	0	0
1.187	0	0	0	0	0	0	0	0	0	0	0	0	0	0	0	0	0.61766	0	0	0	0	0	0	0	0	0	0	0.094073	0	0	0	0.0059802	0	0	0	0	0	0	0	0	0	0	0	0	0	0	0	0	0
1.188	0	0	0	0	0	0	0	0	0	0	0	0	0	0	0	0	0.62586	0	0	0	0	0	0	0	0	0	0	0.094903	0	0	0	0.0062244	0	0	0	0	0	0	0	0	0	0	0	0	0	0	0	0	0
1.189	0	0	0	0	0	0	0	0	0	0	0	0	0	0	0	0	0.63416	0	0	0	0	0	0	0	0	0	0	0.095732	0	0	0	0.0064685	0	0	0	0	0	0	0	0	0	0	0	0	0	0	0	0	0
1.19	0	0	0	0	0	0	0	0	0	0	0	0	0	0	0	0	0.64247	0	0	0	0	0	0	0	0	0	0	0.096645	0	0	0	0.0067126	0	0	0	0	0	0	0	0	0	0	0	0	0	0	0	0	0
1.191	0	0	0	0	0	0	0	0	0	0	0	0	0	0	0	0	0.65078	0	0	0	0	0	0	0	0	0	0	0.097558	0	0	0	0.0069568	0	0	0	0	0	0	0	0	0	0	0	0	0	0	0	0	0
1.192	0	0	0	0	0	0	0	0	0	0	0	0	0	0	0	0	0.65909	0	0	0	0	0	0	0	0	0	0	0.098471	0	0	0	0.0071906	0	0	0	0	0	0	0	0	0	0	0	0	0	0	0	0	0
1.193	0	0	0	0	0	0	0	0	0	0	0	0	0	0	0	0	0.66739	0	0	0	0	0	0	0	0	0	0	0.099385	0	0	0	0.0074245	0	0	0	0	0	0	0	0	0	0	0	0	0	0	0	0	0
1.194	0	0	0	0	0	0	0	0	0	0	0	0	0	0	0	0	0.67576	0	0	0	0	0	0	0	0	0	0	0.1003	0	0	0	0.0076583	0	0	0	0	0	0	0	0	0	0	0	0	0	0	0	0	0
1.195	0	0	0	0	0	0	0	0	0	0	0	0	0	0	0	0	0.68412	0	0	0	0	0	0	0	0	0	0	0.10131	0	0	0	0.0078922	0	0	0	0	0	0	0	0	0	0	0	0	0	0	0	0	0
1.196	0	0	0	0	0	0	0	0	0	0	0	0	0	0	0	0	0.69248	0	0	0	0	0	0	0	0	0	0	0.10233	0	0	0	0.0081261	0	0	0	0	0	0	0	0	0	0	0	0	0	0	0	0	0
1.197	0	0	0	0	0	0	0	0	0	0	0	0	0	0	0	0	0.70084	0	0	0	0	0	0	0	0	0	0	0.10334	0	0	0	0.0083533	0	0	0	0	0	0	0	0	0	0	0	0	0	0	0	0	0
1.198	0	0	0	0	0	0	0	0	0	0	0	0	0	0	0	0	0.7092	0	0	0	0	0	0	0	0	0	0	0.10435	0	0	0	0.0085806	0	0	0	0	0	0	0	0	0	0	0	0	0	0	0	0	0
1.199	0	0	0	0	0	0	0	0	0	0	0	0	0	0	0	0	0.71757	0	0	0	0	0	0	0	0	0	0	0.10537	0	0	0	0.0088079	0	0	0	0	0	0	0	0	0	0	0	0	0	0	0	0	0
1.2	0	0	0	0	0	0	0	0	0	0	0	0	0	0	0	0	0.72594	0	0	0	0	0	0	0	0	0	0	0.1065	0	0	0	0.0090352	0	0	0	0	0	0	0	0	0	0	0	0	0	0	0	0	0
1.201	0	0	0	0	0	0	0	0	0	0	0	0	0	0	0	0	0.73431	0	0	0	0	0	0	0	0	0	0	0.10763	0	0	0	0.0092625	0	0	0	0	0	0	0	0	0	0	0	0	0	0	0	0	0
1.202	0	0	0	0	0	0	0	0	0	0	0	0	0	0	0	0	0.74268	0	0	0	0	0	0	0	0	0	0	0.10877	0	0	0	0.009487	0	0	0	0	0	0	0	0	0	0	0	0	0	0	0	0	0
1.203	0	0	0	0	0	0	0	0	0	0	0	0	0	0	0	0	0.75105	0	0	0	0	0	0	0	0	0	0	0.1099	0	0	0	0.0097116	0	0	0	0	0	0	0	0	0	0	0	0	0	0	0	0	0
1.204	0	0	0	0	0	0	0	0	0	0	0	0	0	0	0	0	0.75938	0	0	0	0	0	0	0	0	0	0	0.11103	0	0	0	0.0099362	0	0	0	0	0	0	0	0	0	0	0	0	0	0	0	0	0
1.205	0	0	0	0	0	0	0	0	0	0	0	0	0	0	0	0	0.76772	0	0	0	0	0	0	0	0	0	0	0.11229	0	0	0	0.010161	0	0	0	0	0	0	0	0	0	0	0	0	0	0	0	0	0
1.206	0	0	0	0	0	0	0	0	0	0	0	0	0	0	0	0	0.77606	0	0	0	0	0	0	0	0	0	0	0.11356	0	0	0	0.010385	0	0	0	0	0	0	0	0	0	0	0	0	0	0	0	0	0
1.207	0	0	0	0	0	0	0	0	0	0	0	0	0	0	0	0	0.78439	0	0	0	0	0	0	0	0	0	0	0.11482	0	0	0	0.010611	0	0	0	0	0	0	0	0	0	0	0	0	0	0	0	0	0
1.208	0	0	0	0	0	0	0	0	0	0	0	0	0	0	0	0	0.79273	0	0	0	0	0	0	0	0	0	0	0.11609	0	0	0	0.010837	0	0	0	0	0	0	0	0	0	0	0	0	0	0	0	0	0
1.209	0	0	0	0	0	0	0	0	0	0	0	0	0	0	0	0	0.80101	0	0	0	0	0	0	0	0	0	0	0.11735	0	0	0	0.011062	0	0	0	0	0	0	0	0	0	0	0	0	0	0	0	0	0
1.21	0	0	0	0	0	0	0	0	0	0	0	0	0	0	0	0	0.80929	0	0	0	0	0	0	0	0	0	0	0.11876	0	0	0	0.011288	0	0	0	0	0	0	0	0	0	0	0	0	0	0	0	0	0
1.211	0	0	0	0	0	0	0	0	0	0	0	0	0	0	0	0	0.81756	0	0	0	0	0	0	0	0	0	0	0.12017	0	0	0	0.011514	0	0	0	0	0	0	0	0	0	0	0	0	0	0	0	0	0
1.212	0	0	0	0	0	0	0	0	0	0	0	0	0	0	0	0	0.82584	0	0	0	0	0	0	0	0	0	0	0.12158	0	0	0	0.011744	0	0	0	0	0	0	0	0	0	0	0	0	0	0	0	0	0
1.213	0	0	0	0	0	0	0	0	0	0	0	0	0	0	0	0	0.83412	0	0	0	0	0	0	0	0	0	0	0.12299	0	0	0	0.011974	0	0	0	0	0	0	0	0	0	0	0	0	0	0	0	0	0
1.214	0	0	0	0	0	0	0	0	0	0	0	0	0	0	0	0	0.84232	0	0	0	0	0	0	0	0	0	0	0.1244	0	0	0	0.012205	0	0	0	0	0	0	0	0	0	0	0	0	0	0	0	0	0
1.215	0	0	0	0	0	0	0	0	0	0	0	0	0	0	0	0	0.85052	0	0	0	0	0	0	0	0	0	0	0.12596	0	0	0	0.012435	0	0	0	0	0	0	0	0	0	0	0	0	0	0	0	0	0
1.216	0	0	0	0	0	0	0	0	0	0	0	0	0	0	0	0	0.85873	0	0	0	0	0	0	0	0	0	0	0.12752	0	0	0	0.012665	0	0	0	0	0	0	0	0	0	0	0	0	0	0	0	0	0
1.217	0	0	0	0	0	0	0	0	0	0	0	0	0	0	0	0	0.86693	0	0	0	0	0	0	0	0	0	0	0.12908	0	0	0	0.012904	0	0	0	0	0	0	0	0	0	0	0	0	0	0	0	0	0
1.218	0	0	0	0	0	0	0	0	0	0	0	0	0	0	0	0	0.87513	0	0	0	0	0	0	0	0	0	0	0.13065	0	0	0	0.013142	0	0	0	0	0	0	0	0	0	0	0	0	0	0	0	0	0
1.219	0	0	0	0	0	0	0	0	0	0	0	0	0	0	0	0	0.88325	0	0	0	0	0	0	0	0	0	0	0.13221	0	0	0	0.01338	0	0	0	0	0	0	0	0	0	0	0	0	0	0	0	0	0
1.22	0	0	0	0	0	0	0	0	0	0	0	0	0	0	0	0	0.89137	0	0	0	0	0	0	0	0	0	0	0.13393	0	0	0	0.013619	0	0	0	0	0	0	0	0	0	0	0	0	0	0	0	0	0
1.221	0	0	0	0	0	0	0	0	0	0	0	0	0	0	0	0	0.89949	0	0	0	0	0	0	0	0	0	0	0.13564	0	0	0	0.013857	0	0	0	0	0	0	0	0	0	0	0	0	0	0	0	0	0
1.222	0	0	0	0	0	0	0	0	0	0	0	0	0	0	0	0	0.90761	0	0	0	0	0	0	0	0	0	0	0.13736	0	0	0	0.014106	0	0	0	0	0	0	0	0	0	0	0	0	0	0	0	0	0
1.223	0	0	0	0	0	0	0	0	0	0	0	0	0	0	0	0	0.91573	0	0	0	0	0	0	0	0	0	0	0.13908	0	0	0	0.014355	0	0	0	0	0	0	0	0	0	0	0	0	0	0	0	0	0
1.224	0	0	0	0	0	0	0	0	0	0	0	0	0	0	0	0	0.92376	0	0	0	0	0	0	0	0	0	0	0.1408	0	0	0	0.014603	0	0	0	0	0	0	0	0	0	0	0	0	0	0	0	0	0
1.225	0	0	0	0	0	0	0	0	0	0	0	0	0	0	0	0	0.93179	0	0	0	0	0	0	0	0	0	0	0.14267	0	0	0	0.014852	0	0	0	0	0	0	0	0	0	0	0	0	0	0	0	0	0
1.226	0	0	0	0	0	0	0	0	0	0	0	0	0	0	0	0	0.93982	0	0	0	0	0	0	0	0	0	0	0.14454	0	0	0	0.015101	0	0	0	0	0	0	0	0	0	0	0	0	0	0	0	0	0
1.227	0	0	0	0	0	0	0	0	0	0	0	0	0	0	0	0	0.94786	0	0	0	0	0	0	0	0	0	0	0.14642	0	0	0	0.015363	0	0	0	0	0	0	0	0	0	0	0	0	0	0	0	0	0
1.228	0	0	0	0	0	0	0	0	0	0	0	0	0	0	0	0	0.95589	0	0	0	0	0	0	0	0	0	0	0.14829	0	0	0	0.015624	0	0	0	0	0	0	0	0	0	0	0	0	0	0	0	0	0
1.229	0	0	0	0	0	0	0	0	0	0	0	0	0	0	0	0	0.96383	0	0	0	0	0	0	0	0	0	0	0.15016	0	0	0	0.015886	0	0	0	0	0	0	0	0	0	0	0	0	0	0	0	0	0
1.23	0	0	0	0	0	0	0	0	0	0	0	0	0	0	0	0	0.97178	0	0	0	0	0	0	0	0	0	0	0.15218	0	0	0	0.016147	0	0	0	0	0	0	0	0	0	0	0	0	0	0	0	0	0
1.231	0	0	0	0	0	0	0	0	0	0	0	0	0	0	0	0	0.97972	0	0	0	0	0	0	0	0	0	0	0.1542	0	0	0	0.016409	0	0	0	0	0	0	0	0	0	0	0	0	0	0	0	0	0
1.232	0	0	0	0	0	0	0	0	0	0	0	0	0	0	0	0	0.98767	0	0	0	0	0	0	0	0	0	0	0.15623	0	0	0	0.016684	0	0	0	0	0	0	0	0	0	0	0	0	0	0	0	0	0
1.233	0	0	0	0	0	0	0	0	0	0	0	0	0	0	0	0	0.99561	0	0	0	0	0	0	0	0	0	0	0.15825	0	0	0	0.01696	0	0	0	0	0	0	0	0	0	0	0	0	0	0	0	0	0
1.234	0	0	0	0	0	0	0	0	0	0	0	0	0	0	0	0	1.0035	0	0	0	0	0	0	0	0	0	0	0.16027	0	0	0	0.017236	0	0	0	0	0	0	0	0	0	0	0	0	0	0	0	0	0
1.235	0	0	0	0	0	0	0	0	0	0	0	0	0	0	0	0	1.0113	0	0	0	0	0	0	0	0	0	0	0.16243	0	0	0	0.017512	0	0	0	0	0	0	0	0	0	0	0	0	0	0	0	0	0
1.236	0	0	0	0	0	0	0	0	0	0	0	0	0	0	0	0	1.0192	0	0	0	0	0	0	0	0	0	0	0.16458	0	0	0	0.017787	0	0	0	0	0	0	0	0	0	0	0	0	0	0	0	0	0
1.237	0	0	0	0	0	0	0	0	0	0	0	0	0	0	0	0	1.027	0	0	0	0	0	0	0	0	0	0	0.16674	0	0	0	0.018078	0	0	0	0	0	0	0	0	0	0	0	0	0	0	0	0	0
1.238	0	0	0	0	0	0	0	0	0	0	0	0	0	0	0	0	0	0	0	0	0	0	0	0	0	0	0	0.1689	0	0	0	0.018369	0	0	0	0	0	0	0	0	0	0	0	0	0	0	0	0	0
1.239	0	0	0	0	0	0	0	0	0	0	0	0	0	0	0	0	0	0	0	0	0	0	0	0	0	0	0	0.17106	0	0	0	0.018659	0	0	0	0	0	0	0	0	0	0	0	0	0	0	0	0	0
1.24	0	0	0	0	0	0	0	0	0	0	0	0	0	0	0	0	0	0	0	0	0	0	0	0	0	0	0	0.17334	0	0	0	0.01895	0	0	0	0	0	0	0	0	0	0	0	0	0	0	0	0	0
1.241	0	0	0	0	0	0	0	0	0	0	0	0	0	0	0	0	0	0	0	0	0	0	0	0	0	0	0	0.17561	0	0	0	0.019241	0	0	0	0	0	0	0	0	0	0	0	0	0	0	0	0	0
1.242	0	0	0	0	0	0	0	0	0	0	0	0	0	0	0	0	0	0	0	0	0	0	0	0	0	0	0	0.17789	0	0	0	0.019547	0	0	0	0	0	0	0	0	0	0	0	0	0	0	0	0	0
1.243	0	0	0	0	0	0	0	0	0	0	0	0	0	0	0	0	0	0	0	0	0	0	0	0	0	0	0	0.18017	0	0	0	0.019853	0	0	0	0	0	0	0	0	0	0	0	0	0	0	0	0	0
1.244	0	0	0	0	0	0	0	0	0	0	0	0	0	0	0	0	0	0	0	0	0	0	0	0	0	0	0	0.18245	0	0	0	0.020159	0	0	0	0	0	0	0	0	0	0	0	0	0	0	0	0	0
1.245	0	0	0	0	0	0	0	0	0	0	0	0	0	0	0	0	0	0	0	0	0	0	0	0	0	0	0	0.18483	0	0	0	0.020466	0	0	0	0	0	0	0	0	0	0	0	0	0	0	0	0	0
1.246	0	0	0	0	0	0	0	0	0	0	0	0	0	0	0	0	0	0	0	0	0	0	0	0	0	0	0	0.1872	0	0	0	0.020772	0	0	0	0	0	0	0	0	0	0	0	0	0	0	0	0	0
1.247	0	0	0	0	0	0	0	0	0	0	0	0	0	0	0	0	0	0	0	0	0	0	0	0	0	0	0	0.18958	0	0	0	0.021093	0	0	0	0	0	0	0	0	0	0	0	0	0	0	0	0	0
1.248	0	0	0	0	0	0	0	0	0	0	0	0	0	0	0	0	0	0	0	0	0	0	0	0	0	0	0	0.19196	0	0	0	0.021415	0	0	0	0	0	0	0	0	0	0	0	0	0	0	0	0	0
1.249	0	0	0	0	0	0	0	0	0	0	0	0	0	0	0	0	0	0	0	0	0	0	0	0	0	0	0	0.19433	0	0	0	0.021736	0	0	0	0	0	0	0	0	0	0	0	0	0	0	0	0	0
1.25	0	0	0	0	0	0	0	0	0	0	0	0	0	0	0	0	0	0	0	0	0	0	0	0	0	0	0	0.19679	0	0	0	0.022058	0	0	0	0	0	0	0	0	0	0	0	0	0	0	0	0	0
1.251	0	0	0	0	0	0	0	0	0	0	0	0	0	0	0	0	0	0	0	0	0	0	0	0	0	0	0	0.19924	0	0	0	0.022379	0	0	0	0	0	0	0	0	0	0	0	0	0	0	0	0	0
1.252	0	0	0	0	0	0	0	0	0	0	0	0	0	0	0	0	0	0	0	0	0	0	0	0	0	0	0	0.20169	0	0	0	0.022716	0	0	0	0	0	0	0	0	0	0	0	0	0	0	0	0	0
1.253	0	0	0	0	0	0	0	0	0	0	0	0	0	0	0	0	0	0	0	0	0	0	0	0	0	0	0	0.20414	0	0	0	0.023052	0	0	0	0	0	0	0	0	0	0	0	0	0	0	0	0	0
1.254	0	0	0	0	0	0	0	0	0	0	0	0	0	0	0	0	0	0	0	0	0	0	0	0	0	0	0	0.20659	0	0	0	0.023389	0	0	0	0	0	0	0	0	0	0	0	0	0	0	0	0	0
1.255	0	0	0	0	0	0	0	0	0	0	0	0	0	0	0	0	0	0	0	0	0	0	0	0	0	0	0	0.20909	0	0	0	0.023725	0	0	0	0	0	0	0	0	0	0	0	0	0	0	0	0	0
1.256	0	0	0	0	0	0	0	0	0	0	0	0	0	0	0	0	0	0	0	0	0	0	0	0	0	0	0	0.21159	0	0	0	0.024062	0	0	0	0	0	0	0	0	0	0	0	0	0	0	0	0	0
1.257	0	0	0	0	0	0	0	0	0	0	0	0	0	0	0	0	0	0	0	0	0	0	0	0	0	0	0	0.21409	0	0	0	0.024413	0	0	0	0	0	0	0	0	0	0	0	0	0	0	0	0	0
1.258	0	0	0	0	0	0	0	0	0	0	0	0	0	0	0	0	0	0	0	0	0	0	0	0	0	0	0	0.21658	0	0	0	0.024764	0	0	0	0	0	0	0	0	0	0	0	0	0	0	0	0	0
1.259	0	0	0	0	0	0	0	0	0	0	0	0	0	0	0	0	0	0	0	0	0	0	0	0	0	0	0	0.21908	0	0	0	0.025116	0	0	0	0	0	0	0	0	0	0	0	0	0	0	0	0	0
1.26	0	0	0	0	0	0	0	0	0	0	0	0	0	0	0	0	0	0	0	0	0	0	0	0	0	0	0	0.2216	0	0	0	0.025467	0	0	0	0	0	0	0	0	0	0	0	0	0	0	0	0	0
1.261	0	0	0	0	0	0	0	0	0	0	0	0	0	0	0	0	0	0	0	0	0	0	0	0	0	0	0	0.22411	0	0	0	0.025818	0	0	0	0	0	0	0	0	0	0	0	0	0	0	0	0	0
1.262	0	0	0	0	0	0	0	0	0	0	0	0	0	0	0	0	0	0	0	0	0	0	0	0	0	0	0	0.22662	0	0	0	0.026183	0	0	0	0	0	0	0	0	0	0	0	0	0	0	0	0	0
1.263	0	0	0	0	0	0	0	0	0	0	0	0	0	0	0	0	0	0	0	0	0	0	0	0	0	0	0	0.22914	0	0	0	0.026549	0	0	0	0	0	0	0	0	0	0	0	0	0	0	0	0	0
1.264	0	0	0	0	0	0	0	0	0	0	0	0	0	0	0	0	0	0	0	0	0	0	0	0	0	0	0	0.23165	0	0	0	0.026914	0	0	0	0	0	0	0	0	0	0	0	0	0	0	0	0	0
1.265	0	0	0	0	0	0	0	0	0	0	0	0	0	0	0	0	0	0	0	0	0	0	0	0	0	0	0	0.23415	0	0	0	0.02728	0	0	0	0	0	0	0	0	0	0	0	0	0	0	0	0	0
1.266	0	0	0	0	0	0	0	0	0	0	0	0	0	0	0	0	0	0	0	0	0	0	0	0	0	0	0	0.23665	0	0	0	0.027645	0	0	0	0	0	0	0	0	0	0	0	0	0	0	0	0	0
1.267	0	0	0	0	0	0	0	0	0	0	0	0	0	0	0	0	0	0	0	0	0	0	0	0	0	0	0	0.23915	0	0	0	0.028024	0	0	0	0	0	0	0	0	0	0	0	0	0	0	0	0	0
1.268	0	0	0	0	0	0	0	0	0	0	0	0	0	0	0	0	0	0	0	0	0	0	0	0	0	0	0	0.24165	0	0	0	0.028403	0	0	0	0	0	0	0	0	0	0	0	0	0	0	0	0	0
1.269	0	0	0	0	0	0	0	0	0	0	0	0	0	0	0	0	0	0	0	0	0	0	0	0	0	0	0	0.24415	0	0	0	0.028783	0	0	0	0	0	0	0	0	0	0	0	0	0	0	0	0	0
1.27	0	0	0	0	0	0	0	0	0	0	0	0	0	0	0	0	0	0	0	0	0	0	0	0	0	0	0	0.2466	0	0	0	0.029162	0	0	0	0	0	0	0	0	0	0	0	0	0	0	0	0	0
1.271	0	0	0	0	0	0	0	0	0	0	0	0	0	0	0	0	0	0	0	0	0	0	0	0	0	0	0	0.24905	0	0	0	0.029541	0	0	0	0	0	0	0	0	0	0	0	0	0	0	0	0	0
1.272	0	0	0	0	0	0	0	0	0	0	0	0	0	0	0	0	0	0	0	0	0	0	0	0	0	0	0	0.2515	0	0	0	0.029934	0	0	0	0	0	0	0	0	0	0	0	0	0	0	0	0	0
1.273	0	0	0	0	0	0	0	0	0	0	0	0	0	0	0	0	0	0	0	0	0	0	0	0	0	0	0	0.25395	0	0	0	0.030327	0	0	0	0	0	0	0	0	0	0	0	0	0	0	0	0	0
1.274	0	0	0	0	0	0	0	0	0	0	0	0	0	0	0	0	0	0	0	0	0	0	0	0	0	0	0	0.2564	0	0	0	0.03072	0	0	0	0	0	0	0	0	0	0	0	0	0	0	0	0	0
1.275	0	0	0	0	0	0	0	0	0	0	0	0	0	0	0	0	0	0	0	0	0	0	0	0	0	0	0	0.25877	0	0	0	0.031112	0	0	0	0	0	0	0	0	0	0	0	0	0	0	0	0	0
1.276	0	0	0	0	0	0	0	0	0	0	0	0	0	0	0	0	0	0	0	0	0	0	0	0	0	0	0	0.26114	0	0	0	0.031505	0	0	0	0	0	0	0	0	0	0	0	0	0	0	0	0	0
1.277	0	0	0	0	0	0	0	0	0	0	0	0	0	0	0	0	0	0	0	0	0	0	0	0	0	0	0	0.2635	0	0	0	0.031912	0	0	0	0	0	0	0	0	0	0	0	0	0	0	0	0	0
1.278	0	0	0	0	0	0	0	0	0	0	0	0	0	0	0	0	0	0	0	0	0	0	0	0	0	0	0	0.26587	0	0	0	0.032318	0	0	0	0	0	0	0	0	0	0	0	0	0	0	0	0	0
1.279	0	0	0	0	0	0	0	0	0	0	0	0	0	0	0	0	0	0	0	0	0	0	0	0	0	0	0	0.26824	0	0	0	0.032724	0	0	0	0	0	0	0	0	0	0	0	0	0	0	0	0	0
1.28	0	0	0	0	0	0	0	0	0	0	0	0	0	0	0	0	0	0	0	0	0	0	0	0	0	0	0	0.27049	0	0	0	0.03313	0	0	0	0	0	0	0	0	0	0	0	0	0	0	0	0	0
1.281	0	0	0	0	0	0	0	0	0	0	0	0	0	0	0	0	0	0	0	0	0	0	0	0	0	0	0	0.27274	0	0	0	0.033537	0	0	0	0	0	0	0	0	0	0	0	0	0	0	0	0	0
1.282	0	0	0	0	0	0	0	0	0	0	0	0	0	0	0	0	0	0	0	0	0	0	0	0	0	0	0	0.27499	0	0	0	0.033956	0	0	0	0	0	0	0	0	0	0	0	0	0	0	0	0	0
1.283	0	0	0	0	0	0	0	0	0	0	0	0	0	0	0	0	0	0	0	0	0	0	0	0	0	0	0	0.27724	0	0	0	0.034376	0	0	0	0	0	0	0	0	0	0	0	0	0	0	0	0	0
1.284	0	0	0	0	0	0	0	0	0	0	0	0	0	0	0	0	0	0	0	0	0	0	0	0	0	0	0	0.2795	0	0	0	0.034795	0	0	0	0	0	0	0	0	0	0	0	0	0	0	0	0	0
1.285	0	0	0	0	0	0	0	0	0	0	0	0	0	0	0	0	0	0	0	0	0	0	0	0	0	0	0	0.2816	0	0	0	0.035215	0	0	0	0	0	0	0	0	0	0	0	0	0	0	0	0	0
1.286	0	0	0	0	0	0	0	0	0	0	0	0	0	0	0	0	0	0	0	0	0	0	0	0	0	0	0	0.2837	0	0	0	0.035634	0	0	0	0	0	0	0	0	0	0	0	0	0	0	0	0	0
1.287	0	0	0	0	0	0	0	0	0	0	0	0	0	0	0	0	0	0	0	0	0	0	0	0	0	0	0	0.2858	0	0	0	0.036067	0	0	0	0	0	0	0	0	0	0	0	0	0	0	0	0	0
1.288	0	0	0	0	0	0	0	0	0	0	0	0	0	0	0	0	0	0	0	0	0	0	0	0	0	0	0	0.2879	0	0	0	0.036499	0	0	0	0	0	0	0	0	0	0	0	0	0	0	0	0	0
1.289	0	0	0	0	0	0	0	0	0	0	0	0	0	0	0	0	0	0	0	0	0	0	0	0	0	0	0	0.29	0	0	0	0.036932	0	0	0	0	0	0	0	0	0	0	0	0	0	0	0	0	0
1.29	0	0	0	0	0	0	0	0	0	0	0	0	0	0	0	0	0	0	0	0	0	0	0	0	0	0	0	0.29191	0	0	0	0.037365	0	0	0	0	0	0	0	0	0	0	0	0	0	0	0	0	0
1.291	0	0	0	0	0	0	0	0	0	0	0	0	0	0	0	0	0	0	0	0	0	0	0	0	0	0	0	0.29383	0	0	0	0.037797	0	0	0	0	0	0	0	0	0	0	0	0	0	0	0	0	0
1.292	0	0	0	0	0	0	0	0	0	0	0	0	0	0	0	0	0	0	0	0	0	0	0	0	0	0	0	0.29574	0	0	0	0.038242	0	0	0	0	0	0	0	0	0	0	0	0	0	0	0	0	0
1.293	0	0	0	0	0	0	0	0	0	0	0	0	0	0	0	0	0	0	0	0	0	0	0	0	0	0	0	0.29766	0	0	0	0.038688	0	0	0	0	0	0	0	0	0	0	0	0	0	0	0	0	0
1.294	0	0	0	0	0	0	0	0	0	0	0	0	0	0	0	0	0	0	0	0	0	0	0	0	0	0	0	0.29957	0	0	0	0.039133	0	0	0	0	0	0	0	0	0	0	0	0	0	0	0	0	0
1.295	0	0	0	0	0	0	0	0	0	0	0	0	0	0	0	0	0	0	0	0	0	0	0	0	0	0	0	0.30127	0	0	0	0.039578	0	0	0	0	0	0	0	0	0	0	0	0	0	0	0	0	0
1.296	0	0	0	0	0	0	0	0	0	0	0	0	0	0	0	0	0	0	0	0	0	0	0	0	0	0	0	0.30296	0	0	0	0.040024	0	0	0	0	0	0	0	0	0	0	0	0	0	0	0	0	0
1.297	0	0	0	0	0	0	0	0	0	0	0	0	0	0	0	0	0	0	0	0	0	0	0	0	0	0	0	0.30466	0	0	0	0.040481	0	0	0	0	0	0	0	0	0	0	0	0	0	0	0	0	0
1.298	0	0	0	0	0	0	0	0	0	0	0	0	0	0	0	0	0	0	0	0	0	0	0	0	0	0	0	0.30636	0	0	0	0.040938	0	0	0	0	0	0	0	0	0	0	0	0	0	0	0	0	0
1.299	0	0	0	0	0	0	0	0	0	0	0	0	0	0	0	0	0	0	0	0	0	0	0	0	0	0	0	0.30805	0	0	0	0.041396	0	0	0	0	0	0	0	0	0	0	0	0	0	0	0	0	0
1.3	0	0	0	0	0	0	0	0	0	0	0	0	0	0	0	0	0	0	0	0	0	0	0	0	0	0	0	0.30949	0	0	0	0.041853	0	0	0	0	0	0	0	0	0	0	0	0	0	0	0	0	0
1.301	0	0	0	0	0	0	0	0	0	0	0	0	0	0	0	0	0	0	0	0	0	0	0	0	0	0	0	0.31094	0	0	0	0.04231	0	0	0	0	0	0	0	0	0	0	0	0	0	0	0	0	0
1.302	0	0	0	0	0	0	0	0	0	0	0	0	0	0	0	0	0	0	0	0	0	0	0	0	0	0	0	0.31238	0	0	0	0.042779	0	0	0	0	0	0	0	0	0	0	0	0	0	0	0	0	0
1.303	0	0	0	0	0	0	0	0	0	0	0	0	0	0	0	0	0	0	0	0	0	0	0	0	0	0	0	0.31382	0	0	0	0.043247	0	0	0	0	0	0	0	0	0	0	0	0	0	0	0	0	0
1.304	0	0	0	0	0	0	0	0	0	0	0	0	0	0	0	0	0	0	0	0	0	0	0	0	0	0	0	0.31526	0	0	0	0.043715	0	0	0	0	0	0	0	0	0	0	0	0	0	0	0	0	0
1.305	0	0	0	0	0	0	0	0	0	0	0	0	0	0	0	0	0	0	0	0	0	0	0	0	0	0	0	0.31642	0	0	0	0.044184	0	0	0	0	0	0	0	0	0	0	0	0	0	0	0	0	0
1.306	0	0	0	0	0	0	0	0	0	0	0	0	0	0	0	0	0	0	0	0	0	0	0	0	0	0	0	0.31757	0	0	0	0.044652	0	0	0	0	0	0	0	0	0	0	0	0	0	0	0	0	0
1.307	0	0	0	0	0	0	0	0	0	0	0	0	0	0	0	0	0	0	0	0	0	0	0	0	0	0	0	0.31873	0	0	0	0.04513	0	0	0	0	0	0	0	0	0	0	0	0	0	0	0	0	0
1.308	0	0	0	0	0	0	0	0	0	0	0	0	0	0	0	0	0	0	0	0	0	0	0	0	0	0	0	0.31988	0	0	0	0.045609	0	0	0	0	0	0	0	0	0	0	0	0	0	0	0	0	0
1.309	0	0	0	0	0	0	0	0	0	0	0	0	0	0	0	0	0	0	0	0	0	0	0	0	0	0	0	0.32104	0	0	0	0.046087	0	0	0	0	0	0	0	0	0	0	0	0	0	0	0	0	0
1.31	0	0	0	0	0	0	0	0	0	0	0	0	0	0	0	0	0	0	0	0	0	0	0	0	0	0	0	0.32187	0	0	0	0.046565	0	0	0	0	0	0	0	0	0	0	0	0	0	0	0	0	0
1.311	0	0	0	0	0	0	0	0	0	0	0	0	0	0	0	0	0	0	0	0	0	0	0	0	0	0	0	0.32271	0	0	0	0.047043	0	0	0	0	0	0	0	0	0	0	0	0	0	0	0	0	0
1.312	0	0	0	0	0	0	0	0	0	0	0	0	0	0	0	0	0	0	0	0	0	0	0	0	0	0	0	0.32354	0	0	0	0.04753	0	0	0	0	0	0	0	0	0	0	0	0	0	0	0	0	0
1.313	0	0	0	0	0	0	0	0	0	0	0	0	0	0	0	0	0	0	0	0	0	0	0	0	0	0	0	0.32437	0	0	0	0.048016	0	0	0	0	0	0	0	0	0	0	0	0	0	0	0	0	0
1.314	0	0	0	0	0	0	0	0	0	0	0	0	0	0	0	0	0	0	0	0	0	0	0	0	0	0	0	0.32521	0	0	0	0.048502	0	0	0	0	0	0	0	0	0	0	0	0	0	0	0	0	0
1.315	0	0	0	0	0	0	0	0	0	0	0	0	0	0	0	0	0	0	0	0	0	0	0	0	0	0	0	0.32569	0	0	0	0.048989	0	0	0	0	0	0	0	0	0	0	0	0	0	0	0	0	0
1.316	0	0	0	0	0	0	0	0	0	0	0	0	0	0	0	0	0	0	0	0	0	0	0	0	0	0	0	0.32617	0	0	0	0.049475	0	0	0	0	0	0	0	0	0	0	0	0	0	0	0	0	0
1.317	0	0	0	0	0	0	0	0	0	0	0	0	0	0	0	0	0	0	0	0	0	0	0	0	0	0	0	0.32665	0	0	0	0.049967	0	0	0	0	0	0	0	0	0	0	0	0	0	0	0	0	0
1.318	0	0	0	0	0	0	0	0	0	0	0	0	0	0	0	0	0	0	0	0	0	0	0	0	0	0	0	0.32713	0	0	0	0.05046	0	0	0	0	0	0	0	0	0	0	0	0	0	0	0	0	0
1.319	0	0	0	0	0	0	0	0	0	0	0	0	0	0	0	0	0	0	0	0	0	0	0	0	0	0	0	0.32762	0	0	0	0.050953	0	0	0	0	0	0	0	0	0	0	0	0	0	0	0	0	0
1.32	0	0	0	0	0	0	0	0	0	0	0	0	0	0	0	0	0	0	0	0	0	0	0	0	0	0	0	0.32771	0	0	0	0.051445	0	0	0	0	0	0	0	0	0	0	0	0	0	0	0	0	0
1.321	0	0	0	0	0	0	0	0	0	0	0	0	0	0	0	0	0	0	0	0	0	0	0	0	0	0	0	0.32781	0	0	0	0.051938	0	0	0	0	0	0	0	0	0	0	0	0	0	0	0	0	0
1.322	0	0	0	0	0	0	0	0	0	0	0	0	0	0	0	0	0	0	0	0	0	0	0	0	0	0	0	0.32791	0	0	0	0.052434	0	0	0	0	0	0	0	0	0	0	0	0	0	0	0	0	0
1.323	0	0	0	0	0	0	0	0	0	0	0	0	0	0	0	0	0	0	0	0	0	0	0	0	0	0	0	0.32801	0	0	0	0.052931	0	0	0	0	0	0	0	0	0	0	0	0	0	0	0	0	0
1.324	0	0	0	0	0	0	0	0	0	0	0	0	0	0	0	0	0	0	0	0	0	0	0	0	0	0	0	0.32811	0	0	0	0.053428	0	0	0	0	0	0	0	0	0	0	0	0	0	0	0	0	0
1.325	0	0	0	0	0	0	0	0	0	0	0	0	0	0	0	0	0	0	0	0	0	0	0	0	0	0	0	0.3278	0	0	0	0.053924	0	0	0	0	0	0	0	0	0	0	0	0	0	0	0	0	0
1.326	0	0	0	0	0	0	0	0	0	0	0	0	0	0	0	0	0	0	0	0	0	0	0	0	0	0	0	0.32748	0	0	0	0.054421	0	0	0	0	0	0	0	0	0	0	0	0	0	0	0	0	0
1.327	0	0	0	0	0	0	0	0	0	0	0	0	0	0	0	0	0	0	0	0	0	0	0	0	0	0	0	0.32717	0	0	0	0.05492	0	0	0	0	0	0	0	0	0	0	0	0	0	0	0	0	0
1.328	0	0	0	0	0	0	0	0	0	0	0	0	0	0	0	0	0	0	0	0	0	0	0	0	0	0	0	0.32686	0	0	0	0.055418	0	0	0	0	0	0	0	0	0	0	0	0	0	0	0	0	0
1.329	0	0	0	0	0	0	0	0	0	0	0	0	0	0	0	0	0	0	0	0	0	0	0	0	0	0	0	0.32655	0	0	0	0.055917	0	0	0	0	0	0	0	0	0	0	0	0	0	0	0	0	0
1.33	0	0	0	0	0	0	0	0	0	0	0	0	0	0	0	0	0	0	0	0	0	0	0	0	0	0	0	0.3258	0	0	0	0.056416	0	0	0	0	0	0	0	0	0	0	0	0	0	0	0	0	0
1.331	0	0	0	0	0	0	0	0	0	0	0	0	0	0	0	0	0	0	0	0	0	0	0	0	0	0	0	0.32506	0	0	0	0.056914	0	0	0	0	0	0	0	0	0	0	0	0	0	0	0	0	0
1.332	0	0	0	0	0	0	0	0	0	0	0	0	0	0	0	0	0	0	0	0	0	0	0	0	0	0	0	0.32431	0	0	0	0.057413	0	0	0	0	0	0	0	0	0	0	0	0	0	0	0	0	0
1.333	0	0	0	0	0	0	0	0	0	0	0	0	0	0	0	0	0	0	0	0	0	0	0	0	0	0	0	0.32357	0	0	0	0.057912	0	0	0	0	0	0	0	0	0	0	0	0	0	0	0	0	0
1.334	0	0	0	0	0	0	0	0	0	0	0	0	0	0	0	0	0	0	0	0	0	0	0	0	0	0	0	0.32282	0	0	0	0.058411	0	0	0	0	0	0	0	0	0	0	0	0	0	0	0	0	0
1.335	0	0	0	0	0	0	0	0	0	0	0	0	0	0	0	0	0	0	0	0	0	0	0	0	0	0	0	0.32163	0	0	0	0.05891	0	0	0	0	0	0	0	0	0	0	0	0	0	0	0	0	0
1.336	0	0	0	0	0	0	0	0	0	0	0	0	0	0	0	0	0	0	0	0	0	0	0	0	0	0	0	0.32043	0	0	0	0.059408	0	0	0	0	0	0	0	0	0	0	0	0	0	0	0	0	0
1.337	0	0	0	0	0	0	0	0	0	0	0	0	0	0	0	0	0	0	0	0	0	0	0	0	0	0	0	0.31924	0	0	0	0.059906	0	0	0	0	0	0	0	0	0	0	0	0	0	0	0	0	0
1.338	0	0	0	0	0	0	0	0	0	0	0	0	0	0	0	0	0	0	0	0	0	0	0	0	0	0	0	0.31804	0	0	0	0.060403	0	0	0	0	0	0	0	0	0	0	0	0	0	0	0	0	0
1.339	0	0	0	0	0	0	0	0	0	0	0	0	0	0	0	0	0	0	0	0	0	0	0	0	0	0	0	0.31684	0	0	0	0.060901	0	0	0	0	0	0	0	0	0	0	0	0	0	0	0	0	0
1.34	0	0	0	0	0	0	0	0	0	0	0	0	0	0	0	0	0	0	0	0	0	0	0	0	0	0	0	0.31519	0	0	0	0.061398	0	0	0	0	0	0	0	0	0	0	0	0	0	0	0	0	0
1.341	0	0	0	0	0	0	0	0	0	0	0	0	0	0	0	0	0	0	0	0	0	0	0	0	0	0	0	0.31353	0	0	0	0.061895	0	0	0	0	0	0	0	0	0	0	0	0	0	0	0	0	0
1.342	0	0	0	0	0	0	0	0	0	0	0	0	0	0	0	0	0	0	0	0	0	0	0	0	0	0	0	0.31187	0	0	0	0.062391	0	0	0	0	0	0	0	0	0	0	0	0	0	0	0	0	0
1.343	0	0	0	0	0	0	0	0	0	0	0	0	0	0	0	0	0	0	0	0	0	0	0	0	0	0	0	0.31021	0	0	0	0.062886	0	0	0	0	0	0	0	0	0	0	0	0	0	0	0	0	0
1.344	0	0	0	0	0	0	0	0	0	0	0	0	0	0	0	0	0	0	0	0	0	0	0	0	0	0	0	0.30855	0	0	0	0.063381	0	0	0	0	0	0	0	0	0	0	0	0	0	0	0	0	0
1.345	0	0	0	0	0	0	0	0	0	0	0	0	0	0	0	0	0	0	0	0	0	0	0	0	0	0	0	0.30643	0	0	0	0.063876	0	0	0	0	0	0	0	0	0	0	0	0	0	0	0	0	0
1.346	0	0	0	0	0	0	0	0	0	0	0	0	0	0	0	0	0	0	0	0	0	0	0	0	0	0	0	0.3043	0	0	0	0.064371	0	0	0	0	0	0	0	0	0	0	0	0	0	0	0	0	0
1.347	0	0	0	0	0	0	0	0	0	0	0	0	0	0	0	0	0	0	0	0	0	0	0	0	0	0	0	0.30218	0	0	0	0.064864	0	0	0	0	0	0	0	0	0	0	0	0	0	0	0	0	0
1.348	0	0	0	0	0	0	0	0	0	0	0	0	0	0	0	0	0	0	0	0	0	0	0	0	0	0	0	0.30005	0	0	0	0.065357	0	0	0	0	0	0	0	0	0	0	0	0	0	0	0	0	0
1.349	0	0	0	0	0	0	0	0	0	0	0	0	0	0	0	0	0	0	0	0	0	0	0	0	0	0	0	0.29793	0	0	0	0.065849	0	0	0	0	0	0	0	0	0	0	0	0	0	0	0	0	0
1.35	0	0	0	0	0	0	0	0	0	0	0	0	0	0	0	0	0	0	0	0	0	0	0	0	0	0	0	0.29533	0	0	0	0.066342	0	0	0	0	0	0	0	0	0	0	0	0	0	0	0	0	0
1.351	0	0	0	0	0	0	0	0	0	0	0	0	0	0	0	0	0	0	0	0	0	0	0	0	0	0	0	0.29274	0	0	0	0.066835	0	0	0	0	0	0	0	0	0	0	0	0	0	0	0	0	0
1.352	0	0	0	0	0	0	0	0	0	0	0	0	0	0	0	0	0	0	0	0	0	0	0	0	0	0	0	0.29015	0	0	0	0.067326	0	0	0	0	0	0	0	0	0	0	0	0	0	0	0	0	0
1.353	0	0	0	0	0	0	0	0	0	0	0	0	0	0	0	0	0	0	0	0	0	0	0	0	0	0	0	0.28756	0	0	0	0.067817	0	0	0	0	0	0	0	0	0	0	0	0	0	0	0	0	0
1.354	0	0	0	0	0	0	0	0	0	0	0	0	0	0	0	0	0	0	0	0	0	0	0	0	0	0	0	0.28497	0	0	0	0.068308	0	0	0	0	0	0	0	0	0	0	0	0	0	0	0	0	0
1.355	0	0	0	0	0	0	0	0	0	0	0	0	0	0	0	0	0	0	0	0	0	0	0	0	0	0	0	0.28192	0	0	0	0.068799	0	0	0	0	0	0	0	0	0	0	0	0	0	0	0	0	0
1.356	0	0	0	0	0	0	0	0	0	0	0	0	0	0	0	0	0	0	0	0	0	0	0	0	0	0	0	0.27887	0	0	0	0.06929	0	0	0	0	0	0	0	0	0	0	0	0	0	0	0	0	0
1.357	0	0	0	0	0	0	0	0	0	0	0	0	0	0	0	0	0	0	0	0	0	0	0	0	0	0	0	0.27582	0	0	0	0.069781	0	0	0	0	0	0	0	0	0	0	0	0	0	0	0	0	0
1.358	0	0	0	0	0	0	0	0	0	0	0	0	0	0	0	0	0	0	0	0	0	0	0	0	0	0	0	0.27277	0	0	0	0.070272	0	0	0	0	0	0	0	0	0	0	0	0	0	0	0	0	0
1.359	0	0	0	0	0	0	0	0	0	0	0	0	0	0	0	0	0	0	0	0	0	0	0	0	0	0	0	0.26972	0	0	0	0.070763	0	0	0	0	0	0	0	0	0	0	0	0	0	0	0	0	0
1.36	0	0	0	0	0	0	0	0	0	0	0	0	0	0	0	0	0	0	0	0	0	0	0	0	0	0	0	0.26623	0	0	0	0.071254	0	0	0	0	0	0	0	0	0	0	0	0	0	0	0	0	0
1.361	0	0	0	0	0	0	0	0	0	0	0	0	0	0	0	0	0	0	0	0	0	0	0	0	0	0	0	0.26273	0	0	0	0.071745	0	0	0	0	0	0	0	0	0	0	0	0	0	0	0	0	0
1.362	0	0	0	0	0	0	0	0	0	0	0	0	0	0	0	0	0	0	0	0	0	0	0	0	0	0	0	0.25924	0	0	0	0.072239	0	0	0	0	0	0	0	0	0	0	0	0	0	0	0	0	0
1.363	0	0	0	0	0	0	0	0	0	0	0	0	0	0	0	0	0	0	0	0	0	0	0	0	0	0	0	0.25574	0	0	0	0.072732	0	0	0	0	0	0	0	0	0	0	0	0	0	0	0	0	0
1.364	0	0	0	0	0	0	0	0	0	0	0	0	0	0	0	0	0	0	0	0	0	0	0	0	0	0	0	0.25225	0	0	0	0.073225	0	0	0	0	0	0	0	0	0	0	0	0	0	0	0	0	0
1.365	0	0	0	0	0	0	0	0	0	0	0	0	0	0	0	0	0	0	0	0	0	0	0	0	0	0	0	0.24833	0	0	0	0.073718	0	0	0	0	0	0	0	0	0	0	0	0	0	0	0	0	0
1.366	0	0	0	0	0	0	0	0	0	0	0	0	0	0	0	0	0	0	0	0	0	0	0	0	0	0	0	0.24441	0	0	0	0.074211	0	0	0	0	0	0	0	0	0	0	0	0	0	0	0	0	0
1.367	0	0	0	0	0	0	0	0	0	0	0	0	0	0	0	0	0	0	0	0	0	0	0	0	0	0	0	0.24049	0	0	0	0.074709	0	0	0	0	0	0	0	0	0	0	0	0	0	0	0	0	0
1.368	0	0	0	0	0	0	0	0	0	0	0	0	0	0	0	0	0	0	0	0	0	0	0	0	0	0	0	0.23657	0	0	0	0.075207	0	0	0	0	0	0	0	0	0	0	0	0	0	0	0	0	0
1.369	0	0	0	0	0	0	0	0	0	0	0	0	0	0	0	0	0	0	0	0	0	0	0	0	0	0	0	0.23265	0	0	0	0.075706	0	0	0	0	0	0	0	0	0	0	0	0	0	0	0	0	0
1.37	0	0	0	0	0	0	0	0	0	0	0	0	0	0	0	0	0	0	0	0	0	0	0	0	0	0	0	0.22832	0	0	0	0.076204	0	0	0	0	0	0	0	0	0	0	0	0	0	0	0	0	0
1.371	0	0	0	0	0	0	0	0	0	0	0	0	0	0	0	0	0	0	0	0	0	0	0	0	0	0	0	0.22399	0	0	0	0.076702	0	0	0	0	0	0	0	0	0	0	0	0	0	0	0	0	0
1.372	0	0	0	0	0	0	0	0	0	0	0	0	0	0	0	0	0	0	0	0	0	0	0	0	0	0	0	0.21966	0	0	0	0.077208	0	0	0	0	0	0	0	0	0	0	0	0	0	0	0	0	0
1.373	0	0	0	0	0	0	0	0	0	0	0	0	0	0	0	0	0	0	0	0	0	0	0	0	0	0	0	0.21534	0	0	0	0.077714	0	0	0	0	0	0	0	0	0	0	0	0	0	0	0	0	0
1.374	0	0	0	0	0	0	0	0	0	0	0	0	0	0	0	0	0	0	0	0	0	0	0	0	0	0	0	0.21101	0	0	0	0.07822	0	0	0	0	0	0	0	0	0	0	0	0	0	0	0	0	0
1.375	0	0	0	0	0	0	0	0	0	0	0	0	0	0	0	0	0	0	0	0	0	0	0	0	0	0	0	0.2063	0	0	0	0.078726	0	0	0	0	0	0	0	0	0	0	0	0	0	0	0	0	0
1.376	0	0	0	0	0	0	0	0	0	0	0	0	0	0	0	0	0	0	0	0	0	0	0	0	0	0	0	0.20159	0	0	0	0.079233	0	0	0	0	0	0	0	0	0	0	0	0	0	0	0	0	0
1.377	0	0	0	0	0	0	0	0	0	0	0	0	0	0	0	0	0	0	0	0	0	0	0	0	0	0	0	0.19688	0	0	0	0.07975	0	0	0	0	0	0	0	0	0	0	0	0	0	0	0	0	0
1.378	0	0	0	0	0	0	0	0	0	0	0	0	0	0	0	0	0	0	0	0	0	0	0	0	0	0	0	0.19217	0	0	0	0.080268	0	0	0	0	0	0	0	0	0	0	0	0	0	0	0	0	0
1.379	0	0	0	0	0	0	0	0	0	0	0	0	0	0	0	0	0	0	0	0	0	0	0	0	0	0	0	0.18746	0	0	0	0.080785	0	0	0	0	0	0	0	0	0	0	0	0	0	0	0	0	0
1.38	0	0	0	0	0	0	0	0	0	0	0	0	0	0	0	0	0	0	0	0	0	0	0	0	0	0	0	0.1824	0	0	0	0.081303	0	0	0	0	0	0	0	0	0	0	0	0	0	0	0	0	0
1.381	0	0	0	0	0	0	0	0	0	0	0	0	0	0	0	0	0	0	0	0	0	0	0	0	0	0	0	0.17733	0	0	0	0.08182	0	0	0	0	0	0	0	0	0	0	0	0	0	0	0	0	0
1.382	0	0	0	0	0	0	0	0	0	0	0	0	0	0	0	0	0	0	0	0	0	0	0	0	0	0	0	0.17226	0	0	0	0.082352	0	0	0	0	0	0	0	0	0	0	0	0	0	0	0	0	0
1.383	0	0	0	0	0	0	0	0	0	0	0	0	0	0	0	0	0	0	0	0	0	0	0	0	0	0	0	0.1672	0	0	0	0.082884	0	0	0	0	0	0	0	0	0	0	0	0	0	0	0	0	0
1.384	0	0	0	0	0	0	0	0	0	0	0	0	0	0	0	0	0	0	0	0	0	0	0	0	0	0	0	0.16213	0	0	0	0.083416	0	0	0	0	0	0	0	0	0	0	0	0	0	0	0	0	0
1.385	0	0	0	0	0	0	0	0	0	0	0	0	0	0	0	0	0	0	0	0	0	0	0	0	0	0	0	0.15673	0	0	0	0.083948	0	0	0	0	0	0	0	0	0	0	0	0	0	0	0	0	0
1.386	0	0	0	0	0	0	0	0	0	0	0	0	0	0	0	0	0	0	0	0	0	0	0	0	0	0	0	0.15133	0	0	0	0.084481	0	0	0	0	0	0	0	0	0	0	0	0	0	0	0	0	0
1.387	0	0	0	0	0	0	0	0	0	0	0	0	0	0	0	0	0	0	0	0	0	0	0	0	0	0	0	0.14594	0	0	0	0.085031	0	0	0	0	0	0	0	0	0	0	0	0	0	0	0	0	0
1.388	0	0	0	0	0	0	0	0	0	0	0	0	0	0	0	0	0	0	0	0	0	0	0	0	0	0	0	0.14054	0	0	0	0.085581	0	0	0	0	0	0	0	0	0	0	0	0	0	0	0	0	0
1.389	0	0	0	0	0	0	0	0	0	0	0	0	0	0	0	0	0	0	0	0	0	0	0	0	0	0	0	0.13514	0	0	0	0.086131	0	0	0	0	0	0	0	0	0	0	0	0	0	0	0	0	0
1.39	0	0	0	0	0	0	0	0	0	0	0	0	0	0	0	0	0	0	0	0	0	0	0	0	0	0	0	0.12944	0	0	0	0.086681	0	0	0	0	0	0	0	0	0	0	0	0	0	0	0	0	0
1.391	0	0	0	0	0	0	0	0	0	0	0	0	0	0	0	0	0	0	0	0	0	0	0	0	0	0	0	0.12374	0	0	0	0.087231	0	0	0	0	0	0	0	0	0	0	0	0	0	0	0	0	0
1.392	0	0	0	0	0	0	0	0	0	0	0	0	0	0	0	0	0	0	0	0	0	0	0	0	0	0	0	0.11804	0	0	0	0.087802	0	0	0	0	0	0	0	0	0	0	0	0	0	0	0	0	0
1.393	0	0	0	0	0	0	0	0	0	0	0	0	0	0	0	0	0	0	0	0	0	0	0	0	0	0	0	0.11234	0	0	0	0.088373	0	0	0	0	0	0	0	0	0	0	0	0	0	0	0	0	0
1.394	0	0	0	0	0	0	0	0	0	0	0	0	0	0	0	0	0	0	0	0	0	0	0	0	0	0	0	0.10664	0	0	0	0.088944	0	0	0	0	0	0	0	0	0	0	0	0	0	0	0	0	0
1.395	0	0	0	0	0	0	0	0	0	0	0	0	0	0	0	0	0	0	0	0	0	0	0	0	0	0	0	0.10067	0	0	0	0.089515	0	0	0	0	0	0	0	0	0	0	0	0	0	0	0	0	0
1.396	0	0	0	0	0	0	0	0	0	0	0	0	0	0	0	0	0	0	0	0	0	0	0	0	0	0	0	0.094695	0	0	0	0.090087	0	0	0	0	0	0	0	0	0	0	0	0	0	0	0	0	0
1.397	0	0	0	0	0	0	0	0	0	0	0	0	0	0	0	0	0	0	0	0	0	0	0	0	0	0	0	0.088721	0	0	0	0.090682	0	0	0	0	0	0	0	0	0	0	0	0	0	0	0	0	0
1.398	0	0	0	0	0	0	0	0	0	0	0	0	0	0	0	0	0	0	0	0	0	0	0	0	0	0	0	0.082748	0	0	0	0.091277	0	0	0	0	0	0	0	0	0	0	0	0	0	0	0	0	0
1.399	0	0	0	0	0	0	0	0	0	0	0	0	0	0	0	0	0	0	0	0	0	0	0	0	0	0	0	0.076774	0	0	0	0.091873	0	0	0	0	0	0	0	0	0	0	0	0	0	0	0	0	0
1.4	0	0	0	0	0	0	0	0	0	0	0	0	0	0	0	0	0	0	0	0	0	0	0	0	0	0	0	0.070557	0	0	0	0.092468	0	0	0	0	0	0	0	0	0	0	0	0	0	0	0	0	0
1.401	0	0	0	0	0	0	0	0	0	0	0	0	0	0	0	0	0	0	0	0	0	0	0	0	0	0	0	0.064341	0	0	0	0.093064	0	0	0	0	0	0	0	0	0	0	0	0	0	0	0	0	0
1.402	0	0	0	0	0	0	0	0	0	0	0	0	0	0	0	0	0	0	0	0	0	0	0	0	0	0	0	0.058124	0	0	0	0.093686	0	0	0	0	0	0	0	0	0	0	0	0	0	0	0	0	0
1.403	0	0	0	0	0	0	0	0	0	0	0	0	0	0	0	0	0	0	0	0	0	0	0	0	0	0	0	0.051907	0	0	0	0.094308	0	0	0	0	0	0	0	0	0	0	0	0	0	0	0	0	0
1.404	0	0	0	0	0	0	0	0	0	0	0	0	0	0	0	0	0	0	0	0	0	0	0	0	0	0	0	0.045691	0	0	0	0.094931	0	0	0	0	0	0	0	0	0	0	0	0	0	0	0	0	0
1.405	0	0	0	0	0	0	0	0	0	0	0	0	0	0	0	0	0	0	0	0	0	0	0	0	0	0	0	0.039263	0	0	0	0.095553	0	0	0	0	0	0	0	0	0	0	0	0	0	0	0	0	0
1.406	0	0	0	0	0	0	0	0	0	0	0	0	0	0	0	0	0	0	0	0	0	0	0	0	0	0	0	0.032836	0	0	0	0.096175	0	0	0	0	0	0	0	0	0	0	0	0	0	0	0	0	0
1.407	0	0	0	0	0	0	0	0	0	0	0	0	0	0	0	0	0	0	0	0	0	0	0	0	0	0	0	0.026409	0	0	0	0.096826	0	0	0	0	0	0	0	0	0	0	0	0	0	0	0	0	0
1.408	0	0	0	0	0	0	0	0	0	0	0	0	0	0	0	0	0	0	0	0	0	0	0	0	0	0	0	0.019981	0	0	0	0.097478	0	0	0	0	0	0	0	0	0	0	0	0	0	0	0	0	0
1.409	0	0	0	0	0	0	0	0	0	0	0	0	0	0	0	0	0	0	0	0	0	0	0	0	0	0	0	0.013554	0	0	0	0.098129	0	0	0	0	0	0	0	0	0	0	0	0	0	0	0	0	0
1.41	0	0	0	0	0	0	0	0	0	0	0	0	0	0	0	0	0	0	0	0	0	0	0	0	0	0	0	0.0069503	0	0	0	0.09878	0	0	0	0	0	0	0	0	0	0	0	0	0	0	0	0	0
1.411	0	0	0	0	0	0	0	0	0	0	0	0	0	0	0	0	0	0	0	0	0	0	0	0	0	0	0	0.00034661	0	0	0	0.099432	0	0	0	0	0	0	0	0	0	0	0	0	0	0	0	0	0
1.412	0	0	0	0	0	0	0	0	0	0	0	0	0	0	0	0	0	0	0	0	0	0	0	0	0	0	0	0.006257	0	0	0	0.10011	0	0	0	0	0	0	0	0	0	0	0	0	0	0	0	0	0
1.413	0	0	0	0	0	0	0	0	0	0	0	0	0	0	0	0	0	0	0	0	0	0	0	0	0	0	0	0.012861	0	0	0	0.10079	0	0	0	0	0	0	0	0	0	0	0	0	0	0	0	0	0
1.414	0	0	0	0	0	0	0	0	0	0	0	0	0	0	0	0	0	0	0	0	0	0	0	0	0	0	0	0.019464	0	0	0	0.10148	0	0	0	0	0	0	0	0	0	0	0	0	0	0	0	0	0
1.415	0	0	0	0	0	0	0	0	0	0	0	0	0	0	0	0	0	0	0	0	0	0	0	0	0	0	0	0.026208	0	0	0	0.10216	0	0	0	0	0	0	0	0	0	0	0	0	0	0	0	0	0
1.416	0	0	0	0	0	0	0	0	0	0	0	0	0	0	0	0	0	0	0	0	0	0	0	0	0	0	0	0.032951	0	0	0	0.10284	0	0	0	0	0	0	0	0	0	0	0	0	0	0	0	0	0
1.417	0	0	0	0	0	0	0	0	0	0	0	0	0	0	0	0	0	0	0	0	0	0	0	0	0	0	0	0.039694	0	0	0	0.10355	0	0	0	0	0	0	0	0	0	0	0	0	0	0	0	0	0
1.418	0	0	0	0	0	0	0	0	0	0	0	0	0	0	0	0	0	0	0	0	0	0	0	0	0	0	0	0.046438	0	0	0	0.10426	0	0	0	0	0	0	0	0	0	0	0	0	0	0	0	0	0
1.419	0	0	0	0	0	0	0	0	0	0	0	0	0	0	0	0	0	0	0	0	0	0	0	0	0	0	0	0.053181	0	0	0	0.10497	0	0	0	0	0	0	0	0	0	0	0	0	0	0	0	0	0
1.42	0	0	0	0	0	0	0	0	0	0	0	0	0	0	0	0	0	0	0	0	0	0	0	0	0	0	0	0.060026	0	0	0	0.10569	0	0	0	0	0	0	0	0	0	0	0	0	0	0	0	0	0
1.421	0	0	0	0	0	0	0	0	0	0	0	0	0	0	0	0	0	0	0	0	0	0	0	0	0	0	0	0.06687	0	0	0	0.1064	0	0	0	0	0	0	0	0	0	0	0	0	0	0	0	0	0
1.422	0	0	0	0	0	0	0	0	0	0	0	0	0	0	0	0	0	0	0	0	0	0	0	0	0	0	0	0.073714	0	0	0	0.10714	0	0	0	0	0	0	0	0	0	0	0	0	0	0	0	0	0
1.423	0	0	0	0	0	0	0	0	0	0	0	0	0	0	0	0	0	0	0	0	0	0	0	0	0	0	0	0.080559	0	0	0	0.10788	0	0	0	0	0	0	0	0	0	0	0	0	0	0	0	0	0
1.424	0	0	0	0	0	0	0	0	0	0	0	0	0	0	0	0	0	0	0	0	0	0	0	0	0	0	0	0.087403	0	0	0	0.10862	0	0	0	0	0	0	0	0	0	0	0	0	0	0	0	0	0
1.425	0	0	0	0	0	0	0	0	0	0	0	0	0	0	0	0	0	0	0	0	0	0	0	0	0	0	0	0.094307	0	0	0	0.10936	0	0	0	0	0	0	0	0	0	0	0	0	0	0	0	0	0
1.426	0	0	0	0	0	0	0	0	0	0	0	0	0	0	0	0	0	0	0	0	0	0	0	0	0	0	0	0.10121	0	0	0	0.1101	0	0	0	0	0	0	0	0	0	0	0	0	0	0	0	0	0
1.427	0	0	0	0	0	0	0	0	0	0	0	0	0	0	0	0	0	0	0	0	0	0	0	0	0	0	0	0.10812	0	0	0	0.11086	0	0	0	0	0	0	0	0	0	0	0	0	0	0	0	0	0
1.428	0	0	0	0	0	0	0	0	0	0	0	0	0	0	0	0	0	0	0	0	0	0	0	0	0	0	0	0.11502	0	0	0	0.11163	0	0	0	0	0	0	0	0	0	0	0	0	0	0	0	0	0
1.429	0	0	0	0	0	0	0	0	0	0	0	0	0	0	0	0	0	0	0	0	0	0	0	0	0	0	0	0.12192	0	0	0	0.11239	0	0	0	0	0	0	0	0	0	0	0	0	0	0	0	0	0
1.43	0	0	0	0	0	0	0	0	0	0	0	0	0	0	0	0	0	0	0	0	0	0	0	0	0	0	0	0.12885	0	0	0	0.11316	0	0	0	0	0	0	0	0	0	0	0	0	0	0	0	0	0
1.431	0	0	0	0	0	0	0	0	0	0	0	0	0	0	0	0	0	0	0	0	0	0	0	0	0	0	0	0.13577	0	0	0	0.11393	0	0	0	0	0	0	0	0	0	0	0	0	0	0	0	0	0
1.432	0	0	0	0	0	0	0	0	0	0	0	0	0	0	0	0	0	0	0	0	0	0	0	0	0	0	0	0.14269	0	0	0	0.11471	0	0	0	0	0	0	0	0	0	0	0	0	0	0	0	0	0
1.433	0	0	0	0	0	0	0	0	0	0	0	0	0	0	0	0	0	0	0	0	0	0	0	0	0	0	0	0.14961	0	0	0	0.1155	0	0	0	0	0	0	0	0	0	0	0	0	0	0	0	0	0
1.434	0	0	0	0	0	0	0	0	0	0	0	0	0	0	0	0	0	0	0	0	0	0	0	0	0	0	0	0.15653	0	0	0	0.11628	0	0	0	0	0	0	0	0	0	0	0	0	0	0	0	0	0
1.435	0	0	0	0	0	0	0	0	0	0	0	0	0	0	0	0	0	0	0	0	0	0	0	0	0	0	0	0.16343	0	0	0	0.11707	0	0	0	0	0	0	0	0	0	0	0	0	0	0	0	0	0
1.436	0	0	0	0	0	0	0	0	0	0	0	0	0	0	0	0	0	0	0	0	0	0	0	0	0	0	0	0.17032	0	0	0	0.11785	0	0	0	0	0	0	0	0	0	0	0	0	0	0	0	0	0
1.437	0	0	0	0	0	0	0	0	0	0	0	0	0	0	0	0	0	0	0	0	0	0	0	0	0	0	0	0.17722	0	0	0	0.11865	0	0	0	0	0	0	0	0	0	0	0	0	0	0	0	0	0
1.438	0	0	0	0	0	0	0	0	0	0	0	0	0	0	0	0	0	0	0	0	0	0	0	0	0	0	0	0.18411	0	0	0	0.11945	0	0	0	0	0	0	0	0	0	0	0	0	0	0	0	0	0
1.439	0	0	0	0	0	0	0	0	0	0	0	0	0	0	0	0	0	0	0	0	0	0	0	0	0	0	0	0.19101	0	0	0	0.12025	0	0	0	0	0	0	0	0	0	0	0	0	0	0	0	0	0
1.44	0	0	0	0	0	0	0	0	0	0	0	0	0	0	0	0	0	0	0	0	0	0	0	0	0	0	0	0.19783	0	0	0	0.12104	0	0	0	0	0	0	0	0	0	0	0	0	0	0	0	0	0
1.441	0	0	0	0	0	0	0	0	0	0	0	0	0	0	0	0	0	0	0	0	0	0	0	0	0	0	0	0.20465	0	0	0	0.12184	0	0	0	0	0	0	0	0	0	0	0	0	0	0	0	0	0
1.442	0	0	0	0	0	0	0	0	0	0	0	0	0	0	0	0	0	0	0	0	0	0	0	0	0	0	0	0.21147	0	0	0	0.12264	0	0	0	0	0	0	0	0	0	0	0	0	0	0	0	0	0
1.443	0	0	0	0	0	0	0	0	0	0	0	0	0	0	0	0	0	0	0	0	0	0	0	0	0	0	0	0.2183	0	0	0	0.12344	0	0	0	0	0	0	0	0	0	0	0	0	0	0	0	0	0
1.444	0	0	0	0	0	0	0	0	0	0	0	0	0	0	0	0	0	0	0	0	0	0	0	0	0	0	0	0.22512	0	0	0	0.12424	0	0	0	0	0	0	0	0	0	0	0	0	0	0	0	0	0
1.445	0	0	0	0	0	0	0	0	0	0	0	0	0	0	0	0	0	0	0	0	0	0	0	0	0	0	0	0.23182	0	0	0	0.12504	0	0	0	0	0	0	0	0	0	0	0	0	0	0	0	0	0
1.446	0	0	0	0	0	0	0	0	0	0	0	0	0	0	0	0	0	0	0	0	0	0	0	0	0	0	0	0.23853	0	0	0	0.12585	0	0	0	0	0	0	0	0	0	0	0	0	0	0	0	0	0
1.447	0	0	0	0	0	0	0	0	0	0	0	0	0	0	0	0	0	0	0	0	0	0	0	0	0	0	0	0.24523	0	0	0	0.12664	0	0	0	0	0	0	0	0	0	0	0	0	0	0	0	0	0
1.448	0	0	0	0	0	0	0	0	0	0	0	0	0	0	0	0	0	0	0	0	0	0	0	0	0	0	0	0.25193	0	0	0	0.12743	0	0	0	0	0	0	0	0	0	0	0	0	0	0	0	0	0
1.449	0	0	0	0	0	0	0	0	0	0	0	0	0	0	0	0	0	0	0	0	0	0	0	0	0	0	0	0.25864	0	0	0	0.12822	0	0	0	0	0	0	0	0	0	0	0	0	0	0	0	0	0
1.45	0	0	0	0	0	0	0	0	0	0	0	0	0	0	0	0	0	0	0	0	0	0	0	0	0	0	0	0.26518	0	0	0	0.12901	0	0	0	0	0	0	0	0	0	0	0	0	0	0	0	0	0
1.451	0	0	0	0	0	0	0	0	0	0	0	0	0	0	0	0	0	0	0	0	0	0	0	0	0	0	0	0.27172	0	0	0	0.1298	0	0	0	0	0	0	0	0	0	0	0	0	0	0	0	0	0
1.452	0	0	0	0	0	0	0	0	0	0	0	0	0	0	0	0	0	0	0	0	0	0	0	0	0	0	0	0.27826	0	0	0	0.13057	0	0	0	0	0	0	0	0	0	0	0	0	0	0	0	0	0
1.453	0	0	0	0	0	0	0	0	0	0	0	0	0	0	0	0	0	0	0	0	0	0	0	0	0	0	0	0.2848	0	0	0	0.13134	0	0	0	0	0	0	0	0	0	0	0	0	0	0	0	0	0
1.454	0	0	0	0	0	0	0	0	0	0	0	0	0	0	0	0	0	0	0	0	0	0	0	0	0	0	0	0.29133	0	0	0	0.13211	0	0	0	0	0	0	0	0	0	0	0	0	0	0	0	0	0
1.455	0	0	0	0	0	0	0	0	0	0	0	0	0	0	0	0	0	0	0	0	0	0	0	0	0	0	0	0.29766	0	0	0	0.13288	0	0	0	0	0	0	0	0	0	0	0	0	0	0	0	0	0
1.456	0	0	0	0	0	0	0	0	0	0	0	0	0	0	0	0	0	0	0	0	0	0	0	0	0	0	0	0.30399	0	0	0	0.13365	0	0	0	0	0	0	0	0	0	0	0	0	0	0	0	0	0
1.457	0	0	0	0	0	0	0	0	0	0	0	0	0	0	0	0	0	0	0	0	0	0	0	0	0	0	0	0.31032	0	0	0	0.13438	0	0	0	0	0	0	0	0	0	0	0	0	0	0	0	0	0
1.458	0	0	0	0	0	0	0	0	0	0	0	0	0	0	0	0	0	0	0	0	0	0	0	0	0	0	0	0.31665	0	0	0	0.13511	0	0	0	0	0	0	0	0	0	0	0	0	0	0	0	0	0
1.459	0	0	0	0	0	0	0	0	0	0	0	0	0	0	0	0	0	0	0	0	0	0	0	0	0	0	0	0.32298	0	0	0	0.13584	0	0	0	0	0	0	0	0	0	0	0	0	0	0	0	0	0
1.46	0	0	0	0	0	0	0	0	0	0	0	0	0	0	0	0	0	0	0	0	0	0	0	0	0	0	0	0.32905	0	0	0	0.13657	0	0	0	0	0	0	0	0	0	0	0	0	0	0	0	0	0
1.461	0	0	0	0	0	0	0	0	0	0	0	0	0	0	0	0	0	0	0	0	0	0	0	0	0	0	0	0.33513	0	0	0	0.1373	0	0	0	0	0	0	0	0	0	0	0	0	0	0	0	0	0
1.462	0	0	0	0	0	0	0	0	0	0	0	0	0	0	0	0	0	0	0	0	0	0	0	0	0	0	0	0.3412	0	0	0	0.13798	0	0	0	0	0	0	0	0	0	0	0	0	0	0	0	0	0
1.463	0	0	0	0	0	0	0	0	0	0	0	0	0	0	0	0	0	0	0	0	0	0	0	0	0	0	0	0.34728	0	0	0	0.13865	0	0	0	0	0	0	0	0	0	0	0	0	0	0	0	0	0
1.464	0	0	0	0	0	0	0	0	0	0	0	0	0	0	0	0	0	0	0	0	0	0	0	0	0	0	0	0.35335	0	0	0	0.13932	0	0	0	0	0	0	0	0	0	0	0	0	0	0	0	0	0
1.465	0	0	0	0	0	0	0	0	0	0	0	0	0	0	0	0	0	0	0	0	0	0	0	0	0	0	0	0.35913	0	0	0	0.14	0	0	0	0	0	0	0	0	0	0	0	0	0	0	0	0	0
1.466	0	0	0	0	0	0	0	0	0	0	0	0	0	0	0	0	0	0	0	0	0	0	0	0	0	0	0	0.3649	0	0	0	0.14067	0	0	0	0	0	0	0	0	0	0	0	0	0	0	0	0	0
1.467	0	0	0	0	0	0	0	0	0	0	0	0	0	0	0	0	0	0	0	0	0	0	0	0	0	0	0	0.37068	0	0	0	0.14128	0	0	0	0	0	0	0	0	0	0	0	0	0	0	0	0	0
1.468	0	0	0	0	0	0	0	0	0	0	0	0	0	0	0	0	0	0	0	0	0	0	0	0	0	0	0	0.37646	0	0	0	0.14188	0	0	0	0	0	0	0	0	0	0	0	0	0	0	0	0	0
1.469	0	0	0	0	0	0	0	0	0	0	0	0	0	0	0	0	0	0	0	0	0	0	0	0	0	0	0	0.38223	0	0	0	0.14248	0	0	0	0	0	0	0	0	0	0	0	0	0	0	0	0	0
1.47	0	0	0	0	0	0	0	0	0	0	0	0	0	0	0	0	0	0	0	0	0	0	0	0	0	0	0	0.38767	0	0	0	0.14308	0	0	0	0	0	0	0	0	0	0	0	0	0	0	0	0	0
1.471	0	0	0	0	0	0	0	0	0	0	0	0	0	0	0	0	0	0	0	0	0	0	0	0	0	0	0	0.39311	0	0	0	0.14368	0	0	0	0	0	0	0	0	0	0	0	0	0	0	0	0	0
1.472	0	0	0	0	0	0	0	0	0	0	0	0	0	0	0	0	0	0	0	0	0	0	0	0	0	0	0	0.39854	0	0	0	0.14419	0	0	0	0	0	0	0	0	0	0	0	0	0	0	0	0	0
1.473	0	0	0	0	0	0	0	0	0	0	0	0	0	0	0	0	0	0	0	0	0	0	0	0	0	0	0	0.40398	0	0	0	0.1447	0	0	0	0	0	0	0	0	0	0	0	0	0	0	0	0	0
1.474	0	0	0	0	0	0	0	0	0	0	0	0	0	0	0	0	0	0	0	0	0	0	0	0	0	0	0	0.40942	0	0	0	0.14521	0	0	0	0	0	0	0	0	0	0	0	0	0	0	0	0	0
1.475	0	0	0	0	0	0	0	0	0	0	0	0	0	0	0	0	0	0	0	0	0	0	0	0	0	0	0	0.41448	0	0	0	0.14572	0	0	0	0	0	0	0	0	0	0	0	0	0	0	0	0	0
1.476	0	0	0	0	0	0	0	0	0	0	0	0	0	0	0	0	0	0	0	0	0	0	0	0	0	0	0	0.41954	0	0	0	0.14623	0	0	0	0	0	0	0	0	0	0	0	0	0	0	0	0	0
1.477	0	0	0	0	0	0	0	0	0	0	0	0	0	0	0	0	0	0	0	0	0	0	0	0	0	0	0	0.4246	0	0	0	0.14663	0	0	0	0	0	0	0	0	0	0	0	0	0	0	0	0	0
1.478	0	0	0	0	0	0	0	0	0	0	0	0	0	0	0	0	0	0	0	0	0	0	0	0	0	0	0	0.42966	0	0	0	0.14703	0	0	0	0	0	0	0	0	0	0	0	0	0	0	0	0	0
1.479	0	0	0	0	0	0	0	0	0	0	0	0	0	0	0	0	0	0	0	0	0	0	0	0	0	0	0	0.43473	0	0	0	0.14743	0	0	0	0	0	0	0	0	0	0	0	0	0	0	0	0	0
1.48	0	0	0	0	0	0	0	0	0	0	0	0	0	0	0	0	0	0	0	0	0	0	0	0	0	0	0	0.43938	0	0	0	0.14783	0	0	0	0	0	0	0	0	0	0	0	0	0	0	0	0	0
1.481	0	0	0	0	0	0	0	0	0	0	0	0	0	0	0	0	0	0	0	0	0	0	0	0	0	0	0	0.44403	0	0	0	0.14823	0	0	0	0	0	0	0	0	0	0	0	0	0	0	0	0	0
1.482	0	0	0	0	0	0	0	0	0	0	0	0	0	0	0	0	0	0	0	0	0	0	0	0	0	0	0	0.44868	0	0	0	0.1485	0	0	0	0	0	0	0	0	0	0	0	0	0	0	0	0	0
1.483	0	0	0	0	0	0	0	0	0	0	0	0	0	0	0	0	0	0	0	0	0	0	0	0	0	0	0	0.45333	0	0	0	0.14877	0	0	0	0	0	0	0	0	0	0	0	0	0	0	0	0	0
1.484	0	0	0	0	0	0	0	0	0	0	0	0	0	0	0	0	0	0	0	0	0	0	0	0	0	0	0	0.45798	0	0	0	0.14905	0	0	0	0	0	0	0	0	0	0	0	0	0	0	0	0	0
1.485	0	0	0	0	0	0	0	0	0	0	0	0	0	0	0	0	0	0	0	0	0	0	0	0	0	0	0	0.46219	0	0	0	0.14932	0	0	0	0	0	0	0	0	0	0	0	0	0	0	0	0	0
1.486	0	0	0	0	0	0	0	0	0	0	0	0	0	0	0	0	0	0	0	0	0	0	0	0	0	0	0	0.4664	0	0	0	0.14959	0	0	0	0	0	0	0	0	0	0	0	0	0	0	0	0	0
1.487	0	0	0	0	0	0	0	0	0	0	0	0	0	0	0	0	0	0	0	0	0	0	0	0	0	0	0	0.47061	0	0	0	0.14972	0	0	0	0	0	0	0	0	0	0	0	0	0	0	0	0	0
1.488	0	0	0	0	0	0	0	0	0	0	0	0	0	0	0	0	0	0	0	0	0	0	0	0	0	0	0	0.47482	0	0	0	0.14985	0	0	0	0	0	0	0	0	0	0	0	0	0	0	0	0	0
1.489	0	0	0	0	0	0	0	0	0	0	0	0	0	0	0	0	0	0	0	0	0	0	0	0	0	0	0	0.47903	0	0	0	0.14998	0	0	0	0	0	0	0	0	0	0	0	0	0	0	0	0	0
1.49	0	0	0	0	0	0	0	0	0	0	0	0	0	0	0	0	0	0	0	0	0	0	0	0	0	0	0	0.48278	0	0	0	0.15011	0	0	0	0	0	0	0	0	0	0	0	0	0	0	0	0	0
1.491	0	0	0	0	0	0	0	0	0	0	0	0	0	0	0	0	0	0	0	0	0	0	0	0	0	0	0	0.48652	0	0	0	0.15024	0	0	0	0	0	0	0	0	0	0	0	0	0	0	0	0	0
1.492	0	0	0	0	0	0	0	0	0	0	0	0	0	0	0	0	0	0	0	0	0	0	0	0	0	0	0	0.49027	0	0	0	0.15022	0	0	0	0	0	0	0	0	0	0	0	0	0	0	0	0	0
1.493	0	0	0	0	0	0	0	0	0	0	0	0	0	0	0	0	0	0	0	0	0	0	0	0	0	0	0	0.49401	0	0	0	0.15019	0	0	0	0	0	0	0	0	0	0	0	0	0	0	0	0	0
1.494	0	0	0	0	0	0	0	0	0	0	0	0	0	0	0	0	0	0	0	0	0	0	0	0	0	0	0	0.49776	0	0	0	0.15016	0	0	0	0	0	0	0	0	0	0	0	0	0	0	0	0	0
1.495	0	0	0	0	0	0	0	0	0	0	0	0	0	0	0	0	0	0	0	0	0	0	0	0	0	0	0	0.50102	0	0	0	0.15013	0	0	0	0	0	0	0	0	0	0	0	0	0	0	0	0	0
1.496	0	0	0	0	0	0	0	0	0	0	0	0	0	0	0	0	0	0	0	0	0	0	0	0	0	0	0	0.50428	0	0	0	0.15011	0	0	0	0	0	0	0	0	0	0	0	0	0	0	0	0	0
1.497	0	0	0	0	0	0	0	0	0	0	0	0	0	0	0	0	0	0	0	0	0	0	0	0	0	0	0	0.50754	0	0	0	0.14991	0	0	0	0	0	0	0	0	0	0	0	0	0	0	0	0	0
1.498	0	0	0	0	0	0	0	0	0	0	0	0	0	0	0	0	0	0	0	0	0	0	0	0	0	0	0	0.51081	0	0	0	0.14972	0	0	0	0	0	0	0	0	0	0	0	0	0	0	0	0	0
1.499	0	0	0	0	0	0	0	0	0	0	0	0	0	0	0	0	0	0	0	0	0	0	0	0	0	0	0	0.51407	0	0	0	0.14952	0	0	0	0	0	0	0	0	0	0	0	0	0	0	0	0	0
1.5	0	0	0	0	0	0	0	0	0	0	0	0	0	0	0	0	0	0	0	0	0	0	0	0	0	0	0	0.51683	0	0	0	0.14933	0	0	0	0	0	0	0	0	0	0	0	0	0	0	0	0	0
1.501	0	0	0	0	0	0	0	0	0	0	0	0	0	0	0	0	0	0	0	0	0	0	0	0	0	0	0	0.5196	0	0	0	0.14913	0	0	0	0	0	0	0	0	0	0	0	0	0	0	0	0	0
1.502	0	0	0	0	0	0	0	0	0	0	0	0	0	0	0	0	0	0	0	0	0	0	0	0	0	0	0	0.52236	0	0	0	0.14876	0	0	0	0	0	0	0	0	0	0	0	0	0	0	0	0	0
1.503	0	0	0	0	0	0	0	0	0	0	0	0	0	0	0	0	0	0	0	0	0	0	0	0	0	0	0	0.52513	0	0	0	0.14839	0	0	0	0	0	0	0	0	0	0	0	0	0	0	0	0	0
1.504	0	0	0	0	0	0	0	0	0	0	0	0	0	0	0	0	0	0	0	0	0	0	0	0	0	0	0	0.52789	0	0	0	0.14801	0	0	0	0	0	0	0	0	0	0	0	0	0	0	0	0	0
1.505	0	0	0	0	0	0	0	0	0	0	0	0	0	0	0	0	0	0	0	0	0	0	0	0	0	0	0	0.53015	0	0	0	0.14764	0	0	0	0	0	0	0	0	0	0	0	0	0	0	0	0	0
1.506	0	0	0	0	0	0	0	0	0	0	0	0	0	0	0	0	0	0	0	0	0	0	0	0	0	0	0	0.53241	0	0	0	0.14727	0	0	0	0	0	0	0	0	0	0	0	0	0	0	0	0	0
1.507	0	0	0	0	0	0	0	0	0	0	0	0	0	0	0	0	0	0	0	0	0	0	0	0	0	0	0	0.53467	0	0	0	0.14671	0	0	0	0	0	0	0	0	0	0	0	0	0	0	0	0	0
1.508	0	0	0	0	0	0	0	0	0	0	0	0	0	0	0	0	0	0	0	0	0	0	0	0	0	0	0	0.53693	0	0	0	0.14616	0	0	0	0	0	0	0	0	0	0	0	0	0	0	0	0	0
1.509	0	0	0	0	0	0	0	0	0	0	0	0	0	0	0	0	0	0	0	0	0	0	0	0	0	0	0	0.53919	0	0	0	0.1456	0	0	0	0	0	0	0	0	0	0	0	0	0	0	0	0	0
1.51	0	0	0	0	0	0	0	0	0	0	0	0	0	0	0	0	0	0	0	0	0	0	0	0	0	0	0	0.54095	0	0	0	0.14505	0	0	0	0	0	0	0	0	0	0	0	0	0	0	0	0	0
1.511	0	0	0	0	0	0	0	0	0	0	0	0	0	0	0	0	0	0	0	0	0	0	0	0	0	0	0	0.5427	0	0	0	0.14449	0	0	0	0	0	0	0	0	0	0	0	0	0	0	0	0	0
1.512	0	0	0	0	0	0	0	0	0	0	0	0	0	0	0	0	0	0	0	0	0	0	0	0	0	0	0	0.54446	0	0	0	0.14375	0	0	0	0	0	0	0	0	0	0	0	0	0	0	0	0	0
1.513	0	0	0	0	0	0	0	0	0	0	0	0	0	0	0	0	0	0	0	0	0	0	0	0	0	0	0	0.54622	0	0	0	0.14301	0	0	0	0	0	0	0	0	0	0	0	0	0	0	0	0	0
1.514	0	0	0	0	0	0	0	0	0	0	0	0	0	0	0	0	0	0	0	0	0	0	0	0	0	0	0	0.54797	0	0	0	0.14227	0	0	0	0	0	0	0	0	0	0	0	0	0	0	0	0	0
1.515	0	0	0	0	0	0	0	0	0	0	0	0	0	0	0	0	0	0	0	0	0	0	0	0	0	0	0	0.54923	0	0	0	0.14152	0	0	0	0	0	0	0	0	0	0	0	0	0	0	0	0	0
1.516	0	0	0	0	0	0	0	0	0	0	0	0	0	0	0	0	0	0	0	0	0	0	0	0	0	0	0	0.55048	0	0	0	0.14078	0	0	0	0	0	0	0	0	0	0	0	0	0	0	0	0	0
1.517	0	0	0	0	0	0	0	0	0	0	0	0	0	0	0	0	0	0	0	0	0	0	0	0	0	0	0	0.55174	0	0	0	0.13985	0	0	0	0	0	0	0	0	0	0	0	0	0	0	0	0	0
1.518	0	0	0	0	0	0	0	0	0	0	0	0	0	0	0	0	0	0	0	0	0	0	0	0	0	0	0	0.553	0	0	0	0.13893	0	0	0	0	0	0	0	0	0	0	0	0	0	0	0	0	0
1.519	0	0	0	0	0	0	0	0	0	0	0	0	0	0	0	0	0	0	0	0	0	0	0	0	0	0	0	0.55425	0	0	0	0.138	0	0	0	0	0	0	0	0	0	0	0	0	0	0	0	0	0
1.52	0	0	0	0	0	0	0	0	0	0	0	0	0	0	0	0	0	0	0	0	0	0	0	0	0	0	0	0.55502	0	0	0	0.13707	0	0	0	0	0	0	0	0	0	0	0	0	0	0	0	0	0
1.521	0	0	0	0	0	0	0	0	0	0	0	0	0	0	0	0	0	0	0	0	0	0	0	0	0	0	0	0.55579	0	0	0	0.13615	0	0	0	0	0	0	0	0	0	0	0	0	0	0	0	0	0
1.522	0	0	0	0	0	0	0	0	0	0	0	0	0	0	0	0	0	0	0	0	0	0	0	0	0	0	0	0.55656	0	0	0	0.13504	0	0	0	0	0	0	0	0	0	0	0	0	0	0	0	0	0
1.523	0	0	0	0	0	0	0	0	0	0	0	0	0	0	0	0	0	0	0	0	0	0	0	0	0	0	0	0.55732	0	0	0	0.13393	0	0	0	0	0	0	0	0	0	0	0	0	0	0	0	0	0
1.524	0	0	0	0	0	0	0	0	0	0	0	0	0	0	0	0	0	0	0	0	0	0	0	0	0	0	0	0.55809	0	0	0	0.13282	0	0	0	0	0	0	0	0	0	0	0	0	0	0	0	0	0
1.525	0	0	0	0	0	0	0	0	0	0	0	0	0	0	0	0	0	0	0	0	0	0	0	0	0	0	0	0.55839	0	0	0	0.13172	0	0	0	0	0	0	0	0	0	0	0	0	0	0	0	0	0
1.526	0	0	0	0	0	0	0	0	0	0	0	0	0	0	0	0	0	0	0	0	0	0	0	0	0	0	0	0.55868	0	0	0	0.13061	0	0	0	0	0	0	0	0	0	0	0	0	0	0	0	0	0
1.527	0	0	0	0	0	0	0	0	0	0	0	0	0	0	0	0	0	0	0	0	0	0	0	0	0	0	0	0.55898	0	0	0	0.12933	0	0	0	0	0	0	0	0	0	0	0	0	0	0	0	0	0
1.528	0	0	0	0	0	0	0	0	0	0	0	0	0	0	0	0	0	0	0	0	0	0	0	0	0	0	0	0.55927	0	0	0	0.12805	0	0	0	0	0	0	0	0	0	0	0	0	0	0	0	0	0
1.529	0	0	0	0	0	0	0	0	0	0	0	0	0	0	0	0	0	0	0	0	0	0	0	0	0	0	0	0.55957	0	0	0	0.12677	0	0	0	0	0	0	0	0	0	0	0	0	0	0	0	0	0
1.53	0	0	0	0	0	0	0	0	0	0	0	0	0	0	0	0	0	0	0	0	0	0	0	0	0	0	0	0.55941	0	0	0	0.12549	0	0	0	0	0	0	0	0	0	0	0	0	0	0	0	0	0
1.531	0	0	0	0	0	0	0	0	0	0	0	0	0	0	0	0	0	0	0	0	0	0	0	0	0	0	0	0.55926	0	0	0	0.12421	0	0	0	0	0	0	0	0	0	0	0	0	0	0	0	0	0
1.532	0	0	0	0	0	0	0	0	0	0	0	0	0	0	0	0	0	0	0	0	0	0	0	0	0	0	0	0.5591	0	0	0	0.12277	0	0	0	0	0	0	0	0	0	0	0	0	0	0	0	0	0
1.533	0	0	0	0	0	0	0	0	0	0	0	0	0	0	0	0	0	0	0	0	0	0	0	0	0	0	0	0.55894	0	0	0	0.12134	0	0	0	0	0	0	0	0	0	0	0	0	0	0	0	0	0
1.534	0	0	0	0	0	0	0	0	0	0	0	0	0	0	0	0	0	0	0	0	0	0	0	0	0	0	0	0.55879	0	0	0	0.1199	0	0	0	0	0	0	0	0	0	0	0	0	0	0	0	0	0
1.535	0	0	0	0	0	0	0	0	0	0	0	0	0	0	0	0	0	0	0	0	0	0	0	0	0	0	0	0.5582	0	0	0	0.11846	0	0	0	0	0	0	0	0	0	0	0	0	0	0	0	0	0
1.536	0	0	0	0	0	0	0	0	0	0	0	0	0	0	0	0	0	0	0	0	0	0	0	0	0	0	0	0.55761	0	0	0	0.11702	0	0	0	0	0	0	0	0	0	0	0	0	0	0	0	0	0
1.537	0	0	0	0	0	0	0	0	0	0	0	0	0	0	0	0	0	0	0	0	0	0	0	0	0	0	0	0.55703	0	0	0	0.11545	0	0	0	0	0	0	0	0	0	0	0	0	0	0	0	0	0
1.538	0	0	0	0	0	0	0	0	0	0	0	0	0	0	0	0	0	0	0	0	0	0	0	0	0	0	0	0.55644	0	0	0	0.11387	0	0	0	0	0	0	0	0	0	0	0	0	0	0	0	0	0
1.539	0	0	0	0	0	0	0	0	0	0	0	0	0	0	0	0	0	0	0	0	0	0	0	0	0	0	0	0.55586	0	0	0	0.11229	0	0	0	0	0	0	0	0	0	0	0	0	0	0	0	0	0
1.54	0	0	0	0	0	0	0	0	0	0	0	0	0	0	0	0	0	0	0	0	0	0	0	0	0	0	0	0.55487	0	0	0	0.11071	0	0	0	0	0	0	0	0	0	0	0	0	0	0	0	0	0
1.541	0	0	0	0	0	0	0	0	0	0	0	0	0	0	0	0	0	0	0	0	0	0	0	0	0	0	0	0.55388	0	0	0	0.10913	0	0	0	0	0	0	0	0	0	0	0	0	0	0	0	0	0
1.542	0	0	0	0	0	0	0	0	0	0	0	0	0	0	0	0	0	0	0	0	0	0	0	0	0	0	0	0.55289	0	0	0	0.10744	0	0	0	0	0	0	0	0	0	0	0	0	0	0	0	0	0
1.543	0	0	0	0	0	0	0	0	0	0	0	0	0	0	0	0	0	0	0	0	0	0	0	0	0	0	0	0.5519	0	0	0	0.10574	0	0	0	0	0	0	0	0	0	0	0	0	0	0	0	0	0
1.544	0	0	0	0	0	0	0	0	0	0	0	0	0	0	0	0	0	0	0	0	0	0	0	0	0	0	0	0.55091	0	0	0	0.10405	0	0	0	0	0	0	0	0	0	0	0	0	0	0	0	0	0
1.545	0	0	0	0	0	0	0	0	0	0	0	0	0	0	0	0	0	0	0	0	0	0	0	0	0	0	0	0.54954	0	0	0	0.10235	0	0	0	0	0	0	0	0	0	0	0	0	0	0	0	0	0
1.546	0	0	0	0	0	0	0	0	0	0	0	0	0	0	0	0	0	0	0	0	0	0	0	0	0	0	0	0.54817	0	0	0	0.10066	0	0	0	0	0	0	0	0	0	0	0	0	0	0	0	0	0
1.547	0	0	0	0	0	0	0	0	0	0	0	0	0	0	0	0	0	0	0	0	0	0	0	0	0	0	0	0.5468	0	0	0	0.098871	0	0	0	0	0	0	0	0	0	0	0	0	0	0	0	0	0
1.548	0	0	0	0	0	0	0	0	0	0	0	0	0	0	0	0	0	0	0	0	0	0	0	0	0	0	0	0.54543	0	0	0	0.097084	0	0	0	0	0	0	0	0	0	0	0	0	0	0	0	0	0
1.549	0	0	0	0	0	0	0	0	0	0	0	0	0	0	0	0	0	0	0	0	0	0	0	0	0	0	0	0.54406	0	0	0	0.095298	0	0	0	0	0	0	0	0	0	0	0	0	0	0	0	0	0
1.55	0	0	0	0	0	0	0	0	0	0	0	0	0	0	0	0	0	0	0	0	0	0	0	0	0	0	0	0.54234	0	0	0	0.093511	0	0	0	0	0	0	0	0	0	0	0	0	0	0	0	0	0
1.551	0	0	0	0	0	0	0	0	0	0	0	0	0	0	0	0	0	0	0	0	0	0	0	0	0	0	0	0.54062	0	0	0	0.091724	0	0	0	0	0	0	0	0	0	0	0	0	0	0	0	0	0
1.552	0	0	0	0	0	0	0	0	0	0	0	0	0	0	0	0	0	0	0	0	0	0	0	0	0	0	0	0.5389	0	0	0	0.089875	0	0	0	0	0	0	0	0	0	0	0	0	0	0	0	0	0
1.553	0	0	0	0	0	0	0	0	0	0	0	0	0	0	0	0	0	0	0	0	0	0	0	0	0	0	0	0.53717	0	0	0	0.088025	0	0	0	0	0	0	0	0	0	0	0	0	0	0	0	0	0
1.554	0	0	0	0	0	0	0	0	0	0	0	0	0	0	0	0	0	0	0	0	0	0	0	0	0	0	0	0.53545	0	0	0	0.086176	0	0	0	0	0	0	0	0	0	0	0	0	0	0	0	0	0
1.555	0	0	0	0	0	0	0	0	0	0	0	0	0	0	0	0	0	0	0	0	0	0	0	0	0	0	0	0.5334	0	0	0	0.084326	0	0	0	0	0	0	0	0	0	0	0	0	0	0	0	0	0
1.556	0	0	0	0	0	0	0	0	0	0	0	0	0	0	0	0	0	0	0	0	0	0	0	0	0	0	0	0.53134	0	0	0	0.082477	0	0	0	0	0	0	0	0	0	0	0	0	0	0	0	0	0
1.557	0	0	0	0	0	0	0	0	0	0	0	0	0	0	0	0	0	0	0	0	0	0	0	0	0	0	0	0.52929	0	0	0	0.080595	0	0	0	0	0	0	0	0	0	0	0	0	0	0	0	0	0
1.558	0	0	0	0	0	0	0	0	0	0	0	0	0	0	0	0	0	0	0	0	0	0	0	0	0	0	0	0.52723	0	0	0	0.078713	0	0	0	0	0	0	0	0	0	0	0	0	0	0	0	0	0
1.559	0	0	0	0	0	0	0	0	0	0	0	0	0	0	0	0	0	0	0	0	0	0	0	0	0	0	0	0.52517	0	0	0	0.076832	0	0	0	0	0	0	0	0	0	0	0	0	0	0	0	0	0
1.56	0	0	0	0	0	0	0	0	0	0	0	0	0	0	0	0	0	0	0	0	0	0	0	0	0	0	0	0.52281	0	0	0	0.07495	0	0	0	0	0	0	0	0	0	0	0	0	0	0	0	0	0
1.561	0	0	0	0	0	0	0	0	0	0	0	0	0	0	0	0	0	0	0	0	0	0	0	0	0	0	0	0.52044	0	0	0	0.073068	0	0	0	0	0	0	0	0	0	0	0	0	0	0	0	0	0
1.562	0	0	0	0	0	0	0	0	0	0	0	0	0	0	0	0	0	0	0	0	0	0	0	0	0	0	0	0.51807	0	0	0	0.071185	0	0	0	0	0	0	0	0	0	0	0	0	0	0	0	0	0
1.563	0	0	0	0	0	0	0	0	0	0	0	0	0	0	0	0	0	0	0	0	0	0	0	0	0	0	0	0.5157	0	0	0	0.069302	0	0	0	0	0	0	0	0	0	0	0	0	0	0	0	0	0
1.564	0	0	0	0	0	0	0	0	0	0	0	0	0	0	0	0	0	0	0	0	0	0	0	0	0	0	0	0.51333	0	0	0	0.067418	0	0	0	0	0	0	0	0	0	0	0	0	0	0	0	0	0
1.565	0	0	0	0	0	0	0	0	0	0	0	0	0	0	0	0	0	0	0	0	0	0	0	0	0	0	0	0.51065	0	0	0	0.065535	0	0	0	0	0	0	0	0	0	0	0	0	0	0	0	0	0
1.566	0	0	0	0	0	0	0	0	0	0	0	0	0	0	0	0	0	0	0	0	0	0	0	0	0	0	0	0	0	0	0	0.063651	0	0	0	0	0	0	0	0	0	0	0	0	0	0	0	0	0
1.567	0	0	0	0	0	0	0	0	0	0	0	0	0	0	0	0	0	0	0	0	0	0	0	0	0	0	0	0	0	0	0	0.061796	0	0	0	0	0	0	0	0	0	0	0	0	0	0	0	0	0
1.568	0	0	0	0	0	0	0	0	0	0	0	0	0	0	0	0	0	0	0	0	0	0	0	0	0	0	0	0	0	0	0	0.05994	0	0	0	0	0	0	0	0	0	0	0	0	0	0	0	0	0
1.569	0	0	0	0	0	0	0	0	0	0	0	0	0	0	0	0	0	0	0	0	0	0	0	0	0	0	0	0	0	0	0	0.058084	0	0	0	0	0	0	0	0	0	0	0	0	0	0	0	0	0
1.57	0	0	0	0	0	0	0	0	0	0	0	0	0	0	0	0	0	0	0	0	0	0	0	0	0	0	0	0	0	0	0	0.056228	0	0	0	0	0	0	0	0	0	0	0	0	0	0	0	0	0
1.571	0	0	0	0	0	0	0	0	0	0	0	0	0	0	0	0	0	0	0	0	0	0	0	0	0	0	0	0	0	0	0	0.054373	0	0	0	0	0	0	0	0	0	0	0	0	0	0	0	0	0
1.572	0	0	0	0	0	0	0	0	0	0	0	0	0	0	0	0	0	0	0	0	0	0	0	0	0	0	0	0	0	0	0	0.052572	0	0	0	0	0	0	0	0	0	0	0	0	0	0	0	0	0
1.573	0	0	0	0	0	0	0	0	0	0	0	0	0	0	0	0	0	0	0	0	0	0	0	0	0	0	0	0	0	0	0	0.050771	0	0	0	0	0	0	0	0	0	0	0	0	0	0	0	0	0
1.574	0	0	0	0	0	0	0	0	0	0	0	0	0	0	0	0	0	0	0	0	0	0	0	0	0	0	0	0	0	0	0	0.04897	0	0	0	0	0	0	0	0	0	0	0	0	0	0	0	0	0
1.575	0	0	0	0	0	0	0	0	0	0	0	0	0	0	0	0	0	0	0	0	0	0	0	0	0	0	0	0	0	0	0	0.047169	0	0	0	0	0	0	0	0	0	0	0	0	0	0	0	0	0
1.576	0	0	0	0	0	0	0	0	0	0	0	0	0	0	0	0	0	0	0	0	0	0	0	0	0	0	0	0	0	0	0	0.045368	0	0	0	0	0	0	0	0	0	0	0	0	0	0	0	0	0
1.577	0	0	0	0	0	0	0	0	0	0	0	0	0	0	0	0	0	0	0	0	0	0	0	0	0	0	0	0	0	0	0	0.043645	0	0	0	0	0	0	0	0	0	0	0	0	0	0	0	0	0
1.578	0	0	0	0	0	0	0	0	0	0	0	0	0	0	0	0	0	0	0	0	0	0	0	0	0	0	0	0	0	0	0	0.041922	0	0	0	0	0	0	0	0	0	0	0	0	0	0	0	0	0
1.579	0	0	0	0	0	0	0	0	0	0	0	0	0	0	0	0	0	0	0	0	0	0	0	0	0	0	0	0	0	0	0	0.040199	0	0	0	0	0	0	0	0	0	0	0	0	0	0	0	0	0
1.58	0	0	0	0	0	0	0	0	0	0	0	0	0	0	0	0	0	0	0	0	0	0	0	0	0	0	0	0	0	0	0	0.038477	0	0	0	0	0	0	0	0	0	0	0	0	0	0	0	0	0
1.581	0	0	0	0	0	0	0	0	0	0	0	0	0	0	0	0	0	0	0	0	0	0	0	0	0	0	0	0	0	0	0	0.036754	0	0	0	0	0	0	0	0	0	0	0	0	0	0	0	0	0
1.582	0	0	0	0	0	0	0	0	0	0	0	0	0	0	0	0	0	0	0	0	0	0	0	0	0	0	0	0	0	0	0	0.035129	0	0	0	0	0	0	0	0	0	0	0	0	0	0	0	0	0
1.583	0	0	0	0	0	0	0	0	0	0	0	0	0	0	0	0	0	0	0	0	0	0	0	0	0	0	0	0	0	0	0	0.033505	0	0	0	0	0	0	0	0	0	0	0	0	0	0	0	0	0
1.584	0	0	0	0	0	0	0	0	0	0	0	0	0	0	0	0	0	0	0	0	0	0	0	0	0	0	0	0	0	0	0	0.03188	0	0	0	0	0	0	0	0	0	0	0	0	0	0	0	0	0
1.585	0	0	0	0	0	0	0	0	0	0	0	0	0	0	0	0	0	0	0	0	0	0	0	0	0	0	0	0	0	0	0	0.030256	0	0	0	0	0	0	0	0	0	0	0	0	0	0	0	0	0
1.586	0	0	0	0	0	0	0	0	0	0	0	0	0	0	0	0	0	0	0	0	0	0	0	0	0	0	0	0	0	0	0	0.028631	0	0	0	0	0	0	0	0	0	0	0	0	0	0	0	0	0
1.587	0	0	0	0	0	0	0	0	0	0	0	0	0	0	0	0	0	0	0	0	0	0	0	0	0	0	0	0	0	0	0	0.02712	0	0	0	0	0	0	0	0	0	0	0	0	0	0	0	0	0
1.588	0	0	0	0	0	0	0	0	0	0	0	0	0	0	0	0	0	0	0	0	0	0	0	0	0	0	0	0	0	0	0	0.025608	0	0	0	0	0	0	0	0	0	0	0	0	0	0	0	0	0
1.589	0	0	0	0	0	0	0	0	0	0	0	0	0	0	0	0	0	0	0	0	0	0	0	0	0	0	0	0	0	0	0	0.024097	0	0	0	0	0	0	0	0	0	0	0	0	0	0	0	0	0
1.59	0	0	0	0	0	0	0	0	0	0	0	0	0	0	0	0	0	0	0	0	0	0	0	0	0	0	0	0	0	0	0	0.022586	0	0	0	0	0	0	0	0	0	0	0	0	0	0	0	0	0
1.591	0	0	0	0	0	0	0	0	0	0	0	0	0	0	0	0	0	0	0	0	0	0	0	0	0	0	0	0	0	0	0	0.021075	0	0	0	0	0	0	0	0	0	0	0	0	0	0	0	0	0
1.592	0	0	0	0	0	0	0	0	0	0	0	0	0	0	0	0	0	0	0	0	0	0	0	0	0	0	0	0	0	0	0	0.019688	0	0	0	0	0	0	0	0	0	0	0	0	0	0	0	0	0
1.593	0	0	0	0	0	0	0	0	0	0	0	0	0	0	0	0	0	0	0	0	0	0	0	0	0	0	0	0	0	0	0	0.018301	0	0	0	0	0	0	0	0	0	0	0	0	0	0	0	0	0
1.594	0	0	0	0	0	0	0	0	0	0	0	0	0	0	0	0	0	0	0	0	0	0	0	0	0	0	0	0	0	0	0	0.016914	0	0	0	0	0	0	0	0	0	0	0	0	0	0	0	0	0
1.595	0	0	0	0	0	0	0	0	0	0	0	0	0	0	0	0	0	0	0	0	0	0	0	0	0	0	0	0	0	0	0	0.015527	0	0	0	0	0	0	0	0	0	0	0	0	0	0	0	0	0
1.596	0	0	0	0	0	0	0	0	0	0	0	0	0	0	0	0	0	0	0	0	0	0	0	0	0	0	0	0	0	0	0	0.014139	0	0	0	0	0	0	0	0	0	0	0	0	0	0	0	0	0
1.597	0	0	0	0	0	0	0	0	0	0	0	0	0	0	0	0	0	0	0	0	0	0	0	0	0	0	0	0	0	0	0	0.012883	0	0	0	0	0	0	0	0	0	0	0	0	0	0	0	0	0
1.598	0	0	0	0	0	0	0	0	0	0	0	0	0	0	0	0	0	0	0	0	0	0	0	0	0	0	0	0	0	0	0	0.011627	0	0	0	0	0	0	0	0	0	0	0	0	0	0	0	0	0
1.599	0	0	0	0	0	0	0	0	0	0	0	0	0	0	0	0	0	0	0	0	0	0	0	0	0	0	0	0	0	0	0	0.010371	0	0	0	0	0	0	0	0	0	0	0	0	0	0	0	0	0
1.6	0	0	0	0	0	0	0	0	0	0	0	0	0	0	0	0	0	0	0	0	0	0	0	0	0	0	0	0	0	0	0	0.0091142	0	0	0	0	0	0	0	0	0	0	0	0	0	0	0	0	0
1.601	0	0	0	0	0	0	0	0	0	0	0	0	0	0	0	0	0	0	0	0	0	0	0	0	0	0	0	0	0	0	0	0.0078579	0	0	0	0	0	0	0	0	0	0	0	0	0	0	0	0	0
1.602	0	0	0	0	0	0	0	0	0	0	0	0	0	0	0	0	0	0	0	0	0	0	0	0	0	0	0	0	0	0	0	0.0067348	0	0	0	0	0	0	0	0	0	0	0	0	0	0	0	0	0
1.603	0	0	0	0	0	0	0	0	0	0	0	0	0	0	0	0	0	0	0	0	0	0	0	0	0	0	0	0	0	0	0	0.0056117	0	0	0	0	0	0	0	0	0	0	0	0	0	0	0	0	0
1.604	0	0	0	0	0	0	0	0	0	0	0	0	0	0	0	0	0	0	0	0	0	0	0	0	0	0	0	0	0	0	0	0.0044886	0	0	0	0	0	0	0	0	0	0	0	0	0	0	0	0	0
1.605	0	0	0	0	0	0	0	0	0	0	0	0	0	0	0	0	0	0	0	0	0	0	0	0	0	0	0	0	0	0	0	0.0033655	0	0	0	0	0	0	0	0	0	0	0	0	0	0	0	0	0
1.606	0	0	0	0	0	0	0	0	0	0	0	0	0	0	0	0	0	0	0	0	0	0	0	0	0	0	0	0	0	0	0	0.0022423	0	0	0	0	0	0	0	0	0	0	0	0	0	0	0	0	0
1.607	0	0	0	0	0	0	0	0	0	0	0	0	0	0	0	0	0	0	0	0	0	0	0	0	0	0	0	0	0	0	0	0.0012513	0	0	0	0	0	0	0	0	0	0	0	0	0	0	0	0	0
1.608	0	0	0	0	0	0	0	0	0	0	0	0	0	0	0	0	0	0	0	0	0	0	0	0	0	0	0	0	0	0	0	0.00026022	0	0	0	0	0	0	0	0	0	0	0	0	0	0	0	0	0
1.609	0	0	0	0	0	0	0	0	0	0	0	0	0	0	0	0	0	0	0	0	0	0	0	0	0	0	0	0	0	0	0	0.00073083	0	0	0	0	0	0	0	0	0	0	0	0	0	0	0	0	0
1.61	0	0	0	0	0	0	0	0	0	0	0	0	0	0	0	0	0	0	0	0	0	0	0	0	0	0	0	0	0	0	0	0.0017219	0	0	0	0	0	0	0	0	0	0	0	0	0	0	0	0	0
1.611	0	0	0	0	0	0	0	0	0	0	0	0	0	0	0	0	0	0	0	0	0	0	0	0	0	0	0	0	0	0	0	0.0027129	0	0	0	0	0	0	0	0	0	0	0	0	0	0	0	0	0
1.612	0	0	0	0	0	0	0	0	0	0	0	0	0	0	0	0	0	0	0	0	0	0	0	0	0	0	0	0	0	0	0	0.0035762	0	0	0	0	0	0	0	0	0	0	0	0	0	0	0	0	0
1.613	0	0	0	0	0	0	0	0	0	0	0	0	0	0	0	0	0	0	0	0	0	0	0	0	0	0	0	0	0	0	0	0.0044394	0	0	0	0	0	0	0	0	0	0	0	0	0	0	0	0	0
1.614	0	0	0	0	0	0	0	0	0	0	0	0	0	0	0	0	0	0	0	0	0	0	0	0	0	0	0	0	0	0	0	0.0053027	0	0	0	0	0	0	0	0	0	0	0	0	0	0	0	0	0
1.615	0	0	0	0	0	0	0	0	0	0	0	0	0	0	0	0	0	0	0	0	0	0	0	0	0	0	0	0	0	0	0	0.0061659	0	0	0	0	0	0	0	0	0	0	0	0	0	0	0	0	0
1.616	0	0	0	0	0	0	0	0	0	0	0	0	0	0	0	0	0	0	0	0	0	0	0	0	0	0	0	0	0	0	0	0.0070291	0	0	0	0	0	0	0	0	0	0	0	0	0	0	0	0	0
1.617	0	0	0	0	0	0	0	0	0	0	0	0	0	0	0	0	0	0	0	0	0	0	0	0	0	0	0	0	0	0	0	0.0077714	0	0	0	0	0	0	0	0	0	0	0	0	0	0	0	0	0
1.618	0	0	0	0	0	0	0	0	0	0	0	0	0	0	0	0	0	0	0	0	0	0	0	0	0	0	0	0	0	0	0	0.0085136	0	0	0	0	0	0	0	0	0	0	0	0	0	0	0	0	0
1.619	0	0	0	0	0	0	0	0	0	0	0	0	0	0	0	0	0	0	0	0	0	0	0	0	0	0	0	0	0	0	0	0.0092559	0	0	0	0	0	0	0	0	0	0	0	0	0	0	0	0	0
1.62	0	0	0	0	0	0	0	0	0	0	0	0	0	0	0	0	0	0	0	0	0	0	0	0	0	0	0	0	0	0	0	0.0099981	0	0	0	0	0	0	0	0	0	0	0	0	0	0	0	0	0
1.621	0	0	0	0	0	0	0	0	0	0	0	0	0	0	0	0	0	0	0	0	0	0	0	0	0	0	0	0	0	0	0	0.01074	0	0	0	0	0	0	0	0	0	0	0	0	0	0	0	0	0
1.622	0	0	0	0	0	0	0	0	0	0	0	0	0	0	0	0	0	0	0	0	0	0	0	0	0	0	0	0	0	0	0	0.011371	0	0	0	0	0	0	0	0	0	0	0	0	0	0	0	0	0
1.623	0	0	0	0	0	0	0	0	0	0	0	0	0	0	0	0	0	0	0	0	0	0	0	0	0	0	0	0	0	0	0	0.012001	0	0	0	0	0	0	0	0	0	0	0	0	0	0	0	0	0
1.624	0	0	0	0	0	0	0	0	0	0	0	0	0	0	0	0	0	0	0	0	0	0	0	0	0	0	0	0	0	0	0	0.012631	0	0	0	0	0	0	0	0	0	0	0	0	0	0	0	0	0
1.625	0	0	0	0	0	0	0	0	0	0	0	0	0	0	0	0	0	0	0	0	0	0	0	0	0	0	0	0	0	0	0	0.013261	0	0	0	0	0	0	0	0	0	0	0	0	0	0	0	0	0
1.626	0	0	0	0	0	0	0	0	0	0	0	0	0	0	0	0	0	0	0	0	0	0	0	0	0	0	0	0	0	0	0	0.013891	0	0	0	0	0	0	0	0	0	0	0	0	0	0	0	0	0
1.627	0	0	0	0	0	0	0	0	0	0	0	0	0	0	0	0	0	0	0	0	0	0	0	0	0	0	0	0	0	0	0	0.01442	0	0	0	0	0	0	0	0	0	0	0	0	0	0	0	0	0
1.628	0	0	0	0	0	0	0	0	0	0	0	0	0	0	0	0	0	0	0	0	0	0	0	0	0	0	0	0	0	0	0	0.014948	0	0	0	0	0	0	0	0	0	0	0	0	0	0	0	0	0
1.629	0	0	0	0	0	0	0	0	0	0	0	0	0	0	0	0	0	0	0	0	0	0	0	0	0	0	0	0	0	0	0	0.015477	0	0	0	0	0	0	0	0	0	0	0	0	0	0	0	0	0
1.63	0	0	0	0	0	0	0	0	0	0	0	0	0	0	0	0	0	0	0	0	0	0	0	0	0	0	0	0	0	0	0	0.016006	0	0	0	0	0	0	0	0	0	0	0	0	0	0	0	0	0
1.631	0	0	0	0	0	0	0	0	0	0	0	0	0	0	0	0	0	0	0	0	0	0	0	0	0	0	0	0	0	0	0	0.016534	0	0	0	0	0	0	0	0	0	0	0	0	0	0	0	0	0
1.632	0	0	0	0	0	0	0	0	0	0	0	0	0	0	0	0	0	0	0	0	0	0	0	0	0	0	0	0	0	0	0	0.016973	0	0	0	0	0	0	0	0	0	0	0	0	0	0	0	0	0
1.633	0	0	0	0	0	0	0	0	0	0	0	0	0	0	0	0	0	0	0	0	0	0	0	0	0	0	0	0	0	0	0	0.017411	0	0	0	0	0	0	0	0	0	0	0	0	0	0	0	0	0
1.634	0	0	0	0	0	0	0	0	0	0	0	0	0	0	0	0	0	0	0	0	0	0	0	0	0	0	0	0	0	0	0	0.01785	0	0	0	0	0	0	0	0	0	0	0	0	0	0	0	0	0
1.635	0	0	0	0	0	0	0	0	0	0	0	0	0	0	0	0	0	0	0	0	0	0	0	0	0	0	0	0	0	0	0	0.018289	0	0	0	0	0	0	0	0	0	0	0	0	0	0	0	0	0
1.636	0	0	0	0	0	0	0	0	0	0	0	0	0	0	0	0	0	0	0	0	0	0	0	0	0	0	0	0	0	0	0	0.018727	0	0	0	0	0	0	0	0	0	0	0	0	0	0	0	0	0
1.637	0	0	0	0	0	0	0	0	0	0	0	0	0	0	0	0	0	0	0	0	0	0	0	0	0	0	0	0	0	0	0	0.019088	0	0	0	0	0	0	0	0	0	0	0	0	0	0	0	0	0
1.638	0	0	0	0	0	0	0	0	0	0	0	0	0	0	0	0	0	0	0	0	0	0	0	0	0	0	0	0	0	0	0	0.01945	0	0	0	0	0	0	0	0	0	0	0	0	0	0	0	0	0
1.639	0	0	0	0	0	0	0	0	0	0	0	0	0	0	0	0	0	0	0	0	0	0	0	0	0	0	0	0	0	0	0	0.019811	0	0	0	0	0	0	0	0	0	0	0	0	0	0	0	0	0
1.64	0	0	0	0	0	0	0	0	0	0	0	0	0	0	0	0	0	0	0	0	0	0	0	0	0	0	0	0	0	0	0	0.020172	0	0	0	0	0	0	0	0	0	0	0	0	0	0	0	0	0
1.641	0	0	0	0	0	0	0	0	0	0	0	0	0	0	0	0	0	0	0	0	0	0	0	0	0	0	0	0	0	0	0	0.020533	0	0	0	0	0	0	0	0	0	0	0	0	0	0	0	0	0
1.642	0	0	0	0	0	0	0	0	0	0	0	0	0	0	0	0	0	0	0	0	0	0	0	0	0	0	0	0	0	0	0	0.020829	0	0	0	0	0	0	0	0	0	0	0	0	0	0	0	0	0
1.643	0	0	0	0	0	0	0	0	0	0	0	0	0	0	0	0	0	0	0	0	0	0	0	0	0	0	0	0	0	0	0	0.021125	0	0	0	0	0	0	0	0	0	0	0	0	0	0	0	0	0
1.644	0	0	0	0	0	0	0	0	0	0	0	0	0	0	0	0	0	0	0	0	0	0	0	0	0	0	0	0	0	0	0	0.021421	0	0	0	0	0	0	0	0	0	0	0	0	0	0	0	0	0
1.645	0	0	0	0	0	0	0	0	0	0	0	0	0	0	0	0	0	0	0	0	0	0	0	0	0	0	0	0	0	0	0	0.021717	0	0	0	0	0	0	0	0	0	0	0	0	0	0	0	0	0
1.646	0	0	0	0	0	0	0	0	0	0	0	0	0	0	0	0	0	0	0	0	0	0	0	0	0	0	0	0	0	0	0	0.022013	0	0	0	0	0	0	0	0	0	0	0	0	0	0	0	0	0
1.647	0	0	0	0	0	0	0	0	0	0	0	0	0	0	0	0	0	0	0	0	0	0	0	0	0	0	0	0	0	0	0	0.022257	0	0	0	0	0	0	0	0	0	0	0	0	0	0	0	0	0
1.648	0	0	0	0	0	0	0	0	0	0	0	0	0	0	0	0	0	0	0	0	0	0	0	0	0	0	0	0	0	0	0	0.0225	0	0	0	0	0	0	0	0	0	0	0	0	0	0	0	0	0
1.649	0	0	0	0	0	0	0	0	0	0	0	0	0	0	0	0	0	0	0	0	0	0	0	0	0	0	0	0	0	0	0	0.022743	0	0	0	0	0	0	0	0	0	0	0	0	0	0	0	0	0
1.65	0	0	0	0	0	0	0	0	0	0	0	0	0	0	0	0	0	0	0	0	0	0	0	0	0	0	0	0	0	0	0	0.022987	0	0	0	0	0	0	0	0	0	0	0	0	0	0	0	0	0
1.651	0	0	0	0	0	0	0	0	0	0	0	0	0	0	0	0	0	0	0	0	0	0	0	0	0	0	0	0	0	0	0	0.02323	0	0	0	0	0	0	0	0	0	0	0	0	0	0	0	0	0
1.652	0	0	0	0	0	0	0	0	0	0	0	0	0	0	0	0	0	0	0	0	0	0	0	0	0	0	0	0	0	0	0	0.023433	0	0	0	0	0	0	0	0	0	0	0	0	0	0	0	0	0
1.653	0	0	0	0	0	0	0	0	0	0	0	0	0	0	0	0	0	0	0	0	0	0	0	0	0	0	0	0	0	0	0	0.023635	0	0	0	0	0	0	0	0	0	0	0	0	0	0	0	0	0
1.654	0	0	0	0	0	0	0	0	0	0	0	0	0	0	0	0	0	0	0	0	0	0	0	0	0	0	0	0	0	0	0	0.023838	0	0	0	0	0	0	0	0	0	0	0	0	0	0	0	0	0
1.655	0	0	0	0	0	0	0	0	0	0	0	0	0	0	0	0	0	0	0	0	0	0	0	0	0	0	0	0	0	0	0	0.02404	0	0	0	0	0	0	0	0	0	0	0	0	0	0	0	0	0
1.656	0	0	0	0	0	0	0	0	0	0	0	0	0	0	0	0	0	0	0	0	0	0	0	0	0	0	0	0	0	0	0	0.024243	0	0	0	0	0	0	0	0	0	0	0	0	0	0	0	0	0
1.657	0	0	0	0	0	0	0	0	0	0	0	0	0	0	0	0	0	0	0	0	0	0	0	0	0	0	0	0	0	0	0	0.024414	0	0	0	0	0	0	0	0	0	0	0	0	0	0	0	0	0
1.658	0	0	0	0	0	0	0	0	0	0	0	0	0	0	0	0	0	0	0	0	0	0	0	0	0	0	0	0	0	0	0	0.024586	0	0	0	0	0	0	0	0	0	0	0	0	0	0	0	0	0
1.659	0	0	0	0	0	0	0	0	0	0	0	0	0	0	0	0	0	0	0	0	0	0	0	0	0	0	0	0	0	0	0	0.024758	0	0	0	0	0	0	0	0	0	0	0	0	0	0	0	0	0
1.66	0	0	0	0	0	0	0	0	0	0	0	0	0	0	0	0	0	0	0	0	0	0	0	0	0	0	0	0	0	0	0	0.02493	0	0	0	0	0	0	0	0	0	0	0	0	0	0	0	0	0
1.661	0	0	0	0	0	0	0	0	0	0	0	0	0	0	0	0	0	0	0	0	0	0	0	0	0	0	0	0	0	0	0	0.025102	0	0	0	0	0	0	0	0	0	0	0	0	0	0	0	0	0
1.662	0	0	0	0	0	0	0	0	0	0	0	0	0	0	0	0	0	0	0	0	0	0	0	0	0	0	0	0	0	0	0	0.025251	0	0	0	0	0	0	0	0	0	0	0	0	0	0	0	0	0
1.663	0	0	0	0	0	0	0	0	0	0	0	0	0	0	0	0	0	0	0	0	0	0	0	0	0	0	0	0	0	0	0	0.025401	0	0	0	0	0	0	0	0	0	0	0	0	0	0	0	0	0
1.664	0	0	0	0	0	0	0	0	0	0	0	0	0	0	0	0	0	0	0	0	0	0	0	0	0	0	0	0	0	0	0	0.025551	0	0	0	0	0	0	0	0	0	0	0	0	0	0	0	0	0
1.665	0	0	0	0	0	0	0	0	0	0	0	0	0	0	0	0	0	0	0	0	0	0	0	0	0	0	0	0	0	0	0	0.025701	0	0	0	0	0	0	0	0	0	0	0	0	0	0	0	0	0
1.666	0	0	0	0	0	0	0	0	0	0	0	0	0	0	0	0	0	0	0	0	0	0	0	0	0	0	0	0	0	0	0	0.02585	0	0	0	0	0	0	0	0	0	0	0	0	0	0	0	0	0
1.667	0	0	0	0	0	0	0	0	0	0	0	0	0	0	0	0	0	0	0	0	0	0	0	0	0	0	0	0	0	0	0	0.025984	0	0	0	0	0	0	0	0	0	0	0	0	0	0	0	0	0
1.668	0	0	0	0	0	0	0	0	0	0	0	0	0	0	0	0	0	0	0	0	0	0	0	0	0	0	0	0	0	0	0	0.026118	0	0	0	0	0	0	0	0	0	0	0	0	0	0	0	0	0
1.669	0	0	0	0	0	0	0	0	0	0	0	0	0	0	0	0	0	0	0	0	0	0	0	0	0	0	0	0	0	0	0	0.026252	0	0	0	0	0	0	0	0	0	0	0	0	0	0	0	0	0
1.67	0	0	0	0	0	0	0	0	0	0	0	0	0	0	0	0	0	0	0	0	0	0	0	0	0	0	0	0	0	0	0	0.026386	0	0	0	0	0	0	0	0	0	0	0	0	0	0	0	0	0
1.671	0	0	0	0	0	0	0	0	0	0	0	0	0	0	0	0	0	0	0	0	0	0	0	0	0	0	0	0	0	0	0	0.02652	0	0	0	0	0	0	0	0	0	0	0	0	0	0	0	0	0
1.672	0	0	0	0	0	0	0	0	0	0	0	0	0	0	0	0	0	0	0	0	0	0	0	0	0	0	0	0	0	0	0	0.026643	0	0	0	0	0	0	0	0	0	0	0	0	0	0	0	0	0
1.673	0	0	0	0	0	0	0	0	0	0	0	0	0	0	0	0	0	0	0	0	0	0	0	0	0	0	0	0	0	0	0	0.026765	0	0	0	0	0	0	0	0	0	0	0	0	0	0	0	0	0
1.674	0	0	0	0	0	0	0	0	0	0	0	0	0	0	0	0	0	0	0	0	0	0	0	0	0	0	0	0	0	0	0	0.026887	0	0	0	0	0	0	0	0	0	0	0	0	0	0	0	0	0
1.675	0	0	0	0	0	0	0	0	0	0	0	0	0	0	0	0	0	0	0	0	0	0	0	0	0	0	0	0	0	0	0	0.027009	0	0	0	0	0	0	0	0	0	0	0	0	0	0	0	0	0
1.676	0	0	0	0	0	0	0	0	0	0	0	0	0	0	0	0	0	0	0	0	0	0	0	0	0	0	0	0	0	0	0	0.027131	0	0	0	0	0	0	0	0	0	0	0	0	0	0	0	0	0
1.677	0	0	0	0	0	0	0	0	0	0	0	0	0	0	0	0	0	0	0	0	0	0	0	0	0	0	0	0	0	0	0	0.027243	0	0	0	0	0	0	0	0	0	0	0	0	0	0	0	0	0
1.678	0	0	0	0	0	0	0	0	0	0	0	0	0	0	0	0	0	0	0	0	0	0	0	0	0	0	0	0	0	0	0	0.027354	0	0	0	0	0	0	0	0	0	0	0	0	0	0	0	0	0
1.679	0	0	0	0	0	0	0	0	0	0	0	0	0	0	0	0	0	0	0	0	0	0	0	0	0	0	0	0	0	0	0	0.027466	0	0	0	0	0	0	0	0	0	0	0	0	0	0	0	0	0
1.68	0	0	0	0	0	0	0	0	0	0	0	0	0	0	0	0	0	0	0	0	0	0	0	0	0	0	0	0	0	0	0	0.027577	0	0	0	0	0	0	0	0	0	0	0	0	0	0	0	0	0
1.681	0	0	0	0	0	0	0	0	0	0	0	0	0	0	0	0	0	0	0	0	0	0	0	0	0	0	0	0	0	0	0	0.027689	0	0	0	0	0	0	0	0	0	0	0	0	0	0	0	0	0
1.682	0	0	0	0	0	0	0	0	0	0	0	0	0	0	0	0	0	0	0	0	0	0	0	0	0	0	0	0	0	0	0	0.027788	0	0	0	0	0	0	0	0	0	0	0	0	0	0	0	0	0
1.683	0	0	0	0	0	0	0	0	0	0	0	0	0	0	0	0	0	0	0	0	0	0	0	0	0	0	0	0	0	0	0	0.027888	0	0	0	0	0	0	0	0	0	0	0	0	0	0	0	0	0
1.684	0	0	0	0	0	0	0	0	0	0	0	0	0	0	0	0	0	0	0	0	0	0	0	0	0	0	0	0	0	0	0	0.027987	0	0	0	0	0	0	0	0	0	0	0	0	0	0	0	0	0
1.685	0	0	0	0	0	0	0	0	0	0	0	0	0	0	0	0	0	0	0	0	0	0	0	0	0	0	0	0	0	0	0	0.028087	0	0	0	0	0	0	0	0	0	0	0	0	0	0	0	0	0
1.686	0	0	0	0	0	0	0	0	0	0	0	0	0	0	0	0	0	0	0	0	0	0	0	0	0	0	0	0	0	0	0	0.028186	0	0	0	0	0	0	0	0	0	0	0	0	0	0	0	0	0
1.687	0	0	0	0	0	0	0	0	0	0	0	0	0	0	0	0	0	0	0	0	0	0	0	0	0	0	0	0	0	0	0	0.02827	0	0	0	0	0	0	0	0	0	0	0	0	0	0	0	0	0
1.688	0	0	0	0	0	0	0	0	0	0	0	0	0	0	0	0	0	0	0	0	0	0	0	0	0	0	0	0	0	0	0	0.028353	0	0	0	0	0	0	0	0	0	0	0	0	0	0	0	0	0
1.689	0	0	0	0	0	0	0	0	0	0	0	0	0	0	0	0	0	0	0	0	0	0	0	0	0	0	0	0	0	0	0	0.028437	0	0	0	0	0	0	0	0	0	0	0	0	0	0	0	0	0
1.69	0	0	0	0	0	0	0	0	0	0	0	0	0	0	0	0	0	0	0	0	0	0	0	0	0	0	0	0	0	0	0	0.028521	0	0	0	0	0	0	0	0	0	0	0	0	0	0	0	0	0
1.691	0	0	0	0	0	0	0	0	0	0	0	0	0	0	0	0	0	0	0	0	0	0	0	0	0	0	0	0	0	0	0	0.028604	0	0	0	0	0	0	0	0	0	0	0	0	0	0	0	0	0
1.692	0	0	0	0	0	0	0	0	0	0	0	0	0	0	0	0	0	0	0	0	0	0	0	0	0	0	0	0	0	0	0	0.028666	0	0	0	0	0	0	0	0	0	0	0	0	0	0	0	0	0
1.693	0	0	0	0	0	0	0	0	0	0	0	0	0	0	0	0	0	0	0	0	0	0	0	0	0	0	0	0	0	0	0	0.028728	0	0	0	0	0	0	0	0	0	0	0	0	0	0	0	0	0
1.694	0	0	0	0	0	0	0	0	0	0	0	0	0	0	0	0	0	0	0	0	0	0	0	0	0	0	0	0	0	0	0	0.02879	0	0	0	0	0	0	0	0	0	0	0	0	0	0	0	0	0
1.695	0	0	0	0	0	0	0	0	0	0	0	0	0	0	0	0	0	0	0	0	0	0	0	0	0	0	0	0	0	0	0	0.028852	0	0	0	0	0	0	0	0	0	0	0	0	0	0	0	0	0
1.696	0	0	0	0	0	0	0	0	0	0	0	0	0	0	0	0	0	0	0	0	0	0	0	0	0	0	0	0	0	0	0	0.028914	0	0	0	0	0	0	0	0	0	0	0	0	0	0	0	0	0
1.697	0	0	0	0	0	0	0	0	0	0	0	0	0	0	0	0	0	0	0	0	0	0	0	0	0	0	0	0	0	0	0	0.028948	0	0	0	0	0	0	0	0	0	0	0	0	0	0	0	0	0
1.698	0	0	0	0	0	0	0	0	0	0	0	0	0	0	0	0	0	0	0	0	0	0	0	0	0	0	0	0	0	0	0	0.028981	0	0	0	0	0	0	0	0	0	0	0	0	0	0	0	0	0
1.699	0	0	0	0	0	0	0	0	0	0	0	0	0	0	0	0	0	0	0	0	0	0	0	0	0	0	0	0	0	0	0	0.029015	0	0	0	0	0	0	0	0	0	0	0	0	0	0	0	0	0
1.7	0	0	0	0	0	0	0	0	0	0	0	0	0	0	0	0	0	0	0	0	0	0	0	0	0	0	0	0	0	0	0	0.029048	0	0	0	0	0	0	0	0	0	0	0	0	0	0	0	0	0
1.701	0	0	0	0	0	0	0	0	0	0	0	0	0	0	0	0	0	0	0	0	0	0	0	0	0	0	0	0	0	0	0	0.029082	0	0	0	0	0	0	0	0	0	0	0	0	0	0	0	0	0
1.702	0	0	0	0	0	0	0	0	0	0	0	0	0	0	0	0	0	0	0	0	0	0	0	0	0	0	0	0	0	0	0	0.029079	0	0	0	0	0	0	0	0	0	0	0	0	0	0	0	0	0
1.703	0	0	0	0	0	0	0	0	0	0	0	0	0	0	0	0	0	0	0	0	0	0	0	0	0	0	0	0	0	0	0	0.029076	0	0	0	0	0	0	0	0	0	0	0	0	0	0	0	0	0
1.704	0	0	0	0	0	0	0	0	0	0	0	0	0	0	0	0	0	0	0	0	0	0	0	0	0	0	0	0	0	0	0	0.029073	0	0	0	0	0	0	0	0	0	0	0	0	0	0	0	0	0
1.705	0	0	0	0	0	0	0	0	0	0	0	0	0	0	0	0	0	0	0	0	0	0	0	0	0	0	0	0	0	0	0	0.02907	0	0	0	0	0	0	0	0	0	0	0	0	0	0	0	0	0
1.706	0	0	0	0	0	0	0	0	0	0	0	0	0	0	0	0	0	0	0	0	0	0	0	0	0	0	0	0	0	0	0	0.029067	0	0	0	0	0	0	0	0	0	0	0	0	0	0	0	0	0
1.707	0	0	0	0	0	0	0	0	0	0	0	0	0	0	0	0	0	0	0	0	0	0	0	0	0	0	0	0	0	0	0	0.02902	0	0	0	0	0	0	0	0	0	0	0	0	0	0	0	0	0
1.708	0	0	0	0	0	0	0	0	0	0	0	0	0	0	0	0	0	0	0	0	0	0	0	0	0	0	0	0	0	0	0	0.028974	0	0	0	0	0	0	0	0	0	0	0	0	0	0	0	0	0
1.709	0	0	0	0	0	0	0	0	0	0	0	0	0	0	0	0	0	0	0	0	0	0	0	0	0	0	0	0	0	0	0	0.028927	0	0	0	0	0	0	0	0	0	0	0	0	0	0	0	0	0
1.71	0	0	0	0	0	0	0	0	0	0	0	0	0	0	0	0	0	0	0	0	0	0	0	0	0	0	0	0	0	0	0	0.02888	0	0	0	0	0	0	0	0	0	0	0	0	0	0	0	0	0
1.711	0	0	0	0	0	0	0	0	0	0	0	0	0	0	0	0	0	0	0	0	0	0	0	0	0	0	0	0	0	0	0	0.028833	0	0	0	0	0	0	0	0	0	0	0	0	0	0	0	0	0
1.712	0	0	0	0	0	0	0	0	0	0	0	0	0	0	0	0	0	0	0	0	0	0	0	0	0	0	0	0	0	0	0	0.028736	0	0	0	0	0	0	0	0	0	0	0	0	0	0	0	0	0
1.713	0	0	0	0	0	0	0	0	0	0	0	0	0	0	0	0	0	0	0	0	0	0	0	0	0	0	0	0	0	0	0	0.028638	0	0	0	0	0	0	0	0	0	0	0	0	0	0	0	0	0
1.714	0	0	0	0	0	0	0	0	0	0	0	0	0	0	0	0	0	0	0	0	0	0	0	0	0	0	0	0	0	0	0	0.028541	0	0	0	0	0	0	0	0	0	0	0	0	0	0	0	0	0
1.715	0	0	0	0	0	0	0	0	0	0	0	0	0	0	0	0	0	0	0	0	0	0	0	0	0	0	0	0	0	0	0	0.028443	0	0	0	0	0	0	0	0	0	0	0	0	0	0	0	0	0
1.716	0	0	0	0	0	0	0	0	0	0	0	0	0	0	0	0	0	0	0	0	0	0	0	0	0	0	0	0	0	0	0	0.028345	0	0	0	0	0	0	0	0	0	0	0	0	0	0	0	0	0
1.717	0	0	0	0	0	0	0	0	0	0	0	0	0	0	0	0	0	0	0	0	0	0	0	0	0	0	0	0	0	0	0	0.028191	0	0	0	0	0	0	0	0	0	0	0	0	0	0	0	0	0
1.718	0	0	0	0	0	0	0	0	0	0	0	0	0	0	0	0	0	0	0	0	0	0	0	0	0	0	0	0	0	0	0	0.028038	0	0	0	0	0	0	0	0	0	0	0	0	0	0	0	0	0
1.719	0	0	0	0	0	0	0	0	0	0	0	0	0	0	0	0	0	0	0	0	0	0	0	0	0	0	0	0	0	0	0	0.027884	0	0	0	0	0	0	0	0	0	0	0	0	0	0	0	0	0
1.72	0	0	0	0	0	0	0	0	0	0	0	0	0	0	0	0	0	0	0	0	0	0	0	0	0	0	0	0	0	0	0	0.02773	0	0	0	0	0	0	0	0	0	0	0	0	0	0	0	0	0
1.721	0	0	0	0	0	0	0	0	0	0	0	0	0	0	0	0	0	0	0	0	0	0	0	0	0	0	0	0	0	0	0	0.027576	0	0	0	0	0	0	0	0	0	0	0	0	0	0	0	0	0
1.722	0	0	0	0	0	0	0	0	0	0	0	0	0	0	0	0	0	0	0	0	0	0	0	0	0	0	0	0	0	0	0	0.027362	0	0	0	0	0	0	0	0	0	0	0	0	0	0	0	0	0
1.723	0	0	0	0	0	0	0	0	0	0	0	0	0	0	0	0	0	0	0	0	0	0	0	0	0	0	0	0	0	0	0	0.027148	0	0	0	0	0	0	0	0	0	0	0	0	0	0	0	0	0
1.724	0	0	0	0	0	0	0	0	0	0	0	0	0	0	0	0	0	0	0	0	0	0	0	0	0	0	0	0	0	0	0	0.026934	0	0	0	0	0	0	0	0	0	0	0	0	0	0	0	0	0
1.725	0	0	0	0	0	0	0	0	0	0	0	0	0	0	0	0	0	0	0	0	0	0	0	0	0	0	0	0	0	0	0	0.02672	0	0	0	0	0	0	0	0	0	0	0	0	0	0	0	0	0
1.726	0	0	0	0	0	0	0	0	0	0	0	0	0	0	0	0	0	0	0	0	0	0	0	0	0	0	0	0	0	0	0	0.026506	0	0	0	0	0	0	0	0	0	0	0	0	0	0	0	0	0
1.727	0	0	0	0	0	0	0	0	0	0	0	0	0	0	0	0	0	0	0	0	0	0	0	0	0	0	0	0	0	0	0	0.02623	0	0	0	0	0	0	0	0	0	0	0	0	0	0	0	0	0
1.728	0	0	0	0	0	0	0	0	0	0	0	0	0	0	0	0	0	0	0	0	0	0	0	0	0	0	0	0	0	0	0	0.025954	0	0	0	0	0	0	0	0	0	0	0	0	0	0	0	0	0
1.729	0	0	0	0	0	0	0	0	0	0	0	0	0	0	0	0	0	0	0	0	0	0	0	0	0	0	0	0	0	0	0	0.025678	0	0	0	0	0	0	0	0	0	0	0	0	0	0	0	0	0
1.73	0	0	0	0	0	0	0	0	0	0	0	0	0	0	0	0	0	0	0	0	0	0	0	0	0	0	0	0	0	0	0	0.025403	0	0	0	0	0	0	0	0	0	0	0	0	0	0	0	0	0
1.731	0	0	0	0	0	0	0	0	0	0	0	0	0	0	0	0	0	0	0	0	0	0	0	0	0	0	0	0	0	0	0	0.025127	0	0	0	0	0	0	0	0	0	0	0	0	0	0	0	0	0
1.732	0	0	0	0	0	0	0	0	0	0	0	0	0	0	0	0	0	0	0	0	0	0	0	0	0	0	0	0	0	0	0	0.02479	0	0	0	0	0	0	0	0	0	0	0	0	0	0	0	0	0
1.733	0	0	0	0	0	0	0	0	0	0	0	0	0	0	0	0	0	0	0	0	0	0	0	0	0	0	0	0	0	0	0	0.024453	0	0	0	0	0	0	0	0	0	0	0	0	0	0	0	0	0
1.734	0	0	0	0	0	0	0	0	0	0	0	0	0	0	0	0	0	0	0	0	0	0	0	0	0	0	0	0	0	0	0	0.024116	0	0	0	0	0	0	0	0	0	0	0	0	0	0	0	0	0
1.735	0	0	0	0	0	0	0	0	0	0	0	0	0	0	0	0	0	0	0	0	0	0	0	0	0	0	0	0	0	0	0	0.02378	0	0	0	0	0	0	0	0	0	0	0	0	0	0	0	0	0
1.736	0	0	0	0	0	0	0	0	0	0	0	0	0	0	0	0	0	0	0	0	0	0	0	0	0	0	0	0	0	0	0	0.023443	0	0	0	0	0	0	0	0	0	0	0	0	0	0	0	0	0
1.737	0	0	0	0	0	0	0	0	0	0	0	0	0	0	0	0	0	0	0	0	0	0	0	0	0	0	0	0	0	0	0	0.023048	0	0	0	0	0	0	0	0	0	0	0	0	0	0	0	0	0
1.738	0	0	0	0	0	0	0	0	0	0	0	0	0	0	0	0	0	0	0	0	0	0	0	0	0	0	0	0	0	0	0	0.022653	0	0	0	0	0	0	0	0	0	0	0	0	0	0	0	0	0
1.739	0	0	0	0	0	0	0	0	0	0	0	0	0	0	0	0	0	0	0	0	0	0	0	0	0	0	0	0	0	0	0	0.022258	0	0	0	0	0	0	0	0	0	0	0	0	0	0	0	0	0
1.74	0	0	0	0	0	0	0	0	0	0	0	0	0	0	0	0	0	0	0	0	0	0	0	0	0	0	0	0	0	0	0	0.021863	0	0	0	0	0	0	0	0	0	0	0	0	0	0	0	0	0
1.741	0	0	0	0	0	0	0	0	0	0	0	0	0	0	0	0	0	0	0	0	0	0	0	0	0	0	0	0	0	0	0	0.021468	0	0	0	0	0	0	0	0	0	0	0	0	0	0	0	0	0
1.742	0	0	0	0	0	0	0	0	0	0	0	0	0	0	0	0	0	0	0	0	0	0	0	0	0	0	0	0	0	0	0	0.021019	0	0	0	0	0	0	0	0	0	0	0	0	0	0	0	0	0
1.743	0	0	0	0	0	0	0	0	0	0	0	0	0	0	0	0	0	0	0	0	0	0	0	0	0	0	0	0	0	0	0	0.020571	0	0	0	0	0	0	0	0	0	0	0	0	0	0	0	0	0
1.744	0	0	0	0	0	0	0	0	0	0	0	0	0	0	0	0	0	0	0	0	0	0	0	0	0	0	0	0	0	0	0	0.020123	0	0	0	0	0	0	0	0	0	0	0	0	0	0	0	0	0
1.745	0	0	0	0	0	0	0	0	0	0	0	0	0	0	0	0	0	0	0	0	0	0	0	0	0	0	0	0	0	0	0	0.019675	0	0	0	0	0	0	0	0	0	0	0	0	0	0	0	0	0
1.746	0	0	0	0	0	0	0	0	0	0	0	0	0	0	0	0	0	0	0	0	0	0	0	0	0	0	0	0	0	0	0	0.019227	0	0	0	0	0	0	0	0	0	0	0	0	0	0	0	0	0
1.747	0	0	0	0	0	0	0	0	0	0	0	0	0	0	0	0	0	0	0	0	0	0	0	0	0	0	0	0	0	0	0	0.018733	0	0	0	0	0	0	0	0	0	0	0	0	0	0	0	0	0
1.748	0	0	0	0	0	0	0	0	0	0	0	0	0	0	0	0	0	0	0	0	0	0	0	0	0	0	0	0	0	0	0	0.018239	0	0	0	0	0	0	0	0	0	0	0	0	0	0	0	0	0
1.749	0	0	0	0	0	0	0	0	0	0	0	0	0	0	0	0	0	0	0	0	0	0	0	0	0	0	0	0	0	0	0	0.017744	0	0	0	0	0	0	0	0	0	0	0	0	0	0	0	0	0
1.75	0	0	0	0	0	0	0	0	0	0	0	0	0	0	0	0	0	0	0	0	0	0	0	0	0	0	0	0	0	0	0	0.01725	0	0	0	0	0	0	0	0	0	0	0	0	0	0	0	0	0
1.751	0	0	0	0	0	0	0	0	0	0	0	0	0	0	0	0	0	0	0	0	0	0	0	0	0	0	0	0	0	0	0	0.016756	0	0	0	0	0	0	0	0	0	0	0	0	0	0	0	0	0
1.752	0	0	0	0	0	0	0	0	0	0	0	0	0	0	0	0	0	0	0	0	0	0	0	0	0	0	0	0	0	0	0	0.016224	0	0	0	0	0	0	0	0	0	0	0	0	0	0	0	0	0
1.753	0	0	0	0	0	0	0	0	0	0	0	0	0	0	0	0	0	0	0	0	0	0	0	0	0	0	0	0	0	0	0	0.015692	0	0	0	0	0	0	0	0	0	0	0	0	0	0	0	0	0
1.754	0	0	0	0	0	0	0	0	0	0	0	0	0	0	0	0	0	0	0	0	0	0	0	0	0	0	0	0	0	0	0	0.01516	0	0	0	0	0	0	0	0	0	0	0	0	0	0	0	0	0
1.755	0	0	0	0	0	0	0	0	0	0	0	0	0	0	0	0	0	0	0	0	0	0	0	0	0	0	0	0	0	0	0	0.014628	0	0	0	0	0	0	0	0	0	0	0	0	0	0	0	0	0
1.756	0	0	0	0	0	0	0	0	0	0	0	0	0	0	0	0	0	0	0	0	0	0	0	0	0	0	0	0	0	0	0	0.014096	0	0	0	0	0	0	0	0	0	0	0	0	0	0	0	0	0
1.757	0	0	0	0	0	0	0	0	0	0	0	0	0	0	0	0	0	0	0	0	0	0	0	0	0	0	0	0	0	0	0	0.013536	0	0	0	0	0	0	0	0	0	0	0	0	0	0	0	0	0
1.758	0	0	0	0	0	0	0	0	0	0	0	0	0	0	0	0	0	0	0	0	0	0	0	0	0	0	0	0	0	0	0	0.012976	0	0	0	0	0	0	0	0	0	0	0	0	0	0	0	0	0
1.759	0	0	0	0	0	0	0	0	0	0	0	0	0	0	0	0	0	0	0	0	0	0	0	0	0	0	0	0	0	0	0	0.012416	0	0	0	0	0	0	0	0	0	0	0	0	0	0	0	0	0
1.76	0	0	0	0	0	0	0	0	0	0	0	0	0	0	0	0	0	0	0	0	0	0	0	0	0	0	0	0	0	0	0	0.011856	0	0	0	0	0	0	0	0	0	0	0	0	0	0	0	0	0
1.761	0	0	0	0	0	0	0	0	0	0	0	0	0	0	0	0	0	0	0	0	0	0	0	0	0	0	0	0	0	0	0	0.011296	0	0	0	0	0	0	0	0	0	0	0	0	0	0	0	0	0
1.762	0	0	0	0	0	0	0	0	0	0	0	0	0	0	0	0	0	0	0	0	0	0	0	0	0	0	0	0	0	0	0	0.010717	0	0	0	0	0	0	0	0	0	0	0	0	0	0	0	0	0
1.763	0	0	0	0	0	0	0	0	0	0	0	0	0	0	0	0	0	0	0	0	0	0	0	0	0	0	0	0	0	0	0	0.010139	0	0	0	0	0	0	0	0	0	0	0	0	0	0	0	0	0
1.764	0	0	0	0	0	0	0	0	0	0	0	0	0	0	0	0	0	0	0	0	0	0	0	0	0	0	0	0	0	0	0	0.0095608	0	0	0	0	0	0	0	0	0	0	0	0	0	0	0	0	0
1.765	0	0	0	0	0	0	0	0	0	0	0	0	0	0	0	0	0	0	0	0	0	0	0	0	0	0	0	0	0	0	0	0.0089825	0	0	0	0	0	0	0	0	0	0	0	0	0	0	0	0	0
1.766	0	0	0	0	0	0	0	0	0	0	0	0	0	0	0	0	0	0	0	0	0	0	0	0	0	0	0	0	0	0	0	0.0084042	0	0	0	0	0	0	0	0	0	0	0	0	0	0	0	0	0
1.767	0	0	0	0	0	0	0	0	0	0	0	0	0	0	0	0	0	0	0	0	0	0	0	0	0	0	0	0	0	0	0	0.0078178	0	0	0	0	0	0	0	0	0	0	0	0	0	0	0	0	0
1.768	0	0	0	0	0	0	0	0	0	0	0	0	0	0	0	0	0	0	0	0	0	0	0	0	0	0	0	0	0	0	0	0.0072314	0	0	0	0	0	0	0	0	0	0	0	0	0	0	0	0	0
1.769	0	0	0	0	0	0	0	0	0	0	0	0	0	0	0	0	0	0	0	0	0	0	0	0	0	0	0	0	0	0	0	0.0066451	0	0	0	0	0	0	0	0	0	0	0	0	0	0	0	0	0
1.77	0	0	0	0	0	0	0	0	0	0	0	0	0	0	0	0	0	0	0	0	0	0	0	0	0	0	0	0	0	0	0	0.0060587	0	0	0	0	0	0	0	0	0	0	0	0	0	0	0	0	0
1.771	0	0	0	0	0	0	0	0	0	0	0	0	0	0	0	0	0	0	0	0	0	0	0	0	0	0	0	0	0	0	0	0.0054723	0	0	0	0	0	0	0	0	0	0	0	0	0	0	0	0	0
1.772	0	0	0	0	0	0	0	0	0	0	0	0	0	0	0	0	0	0	0	0	0	0	0	0	0	0	0	0	0	0	0	0.0048877	0	0	0	0	0	0	0	0	0	0	0	0	0	0	0	0	0
1.773	0	0	0	0	0	0	0	0	0	0	0	0	0	0	0	0	0	0	0	0	0	0	0	0	0	0	0	0	0	0	0	0.004303	0	0	0	0	0	0	0	0	0	0	0	0	0	0	0	0	0
1.774	0	0	0	0	0	0	0	0	0	0	0	0	0	0	0	0	0	0	0	0	0	0	0	0	0	0	0	0	0	0	0	0.0037184	0	0	0	0	0	0	0	0	0	0	0	0	0	0	0	0	0
1.775	0	0	0	0	0	0	0	0	0	0	0	0	0	0	0	0	0	0	0	0	0	0	0	0	0	0	0	0	0	0	0	0.0031338	0	0	0	0	0	0	0	0	0	0	0	0	0	0	0	0	0
1.776	0	0	0	0	0	0	0	0	0	0	0	0	0	0	0	0	0	0	0	0	0	0	0	0	0	0	0	0	0	0	0	0.0025491	0	0	0	0	0	0	0	0	0	0	0	0	0	0	0	0	0
1.777	0	0	0	0	0	0	0	0	0	0	0	0	0	0	0	0	0	0	0	0	0	0	0	0	0	0	0	0	0	0	0	0.0019753	0	0	0	0	0	0	0	0	0	0	0	0	0	0	0	0	0
1.778	0	0	0	0	0	0	0	0	0	0	0	0	0	0	0	0	0	0	0	0	0	0	0	0	0	0	0	0	0	0	0	0.0014015	0	0	0	0	0	0	0	0	0	0	0	0	0	0	0	0	0
1.779	0	0	0	0	0	0	0	0	0	0	0	0	0	0	0	0	0	0	0	0	0	0	0	0	0	0	0	0	0	0	0	0.00082768	0	0	0	0	0	0	0	0	0	0	0	0	0	0	0	0	0
1.78	0	0	0	0	0	0	0	0	0	0	0	0	0	0	0	0	0	0	0	0	0	0	0	0	0	0	0	0	0	0	0	0.00025387	0	0	0	0	0	0	0	0	0	0	0	0	0	0	0	0	0
1.781	0	0	0	0	0	0	0	0	0	0	0	0	0	0	0	0	0	0	0	0	0	0	0	0	0	0	0	0	0	0	0	0.00031995	0	0	0	0	0	0	0	0	0	0	0	0	0	0	0	0	0
1.782	0	0	0	0	0	0	0	0	0	0	0	0	0	0	0	0	0	0	0	0	0	0	0	0	0	0	0	0	0	0	0	0.0008748	0	0	0	0	0	0	0	0	0	0	0	0	0	0	0	0	0
1.783	0	0	0	0	0	0	0	0	0	0	0	0	0	0	0	0	0	0	0	0	0	0	0	0	0	0	0	0	0	0	0	0.0014296	0	0	0	0	0	0	0	0	0	0	0	0	0	0	0	0	0
1.784	0	0	0	0	0	0	0	0	0	0	0	0	0	0	0	0	0	0	0	0	0	0	0	0	0	0	0	0	0	0	0	0.0019845	0	0	0	0	0	0	0	0	0	0	0	0	0	0	0	0	0
1.785	0	0	0	0	0	0	0	0	0	0	0	0	0	0	0	0	0	0	0	0	0	0	0	0	0	0	0	0	0	0	0	0.0025393	0	0	0	0	0	0	0	0	0	0	0	0	0	0	0	0	0
1.786	0	0	0	0	0	0	0	0	0	0	0	0	0	0	0	0	0	0	0	0	0	0	0	0	0	0	0	0	0	0	0	0.0030942	0	0	0	0	0	0	0	0	0	0	0	0	0	0	0	0	0
1.787	0	0	0	0	0	0	0	0	0	0	0	0	0	0	0	0	0	0	0	0	0	0	0	0	0	0	0	0	0	0	0	0.0036231	0	0	0	0	0	0	0	0	0	0	0	0	0	0	0	0	0
1.788	0	0	0	0	0	0	0	0	0	0	0	0	0	0	0	0	0	0	0	0	0	0	0	0	0	0	0	0	0	0	0	0.004152	0	0	0	0	0	0	0	0	0	0	0	0	0	0	0	0	0
1.789	0	0	0	0	0	0	0	0	0	0	0	0	0	0	0	0	0	0	0	0	0	0	0	0	0	0	0	0	0	0	0	0.0046808	0	0	0	0	0	0	0	0	0	0	0	0	0	0	0	0	0
1.79	0	0	0	0	0	0	0	0	0	0	0	0	0	0	0	0	0	0	0	0	0	0	0	0	0	0	0	0	0	0	0	0.0052097	0	0	0	0	0	0	0	0	0	0	0	0	0	0	0	0	0
1.791	0	0	0	0	0	0	0	0	0	0	0	0	0	0	0	0	0	0	0	0	0	0	0	0	0	0	0	0	0	0	0	0.0057386	0	0	0	0	0	0	0	0	0	0	0	0	0	0	0	0	0
1.792	0	0	0	0	0	0	0	0	0	0	0	0	0	0	0	0	0	0	0	0	0	0	0	0	0	0	0	0	0	0	0	0.0062357	0	0	0	0	0	0	0	0	0	0	0	0	0	0	0	0	0
1.793	0	0	0	0	0	0	0	0	0	0	0	0	0	0	0	0	0	0	0	0	0	0	0	0	0	0	0	0	0	0	0	0.0067328	0	0	0	0	0	0	0	0	0	0	0	0	0	0	0	0	0
1.794	0	0	0	0	0	0	0	0	0	0	0	0	0	0	0	0	0	0	0	0	0	0	0	0	0	0	0	0	0	0	0	0.00723	0	0	0	0	0	0	0	0	0	0	0	0	0	0	0	0	0
1.795	0	0	0	0	0	0	0	0	0	0	0	0	0	0	0	0	0	0	0	0	0	0	0	0	0	0	0	0	0	0	0	0.0077271	0	0	0	0	0	0	0	0	0	0	0	0	0	0	0	0	0
1.796	0	0	0	0	0	0	0	0	0	0	0	0	0	0	0	0	0	0	0	0	0	0	0	0	0	0	0	0	0	0	0	0.0082242	0	0	0	0	0	0	0	0	0	0	0	0	0	0	0	0	0
1.797	0	0	0	0	0	0	0	0	0	0	0	0	0	0	0	0	0	0	0	0	0	0	0	0	0	0	0	0	0	0	0	0.0086851	0	0	0	0	0	0	0	0	0	0	0	0	0	0	0	0	0
1.798	0	0	0	0	0	0	0	0	0	0	0	0	0	0	0	0	0	0	0	0	0	0	0	0	0	0	0	0	0	0	0	0.009146	0	0	0	0	0	0	0	0	0	0	0	0	0	0	0	0	0
1.799	0	0	0	0	0	0	0	0	0	0	0	0	0	0	0	0	0	0	0	0	0	0	0	0	0	0	0	0	0	0	0	0.0096068	0	0	0	0	0	0	0	0	0	0	0	0	0	0	0	0	0
1.8	0	0	0	0	0	0	0	0	0	0	0	0	0	0	0	0	0	0	0	0	0	0	0	0	0	0	0	0	0	0	0	0.010068	0	0	0	0	0	0	0	0	0	0	0	0	0	0	0	0	0
1.801	0	0	0	0	0	0	0	0	0	0	0	0	0	0	0	0	0	0	0	0	0	0	0	0	0	0	0	0	0	0	0	0.010529	0	0	0	0	0	0	0	0	0	0	0	0	0	0	0	0	0
1.802	0	0	0	0	0	0	0	0	0	0	0	0	0	0	0	0	0	0	0	0	0	0	0	0	0	0	0	0	0	0	0	0.01095	0	0	0	0	0	0	0	0	0	0	0	0	0	0	0	0	0
1.803	0	0	0	0	0	0	0	0	0	0	0	0	0	0	0	0	0	0	0	0	0	0	0	0	0	0	0	0	0	0	0	0.011371	0	0	0	0	0	0	0	0	0	0	0	0	0	0	0	0	0
1.804	0	0	0	0	0	0	0	0	0	0	0	0	0	0	0	0	0	0	0	0	0	0	0	0	0	0	0	0	0	0	0	0.011792	0	0	0	0	0	0	0	0	0	0	0	0	0	0	0	0	0
1.805	0	0	0	0	0	0	0	0	0	0	0	0	0	0	0	0	0	0	0	0	0	0	0	0	0	0	0	0	0	0	0	0.012214	0	0	0	0	0	0	0	0	0	0	0	0	0	0	0	0	0
1.806	0	0	0	0	0	0	0	0	0	0	0	0	0	0	0	0	0	0	0	0	0	0	0	0	0	0	0	0	0	0	0	0.012635	0	0	0	0	0	0	0	0	0	0	0	0	0	0	0	0	0
1.807	0	0	0	0	0	0	0	0	0	0	0	0	0	0	0	0	0	0	0	0	0	0	0	0	0	0	0	0	0	0	0	0.013015	0	0	0	0	0	0	0	0	0	0	0	0	0	0	0	0	0
1.808	0	0	0	0	0	0	0	0	0	0	0	0	0	0	0	0	0	0	0	0	0	0	0	0	0	0	0	0	0	0	0	0.013394	0	0	0	0	0	0	0	0	0	0	0	0	0	0	0	0	0
1.809	0	0	0	0	0	0	0	0	0	0	0	0	0	0	0	0	0	0	0	0	0	0	0	0	0	0	0	0	0	0	0	0.013774	0	0	0	0	0	0	0	0	0	0	0	0	0	0	0	0	0
1.81	0	0	0	0	0	0	0	0	0	0	0	0	0	0	0	0	0	0	0	0	0	0	0	0	0	0	0	0	0	0	0	0.014153	0	0	0	0	0	0	0	0	0	0	0	0	0	0	0	0	0
1.811	0	0	0	0	0	0	0	0	0	0	0	0	0	0	0	0	0	0	0	0	0	0	0	0	0	0	0	0	0	0	0	0.014533	0	0	0	0	0	0	0	0	0	0	0	0	0	0	0	0	0
1.812	0	0	0	0	0	0	0	0	0	0	0	0	0	0	0	0	0	0	0	0	0	0	0	0	0	0	0	0	0	0	0	0.01487	0	0	0	0	0	0	0	0	0	0	0	0	0	0	0	0	0
1.813	0	0	0	0	0	0	0	0	0	0	0	0	0	0	0	0	0	0	0	0	0	0	0	0	0	0	0	0	0	0	0	0.015207	0	0	0	0	0	0	0	0	0	0	0	0	0	0	0	0	0
1.814	0	0	0	0	0	0	0	0	0	0	0	0	0	0	0	0	0	0	0	0	0	0	0	0	0	0	0	0	0	0	0	0.015543	0	0	0	0	0	0	0	0	0	0	0	0	0	0	0	0	0
1.815	0	0	0	0	0	0	0	0	0	0	0	0	0	0	0	0	0	0	0	0	0	0	0	0	0	0	0	0	0	0	0	0.01588	0	0	0	0	0	0	0	0	0	0	0	0	0	0	0	0	0
1.816	0	0	0	0	0	0	0	0	0	0	0	0	0	0	0	0	0	0	0	0	0	0	0	0	0	0	0	0	0	0	0	0.016217	0	0	0	0	0	0	0	0	0	0	0	0	0	0	0	0	0
1.817	0	0	0	0	0	0	0	0	0	0	0	0	0	0	0	0	0	0	0	0	0	0	0	0	0	0	0	0	0	0	0	0.016511	0	0	0	0	0	0	0	0	0	0	0	0	0	0	0	0	0
1.818	0	0	0	0	0	0	0	0	0	0	0	0	0	0	0	0	0	0	0	0	0	0	0	0	0	0	0	0	0	0	0	0.016805	0	0	0	0	0	0	0	0	0	0	0	0	0	0	0	0	0
1.819	0	0	0	0	0	0	0	0	0	0	0	0	0	0	0	0	0	0	0	0	0	0	0	0	0	0	0	0	0	0	0	0.0171	0	0	0	0	0	0	0	0	0	0	0	0	0	0	0	0	0
1.82	0	0	0	0	0	0	0	0	0	0	0	0	0	0	0	0	0	0	0	0	0	0	0	0	0	0	0	0	0	0	0	0.017394	0	0	0	0	0	0	0	0	0	0	0	0	0	0	0	0	0
1.821	0	0	0	0	0	0	0	0	0	0	0	0	0	0	0	0	0	0	0	0	0	0	0	0	0	0	0	0	0	0	0	0.017688	0	0	0	0	0	0	0	0	0	0	0	0	0	0	0	0	0
1.822	0	0	0	0	0	0	0	0	0	0	0	0	0	0	0	0	0	0	0	0	0	0	0	0	0	0	0	0	0	0	0	0.017941	0	0	0	0	0	0	0	0	0	0	0	0	0	0	0	0	0
1.823	0	0	0	0	0	0	0	0	0	0	0	0	0	0	0	0	0	0	0	0	0	0	0	0	0	0	0	0	0	0	0	0.018194	0	0	0	0	0	0	0	0	0	0	0	0	0	0	0	0	0
1.824	0	0	0	0	0	0	0	0	0	0	0	0	0	0	0	0	0	0	0	0	0	0	0	0	0	0	0	0	0	0	0	0.018447	0	0	0	0	0	0	0	0	0	0	0	0	0	0	0	0	0
1.825	0	0	0	0	0	0	0	0	0	0	0	0	0	0	0	0	0	0	0	0	0	0	0	0	0	0	0	0	0	0	0	0.018699	0	0	0	0	0	0	0	0	0	0	0	0	0	0	0	0	0
1.826	0	0	0	0	0	0	0	0	0	0	0	0	0	0	0	0	0	0	0	0	0	0	0	0	0	0	0	0	0	0	0	0.018952	0	0	0	0	0	0	0	0	0	0	0	0	0	0	0	0	0
1.827	0	0	0	0	0	0	0	0	0	0	0	0	0	0	0	0	0	0	0	0	0	0	0	0	0	0	0	0	0	0	0	0.019166	0	0	0	0	0	0	0	0	0	0	0	0	0	0	0	0	0
1.828	0	0	0	0	0	0	0	0	0	0	0	0	0	0	0	0	0	0	0	0	0	0	0	0	0	0	0	0	0	0	0	0.01938	0	0	0	0	0	0	0	0	0	0	0	0	0	0	0	0	0
1.829	0	0	0	0	0	0	0	0	0	0	0	0	0	0	0	0	0	0	0	0	0	0	0	0	0	0	0	0	0	0	0	0.019594	0	0	0	0	0	0	0	0	0	0	0	0	0	0	0	0	0
1.83	0	0	0	0	0	0	0	0	0	0	0	0	0	0	0	0	0	0	0	0	0	0	0	0	0	0	0	0	0	0	0	0.019808	0	0	0	0	0	0	0	0	0	0	0	0	0	0	0	0	0
1.831	0	0	0	0	0	0	0	0	0	0	0	0	0	0	0	0	0	0	0	0	0	0	0	0	0	0	0	0	0	0	0	0.020022	0	0	0	0	0	0	0	0	0	0	0	0	0	0	0	0	0
1.832	0	0	0	0	0	0	0	0	0	0	0	0	0	0	0	0	0	0	0	0	0	0	0	0	0	0	0	0	0	0	0	0.020202	0	0	0	0	0	0	0	0	0	0	0	0	0	0	0	0	0
1.833	0	0	0	0	0	0	0	0	0	0	0	0	0	0	0	0	0	0	0	0	0	0	0	0	0	0	0	0	0	0	0	0.020381	0	0	0	0	0	0	0	0	0	0	0	0	0	0	0	0	0
1.834	0	0	0	0	0	0	0	0	0	0	0	0	0	0	0	0	0	0	0	0	0	0	0	0	0	0	0	0	0	0	0	0.02056	0	0	0	0	0	0	0	0	0	0	0	0	0	0	0	0	0
1.835	0	0	0	0	0	0	0	0	0	0	0	0	0	0	0	0	0	0	0	0	0	0	0	0	0	0	0	0	0	0	0	0.020739	0	0	0	0	0	0	0	0	0	0	0	0	0	0	0	0	0
1.836	0	0	0	0	0	0	0	0	0	0	0	0	0	0	0	0	0	0	0	0	0	0	0	0	0	0	0	0	0	0	0	0.020919	0	0	0	0	0	0	0	0	0	0	0	0	0	0	0	0	0
1.837	0	0	0	0	0	0	0	0	0	0	0	0	0	0	0	0	0	0	0	0	0	0	0	0	0	0	0	0	0	0	0	0.021069	0	0	0	0	0	0	0	0	0	0	0	0	0	0	0	0	0
1.838	0	0	0	0	0	0	0	0	0	0	0	0	0	0	0	0	0	0	0	0	0	0	0	0	0	0	0	0	0	0	0	0.02122	0	0	0	0	0	0	0	0	0	0	0	0	0	0	0	0	0
1.839	0	0	0	0	0	0	0	0	0	0	0	0	0	0	0	0	0	0	0	0	0	0	0	0	0	0	0	0	0	0	0	0.02137	0	0	0	0	0	0	0	0	0	0	0	0	0	0	0	0	0
1.84	0	0	0	0	0	0	0	0	0	0	0	0	0	0	0	0	0	0	0	0	0	0	0	0	0	0	0	0	0	0	0	0.02152	0	0	0	0	0	0	0	0	0	0	0	0	0	0	0	0	0
1.841	0	0	0	0	0	0	0	0	0	0	0	0	0	0	0	0	0	0	0	0	0	0	0	0	0	0	0	0	0	0	0	0.021671	0	0	0	0	0	0	0	0	0	0	0	0	0	0	0	0	0
1.842	0	0	0	0	0	0	0	0	0	0	0	0	0	0	0	0	0	0	0	0	0	0	0	0	0	0	0	0	0	0	0	0.0218	0	0	0	0	0	0	0	0	0	0	0	0	0	0	0	0	0
1.843	0	0	0	0	0	0	0	0	0	0	0	0	0	0	0	0	0	0	0	0	0	0	0	0	0	0	0	0	0	0	0	0.021929	0	0	0	0	0	0	0	0	0	0	0	0	0	0	0	0	0
1.844	0	0	0	0	0	0	0	0	0	0	0	0	0	0	0	0	0	0	0	0	0	0	0	0	0	0	0	0	0	0	0	0.022059	0	0	0	0	0	0	0	0	0	0	0	0	0	0	0	0	0
1.845	0	0	0	0	0	0	0	0	0	0	0	0	0	0	0	0	0	0	0	0	0	0	0	0	0	0	0	0	0	0	0	0.022188	0	0	0	0	0	0	0	0	0	0	0	0	0	0	0	0	0
1.846	0	0	0	0	0	0	0	0	0	0	0	0	0	0	0	0	0	0	0	0	0	0	0	0	0	0	0	0	0	0	0	0.022317	0	0	0	0	0	0	0	0	0	0	0	0	0	0	0	0	0
1.847	0	0	0	0	0	0	0	0	0	0	0	0	0	0	0	0	0	0	0	0	0	0	0	0	0	0	0	0	0	0	0	0.022435	0	0	0	0	0	0	0	0	0	0	0	0	0	0	0	0	0
1.848	0	0	0	0	0	0	0	0	0	0	0	0	0	0	0	0	0	0	0	0	0	0	0	0	0	0	0	0	0	0	0	0.022553	0	0	0	0	0	0	0	0	0	0	0	0	0	0	0	0	0
1.849	0	0	0	0	0	0	0	0	0	0	0	0	0	0	0	0	0	0	0	0	0	0	0	0	0	0	0	0	0	0	0	0.022671	0	0	0	0	0	0	0	0	0	0	0	0	0	0	0	0	0
1.85	0	0	0	0	0	0	0	0	0	0	0	0	0	0	0	0	0	0	0	0	0	0	0	0	0	0	0	0	0	0	0	0.022789	0	0	0	0	0	0	0	0	0	0	0	0	0	0	0	0	0
1.851	0	0	0	0	0	0	0	0	0	0	0	0	0	0	0	0	0	0	0	0	0	0	0	0	0	0	0	0	0	0	0	0.022907	0	0	0	0	0	0	0	0	0	0	0	0	0	0	0	0	0
1.852	0	0	0	0	0	0	0	0	0	0	0	0	0	0	0	0	0	0	0	0	0	0	0	0	0	0	0	0	0	0	0	0.023026	0	0	0	0	0	0	0	0	0	0	0	0	0	0	0	0	0
1.853	0	0	0	0	0	0	0	0	0	0	0	0	0	0	0	0	0	0	0	0	0	0	0	0	0	0	0	0	0	0	0	0.023144	0	0	0	0	0	0	0	0	0	0	0	0	0	0	0	0	0
1.854	0	0	0	0	0	0	0	0	0	0	0	0	0	0	0	0	0	0	0	0	0	0	0	0	0	0	0	0	0	0	0	0.023263	0	0	0	0	0	0	0	0	0	0	0	0	0	0	0	0	0
1.855	0	0	0	0	0	0	0	0	0	0	0	0	0	0	0	0	0	0	0	0	0	0	0	0	0	0	0	0	0	0	0	0.023381	0	0	0	0	0	0	0	0	0	0	0	0	0	0	0	0	0
1.856	0	0	0	0	0	0	0	0	0	0	0	0	0	0	0	0	0	0	0	0	0	0	0	0	0	0	0	0	0	0	0	0.0235	0	0	0	0	0	0	0	0	0	0	0	0	0	0	0	0	0
1.857	0	0	0	0	0	0	0	0	0	0	0	0	0	0	0	0	0	0	0	0	0	0	0	0	0	0	0	0	0	0	0	0.023633	0	0	0	0	0	0	0	0	0	0	0	0	0	0	0	0	0
1.858	0	0	0	0	0	0	0	0	0	0	0	0	0	0	0	0	0	0	0	0	0	0	0	0	0	0	0	0	0	0	0	0.023766	0	0	0	0	0	0	0	0	0	0	0	0	0	0	0	0	0
1.859	0	0	0	0	0	0	0	0	0	0	0	0	0	0	0	0	0	0	0	0	0	0	0	0	0	0	0	0	0	0	0	0.023899	0	0	0	0	0	0	0	0	0	0	0	0	0	0	0	0	0
1.86	0	0	0	0	0	0	0	0	0	0	0	0	0	0	0	0	0	0	0	0	0	0	0	0	0	0	0	0	0	0	0	0.024032	0	0	0	0	0	0	0	0	0	0	0	0	0	0	0	0	0
1.861	0	0	0	0	0	0	0	0	0	0	0	0	0	0	0	0	0	0	0	0	0	0	0	0	0	0	0	0	0	0	0	0.024165	0	0	0	0	0	0	0	0	0	0	0	0	0	0	0	0	0
1.862	0	0	0	0	0	0	0	0	0	0	0	0	0	0	0	0	0	0	0	0	0	0	0	0	0	0	0	0	0	0	0	0.024328	0	0	0	0	0	0	0	0	0	0	0	0	0	0	0	0	0
1.863	0	0	0	0	0	0	0	0	0	0	0	0	0	0	0	0	0	0	0	0	0	0	0	0	0	0	0	0	0	0	0	0.02449	0	0	0	0	0	0	0	0	0	0	0	0	0	0	0	0	0
1.864	0	0	0	0	0	0	0	0	0	0	0	0	0	0	0	0	0	0	0	0	0	0	0	0	0	0	0	0	0	0	0	0.024653	0	0	0	0	0	0	0	0	0	0	0	0	0	0	0	0	0
1.865	0	0	0	0	0	0	0	0	0	0	0	0	0	0	0	0	0	0	0	0	0	0	0	0	0	0	0	0	0	0	0	0.024815	0	0	0	0	0	0	0	0	0	0	0	0	0	0	0	0	0
1.866	0	0	0	0	0	0	0	0	0	0	0	0	0	0	0	0	0	0	0	0	0	0	0	0	0	0	0	0	0	0	0	0.024978	0	0	0	0	0	0	0	0	0	0	0	0	0	0	0	0	0
1.867	0	0	0	0	0	0	0	0	0	0	0	0	0	0	0	0	0	0	0	0	0	0	0	0	0	0	0	0	0	0	0	0.025187	0	0	0	0	0	0	0	0	0	0	0	0	0	0	0	0	0
1.868	0	0	0	0	0	0	0	0	0	0	0	0	0	0	0	0	0	0	0	0	0	0	0	0	0	0	0	0	0	0	0	0.025395	0	0	0	0	0	0	0	0	0	0	0	0	0	0	0	0	0
1.869	0	0	0	0	0	0	0	0	0	0	0	0	0	0	0	0	0	0	0	0	0	0	0	0	0	0	0	0	0	0	0	0.025604	0	0	0	0	0	0	0	0	0	0	0	0	0	0	0	0	0
1.87	0	0	0	0	0	0	0	0	0	0	0	0	0	0	0	0	0	0	0	0	0	0	0	0	0	0	0	0	0	0	0	0.025812	0	0	0	0	0	0	0	0	0	0	0	0	0	0	0	0	0
1.871	0	0	0	0	0	0	0	0	0	0	0	0	0	0	0	0	0	0	0	0	0	0	0	0	0	0	0	0	0	0	0	0.026021	0	0	0	0	0	0	0	0	0	0	0	0	0	0	0	0	0
1.872	0	0	0	0	0	0	0	0	0	0	0	0	0	0	0	0	0	0	0	0	0	0	0	0	0	0	0	0	0	0	0	0.026292	0	0	0	0	0	0	0	0	0	0	0	0	0	0	0	0	0
1.873	0	0	0	0	0	0	0	0	0	0	0	0	0	0	0	0	0	0	0	0	0	0	0	0	0	0	0	0	0	0	0	0.026564	0	0	0	0	0	0	0	0	0	0	0	0	0	0	0	0	0
1.874	0	0	0	0	0	0	0	0	0	0	0	0	0	0	0	0	0	0	0	0	0	0	0	0	0	0	0	0	0	0	0	0.026835	0	0	0	0	0	0	0	0	0	0	0	0	0	0	0	0	0
1.875	0	0	0	0	0	0	0	0	0	0	0	0	0	0	0	0	0	0	0	0	0	0	0	0	0	0	0	0	0	0	0	0.027106	0	0	0	0	0	0	0	0	0	0	0	0	0	0	0	0	0
1.876	0	0	0	0	0	0	0	0	0	0	0	0	0	0	0	0	0	0	0	0	0	0	0	0	0	0	0	0	0	0	0	0.027378	0	0	0	0	0	0	0	0	0	0	0	0	0	0	0	0	0
1.877	0	0	0	0	0	0	0	0	0	0	0	0	0	0	0	0	0	0	0	0	0	0	0	0	0	0	0	0	0	0	0	0.027728	0	0	0	0	0	0	0	0	0	0	0	0	0	0	0	0	0
1.878	0	0	0	0	0	0	0	0	0	0	0	0	0	0	0	0	0	0	0	0	0	0	0	0	0	0	0	0	0	0	0	0.028079	0	0	0	0	0	0	0	0	0	0	0	0	0	0	0	0	0
1.879	0	0	0	0	0	0	0	0	0	0	0	0	0	0	0	0	0	0	0	0	0	0	0	0	0	0	0	0	0	0	0	0.028429	0	0	0	0	0	0	0	0	0	0	0	0	0	0	0	0	0
1.88	0	0	0	0	0	0	0	0	0	0	0	0	0	0	0	0	0	0	0	0	0	0	0	0	0	0	0	0	0	0	0	0.02878	0	0	0	0	0	0	0	0	0	0	0	0	0	0	0	0	0
1.881	0	0	0	0	0	0	0	0	0	0	0	0	0	0	0	0	0	0	0	0	0	0	0	0	0	0	0	0	0	0	0	0.029131	0	0	0	0	0	0	0	0	0	0	0	0	0	0	0	0	0
1.882	0	0	0	0	0	0	0	0	0	0	0	0	0	0	0	0	0	0	0	0	0	0	0	0	0	0	0	0	0	0	0	0.029576	0	0	0	0	0	0	0	0	0	0	0	0	0	0	0	0	0
1.883	0	0	0	0	0	0	0	0	0	0	0	0	0	0	0	0	0	0	0	0	0	0	0	0	0	0	0	0	0	0	0	0.030022	0	0	0	0	0	0	0	0	0	0	0	0	0	0	0	0	0
1.884	0	0	0	0	0	0	0	0	0	0	0	0	0	0	0	0	0	0	0	0	0	0	0	0	0	0	0	0	0	0	0	0.030467	0	0	0	0	0	0	0	0	0	0	0	0	0	0	0	0	0
1.885	0	0	0	0	0	0	0	0	0	0	0	0	0	0	0	0	0	0	0	0	0	0	0	0	0	0	0	0	0	0	0	0.030913	0	0	0	0	0	0	0	0	0	0	0	0	0	0	0	0	0
1.886	0	0	0	0	0	0	0	0	0	0	0	0	0	0	0	0	0	0	0	0	0	0	0	0	0	0	0	0	0	0	0	0.031358	0	0	0	0	0	0	0	0	0	0	0	0	0	0	0	0	0
1.887	0	0	0	0	0	0	0	0	0	0	0	0	0	0	0	0	0	0	0	0	0	0	0	0	0	0	0	0	0	0	0	0.031912	0	0	0	0	0	0	0	0	0	0	0	0	0	0	0	0	0
1.888	0	0	0	0	0	0	0	0	0	0	0	0	0	0	0	0	0	0	0	0	0	0	0	0	0	0	0	0	0	0	0	0.032467	0	0	0	0	0	0	0	0	0	0	0	0	0	0	0	0	0
1.889	0	0	0	0	0	0	0	0	0	0	0	0	0	0	0	0	0	0	0	0	0	0	0	0	0	0	0	0	0	0	0	0.033021	0	0	0	0	0	0	0	0	0	0	0	0	0	0	0	0	0
1.89	0	0	0	0	0	0	0	0	0	0	0	0	0	0	0	0	0	0	0	0	0	0	0	0	0	0	0	0	0	0	0	0.033575	0	0	0	0	0	0	0	0	0	0	0	0	0	0	0	0	0
1.891	0	0	0	0	0	0	0	0	0	0	0	0	0	0	0	0	0	0	0	0	0	0	0	0	0	0	0	0	0	0	0	0.03413	0	0	0	0	0	0	0	0	0	0	0	0	0	0	0	0	0
1.892	0	0	0	0	0	0	0	0	0	0	0	0	0	0	0	0	0	0	0	0	0	0	0	0	0	0	0	0	0	0	0	0.034805	0	0	0	0	0	0	0	0	0	0	0	0	0	0	0	0	0
1.893	0	0	0	0	0	0	0	0	0	0	0	0	0	0	0	0	0	0	0	0	0	0	0	0	0	0	0	0	0	0	0	0.03548	0	0	0	0	0	0	0	0	0	0	0	0	0	0	0	0	0
1.894	0	0	0	0	0	0	0	0	0	0	0	0	0	0	0	0	0	0	0	0	0	0	0	0	0	0	0	0	0	0	0	0.036155	0	0	0	0	0	0	0	0	0	0	0	0	0	0	0	0	0
1.895	0	0	0	0	0	0	0	0	0	0	0	0	0	0	0	0	0	0	0	0	0	0	0	0	0	0	0	0	0	0	0	0.03683	0	0	0	0	0	0	0	0	0	0	0	0	0	0	0	0	0
1.896	0	0	0	0	0	0	0	0	0	0	0	0	0	0	0	0	0	0	0	0	0	0	0	0	0	0	0	0	0	0	0	0.037505	0	0	0	0	0	0	0	0	0	0	0	0	0	0	0	0	0
1.897	0	0	0	0	0	0	0	0	0	0	0	0	0	0	0	0	0	0	0	0	0	0	0	0	0	0	0	0	0	0	0	0.038309	0	0	0	0	0	0	0	0	0	0	0	0	0	0	0	0	0
1.898	0	0	0	0	0	0	0	0	0	0	0	0	0	0	0	0	0	0	0	0	0	0	0	0	0	0	0	0	0	0	0	0.039114	0	0	0	0	0	0	0	0	0	0	0	0	0	0	0	0	0
1.899	0	0	0	0	0	0	0	0	0	0	0	0	0	0	0	0	0	0	0	0	0	0	0	0	0	0	0	0	0	0	0	0.039919	0	0	0	0	0	0	0	0	0	0	0	0	0	0	0	0	0
1.9	0	0	0	0	0	0	0	0	0	0	0	0	0	0	0	0	0	0	0	0	0	0	0	0	0	0	0	0	0	0	0	0.040724	0	0	0	0	0	0	0	0	0	0	0	0	0	0	0	0	0
1.901	0	0	0	0	0	0	0	0	0	0	0	0	0	0	0	0	0	0	0	0	0	0	0	0	0	0	0	0	0	0	0	0.041528	0	0	0	0	0	0	0	0	0	0	0	0	0	0	0	0	0
1.902	0	0	0	0	0	0	0	0	0	0	0	0	0	0	0	0	0	0	0	0	0	0	0	0	0	0	0	0	0	0	0	0.042469	0	0	0	0	0	0	0	0	0	0	0	0	0	0	0	0	0
1.903	0	0	0	0	0	0	0	0	0	0	0	0	0	0	0	0	0	0	0	0	0	0	0	0	0	0	0	0	0	0	0	0.04341	0	0	0	0	0	0	0	0	0	0	0	0	0	0	0	0	0
1.904	0	0	0	0	0	0	0	0	0	0	0	0	0	0	0	0	0	0	0	0	0	0	0	0	0	0	0	0	0	0	0	0.04435	0	0	0	0	0	0	0	0	0	0	0	0	0	0	0	0	0
1.905	0	0	0	0	0	0	0	0	0	0	0	0	0	0	0	0	0	0	0	0	0	0	0	0	0	0	0	0	0	0	0	0.045291	0	0	0	0	0	0	0	0	0	0	0	0	0	0	0	0	0
1.906	0	0	0	0	0	0	0	0	0	0	0	0	0	0	0	0	0	0	0	0	0	0	0	0	0	0	0	0	0	0	0	0.046231	0	0	0	0	0	0	0	0	0	0	0	0	0	0	0	0	0
1.907	0	0	0	0	0	0	0	0	0	0	0	0	0	0	0	0	0	0	0	0	0	0	0	0	0	0	0	0	0	0	0	0.047311	0	0	0	0	0	0	0	0	0	0	0	0	0	0	0	0	0
1.908	0	0	0	0	0	0	0	0	0	0	0	0	0	0	0	0	0	0	0	0	0	0	0	0	0	0	0	0	0	0	0	0.04839	0	0	0	0	0	0	0	0	0	0	0	0	0	0	0	0	0
1.909	0	0	0	0	0	0	0	0	0	0	0	0	0	0	0	0	0	0	0	0	0	0	0	0	0	0	0	0	0	0	0	0.04947	0	0	0	0	0	0	0	0	0	0	0	0	0	0	0	0	0
1.91	0	0	0	0	0	0	0	0	0	0	0	0	0	0	0	0	0	0	0	0	0	0	0	0	0	0	0	0	0	0	0	0.050549	0	0	0	0	0	0	0	0	0	0	0	0	0	0	0	0	0
1.911	0	0	0	0	0	0	0	0	0	0	0	0	0	0	0	0	0	0	0	0	0	0	0	0	0	0	0	0	0	0	0	0.051628	0	0	0	0	0	0	0	0	0	0	0	0	0	0	0	0	0
1.912	0	0	0	0	0	0	0	0	0	0	0	0	0	0	0	0	0	0	0	0	0	0	0	0	0	0	0	0	0	0	0	0.052846	0	0	0	0	0	0	0	0	0	0	0	0	0	0	0	0	0
1.913	0	0	0	0	0	0	0	0	0	0	0	0	0	0	0	0	0	0	0	0	0	0	0	0	0	0	0	0	0	0	0	0.054064	0	0	0	0	0	0	0	0	0	0	0	0	0	0	0	0	0
1.914	0	0	0	0	0	0	0	0	0	0	0	0	0	0	0	0	0	0	0	0	0	0	0	0	0	0	0	0	0	0	0	0.055282	0	0	0	0	0	0	0	0	0	0	0	0	0	0	0	0	0
1.915	0	0	0	0	0	0	0	0	0	0	0	0	0	0	0	0	0	0	0	0	0	0	0	0	0	0	0	0	0	0	0	0.0565	0	0	0	0	0	0	0	0	0	0	0	0	0	0	0	0	0
1.916	0	0	0	0	0	0	0	0	0	0	0	0	0	0	0	0	0	0	0	0	0	0	0	0	0	0	0	0	0	0	0	0.057718	0	0	0	0	0	0	0	0	0	0	0	0	0	0	0	0	0
1.917	0	0	0	0	0	0	0	0	0	0	0	0	0	0	0	0	0	0	0	0	0	0	0	0	0	0	0	0	0	0	0	0.059072	0	0	0	0	0	0	0	0	0	0	0	0	0	0	0	0	0
1.918	0	0	0	0	0	0	0	0	0	0	0	0	0	0	0	0	0	0	0	0	0	0	0	0	0	0	0	0	0	0	0	0.060425	0	0	0	0	0	0	0	0	0	0	0	0	0	0	0	0	0
1.919	0	0	0	0	0	0	0	0	0	0	0	0	0	0	0	0	0	0	0	0	0	0	0	0	0	0	0	0	0	0	0	0.061778	0	0	0	0	0	0	0	0	0	0	0	0	0	0	0	0	0
1.92	0	0	0	0	0	0	0	0	0	0	0	0	0	0	0	0	0	0	0	0	0	0	0	0	0	0	0	0	0	0	0	0.063132	0	0	0	0	0	0	0	0	0	0	0	0	0	0	0	0	0
1.921	0	0	0	0	0	0	0	0	0	0	0	0	0	0	0	0	0	0	0	0	0	0	0	0	0	0	0	0	0	0	0	0.064485	0	0	0	0	0	0	0	0	0	0	0	0	0	0	0	0	0
1.922	0	0	0	0	0	0	0	0	0	0	0	0	0	0	0	0	0	0	0	0	0	0	0	0	0	0	0	0	0	0	0	0.065968	0	0	0	0	0	0	0	0	0	0	0	0	0	0	0	0	0
1.923	0	0	0	0	0	0	0	0	0	0	0	0	0	0	0	0	0	0	0	0	0	0	0	0	0	0	0	0	0	0	0	0.067452	0	0	0	0	0	0	0	0	0	0	0	0	0	0	0	0	0
1.924	0	0	0	0	0	0	0	0	0	0	0	0	0	0	0	0	0	0	0	0	0	0	0	0	0	0	0	0	0	0	0	0.068935	0	0	0	0	0	0	0	0	0	0	0	0	0	0	0	0	0
1.925	0	0	0	0	0	0	0	0	0	0	0	0	0	0	0	0	0	0	0	0	0	0	0	0	0	0	0	0	0	0	0	0.070418	0	0	0	0	0	0	0	0	0	0	0	0	0	0	0	0	0
1.926	0	0	0	0	0	0	0	0	0	0	0	0	0	0	0	0	0	0	0	0	0	0	0	0	0	0	0	0	0	0	0	0.071901	0	0	0	0	0	0	0	0	0	0	0	0	0	0	0	0	0
1.927	0	0	0	0	0	0	0	0	0	0	0	0	0	0	0	0	0	0	0	0	0	0	0	0	0	0	0	0	0	0	0	0.073506	0	0	0	0	0	0	0	0	0	0	0	0	0	0	0	0	0
1.928	0	0	0	0	0	0	0	0	0	0	0	0	0	0	0	0	0	0	0	0	0	0	0	0	0	0	0	0	0	0	0	0.075111	0	0	0	0	0	0	0	0	0	0	0	0	0	0	0	0	0
1.929	0	0	0	0	0	0	0	0	0	0	0	0	0	0	0	0	0	0	0	0	0	0	0	0	0	0	0	0	0	0	0	0.076716	0	0	0	0	0	0	0	0	0	0	0	0	0	0	0	0	0
1.93	0	0	0	0	0	0	0	0	0	0	0	0	0	0	0	0	0	0	0	0	0	0	0	0	0	0	0	0	0	0	0	0.078321	0	0	0	0	0	0	0	0	0	0	0	0	0	0	0	0	0
1.931	0	0	0	0	0	0	0	0	0	0	0	0	0	0	0	0	0	0	0	0	0	0	0	0	0	0	0	0	0	0	0	0.079926	0	0	0	0	0	0	0	0	0	0	0	0	0	0	0	0	0
1.932	0	0	0	0	0	0	0	0	0	0	0	0	0	0	0	0	0	0	0	0	0	0	0	0	0	0	0	0	0	0	0	0.081643	0	0	0	0	0	0	0	0	0	0	0	0	0	0	0	0	0
1.933	0	0	0	0	0	0	0	0	0	0	0	0	0	0	0	0	0	0	0	0	0	0	0	0	0	0	0	0	0	0	0	0.08336	0	0	0	0	0	0	0	0	0	0	0	0	0	0	0	0	0
1.934	0	0	0	0	0	0	0	0	0	0	0	0	0	0	0	0	0	0	0	0	0	0	0	0	0	0	0	0	0	0	0	0.085078	0	0	0	0	0	0	0	0	0	0	0	0	0	0	0	0	0
1.935	0	0	0	0	0	0	0	0	0	0	0	0	0	0	0	0	0	0	0	0	0	0	0	0	0	0	0	0	0	0	0	0.086795	0	0	0	0	0	0	0	0	0	0	0	0	0	0	0	0	0
1.936	0	0	0	0	0	0	0	0	0	0	0	0	0	0	0	0	0	0	0	0	0	0	0	0	0	0	0	0	0	0	0	0.088512	0	0	0	0	0	0	0	0	0	0	0	0	0	0	0	0	0
1.937	0	0	0	0	0	0	0	0	0	0	0	0	0	0	0	0	0	0	0	0	0	0	0	0	0	0	0	0	0	0	0	0.090331	0	0	0	0	0	0	0	0	0	0	0	0	0	0	0	0	0
1.938	0	0	0	0	0	0	0	0	0	0	0	0	0	0	0	0	0	0	0	0	0	0	0	0	0	0	0	0	0	0	0	0.09215	0	0	0	0	0	0	0	0	0	0	0	0	0	0	0	0	0
1.939	0	0	0	0	0	0	0	0	0	0	0	0	0	0	0	0	0	0	0	0	0	0	0	0	0	0	0	0	0	0	0	0.093969	0	0	0	0	0	0	0	0	0	0	0	0	0	0	0	0	0
1.94	0	0	0	0	0	0	0	0	0	0	0	0	0	0	0	0	0	0	0	0	0	0	0	0	0	0	0	0	0	0	0	0.095787	0	0	0	0	0	0	0	0	0	0	0	0	0	0	0	0	0
1.941	0	0	0	0	0	0	0	0	0	0	0	0	0	0	0	0	0	0	0	0	0	0	0	0	0	0	0	0	0	0	0	0.097606	0	0	0	0	0	0	0	0	0	0	0	0	0	0	0	0	0
1.942	0	0	0	0	0	0	0	0	0	0	0	0	0	0	0	0	0	0	0	0	0	0	0	0	0	0	0	0	0	0	0	0.099516	0	0	0	0	0	0	0	0	0	0	0	0	0	0	0	0	0
1.943	0	0	0	0	0	0	0	0	0	0	0	0	0	0	0	0	0	0	0	0	0	0	0	0	0	0	0	0	0	0	0	0.10143	0	0	0	0	0	0	0	0	0	0	0	0	0	0	0	0	0
1.944	0	0	0	0	0	0	0	0	0	0	0	0	0	0	0	0	0	0	0	0	0	0	0	0	0	0	0	0	0	0	0	0.10333	0	0	0	0	0	0	0	0	0	0	0	0	0	0	0	0	0
1.945	0	0	0	0	0	0	0	0	0	0	0	0	0	0	0	0	0	0	0	0	0	0	0	0	0	0	0	0	0	0	0	0.10524	0	0	0	0	0	0	0	0	0	0	0	0	0	0	0	0	0
1.946	0	0	0	0	0	0	0	0	0	0	0	0	0	0	0	0	0	0	0	0	0	0	0	0	0	0	0	0	0	0	0	0.10715	0	0	0	0	0	0	0	0	0	0	0	0	0	0	0	0	0
1.947	0	0	0	0	0	0	0	0	0	0	0	0	0	0	0	0	0	0	0	0	0	0	0	0	0	0	0	0	0	0	0	0.10914	0	0	0	0	0	0	0	0	0	0	0	0	0	0	0	0	0
1.948	0	0	0	0	0	0	0	0	0	0	0	0	0	0	0	0	0	0	0	0	0	0	0	0	0	0	0	0	0	0	0	0.11113	0	0	0	0	0	0	0	0	0	0	0	0	0	0	0	0	0
1.949	0	0	0	0	0	0	0	0	0	0	0	0	0	0	0	0	0	0	0	0	0	0	0	0	0	0	0	0	0	0	0	0.11312	0	0	0	0	0	0	0	0	0	0	0	0	0	0	0	0	0
1.95	0	0	0	0	0	0	0	0	0	0	0	0	0	0	0	0	0	0	0	0	0	0	0	0	0	0	0	0	0	0	0	0.11511	0	0	0	0	0	0	0	0	0	0	0	0	0	0	0	0	0
1.951	0	0	0	0	0	0	0	0	0	0	0	0	0	0	0	0	0	0	0	0	0	0	0	0	0	0	0	0	0	0	0	0.1171	0	0	0	0	0	0	0	0	0	0	0	0	0	0	0	0	0
1.952	0	0	0	0	0	0	0	0	0	0	0	0	0	0	0	0	0	0	0	0	0	0	0	0	0	0	0	0	0	0	0	0.11916	0	0	0	0	0	0	0	0	0	0	0	0	0	0	0	0	0
1.953	0	0	0	0	0	0	0	0	0	0	0	0	0	0	0	0	0	0	0	0	0	0	0	0	0	0	0	0	0	0	0	0.12122	0	0	0	0	0	0	0	0	0	0	0	0	0	0	0	0	0
1.954	0	0	0	0	0	0	0	0	0	0	0	0	0	0	0	0	0	0	0	0	0	0	0	0	0	0	0	0	0	0	0	0.12327	0	0	0	0	0	0	0	0	0	0	0	0	0	0	0	0	0
1.955	0	0	0	0	0	0	0	0	0	0	0	0	0	0	0	0	0	0	0	0	0	0	0	0	0	0	0	0	0	0	0	0.12533	0	0	0	0	0	0	0	0	0	0	0	0	0	0	0	0	0
1.956	0	0	0	0	0	0	0	0	0	0	0	0	0	0	0	0	0	0	0	0	0	0	0	0	0	0	0	0	0	0	0	0.12739	0	0	0	0	0	0	0	0	0	0	0	0	0	0	0	0	0
1.957	0	0	0	0	0	0	0	0	0	0	0	0	0	0	0	0	0	0	0	0	0	0	0	0	0	0	0	0	0	0	0	0.12951	0	0	0	0	0	0	0	0	0	0	0	0	0	0	0	0	0
1.958	0	0	0	0	0	0	0	0	0	0	0	0	0	0	0	0	0	0	0	0	0	0	0	0	0	0	0	0	0	0	0	0.13163	0	0	0	0	0	0	0	0	0	0	0	0	0	0	0	0	0
1.959	0	0	0	0	0	0	0	0	0	0	0	0	0	0	0	0	0	0	0	0	0	0	0	0	0	0	0	0	0	0	0	0.13374	0	0	0	0	0	0	0	0	0	0	0	0	0	0	0	0	0
1.96	0	0	0	0	0	0	0	0	0	0	0	0	0	0	0	0	0	0	0	0	0	0	0	0	0	0	0	0	0	0	0	0.13586	0	0	0	0	0	0	0	0	0	0	0	0	0	0	0	0	0
1.961	0	0	0	0	0	0	0	0	0	0	0	0	0	0	0	0	0	0	0	0	0	0	0	0	0	0	0	0	0	0	0	0.13798	0	0	0	0	0	0	0	0	0	0	0	0	0	0	0	0	0
1.962	0	0	0	0	0	0	0	0	0	0	0	0	0	0	0	0	0	0	0	0	0	0	0	0	0	0	0	0	0	0	0	0.14015	0	0	0	0	0	0	0	0	0	0	0	0	0	0	0	0	0
1.963	0	0	0	0	0	0	0	0	0	0	0	0	0	0	0	0	0	0	0	0	0	0	0	0	0	0	0	0	0	0	0	0.14232	0	0	0	0	0	0	0	0	0	0	0	0	0	0	0	0	0
1.964	0	0	0	0	0	0	0	0	0	0	0	0	0	0	0	0	0	0	0	0	0	0	0	0	0	0	0	0	0	0	0	0.14449	0	0	0	0	0	0	0	0	0	0	0	0	0	0	0	0	0
1.965	0	0	0	0	0	0	0	0	0	0	0	0	0	0	0	0	0	0	0	0	0	0	0	0	0	0	0	0	0	0	0	0.14666	0	0	0	0	0	0	0	0	0	0	0	0	0	0	0	0	0
1.966	0	0	0	0	0	0	0	0	0	0	0	0	0	0	0	0	0	0	0	0	0	0	0	0	0	0	0	0	0	0	0	0.14883	0	0	0	0	0	0	0	0	0	0	0	0	0	0	0	0	0
1.967	0	0	0	0	0	0	0	0	0	0	0	0	0	0	0	0	0	0	0	0	0	0	0	0	0	0	0	0	0	0	0	0.15105	0	0	0	0	0	0	0	0	0	0	0	0	0	0	0	0	0
1.968	0	0	0	0	0	0	0	0	0	0	0	0	0	0	0	0	0	0	0	0	0	0	0	0	0	0	0	0	0	0	0	0.15326	0	0	0	0	0	0	0	0	0	0	0	0	0	0	0	0	0
1.969	0	0	0	0	0	0	0	0	0	0	0	0	0	0	0	0	0	0	0	0	0	0	0	0	0	0	0	0	0	0	0	0.15548	0	0	0	0	0	0	0	0	0	0	0	0	0	0	0	0	0
1.97	0	0	0	0	0	0	0	0	0	0	0	0	0	0	0	0	0	0	0	0	0	0	0	0	0	0	0	0	0	0	0	0.15769	0	0	0	0	0	0	0	0	0	0	0	0	0	0	0	0	0
1.971	0	0	0	0	0	0	0	0	0	0	0	0	0	0	0	0	0	0	0	0	0	0	0	0	0	0	0	0	0	0	0	0.15991	0	0	0	0	0	0	0	0	0	0	0	0	0	0	0	0	0
1.972	0	0	0	0	0	0	0	0	0	0	0	0	0	0	0	0	0	0	0	0	0	0	0	0	0	0	0	0	0	0	0	0.16216	0	0	0	0	0	0	0	0	0	0	0	0	0	0	0	0	0
1.973	0	0	0	0	0	0	0	0	0	0	0	0	0	0	0	0	0	0	0	0	0	0	0	0	0	0	0	0	0	0	0	0.16442	0	0	0	0	0	0	0	0	0	0	0	0	0	0	0	0	0
1.974	0	0	0	0	0	0	0	0	0	0	0	0	0	0	0	0	0	0	0	0	0	0	0	0	0	0	0	0	0	0	0	0.16668	0	0	0	0	0	0	0	0	0	0	0	0	0	0	0	0	0
1.975	0	0	0	0	0	0	0	0	0	0	0	0	0	0	0	0	0	0	0	0	0	0	0	0	0	0	0	0	0	0	0	0.16893	0	0	0	0	0	0	0	0	0	0	0	0	0	0	0	0	0
1.976	0	0	0	0	0	0	0	0	0	0	0	0	0	0	0	0	0	0	0	0	0	0	0	0	0	0	0	0	0	0	0	0.17119	0	0	0	0	0	0	0	0	0	0	0	0	0	0	0	0	0
1.977	0	0	0	0	0	0	0	0	0	0	0	0	0	0	0	0	0	0	0	0	0	0	0	0	0	0	0	0	0	0	0	0.17348	0	0	0	0	0	0	0	0	0	0	0	0	0	0	0	0	0
1.978	0	0	0	0	0	0	0	0	0	0	0	0	0	0	0	0	0	0	0	0	0	0	0	0	0	0	0	0	0	0	0	0.17577	0	0	0	0	0	0	0	0	0	0	0	0	0	0	0	0	0
1.979	0	0	0	0	0	0	0	0	0	0	0	0	0	0	0	0	0	0	0	0	0	0	0	0	0	0	0	0	0	0	0	0.17807	0	0	0	0	0	0	0	0	0	0	0	0	0	0	0	0	0
1.98	0	0	0	0	0	0	0	0	0	0	0	0	0	0	0	0	0	0	0	0	0	0	0	0	0	0	0	0	0	0	0	0.18036	0	0	0	0	0	0	0	0	0	0	0	0	0	0	0	0	0
1.981	0	0	0	0	0	0	0	0	0	0	0	0	0	0	0	0	0	0	0	0	0	0	0	0	0	0	0	0	0	0	0	0.18265	0	0	0	0	0	0	0	0	0	0	0	0	0	0	0	0	0
1.982	0	0	0	0	0	0	0	0	0	0	0	0	0	0	0	0	0	0	0	0	0	0	0	0	0	0	0	0	0	0	0	0.18498	0	0	0	0	0	0	0	0	0	0	0	0	0	0	0	0	0
1.983	0	0	0	0	0	0	0	0	0	0	0	0	0	0	0	0	0	0	0	0	0	0	0	0	0	0	0	0	0	0	0	0.18731	0	0	0	0	0	0	0	0	0	0	0	0	0	0	0	0	0
1.984	0	0	0	0	0	0	0	0	0	0	0	0	0	0	0	0	0	0	0	0	0	0	0	0	0	0	0	0	0	0	0	0.18963	0	0	0	0	0	0	0	0	0	0	0	0	0	0	0	0	0
1.985	0	0	0	0	0	0	0	0	0	0	0	0	0	0	0	0	0	0	0	0	0	0	0	0	0	0	0	0	0	0	0	0.19196	0	0	0	0	0	0	0	0	0	0	0	0	0	0	0	0	0
1.986	0	0	0	0	0	0	0	0	0	0	0	0	0	0	0	0	0	0	0	0	0	0	0	0	0	0	0	0	0	0	0	0.19429	0	0	0	0	0	0	0	0	0	0	0	0	0	0	0	0	0
1.987	0	0	0	0	0	0	0	0	0	0	0	0	0	0	0	0	0	0	0	0	0	0	0	0	0	0	0	0	0	0	0	0.19665	0	0	0	0	0	0	0	0	0	0	0	0	0	0	0	0	0
1.988	0	0	0	0	0	0	0	0	0	0	0	0	0	0	0	0	0	0	0	0	0	0	0	0	0	0	0	0	0	0	0	0.19901	0	0	0	0	0	0	0	0	0	0	0	0	0	0	0	0	0
1.989	0	0	0	0	0	0	0	0	0	0	0	0	0	0	0	0	0	0	0	0	0	0	0	0	0	0	0	0	0	0	0	0.20136	0	0	0	0	0	0	0	0	0	0	0	0	0	0	0	0	0
1.99	0	0	0	0	0	0	0	0	0	0	0	0	0	0	0	0	0	0	0	0	0	0	0	0	0	0	0	0	0	0	0	0.20372	0	0	0	0	0	0	0	0	0	0	0	0	0	0	0	0	0
1.991	0	0	0	0	0	0	0	0	0	0	0	0	0	0	0	0	0	0	0	0	0	0	0	0	0	0	0	0	0	0	0	0.20608	0	0	0	0	0	0	0	0	0	0	0	0	0	0	0	0	0
1.992	0	0	0	0	0	0	0	0	0	0	0	0	0	0	0	0	0	0	0	0	0	0	0	0	0	0	0	0	0	0	0	0.20847	0	0	0	0	0	0	0	0	0	0	0	0	0	0	0	0	0
1.993	0	0	0	0	0	0	0	0	0	0	0	0	0	0	0	0	0	0	0	0	0	0	0	0	0	0	0	0	0	0	0	0.21086	0	0	0	0	0	0	0	0	0	0	0	0	0	0	0	0	0
1.994	0	0	0	0	0	0	0	0	0	0	0	0	0	0	0	0	0	0	0	0	0	0	0	0	0	0	0	0	0	0	0	0.21325	0	0	0	0	0	0	0	0	0	0	0	0	0	0	0	0	0
1.995	0	0	0	0	0	0	0	0	0	0	0	0	0	0	0	0	0	0	0	0	0	0	0	0	0	0	0	0	0	0	0	0.21563	0	0	0	0	0	0	0	0	0	0	0	0	0	0	0	0	0
1.996	0	0	0	0	0	0	0	0	0	0	0	0	0	0	0	0	0	0	0	0	0	0	0	0	0	0	0	0	0	0	0	0.21802	0	0	0	0	0	0	0	0	0	0	0	0	0	0	0	0	0
1.997	0	0	0	0	0	0	0	0	0	0	0	0	0	0	0	0	0	0	0	0	0	0	0	0	0	0	0	0	0	0	0	0.22044	0	0	0	0	0	0	0	0	0	0	0	0	0	0	0	0	0
[truncated: 197 more rows]
[truncated: 55 more columns]
