# Supplementary material for: Mutual and asynchronous anticipation and action in sports as globally competitive and locally coordinative dynamics
Source: Sci Rep. 2015 Nov 5;5:16140. doi: 10.1038/srep16140 (PMC4633604; doi:10.1038/srep16140)
Supplement: Supplementary Dataset 6 [file srep16140-s7.csv]

0	1	2	3	4	5	6	7	8	9	10	11	12	13	14	15	16	17	18	19	20	21	22	23	24	25	26	27	28	29	30	31	32	33	34	35	36	37	38	39	40	41	42	43	44	45	46	47	48	49
0	1	1	1	2	1	1	1	2	2	1	2	2	2	2	2	1	2	2	1	2	2	2	2	2	1	2	2	2	2	1	1	2	2	1	1	1	2	2	2	1	1	1	1	2	1	1	2	2	2
0	6.8014	0.14793	2.3846	0	11.543	0.36448	2.3589	8.4831	1.5197	9.2738	3.0125	1.0381	2.1266	9.5712	8.9482	0	2.3266	4.5731	1.0517	0.041931	0	6.6385	8.0554	6.9342	0	0	0	6.406	4.062	11.736	3.0001	1.0181	4.7416	9.7537	0	1.6843	16.428	0	0	12.073	12.395	0.62229	6.8787	3.2725	0	6.8841	2.2286	0	6.4706
0.001	6.8068	0.11143	2.4124	0	11.687	0.37289	2.3132	8.4896	1.6807	9.4816	3.0748	1.0041	2.1415	9.6445	8.9418	0	2.3324	4.525	1.0418	0.06276	0	6.4928	8.1289	6.895	0	0	0	6.4089	4.0463	11.939	2.9935	0.99755	4.7559	10.017	0	1.8021	16.44	0	0	12.363	12.489	0.67169	7.0996	3.3598	0	7.071	2.2264	0	6.5335
0.002	6.8123	0.074943	2.4487	0	11.831	0.3813	2.2675	8.4962	1.8417	9.6895	3.1222	0.97009	2.1564	9.7179	8.9353	0	2.3382	4.4769	1.0146	0.08359	0	6.3472	8.2024	6.8559	0	0	0	6.4118	4.0307	12.126	2.9869	0.97661	4.7695	10.28	0	1.9199	16.452	0	0	12.654	12.582	0.72008	7.3204	3.4472	0	7.2579	2.2241	0	6.5964
0.003	6.8178	0.038451	2.485	0	11.958	0.38674	2.2217	8.5027	2.0028	9.8974	3.1695	0.93607	2.1714	9.7642	8.9289	0	2.344	4.4288	0.98737	0.10442	0	6.2016	8.2711	6.8168	0	0	0	6.4147	4.0151	12.313	2.9842	0.95568	4.7832	10.542	0	2.0377	16.464	0	0	12.945	12.676	0.76846	7.5413	3.5298	0	7.4447	2.2219	0	6.6593
0.004	6.8233	0.0019597	2.5213	0	12.086	0.39218	2.176	8.4956	2.1638	10.105	3.2168	0.90667	2.1864	9.8105	8.9224	0	2.3469	4.3806	0.96017	0.12525	0	6.0321	8.3397	6.7776	0	0	0	6.4176	3.9994	12.5	2.9815	0.93474	4.7968	10.805	0	2.1556	16.476	0	0	13.218	12.77	0.81685	7.7781	3.6124	0	7.6216	2.2196	0	6.7222
0.005	6.8287	0.037543	2.5576	0	12.213	0.39762	2.1303	8.4884	2.3248	10.313	3.2642	0.87727	2.2015	9.8568	8.9159	0	2.3498	4.3325	0.93298	0.14608	0	5.8626	8.4083	6.7411	0	0	0	6.4121	3.9838	12.686	2.9789	0.91381	4.8104	11.067	0	2.2716	16.457	0	0	13.491	12.863	0.86524	8.0149	3.695	0	7.7985	2.2175	0	6.7851
0.006	6.8199	0.077045	2.5939	0	12.34	0.40306	2.0794	8.4812	2.4935	10.519	3.3115	0.84788	2.2165	9.9031	8.8912	0	2.3526	4.2888	0.90578	0.16493	0	5.6931	8.4769	6.7045	0	0	0	6.4066	3.9667	12.873	2.9762	0.89287	4.824	11.33	0	2.3877	16.439	0	0	13.764	12.959	0.91363	8.2517	3.7777	0	7.9755	2.2155	0	6.8306
0.007	6.8111	0.11655	2.6394	0	12.467	0.4085	2.0286	8.474	2.6623	10.725	3.344	0.81848	2.2316	9.9494	8.8665	0	2.3555	4.2451	0.86149	0.18377	0	5.5237	8.5456	6.668	0	0	0	6.4011	3.9496	13.041	2.9735	0.87166	4.8372	11.585	0	2.5038	16.42	0	0	14.037	13.055	0.95981	8.4885	3.8603	0	8.1524	2.2134	0	6.8761
0.008	6.8023	0.15605	2.6849	0	12.575	0.40969	1.9778	8.4668	2.8311	10.931	3.3765	0.78908	2.2467	9.9695	8.8418	0	2.3583	4.2014	0.8172	0.20262	0	5.3542	8.6082	6.6315	0	0	0	6.3956	3.9325	13.21	2.9775	0.85045	4.8504	11.84	0	2.6198	16.401	0	0	14.31	13.151	1.006	8.7253	3.9368	0	8.3293	2.2113	0	6.9216
0.009	6.7935	0.19555	2.7304	0	12.683	0.41088	1.9269	8.4461	2.9998	11.136	3.409	0.76328	2.2618	9.9896	8.817	0	2.3586	4.1577	0.77292	0.22147	0	5.1624	8.6709	6.5949	0	0	0	6.3901	3.9154	13.378	2.9815	0.82924	4.8636	12.094	0	2.7359	16.382	0	0	14.56	13.246	1.0522	8.9709	4.0132	0	8.4937	2.2092	0	6.967
0.01	6.7847	0.23739	2.7759	0	12.791	0.41207	1.8761	8.4254	3.1686	11.342	3.4415	0.73748	2.2769	10.01	8.7923	0	2.3588	4.114	0.72863	0.24031	0	4.9706	8.7336	6.5609	0	0	0	6.3755	3.8983	13.546	2.9855	0.80803	4.8768	12.349	0	2.8483	16.333	0	0	14.809	13.342	1.0983	9.2166	4.0897	0	8.6581	2.2077	0	7.0125
0.011	6.7643	0.27922	2.8214	0	12.9	0.41327	1.8192	8.4047	3.3434	11.543	3.4739	0.71169	2.292	10.03	8.7492	0	2.3591	4.0761	0.68434	0.25763	0	4.7789	8.7962	6.5268	0	0	0	6.3609	3.8796	13.714	2.9895	0.78681	4.89	12.604	0	2.9607	16.285	0	0	15.058	13.441	1.1445	9.4623	4.1662	0	8.8226	2.2063	0	7.0416
0.012	6.7438	0.32106	2.8764	0	13.008	0.41446	1.7624	8.3839	3.5182	11.743	3.4925	0.68589	2.3071	10.05	8.7061	0	2.3593	4.0381	0.62382	0.27494	0	4.5871	8.8589	6.4927	0	0	0	6.3463	3.861	13.862	2.9935	0.76542	4.9029	12.846	0	3.0731	16.236	0	0	15.308	13.54	1.1872	9.7079	4.2427	0	8.987	2.2048	0	7.0708
0.013	6.7234	0.36289	2.9314	0	13.095	0.41013	1.7056	8.3632	3.693	11.943	3.5112	0.66009	2.3222	10.045	8.663	0	2.3596	4.0001	0.56329	0.29225	0	4.3953	8.9144	6.4587	0	0	0	6.3317	3.8423	14.011	3.0063	0.74403	4.9158	13.087	0	3.1856	16.188	0	0	15.557	13.639	1.2299	9.9536	4.3114	0	9.1514	2.2033	0	7.0999
0.014	6.703	0.40473	2.9864	0	13.182	0.40581	1.6488	8.3296	3.8679	12.144	3.5298	0.6366	2.3374	10.041	8.6199	0	2.3583	3.9621	0.50277	0.30956	0	4.1836	8.97	6.4246	0	0	0	6.3171	3.8237	14.159	3.0192	0.72264	4.9287	13.328	0	3.298	16.139	0	0	15.778	13.738	1.2725	10.2	4.3802	0	9.3017	2.2018	0	7.129
0.015	6.6826	0.44825	3.0413	0	13.269	0.40148	1.592	8.296	4.0427	12.344	3.5484	0.61311	2.3525	10.036	8.5768	0	2.3569	3.9242	0.44225	0.32688	0	3.9718	9.0255	6.3928	0	0	0	6.2929	3.805	14.308	3.0321	0.70125	4.9416	13.569	0	3.4047	16.063	0	0	15.999	13.836	1.3152	10.446	4.4489	0	9.452	2.2012	0	7.1582
0.016	6.6537	0.49177	3.0963	0	13.357	0.39716	1.5286	8.2624	4.2216	12.536	3.567	0.58962	2.3676	10.032	8.5159	0	2.3556	3.8928	0.38172	0.34291	0	3.7601	9.081	6.361	0	0	0	6.2687	3.7846	14.456	3.045	0.67986	4.9545	13.81	0	3.5114	15.986	0	0	16.22	13.939	1.3579	10.692	4.5177	0	9.6023	2.2006	0	7.1729
0.017	6.6248	0.5353	3.1605	0	13.444	0.39283	1.4651	8.2287	4.4006	12.728	3.5734	0.56613	2.3827	10.027	8.455	0	2.3543	3.8614	0.30655	0.35895	0	3.5484	9.1366	6.3292	0	0	0	6.2446	3.7641	14.584	3.0579	0.65832	4.9671	14.032	0	3.6181	15.909	0	0	16.44	14.042	1.3956	10.939	4.5864	0	9.7526	2.2	0	7.1877
0.018	6.5959	0.57882	3.2246	0	13.51	0.38178	1.4017	8.1951	4.5796	12.92	3.5797	0.54264	2.3979	10	8.394	0	2.353	3.83	0.23137	0.37498	0	3.3366	9.1837	6.2974	0	0	0	6.2204	3.7437	14.712	3.0811	0.63679	4.9797	14.254	0	3.7248	15.833	0	0	16.661	14.144	1.4334	11.185	4.6457	0	9.9029	2.1994	0	7.2024
0.019	6.567	0.62234	3.2888	0	13.576	0.37073	1.3383	8.1496	4.7585	13.112	3.5861	0.51991	2.413	9.9732	8.3331	0	2.3517	3.7986	0.1562	0.39102	0	3.1078	9.2309	6.2657	0	0	0	6.1962	3.7232	14.84	3.1044	0.61526	4.9923	14.476	0	3.8315	15.756	0	0	16.851	14.247	1.4712	11.423	4.705	0	10.038	2.1988	0	7.2172
0.02	6.5381	0.66697	3.353	0	13.642	0.35969	1.2749	8.104	4.9375	13.304	3.5925	0.49717	2.4281	9.9462	8.2721	0	2.3504	3.7672	0.081025	0.40705	0	2.8791	9.2781	6.2359	0	0	0	6.1621	3.7028	14.968	3.1276	0.59373	5.0049	14.698	0	3.9303	15.654	0	0	17.04	14.349	1.5089	11.661	4.7643	0	10.174	2.1993	0	7.232
0.021	6.504	0.7116	3.4171	0	13.707	0.34864	1.2044	8.0585	5.1185	13.484	3.5989	0.47444	2.4432	9.9193	8.1945	0	2.349	3.7428	0.0058503	0.4219	0	2.6503	9.3252	6.2061	0	0	0	6.1281	3.6804	15.096	3.1508	0.57219	5.0175	14.92	0	4.0292	15.551	0	0	17.229	14.456	1.5467	11.899	4.8236	0	10.309	2.1997	0	7.2349
0.022	6.47	0.75623	3.4897	0	13.773	0.33759	1.134	8.0129	5.2995	13.665	3.5954	0.45171	2.4584	9.8923	8.1168	0	2.3477	3.7184	0.081691	0.43675	0	2.4215	9.3724	6.1763	0	0	0	6.094	3.6579	15.204	3.1741	0.55049	5.0296	15.118	0	4.128	15.448	0	0	17.419	14.563	1.5781	12.137	4.8828	0	10.445	2.2002	0	7.2378
0.023	6.4359	0.80086	3.5622	0	13.818	0.31876	1.0635	7.9674	5.4805	13.845	3.5918	0.42897	2.4735	9.8457	8.0392	0	2.3464	3.6941	0.16923	0.4516	0	2.1928	9.4099	6.1465	0	0	0	6.06	3.6355	15.312	3.2083	0.52879	5.0417	15.317	0	4.2269	15.346	0	0	17.608	14.669	1.6095	12.375	4.9308	0	10.58	2.2006	0	7.2407
0.024	6.4019	0.84548	3.6347	0	13.862	0.29994	0.99305	7.9111	5.6615	14.026	3.5883	0.40521	2.4886	9.7991	7.9615	0	2.3467	3.6697	0.25677	0.46644	0	1.9504	9.4473	6.1167	0	0	0	6.0259	3.613	15.42	3.2425	0.50709	5.0537	15.515	0	4.3257	15.243	0	0	17.765	14.776	1.641	12.596	4.9787	0	10.701	2.2011	0	7.2437
0.025	6.3679	0.89073	3.7072	0	13.907	0.28111	0.92258	7.8549	5.8425	14.206	3.5847	0.38145	2.5038	9.7525	7.8839	0	2.3471	3.6453	0.34432	0.48129	0	1.7081	9.4848	6.0885	0	0	0	5.982	3.5906	15.528	3.2767	0.48539	5.0658	15.713	0	4.4146	15.117	0	0	17.922	14.883	1.6724	12.817	5.0266	0	10.821	2.2026	0	7.2466
0.026	6.332	0.93598	3.7797	0	13.952	0.26228	0.8448	7.7986	6.0233	14.372	3.5812	0.35769	2.5189	9.7058	7.7912	0	2.3474	3.628	0.43186	0.49492	0	1.4658	9.5223	6.0603	0	0	0	5.9381	3.5661	15.636	3.3109	0.46369	5.0779	15.911	0	4.5035	14.991	0	0	18.078	14.993	1.7038	13.038	5.0745	0	10.942	2.2042	0	7.2405
0.027	6.2962	0.98123	3.8591	0	13.996	0.24346	0.76702	7.7423	6.2042	14.539	3.5704	0.33394	2.534	9.6592	7.6986	0	2.3478	3.6107	0.52886	0.50854	0	1.2235	9.5598	6.0321	0	0	0	5.8941	3.5416	15.723	3.3452	0.44173	5.089	16.083	0	4.5924	14.864	0	0	18.235	15.104	1.7274	13.259	5.1224	0	11.062	2.2057	0	7.2344
0.028	6.2603	1.0265	3.9386	0	14.021	0.21602	0.68923	7.6861	6.385	14.705	3.5595	0.31018	2.5492	9.596	7.6059	0	2.3481	3.5935	0.62586	0.52217	0	0.9812	9.5862	6.0039	0	0	0	5.8502	3.5171	15.811	3.39	0.41976	5.1001	16.254	0	4.6812	14.738	0	0	18.392	15.215	1.751	13.48	5.157	0	11.183	2.2072	0	7.2283
0.029	6.2244	1.0717	4.0181	0	14.046	0.18858	0.61145	7.6205	6.5658	14.871	3.5487	0.28342	2.5643	9.5328	7.5132	0	2.3517	3.5762	0.72286	0.5358	0	0.72929	9.6126	5.9757	0	0	0	5.8063	3.4926	15.899	3.4349	0.3978	5.1113	16.426	0	4.7701	14.612	0	0	18.517	15.326	1.7745	13.677	5.1916	0	11.29	2.2087	0	7.2223
0.03	6.1886	1.1172	4.0975	0	14.07	0.16114	0.53366	7.555	6.7466	15.037	3.5379	0.25666	2.5795	9.4695	7.4206	0	2.3552	3.5589	0.81985	0.54942	0	0.47737	9.6391	5.9485	0	0	0	5.7529	3.4681	15.987	3.4798	0.37583	5.1224	16.598	0	4.8472	14.464	0	0	18.643	15.436	1.7981	13.873	5.2261	0	11.396	2.2112	0	7.2162
0.031	6.154	1.1627	4.177	0	14.095	0.1337	0.4484	7.4894	6.9249	15.187	3.5271	0.2299	2.5946	9.4063	7.315	0	2.3587	3.5484	0.91685	0.56173	0	0.22546	9.6655	5.9214	0	0	0	5.6994	3.4418	16.075	3.5247	0.35387	5.1335	16.769	0	4.9243	14.317	0	0	18.768	15.551	1.8217	14.07	5.2607	0	11.503	2.2137	0	7.2039
0.032	6.1193	1.2082	4.2615	0	14.119	0.10626	0.36314	7.4238	7.1033	15.337	3.5118	0.20314	2.6098	9.343	7.2095	0	2.3623	3.5379	1.0199	0.57404	0	0.026453	9.6919	5.8943	0	0	0	5.646	3.4155	16.143	3.5696	0.33147	5.1431	16.913	0	5.0013	14.17	0	0	18.894	15.666	1.836	14.266	5.2953	0	11.609	2.2162	0	7.1916
0.033	6.0847	1.2537	4.3461	0	14.126	0.069677	0.27789	7.3583	7.2817	15.487	3.4966	0.17638	2.625	9.2664	7.1039	0	2.3658	3.5275	1.1229	0.58634	0	0.27837	9.706	5.8672	0	0	0	5.5925	3.3892	16.212	3.6239	0.30908	5.1527	17.056	0	5.0784	14.023	0	0	19.019	15.78	1.8503	14.463	5.3144	0	11.716	2.2187	0	7.1793
0.034	6.0501	1.2992	4.4306	0	14.133	0.03309	0.19263	7.2849	7.46	15.637	3.4814	0.14451	2.6401	9.1898	6.9984	0	2.3736	3.517	1.226	0.59865	0	0.53563	9.7201	5.8401	0	0	0	5.5391	3.3629	16.28	3.6783	0.28668	5.1624	17.199	0	5.1555	13.876	0	0	19.116	15.895	1.8646	14.629	5.3336	0	11.81	2.2212	0	7.167
0.035	6.0155	1.3447	4.5152	0	14.139	0.0034971	0.10737	7.2115	7.6384	15.787	3.4662	0.11264	2.6553	9.1131	6.8929	0	2.3814	3.5065	1.329	0.61095	0	0.79289	9.7341	5.8134	0	0	0	5.4768	3.3366	16.349	3.7327	0.26428	5.172	17.343	0	5.2195	13.711	0	0	19.213	16.01	1.8789	14.795	5.3527	0	11.903	2.2244	0	7.1548
0.036	5.9847	1.3901	4.5997	0	14.146	0.040084	0.014573	7.1381	7.812	15.919	3.4509	0.080774	2.6705	9.0365	6.7769	0	2.3892	3.5024	1.4321	0.62183	0	1.0502	9.7482	5.7867	0	0	0	5.4146	3.3093	16.417	3.7871	0.24189	5.1816	17.486	0	5.2836	13.547	0	0	19.309	16.128	1.8932	14.961	5.3719	0	11.997	2.2276	0	7.1388
0.037	5.9539	1.4356	4.6871	0	14.153	0.076671	0.078222	7.0647	7.9857	16.05	3.4342	0.048903	2.6856	8.9598	6.6609	0	2.397	3.4982	1.5374	0.63271	0	1.3074	9.7623	5.76	0	0	0	5.3523	3.2819	16.466	3.8415	0.21884	5.189	17.602	0	5.3476	13.382	0	0	19.406	16.245	1.8968	15.127	5.391	0	12.091	2.2308	0	7.1228
0.038	5.9231	1.4811	4.7744	0	14.144	0.12259	0.17102	6.9913	8.1594	16.182	3.4175	0.017033	2.7008	8.873	6.5449	0	2.4048	3.494	1.6427	0.64359	0	1.5647	9.7628	5.7333	0	0	0	5.2901	3.2545	16.515	3.9034	0.1958	5.1964	17.718	0	5.4117	13.217	0	0	19.503	16.363	1.9004	15.293	5.3928	0	12.185	2.2341	0	7.1069
0.039	5.8923	1.5266	4.8618	0	14.136	0.16851	0.26381	6.9116	8.3331	16.313	3.4007	0.022131	2.716	8.7861	6.4289	0	2.4172	3.4898	1.748	0.65447	0	1.8229	9.7633	5.7066	0	0	0	5.2278	3.2272	16.564	3.9654	0.17275	5.2038	17.834	0	5.4757	13.052	0	0	19.576	16.481	1.904	15.425	5.3945	0	12.267	2.2373	0	7.0909
0.04	5.8615	1.5719	4.9492	0	14.127	0.21442	0.35661	6.8319	8.5068	16.445	3.384	0.061295	2.7311	8.6992	6.3129	0	2.4296	3.4856	1.8533	0.66535	0	2.081	9.7639	5.6796	0	0	0	5.1578	3.1998	16.613	4.0273	0.14971	5.2111	17.949	0	5.5264	12.874	0	0	19.648	16.599	1.9077	15.557	5.3962	0	12.35	2.2409	0	7.0749
0.041	5.8367	1.6172	5.0366	0	14.119	0.26034	0.45694	6.7521	8.6737	16.557	3.3672	0.10046	2.7463	8.6123	6.1892	0	2.4421	3.487	1.9586	0.67474	0	2.3392	9.7644	5.6526	0	0	0	5.0878	3.1725	16.662	4.0893	0.12666	5.2185	18.065	0	5.5771	12.695	0	0	19.721	16.719	1.9113	15.689	5.398	0	12.433	2.2445	0	7.0573
0.042	5.8118	1.6626	5.1243	0	14.11	0.30626	0.55727	6.6724	8.8407	16.669	3.3516	0.13962	2.7614	8.5255	6.0654	0	2.4545	3.4883	2.0623	0.68412	0	2.5974	9.7649	5.6256	0	0	0	5.0178	3.1451	16.691	4.1512	0.10271	5.2229	18.155	0	5.6278	12.516	0	0	19.793	16.839	1.903	15.821	5.3997	0	12.516	2.2482	0	7.0397
0.043	5.7869	1.7079	5.2121	0	14.09	0.36129	0.6576	6.5926	9.0076	16.78	3.3361	0.17879	2.7766	8.4314	5.9416	0	2.467	3.4896	2.1659	0.69351	0	2.8556	9.751	5.5986	0	0	0	4.9477	3.1178	16.72	4.2183	0.078755	5.2272	18.246	0	5.6786	12.338	0	0	19.866	16.959	1.8946	15.953	5.3822	0	12.599	2.2518	0	7.0221
0.044	5.762	1.7532	5.2998	0	14.07	0.41633	0.75794	6.508	9.1746	16.892	3.3205	0.22742	2.7917	8.3373	5.8178	0	2.4837	3.491	2.2696	0.7029	0	3.1103	9.737	5.5716	0	0	0	4.8777	3.0904	16.749	4.2853	0.054801	5.2316	18.336	0	5.7293	12.159	0	0	19.919	17.079	1.8863	16.049	5.3646	0	12.672	2.2554	0	7.0045
0.045	5.7371	1.7984	5.3876	0	14.05	0.47137	0.85827	6.4233	9.3415	17.004	3.3049	0.27605	2.8067	8.2432	5.694	0	2.5005	3.4923	2.3733	0.71228	0	3.3649	9.723	5.5435	0	0	0	4.8013	3.0631	16.779	4.3524	0.030848	5.2359	18.426	0	5.7676	11.97	0	0	19.973	17.2	1.878	16.146	5.3471	0	12.746	2.259	0	6.9869
0.046	5.7195	1.8436	5.4754	0	14.03	0.5264	0.96609	6.3386	9.4999	17.095	3.2893	0.32468	2.8218	8.1491	5.5651	0	2.5172	3.4982	2.4769	0.72019	0	3.6196	9.7091	5.5154	0	0	0	4.7248	3.037	16.808	4.4194	0.0068953	5.2402	18.516	0	5.8059	11.781	0	0	20.026	17.32	1.8697	16.242	5.3295	0	12.82	2.2627	0	6.9691
0.047	5.702	1.8887	5.561	0	14.01	0.58144	1.0739	6.254	9.6583	17.186	3.2773	0.37331	2.8368	8.055	5.4361	0	2.534	3.5041	2.575	0.72809	0	3.8742	9.6951	5.4872	0	0	0	4.6484	3.0109	16.817	4.4864	0.018236	5.2407	18.584	0	5.8443	11.592	0	0	20.08	17.441	1.8483	16.339	5.312	0	12.894	2.2663	0	6.9513
0.048	5.6844	1.9339	5.6467	0	13.982	0.64498	1.1817	6.1693	9.8167	17.277	3.2652	0.42193	2.8519	7.9565	5.3072	0	2.5508	3.5101	2.6732	0.736	0	4.1289	9.6661	5.4591	0	0	0	4.5719	2.9849	16.826	4.5557	0.043367	5.2411	18.652	0	5.8826	11.403	0	0	20.133	17.561	1.827	16.436	5.2736	0	12.967	2.2699	0	6.9335
0.049	5.6668	1.9791	5.7323	0	13.954	0.70852	1.2896	6.081	9.9751	17.368	3.2531	0.48211	2.8666	7.8579	5.1783	0	2.5707	3.516	2.7713	0.7439	0	4.3757	9.6371	5.4309	0	0	0	4.4955	2.9588	16.835	4.6249	0.068498	5.2416	18.72	0	5.9209	11.214	0	0	20.173	17.682	1.8056	16.498	5.2353	0	13.034	2.2736	0	6.9156
0.05	5.6493	2.0241	5.818	0	13.927	0.77206	1.3974	5.9927	10.134	17.459	3.2411	0.54228	2.8814	7.7594	5.0493	0	2.5907	3.5219	2.8694	0.75181	0	4.6226	9.608	5.4008	0	0	0	4.4141	2.9327	16.844	4.6942	0.093629	5.242	18.788	0	5.9492	11.019	0	0	20.212	17.803	1.7843	16.561	5.1969	0	13.101	2.2768	0	6.8978
0.051	5.6399	2.0692	5.9037	0	13.899	0.83561	1.5126	5.9044	10.282	17.528	3.229	0.60245	2.8962	7.6608	4.9178	0	2.6107	3.5313	2.9676	0.75833	0	4.8694	9.579	5.3706	0	0	0	4.3328	2.909	16.853	4.7635	0.11876	5.2425	18.856	0	5.9774	10.823	0	0	20.252	17.922	1.7629	16.623	5.1585	0	13.168	2.28	0	6.8806
0.052	5.6305	2.1142	5.985	0	13.871	0.89915	1.6279	5.8161	10.43	17.597	3.2223	0.66262	2.911	7.5623	4.7864	0	2.6307	3.5407	3.0566	0.76485	0	5.1162	9.55	5.3405	0	0	0	4.2514	2.8852	16.84	4.8327	0.14533	5.2382	18.907	0	6.0057	10.628	0	0	20.292	18.041	1.7276	16.686	5.1202	0	13.235	2.2832	0	6.8633
0.053	5.6212	2.1593	6.0663	0	13.84	0.97019	1.7431	5.7278	10.579	17.666	3.2156	0.72279	2.9258	7.4617	4.6549	0	2.6506	3.5501	3.1456	0.77137	0	5.3631	9.5059	5.3103	0	0	0	4.17	2.8615	16.828	4.9012	0.1719	5.2339	18.958	0	6.034	10.433	0	0	20.331	18.16	1.6924	16.748	5.0599	0	13.302	2.2864	0	6.846
0.054	5.6118	2.2043	6.1476	0	13.809	1.0412	1.8583	5.6371	10.727	17.735	3.2089	0.7964	2.9401	7.3611	4.5234	0	2.6721	3.5596	3.2346	0.77789	0	5.5981	9.4617	5.2802	0	0	0	4.0887	2.8378	16.815	4.9697	0.19847	5.2296	19.009	0	6.0622	10.237	0	0	20.362	18.278	1.6571	16.781	4.9996	0	13.365	2.2896	0	6.8287
0.055	5.6024	2.2494	6.2288	0	13.779	1.1123	1.9736	5.5464	10.875	17.805	3.2022	0.87001	2.9543	7.2605	4.3919	0	2.6936	3.569	3.3237	0.78441	0	5.8331	9.4176	5.2472	0	0	0	4.004	2.8141	16.803	5.0382	0.22504	5.2253	19.06	0	6.0841	10.039	0	0	20.393	18.397	1.6219	16.813	4.9394	0	13.428	2.2918	0	6.8115
0.056	5.6016	2.2945	6.3101	0	13.748	1.1833	2.096	5.4556	11.013	17.852	3.1955	0.94362	2.9686	7.1599	4.2602	0	2.715	3.5807	3.4127	0.78971	0	6.0682	9.3734	5.2142	0	0	0	3.9193	2.7933	16.79	5.1066	0.25161	5.221	19.11	0	6.1059	9.8409	0	0	20.424	18.512	1.5866	16.845	4.8791	0	13.49	2.2941	0	6.7948
0.057	5.6008	2.3395	6.3852	0	13.717	1.2543	2.2185	5.3649	11.15	17.899	3.1955	1.0172	2.9829	7.0593	4.1286	0	2.7365	3.5924	3.4895	0.79501	0	6.3032	9.3293	5.1812	0	0	0	3.8346	2.7726	16.755	5.1751	0.27985	5.2112	19.15	0	6.1278	9.6428	0	0	20.454	18.626	1.5368	16.878	4.8188	0	13.553	2.2964	0	6.7781
0.058	5.6	2.3846	6.4603	0	13.687	1.3315	2.341	5.2741	11.287	17.946	3.1955	1.0908	2.9971	6.9588	3.997	0	2.758	3.6042	3.5664	0.80031	0	6.5382	9.2705	5.1482	0	0	0	3.7499	2.7519	16.719	5.2399	0.30809	5.2014	19.189	0	6.1496	9.4446	0	0	20.485	18.74	1.4871	16.91	4.7362	0	13.616	2.2987	0	6.7615
0.059	5.5992	2.4297	6.5354	0	13.657	1.4087	2.4635	5.182	11.424	17.993	3.1955	1.1795	3.0105	6.8582	3.8653	0	2.7787	3.6159	3.6432	0.80561	0	6.758	9.2117	5.1152	0	0	0	3.6652	2.7311	16.683	5.3047	0.33633	5.1916	19.228	0	6.1715	9.2464	0	0	20.511	18.854	1.4373	16.917	4.6536	0	13.676	2.301	0	6.7448
0.06	5.5984	2.475	6.6105	0	13.627	1.4859	2.586	5.0899	11.561	18.04	3.1955	1.2681	3.0239	6.7577	3.7337	0	2.7995	3.6276	3.7201	0.81091	0	6.9777	9.153	5.0786	0	0	0	3.5787	2.7104	16.648	5.3695	0.36457	5.1818	19.267	0	6.1916	9.0488	0	0	20.537	18.968	1.3876	16.925	4.571	0	13.737	2.3019	0	6.7281
0.061	5.6061	2.5202	6.6856	0	13.598	1.5631	2.7155	4.9977	11.686	18.065	3.1955	1.3568	3.0373	6.6571	3.604	0	2.8202	3.6404	3.7969	0.81519	0	7.1975	9.0942	5.042	0	0	0	3.4921	2.6926	16.612	5.4342	0.39281	5.1721	19.306	0	6.2118	8.8511	0	0	20.562	19.074	1.3378	16.933	4.4884	0	13.797	2.3029	0	6.7115
0.062	5.6138	2.5655	6.7532	0	13.568	1.6402	2.845	4.9056	11.812	18.09	3.2029	1.4454	3.0507	6.5566	3.4743	0	2.841	3.6532	3.8593	0.81947	0	7.4172	9.0355	5.0054	0	0	0	3.4056	2.6748	16.551	5.499	0.42291	5.1561	19.339	0	6.2319	8.6534	0	0	20.588	19.18	1.2732	16.94	4.4058	0	13.858	2.3038	0	6.6949
0.063	5.6216	2.6108	6.8209	0	13.544	1.7219	2.9745	4.8134	11.937	18.115	3.2103	1.5341	3.0641	6.4578	3.3446	0	2.8617	3.666	3.9216	0.82375	0	7.637	8.9632	4.9688	0	0	0	3.319	2.657	16.491	5.5574	0.453	5.1402	19.372	0	6.2521	8.4558	0	0	20.614	19.285	1.2087	16.948	4.3012	0	13.919	2.3047	0	6.6782
0.064	5.6293	2.6561	6.8886	0	13.519	1.8036	3.1039	4.7208	12.062	18.14	3.2177	1.639	3.0761	6.359	3.215	0	2.8793	3.6788	3.984	0.82802	0	7.8386	8.891	4.9322	0	0	0	3.2324	2.6392	16.43	5.6158	0.4831	5.1242	19.405	0	6.2722	8.2581	0	0	20.637	19.391	1.1441	16.938	4.1966	0	13.98	2.3056	0	6.6616
0.065	5.637	2.7017	6.9562	0	13.495	1.8852	3.2334	4.6281	12.187	18.165	3.2251	1.7439	3.0882	6.2602	3.0853	0	2.8968	3.6916	4.0463	0.8323	0	8.0402	8.8188	4.8913	0	0	0	3.1453	2.6214	16.369	5.6742	0.51319	5.1083	19.437	0	6.2961	8.0637	0	0	20.66	19.497	1.0796	16.928	4.0921	0	14.041	2.3048	0	6.6449
0.066	5.653	2.7474	7.0239	0	13.471	1.9669	3.3695	4.5355	12.3	18.167	3.2325	1.8488	3.1003	6.1615	2.9594	0	2.9144	3.7042	4.1087	0.83574	0	8.2417	8.7466	4.8504	0	0	0	3.0581	2.6057	16.308	5.7325	0.54329	5.0923	19.47	0	6.3199	7.8692	0	0	20.683	19.589	1.015	16.917	3.9875	0	14.102	2.3039	0	6.6272
0.067	5.669	2.7931	7.0836	0	13.446	2.0485	3.5056	4.4428	12.413	18.17	3.2474	1.9537	3.1123	6.0627	2.8335	0	2.9319	3.7168	4.1552	0.83918	0	8.4433	8.6744	4.8096	0	0	0	2.971	2.5901	16.221	5.7909	0.57537	5.0698	19.503	0	6.3438	7.6748	0	0	20.705	19.682	0.93576	16.907	3.8829	0	14.163	2.3031	0	6.6095
0.068	5.685	2.8388	7.1433	0	13.431	2.1328	3.6417	4.3502	12.526	18.173	3.2623	2.0585	3.1244	5.9671	2.7077	0	2.9495	3.7293	4.2016	0.84262	0	8.6449	8.5905	4.7687	0	0	0	2.8838	2.5744	16.133	5.8406	0.60745	5.0472	19.535	0	6.3676	7.4803	0	0	20.728	19.775	0.85649	16.897	3.7577	0	14.224	2.3022	0	6.5917
0.069	5.701	2.8845	7.2031	0	13.417	2.217	3.7778	4.2578	12.639	18.176	3.2772	2.1803	3.1345	5.8714	2.5818	0	2.9614	3.7419	4.2481	0.84606	0	8.8262	8.5066	4.7279	0	0	0	2.7967	2.5588	16.045	5.8903	0.63953	5.0247	19.567	0	6.3914	7.2859	0	0	20.749	19.868	0.77723	16.877	3.6324	0	14.287	2.3013	0	6.574
0.07	5.717	2.9308	7.2628	0	13.402	2.3013	3.9139	4.1654	12.751	18.178	3.2921	2.3021	3.1446	5.7758	2.4559	0	2.9733	3.7545	4.2946	0.8495	0	9.0074	8.4227	4.6823	0	0	0	2.7099	2.5432	15.957	5.9399	0.6716	5.0021	19.6	0	6.4245	7.0967	0	0	20.77	19.96	0.69796	16.856	3.5072	0	14.351	2.2983	0	6.5563
0.071	5.7409	2.9772	7.3226	0	13.387	2.3855	4.0559	4.073	12.852	18.16	3.307	2.4238	3.1548	5.6802	2.3353	0	2.9852	3.7656	4.3411	0.85223	0	9.1887	8.3389	4.6367	0	0	0	2.623	2.5283	15.869	5.9896	0.70368	4.9796	19.632	0	6.4575	6.9075	0	0	20.791	20.035	0.6187	16.836	3.3819	0	14.414	2.2953	0	6.536
0.072	5.7648	3.0235	7.3747	0	13.372	2.4698	4.198	3.9806	12.952	18.141	3.329	2.5456	3.1649	5.5846	2.2147	0	2.9971	3.7767	4.3713	0.85496	0	9.3699	8.255	4.5911	0	0	0	2.5362	2.5135	15.752	6.0392	0.73781	4.9501	19.668	0	6.4905	6.7183	0	0	20.811	20.11	0.52521	16.816	3.2566	0	14.478	2.2923	0	6.5156
0.073	5.7886	3.0698	7.4268	0	13.37	2.5546	4.34	3.8882	13.053	18.122	3.3509	2.6674	3.175	5.4932	2.0941	0	3.009	3.7878	4.4016	0.85769	0	9.5512	8.1618	4.5455	0	0	0	2.4494	2.4987	15.635	6.0783	0.77194	4.9207	19.705	0	6.5236	6.5291	0	0	20.832	20.184	0.43171	16.795	3.1131	0	14.541	2.2893	0	6.4953
0.074	5.8125	3.1162	7.4789	0	13.368	2.6395	4.4821	3.7968	13.153	18.103	3.3729	2.8059	3.1826	5.4019	1.9736	0	3.0129	3.7989	4.4318	0.86043	0	9.7107	8.0686	4.4999	0	0	0	2.3626	2.4838	15.518	6.1174	0.80607	4.8912	19.741	0	6.5566	6.3399	0	0	20.849	20.259	0.33822	16.772	2.9695	0	14.609	2.2863	0	6.475
0.075	5.8364	3.1634	7.5311	0	13.366	2.7243	4.6241	3.7054	13.253	18.084	3.3949	2.9445	3.1901	5.3105	1.853	0	3.0169	3.81	4.4621	0.86316	0	9.8703	7.9754	4.4493	0	0	0	2.2767	2.469	15.401	6.1565	0.8402	4.8618	19.777	0	6.604	6.1572	0	0	20.866	20.333	0.24473	16.749	2.8259	0	14.677	2.2808	0	6.4547
0.076	5.8678	3.2106	7.5832	0	13.365	2.8092	4.7713	3.6139	13.341	18.044	3.4168	3.083	3.1977	5.2192	1.7389	0	3.0208	3.8184	4.4923	0.86523	0	10.03	7.8822	4.3987	0	0	0	2.1907	2.4533	15.284	6.1956	0.87433	4.8324	19.813	0	6.6513	5.9744	0	0	20.883	20.384	0.15123	16.726	2.6823	0	14.745	2.2753	0	6.43
0.077	5.8991	3.2579	7.6287	0	13.363	2.894	4.9184	3.5225	13.43	18.005	3.4448	3.2216	3.2052	5.1278	1.6248	0	3.0248	3.8268	4.507	0.86731	0	10.189	7.789	4.3481	0	0	0	2.1048	2.4375	15.136	6.2347	0.91051	4.796	19.857	0	6.6987	5.7917	0	0	20.9	20.435	0.044432	16.703	2.5387	0	14.813	2.2698	0	6.4053
0.078	5.9305	3.3051	7.6743	0	13.377	2.9774	5.0656	3.4311	13.518	17.965	3.4728	3.3601	3.2127	5.0415	1.5106	0	3.0287	3.8352	4.5217	0.86938	0	10.349	7.6893	4.2975	0	0	0	2.0189	2.4218	14.988	6.2619	0.9467	4.7596	19.901	0	6.7461	5.609	0	0	20.918	20.486	0.06237	16.68	2.3802	0	14.881	2.2644	0	6.3807
0.079	5.9618	3.3523	7.7198	0	13.39	3.0608	5.2127	3.3412	13.606	17.925	3.5008	3.5144	3.2169	4.9552	1.3965	0	3.0228	3.8436	4.5364	0.87146	0	10.486	7.5896	4.2468	0	0	0	1.933	2.4061	14.84	6.2891	0.98288	4.7233	19.944	0	6.7934	5.4262	0	0	20.928	20.538	0.16917	16.661	2.2216	0	14.955	2.2589	0	6.356
0.08	5.9932	3.4007	7.7654	0	13.404	3.1442	5.3599	3.2514	13.694	17.885	3.5288	3.6687	3.221	4.8689	1.2824	0	3.017	3.852	4.5511	0.87353	0	10.623	7.4899	4.1911	0	0	0	1.8482	2.3903	14.691	6.3163	1.0191	4.6869	19.988	0	6.8593	5.2503	0	0	20.939	20.589	0.27598	16.642	2.0631	0	15.029	2.2507	0	6.3313
0.081	6.0317	3.4491	7.8109	0	13.418	3.2277	5.5109	3.1615	13.77	17.826	3.5569	3.8231	3.2252	4.7826	1.1757	0	3.0111	3.8566	4.5658	0.87492	0	10.76	7.3902	4.1353	0	0	0	1.7633	2.3719	14.543	6.3435	1.0553	4.6506	20.032	0	6.9253	5.0744	0	0	20.949	20.61	0.38278	16.623	1.9046	0	15.103	2.2425	0	6.3005
0.082	6.0702	3.4975	7.8516	0	13.432	3.3111	5.6619	3.0717	13.846	17.766	3.5895	3.9774	3.2293	4.6963	1.069	0	3.0053	3.8612	4.5666	0.8763	0	10.898	7.2904	4.0795	0	0	0	1.6785	2.3534	14.363	6.3707	1.0934	4.6075	20.084	0	6.9912	4.8984	0	0	20.959	20.632	0.50151	16.604	1.746	0	15.177	2.2344	0	6.2697
0.083	6.1087	3.5459	7.8922	0	13.463	3.3911	5.813	2.9818	13.922	17.707	3.6221	4.1317	3.2335	4.6156	0.96223	0	2.9994	3.8658	4.5674	0.87769	0	11.035	7.1872	4.0237	0	0	0	1.5937	2.3349	14.182	6.3853	1.1316	4.5644	20.137	0	7.0571	4.7225	0	0	20.97	20.654	0.62024	16.585	1.577	0	15.252	2.2262	0	6.2389
0.084	6.1472	3.5942	7.9328	0	13.495	3.4712	5.964	2.8942	13.998	17.647	3.6547	4.2998	3.2334	4.5349	0.8555	0	2.9824	3.8704	4.5682	0.87907	0	11.15	7.084	3.968	0	0	0	1.5089	2.3165	14.002	6.3999	1.1698	4.5213	20.19	0	7.1231	4.5466	0	0	20.969	20.676	0.73897	16.576	1.4079	0	15.333	2.218	0	6.2081
0.085	6.1856	3.644	7.9734	0	13.526	3.5513	6.1151	2.8065	14.074	17.587	3.6873	4.4679	3.2332	4.4542	0.74876	0	2.9655	3.875	4.569	0.88046	0	11.265	6.9808	3.9071	0	0	0	1.4251	2.298	13.822	6.4144	1.208	4.4782	20.242	0	7.2105	4.377	0	0	20.969	20.698	0.85771	16.566	1.2388	0	15.414	2.207	0	6.1773
0.086	6.2309	3.6938	8.0141	0	13.557	3.6314	6.2684	2.7188	14.139	17.509	3.7199	4.636	3.2331	4.3735	0.65008	0	2.9485	3.8748	4.5697	0.88105	0	11.379	6.8776	3.8462	0	0	0	1.3412	2.2753	13.641	6.429	1.2462	4.4351	20.295	0	7.2979	4.2074	0	0	20.968	20.685	0.97644	16.557	1.0697	0	15.495	2.196	0	6.1387
0.087	6.2763	3.7436	8.0518	0	13.589	3.7115	6.4218	2.6311	14.204	17.431	3.7552	4.8041	3.233	4.2928	0.55139	0	2.9315	3.8746	4.5589	0.88164	0	11.494	6.7744	3.7853	0	0	0	1.2574	2.2525	13.428	6.4436	1.2862	4.3857	20.357	0	7.3854	4.0379	0	0	20.967	20.673	1.1052	16.548	0.90056	0	15.577	2.185	0	6.1001
0.088	6.3216	3.7933	8.0896	0	13.638	3.7865	6.5752	2.5434	14.268	17.353	3.7905	4.9722	3.2329	4.218	0.45271	0	2.9146	3.8744	4.5481	0.88223	0	11.609	6.6708	3.7244	0	0	0	1.1736	2.2297	13.214	6.4454	1.3263	4.3362	20.419	0	7.4728	3.8683	0	0	20.967	20.66	1.2341	16.538	0.7261	0	15.658	2.174	0	6.0615
0.089	6.3669	3.8431	8.1273	0	13.688	3.8616	6.7286	2.4584	14.333	17.275	3.8259	5.151	3.2276	4.1432	0.35402	0	2.8859	3.8742	4.5373	0.88283	0	11.703	6.5672	3.6635	0	0	0	1.0898	2.2069	13.001	6.4472	1.3664	4.2868	20.48	0	7.5603	3.6987	0	0	20.95	20.647	1.3629	16.542	0.55164	0	15.747	2.163	0	6.0228
0.09	6.4122	3.8945	8.1651	0	13.738	3.9367	6.882	2.3734	14.397	17.197	3.8612	5.3297	3.2224	4.0684	0.25534	0	2.8572	3.874	4.5264	0.88342	0	11.796	6.4635	3.5976	0	0	0	1.0067	2.1842	12.788	6.449	1.4065	4.2374	20.542	0	7.6706	3.5344	0	0	20.933	20.635	1.4917	16.547	0.37718	0	15.836	2.1491	0	5.9842
0.091	6.464	3.9459	8.2028	0	13.788	4.0117	7.0359	2.2884	14.451	17.101	3.8966	5.5085	3.2171	3.9936	0.16519	0	2.8285	3.8683	4.5156	0.88307	0	11.89	6.3599	3.5317	0	0	0	0.92361	2.156	12.574	6.4508	1.4466	4.1879	20.604	0	7.781	3.37	0	0	20.915	20.583	1.6205	16.551	0.20273	0	15.925	2.1352	0	5.9364
0.092	6.5158	3.9973	8.24	0	13.837	4.0868	7.1897	2.2034	14.504	17.006	3.9325	5.6873	3.2118	3.9188	0.075035	0	2.7998	3.8625	4.4959	0.88273	0	11.983	6.2563	3.4659	0	0	0	0.84052	2.1277	12.328	6.4526	1.4884	4.1328	20.673	0	7.8913	3.2057	0	0	20.898	20.532	1.757	16.555	0.028266	0	16.014	2.1213	0	5.8886
0.093	6.5676	4.0487	8.2771	0	13.905	4.1555	7.3436	2.1184	14.558	16.911	3.9685	5.8661	3.2065	3.85	0.015117	0	2.7711	3.8568	4.4761	0.88238	0	12.076	6.1551	3.4	0	0	0	0.75743	2.0995	12.082	6.4422	1.5302	4.0776	20.742	0	8.0017	3.0413	0	0	20.881	20.48	1.8936	16.559	0.14579	0	16.103	2.1074	0	5.8408
0.094	6.6195	4.1001	8.3142	0	13.972	4.2243	7.4975	2.0366	14.611	16.816	4.0044	6.0516	3.1951	3.7812	0.10527	0	2.7308	3.8511	4.4564	0.88203	0	12.15	6.0539	3.3341	0	0	0	0.67433	2.0713	11.836	6.4317	1.572	4.0224	20.811	0	8.112	2.877	0	0	20.842	20.429	2.0302	16.579	0.31984	0	16.2	2.0935	0	5.793
0.095	6.6713	4.1533	8.3513	0	14.04	4.293	7.6513	1.9548	14.665	16.721	4.0404	6.237	3.1837	3.7123	0.19542	0	2.6905	3.8453	4.4366	0.88169	0	12.223	5.9527	3.2636	0	0	0	0.59163	2.0431	11.59	6.4213	1.6138	3.9672	20.88	0	8.2448	2.7162	0	0	20.803	20.377	2.1667	16.599	0.49389	0	16.296	2.0768	0	5.7452
0.096	6.7292	4.2065	8.3885	0	14.108	4.3618	7.8035	1.873	14.707	16.611	4.0763	6.4224	3.1723	3.6435	0.27668	0	2.6502	3.8335	4.4168	0.88023	0	12.296	5.8515	3.1931	0	0	0	0.50893	2.0089	11.344	6.4108	1.6557	3.9121	20.949	0	8.3777	2.5555	0	0	20.764	20.283	2.3033	16.618	0.66795	0	16.393	2.06	0	5.6873
0.097	6.7871	4.2597	8.4271	0	14.175	4.4305	7.9557	1.7911	14.75	16.5	4.1105	6.6079	3.161	3.5747	0.35794	0	2.6099	3.8217	4.3908	0.87878	0	12.369	5.7503	3.1225	0	0	0	0.42623	1.9748	11.068	6.4004	1.699	3.8519	21.021	0	8.5105	2.3947	0	0	20.725	20.189	2.4448	16.638	0.842	0	16.489	2.0433	0	5.6294
0.098	6.8451	4.3129	8.4658	0	14.259	4.492	8.1078	1.7093	14.793	16.39	4.1448	6.7933	3.1496	3.5117	0.4392	0	2.5696	3.8098	4.3649	0.87733	0	12.442	5.6539	3.052	0	0	0	0.34353	1.9406	10.791	6.3788	1.7424	3.7917	21.094	0	8.6434	2.2339	0	0	20.685	20.096	2.5864	16.658	1.0097	0	16.586	2.0265	0	5.5714
0.099	6.903	4.3661	8.5045	0	14.343	4.5534	8.26	1.6312	14.836	16.279	4.179	6.9805	3.1312	3.4488	0.52046	0	2.5186	3.798	4.3389	0.87588	0	12.497	5.5576	2.9815	0	0	0	0.26083	1.9064	10.514	6.3572	1.7858	3.7315	21.166	0	8.7762	2.0732	0	0	20.619	20.002	2.7279	16.693	1.1773	0	16.689	2.0098	0	5.5135
0.1	6.9609	4.4213	8.5432	0	14.427	4.6149	8.4121	1.553	14.879	16.169	4.2133	7.1677	3.1128	3.3859	0.60172	0	2.4677	3.7861	4.3129	0.87443	0	12.552	5.4613	2.9067	0	0	0	0.17827	1.8723	10.237	6.3357	1.8292	3.6714	21.239	0	8.9293	1.914	0	0	20.553	19.908	2.8695	16.728	1.345	0	16.792	1.9903	0	5.4555
0.101	7.0243	4.4765	8.5819	0	14.511	4.6764	8.5601	1.4749	14.911	16.045	4.2475	7.3549	3.0944	3.3229	0.67383	0	2.4167	3.7679	4.2869	0.87172	0	12.607	5.3649	2.8319	0	0	0	0.095717	1.8323	9.9603	6.3141	1.8726	3.6112	21.311	0	9.0824	1.7549	0	0	20.486	19.77	3.011	16.763	1.5126	0	16.895	1.9708	0	5.3871
0.102	7.0877	4.5316	8.624	0	14.595	4.7379	8.7081	1.3967	14.944	15.921	4.2777	7.542	3.076	3.26	0.74593	0	2.3657	3.7496	4.2569	0.86901	0	12.662	5.2686	2.7571	0	0	0	0.013162	1.7924	9.6556	6.2926	1.9173	3.5469	21.382	0	9.2356	1.5958	0	0	20.42	19.633	3.1544	16.798	1.6803	0	16.998	1.9513	0	5.3186
0.103	7.1511	4.5868	8.6661	0	14.692	4.7916	8.8561	1.3185	14.976	15.798	4.3078	7.7292	3.0577	3.2027	0.81803	0	2.3148	3.7314	4.227	0.8663	0	12.716	5.179	2.6823	0	0	0	0.069394	1.7524	9.3509	6.2617	1.9621	3.4825	21.453	0	9.3887	1.4366	0	0	20.353	19.495	3.2977	16.833	1.8357	0	17.102	1.9319	0	5.2501
0.104	7.2145	4.6419	8.7082	0	14.789	4.8454	9.0041	1.2444	15.009	15.674	4.338	7.9127	3.0315	3.1454	0.89014	0	2.2549	3.7132	4.197	0.86358	0	12.755	5.0894	2.6075	0	0	0	0.15195	1.7125	9.0462	6.2308	2.0068	3.4182	21.524	0	9.5418	1.2775	0	0	20.256	19.357	3.441	16.881	1.9911	0	17.209	1.9124	0	5.1816
0.105	7.2779	4.6991	8.7503	0	14.886	4.8991	9.1521	1.1704	15.041	15.55	4.3682	8.0961	3.0053	3.0881	0.96224	0	2.195	3.6949	4.1671	0.86087	0	12.793	4.9998	2.5289	0	0	0	0.2344	1.6725	8.7414	6.2	2.0515	3.3539	21.595	0	9.7113	1.118	0	0	20.158	19.219	3.5844	16.929	2.1466	0	17.317	1.8904	0	5.1131
0.106	7.3457	4.7562	8.7925	0	14.983	4.9529	9.2934	1.0963	15.064	15.415	4.3984	8.2796	2.9791	3.0308	1.025	0	2.1351	3.6702	4.1371	0.85677	0	12.832	4.9102	2.4503	0	0	0	0.31685	1.6275	8.4367	6.1691	2.0963	3.2896	21.666	0	9.8808	0.95853	0	0	20.06	19.038	3.7277	16.978	2.302	0	17.425	1.8684	0	5.0342
0.107	7.4136	4.8134	8.8395	0	15.08	5.0066	9.4347	1.0222	15.086	15.281	4.4223	8.463	2.953	2.9736	1.0877	0	2.0752	3.6455	4.1048	0.85267	0	12.87	4.8205	2.3718	0	0	0	0.3993	1.5826	8.1086	6.1382	2.1422	3.2221	21.729	0	10.05	0.79904	0	0	19.962	18.857	3.8694	17.026	2.4574	0	17.533	1.8464	0	4.9553
0.108	7.4815	4.8706	8.8864	0	15.186	5.0526	9.5759	0.94808	15.109	15.146	4.4462	8.6464	2.9268	2.9216	1.1505	0	2.0153	3.6208	4.0725	0.84857	0	12.908	4.7389	2.2932	0	0	0	0.48175	1.5376	7.7805	6.1004	2.188	3.1546	21.793	0	10.22	0.63955	0	0	19.864	18.676	4.011	17.075	2.5953	0	17.641	1.8245	0	4.8764
0.109	7.5493	4.9277	8.9334	0	15.291	5.0986	9.7172	0.87842	15.132	15.011	4.4701	8.8204	2.8922	2.8697	1.2132	0	1.9489	3.5961	4.0402	0.84447	0	12.933	4.6572	2.2146	0	0	0	0.5642	1.4926	7.4524	6.0626	2.2339	3.0872	21.856	0	10.389	0.48006	0	0	19.733	18.495	4.1526	17.133	2.7332	0	17.752	1.8025	0	4.7975
0.11	7.6172	4.9868	8.9804	0	15.397	5.1445	9.8585	0.80876	15.154	14.876	4.494	8.9943	2.8576	2.8177	1.2759	0	1.8824	3.5714	4.0079	0.84037	0	12.957	4.5756	2.1328	0	0	0	0.64631	1.4476	7.1242	6.0248	2.2798	3.0197	21.919	0	10.57	0.31837	0	0	19.601	18.314	4.2943	17.191	2.8711	0	17.862	1.7783	0	4.7186
0.111	7.6881	5.046	9.0274	0	15.503	5.1905	9.9904	0.7391	15.167	14.732	4.518	9.1683	2.823	2.7658	1.3291	0	1.816	3.5404	3.9756	0.83479	0	12.981	4.4939	2.0511	0	0	0	0.72841	1.3988	6.7961	5.987	2.3257	2.9522	21.983	0	10.75	0.15667	0	0	19.469	18.092	4.4359	17.249	3.009	0	17.972	1.754	0	4.6301
0.112	7.7589	5.1051	9.0801	0	15.609	5.2364	10.122	0.66944	15.18	14.589	4.5337	9.3422	2.7884	2.7139	1.3823	0	1.7496	3.5094	3.9416	0.82922	0	13.006	4.4123	1.9693	0	0	0	0.81052	1.35	6.4504	5.9492	2.3725	2.8826	22.032	0	10.93	0.0050269	0	0	19.337	17.87	4.5721	17.308	3.1469	0	18.082	1.7298	0	4.5416
0.113	7.8298	5.1642	9.1327	0	15.719	5.2748	10.254	0.59978	15.193	14.445	4.5495	9.5161	2.7538	2.6669	1.4355	0	1.6832	3.4785	3.9077	0.82365	0	13.03	4.3392	1.8875	0	0	0	0.89262	1.3011	6.1047	5.9073	2.4192	2.8129	22.081	0	11.111	0.16672	0	0	19.206	17.648	4.7082	17.366	3.2628	0	18.193	1.7056	0	4.4531
0.114	7.9007	5.2234	9.1854	0	15.828	5.3133	10.386	0.53485	15.206	14.302	4.5653	9.6749	2.7104	2.62	1.4887	0	1.6133	3.4475	3.8737	0.81807	0	13.042	4.266	1.8057	0	0	0	0.97473	1.2523	5.759	5.8654	2.466	2.7433	22.13	0	11.291	0.32842	0	0	19.039	17.426	4.8444	17.429	3.3787	0	18.302	1.6814	0	4.3646
0.115	7.9716	5.2843	9.238	0	15.937	5.3517	10.518	0.46992	15.219	14.158	4.5811	9.8336	2.6669	2.5731	1.5419	0	1.5433	3.4165	3.8398	0.8125	0	13.055	4.1929	1.7214	0	0	0	1.0559	1.2035	5.4132	5.8235	2.5128	2.6736	22.179	0	11.476	0.49383	0	0	18.873	17.204	4.9805	17.493	3.4947	0	18.411	1.6553	0	4.2761
0.116	8.0435	5.3453	9.2907	0	16.047	5.3901	10.639	0.40499	15.223	14.009	4.5969	9.9924	2.6235	2.5261	1.5855	0	1.4734	3.3797	3.8058	0.80543	0	13.067	4.1198	1.637	0	0	0	1.1372	1.1523	5.0675	5.7816	2.5595	2.604	22.228	0	11.661	0.65923	0	0	18.707	16.946	5.1167	17.556	3.6106	0	18.52	1.6292	0	4.1793
0.117	8.1154	5.4062	9.3491	0	16.156	5.4286	10.759	0.34006	15.227	13.859	4.6032	10.151	2.58	2.4792	1.629	0	1.4035	3.3429	3.7698	0.79837	0	13.08	4.0467	1.5526	0	0	0	1.2184	1.1012	4.7112	5.7397	2.6069	2.5333	22.256	0	11.846	0.82463	0	0	18.54	16.688	5.2434	17.619	3.7266	0	18.629	1.6031	0	4.0826
0.118	8.1873	5.4672	9.4075	0	16.263	5.4599	10.879	0.27514	15.23	13.71	4.6096	10.31	2.5366	2.437	1.6725	0	1.3336	3.306	3.7339	0.7913	0	13.092	3.9821	1.4682	0	0	0	1.2996	1.05	4.3549	5.6968	2.6544	2.4625	22.284	0	12.03	0.99004	0	0	18.374	16.431	5.3702	17.683	3.8173	0	18.738	1.577	0	3.9858
0.119	8.2592	5.5282	9.4659	0	16.369	5.4913	10.999	0.21517	15.234	13.561	4.6159	10.448	2.4841	2.3948	1.716	0	1.2635	3.2692	3.6979	0.78423	0	13.095	3.9175	1.3838	0	0	0	1.3808	0.9988	3.9986	5.654	2.7018	2.3918	22.312	0	12.215	1.1554	0	0	18.174	16.173	5.497	17.746	3.908	0	18.842	1.5509	0	3.889
0.12	8.3311	5.5907	9.5243	0	16.476	5.5227	11.12	0.1552	15.238	13.411	4.6222	10.587	2.4316	2.3526	1.7596	0	1.1934	3.2324	3.6619	0.77717	0	13.098	3.8529	1.2974	0	0	0	1.4603	0.94763	3.6423	5.6112	2.7492	2.3211	22.34	0	12.397	1.3256	0	0	17.975	15.915	5.6238	17.809	3.9987	0	18.946	1.5233	0	3.7922
0.121	8.4015	5.6533	9.5827	0	16.582	5.554	11.226	0.095239	15.233	13.259	4.6286	10.725	2.3791	2.3104	1.7933	0	1.1233	3.1903	3.626	0.76867	0	13.1	3.7883	1.2111	0	0	0	1.5398	0.89571	3.286	5.5684	2.7966	2.2503	22.368	0	12.579	1.4957	0	0	17.775	15.629	5.7506	17.873	4.0894	0	19.05	1.4957	0	3.689
0.122	8.4719	5.7158	9.646	0	16.689	5.5854	11.333	0.035273	15.228	13.106	4.6249	10.863	2.3266	2.2682	1.827	0	1.0532	3.1483	3.5867	0.76018	0	13.103	3.7238	1.1247	0	0	0	1.6193	0.8438	2.9269	5.5256	2.8443	2.1796	22.368	0	12.761	1.6658	0	0	17.576	15.343	5.8641	17.936	4.1802	0	19.153	1.4681	0	3.5858
0.123	8.5422	5.7784	9.7094	0	16.786	5.6102	11.44	0.024693	15.223	12.954	4.6213	11.002	2.2741	2.2306	1.8608	0	0.9831	3.1062	3.5474	0.75168	0	13.106	3.6673	1.0383	0	0	0	1.6988	0.79188	2.5679	5.4851	2.8921	2.1088	22.369	0	12.942	1.8359	0	0	17.376	15.056	5.9776	17.999	4.2437	0	19.257	1.4405	0	3.4826
0.124	8.6126	5.8409	9.7728	0	16.883	5.635	11.546	0.079548	15.218	12.802	4.6176	11.115	2.2127	2.1929	1.8945	0	0.9163	3.0641	3.5081	0.74319	0	13.101	3.6108	0.95193	0	0	0	1.7783	0.73997	2.2088	5.4446	2.9398	2.038	22.37	0	13.124	2.006	0	0	17.147	14.77	6.0911	18.057	4.3072	0	19.351	1.4128	0	3.3794
0.125	8.683	5.9047	9.8362	0	16.98	5.6598	11.653	0.1344	15.214	12.65	4.614	11.228	2.1513	2.1553	1.9282	0	0.84949	3.022	3.4688	0.7347	0	13.095	3.5543	0.86415	0	0	0	1.855	0.68805	1.8498	5.4041	2.9876	1.9672	22.371	0	13.295	2.1812	0	0	16.918	14.484	6.2046	18.114	4.3707	0	19.445	1.3841	0	3.2762
0.126	8.7488	5.9685	9.8996	0	17.076	5.6846	11.745	0.18926	15.201	12.498	4.6103	11.342	2.0898	2.1177	1.9521	0	0.78269	2.9754	3.4295	0.72493	0	13.09	3.4979	0.77637	0	0	0	1.9318	0.63701	1.4907	5.3637	3.0354	1.8964	22.372	0	13.467	2.3565	0	0	16.689	14.178	6.3181	18.172	4.4343	0	19.538	1.3553	0	3.1687
0.127	8.8145	6.0323	9.9664	0	17.173	5.7094	11.837	0.24411	15.188	12.346	4.597	11.455	2.0284	2.08	1.976	0	0.71589	2.9288	3.3847	0.71517	0	13.085	3.4414	0.68859	0	0	0	2.0085	0.58597	1.1372	5.3232	3.0832	1.8265	22.34	0	13.638	2.5317	0	0	16.46	13.872	6.4147	18.229	4.4978	0	19.632	1.3265	0	3.0612
0.128	8.8803	6.0961	10.033	0	17.253	5.728	11.928	0.29897	15.175	12.194	4.5837	11.569	1.967	2.047	1.9998	0	0.64908	2.8823	3.3399	0.70541	0	13.08	3.3923	0.6008	0	0	0	2.0853	0.53493	0.78375	5.2881	3.131	1.7566	22.309	0	13.809	2.7069	0	0	16.231	13.566	6.5112	18.287	4.5336	0	19.726	1.2977	0	2.9537
0.129	8.9461	6.1599	10.1	0	17.334	5.7466	12.02	0.34865	15.162	12.043	4.5705	11.654	1.897	2.0139	2.0237	0	0.58885	2.8357	3.2951	0.69564	0	13.068	3.3432	0.51302	0	0	0	2.162	0.48388	0.43027	5.253	3.1788	1.6868	22.277	0	13.981	2.8821	0	0	15.978	13.261	6.6077	18.334	4.5693	0	19.805	1.2689	0	2.8462
0.13	9.0118	6.2244	10.167	0	17.414	5.7652	12.112	0.39834	15.149	11.891	4.5572	11.739	1.827	1.9808	2.0476	0	0.52861	2.7891	3.2503	0.68588	0	13.056	3.2941	0.42438	0	0	0	2.2348	0.43284	0.076794	5.2178	3.2266	1.6169	22.246	0	14.134	3.0621	0	0	15.725	12.955	6.7042	18.38	4.6051	0	19.883	1.2393	0	2.7387
0.131	9.0694	6.289	10.234	0	17.494	5.7838	12.188	0.44802	15.129	11.743	4.5439	11.824	1.757	1.9477	2.0615	0	0.46837	2.7387	3.2055	0.6751	0	13.044	3.245	0.33574	0	0	0	2.3076	0.38416	0.27668	5.1827	3.2744	1.547	22.214	0	14.288	3.2422	0	0	15.472	12.639	6.8007	18.427	4.6408	0	19.962	1.2096	0	2.6293
0.132	9.127	6.3536	10.301	0	17.574	5.8024	12.265	0.4977	15.109	11.596	4.5225	11.909	1.687	1.9147	2.0755	0	0.40813	2.6884	3.1523	0.66433	0	13.033	3.1958	0.2471	0	0	0	2.3804	0.33548	0.61619	5.1476	3.3219	1.4789	22.147	0	14.441	3.4222	0	0	15.219	12.324	6.8767	18.474	4.6765	0	20.04	1.1799	0	2.5198
0.133	9.1846	6.4181	10.369	0	17.63	5.8148	12.341	0.54739	15.089	11.448	4.501	11.994	1.617	1.8863	2.0894	0	0.34789	2.638	3.0992	0.65355	0	13.021	3.1532	0.15846	0	0	0	2.4532	0.2868	0.95569	5.1204	3.3694	1.4109	22.08	0	14.595	3.6022	0	0	14.966	12.008	6.9527	18.52	4.6852	0	20.119	1.1503	0	2.4104
0.134	9.2422	6.4827	10.437	0	17.687	5.8273	12.417	0.59193	15.069	11.301	4.4795	12.049	1.5391	1.858	2.1034	0	0.29707	2.5877	3.046	0.64278	0	13.003	3.1106	0.06982	0	0	0	2.526	0.23812	1.2952	5.0932	3.4169	1.3428	22.012	0	14.749	3.7823	0	0	14.695	11.693	7.0288	18.551	4.6939	0	20.176	1.1206	0	2.3009
0.135	9.2998	6.5474	10.505	0	17.743	5.8398	12.494	0.63648	15.049	11.153	4.458	12.103	1.4612	1.8297	2.1174	0	0.24625	2.5374	2.9929	0.632	0	12.985	3.068	0.019196	0	0	0	2.5935	0.18945	1.6347	5.066	3.4644	1.2747	21.945	0	14.878	3.9662	0	0	14.424	11.378	7.1048	18.583	4.7026	0	20.234	1.0902	0	2.1915
0.136	9.3454	6.6121	10.572	0	17.8	5.8522	12.555	0.68103	15.023	11.014	4.4366	12.158	1.3832	1.8013	2.1214	0	0.19542	2.484	2.9397	0.62056	0	12.967	3.0254	0.10821	0	0	0	2.6611	0.14439	1.9742	5.0388	3.5119	1.2066	21.877	0	15.007	4.15	0	0	14.154	11.063	7.1808	18.614	4.7113	0	20.292	1.0598	0	2.0823
0.137	9.3909	6.6768	10.638	0	17.856	5.8647	12.617	0.72558	14.997	10.874	4.4093	12.212	1.3053	1.773	2.1255	0	0.1446	2.4307	2.875	0.60912	0	12.95	2.9827	0.19723	0	0	0	2.7286	0.099343	2.2917	5.0116	3.5588	1.1411	21.772	0	15.137	4.3339	0	0	13.883	10.748	7.2334	18.645	4.72	0	20.35	1.0294	0	1.9732
0.138	9.4365	6.7415	10.704	0	17.883	5.8707	12.678	0.77012	14.971	10.734	4.3821	12.267	1.2274	1.7497	2.1296	0	0.093771	2.3774	2.8103	0.59768	0	12.932	2.9457	0.28624	0	0	0	2.7962	0.054292	2.6092	4.9941	3.6056	1.0755	21.667	0	15.266	4.5178	0	0	13.612	10.434	7.2859	18.676	4.7036	0	20.408	0.999	0	1.8641
0.139	9.482	6.8062	10.769	0	17.909	5.8766	12.74	0.80966	14.945	10.595	4.3548	12.29	1.1424	1.7264	2.1336	0	0.05456	2.3241	2.7457	0.58624	0	12.908	2.9086	0.37526	0	0	0	2.8638	0.0092412	2.9267	4.9766	3.6525	1.01	21.562	0	15.396	4.7017	0	0	13.332	10.119	7.3385	18.688	4.6872	0	20.44	0.9686	0	1.755
0.14	9.5276	6.8703	10.835	0	17.936	5.8826	12.801	0.8492	14.919	10.455	4.3276	12.313	1.0575	1.7031	2.1377	0	0.015348	2.2707	2.681	0.5748	0	12.884	2.8715	0.46424	0	0	0	2.9248	0.03581	3.2441	4.9592	3.6993	0.94441	21.456	0	15.495	0	0	0	13.051	9.8045	7.391	18.7	4.6707	0	20.471	0.9374	0	1.6458
0.141	9.5571	6.9344	10.9	0	17.963	5.8886	12.85	0.88874	14.889	10.328	4.3004	12.336	0.97251	1.6799	2.132	0	0.023864	2.2151	2.6163	0.56311	0	12.86	2.8345	0.55323	0	0	0	2.9858	0.076289	3.5616	4.9417	3.7462	0.87885	21.351	0	15.595	0	0	0	12.771	9.5002	7.4436	18.712	4.6543	0	20.503	0.9062	0	1.5391
0.142	9.5866	6.9985	10.959	0	17.989	5.8946	12.898	0.92828	14.858	10.2	4.2706	12.359	0.88754	1.6566	2.1263	0	0.063075	2.1595	2.5368	0.55143	0	12.836	2.7974	0.64221	0	0	0	3.0468	0.11677	3.8498	4.9242	3.792	0.81637	21.208	0	15.695	0	0	0	12.49	9.196	7.4702	18.724	4.6379	0	20.535	0.87499	0	1.4324
0.143	9.6161	7.0625	11.019	0	17.981	5.8933	12.947	0.96782	14.827	10.072	4.2409	12.382	0.80257	1.6387	2.1205	0	0.10229	2.1038	2.4573	0.53974	0	12.812	2.765	0.7312	0	0	0	3.1078	0.15725	4.1379	4.9175	3.8378	0.75389	21.064	0	15.795	0	0	0	12.209	8.8917	7.4967	18.736	4.5992	0	20.567	0.84379	0	1.3257
0.144	9.6456	7.1266	11.078	0	17.973	5.892	12.995	1.0026	14.796	9.944	4.2111	12.374	0.71161	1.6208	2.1148	0	0.12849	2.0482	2.3779	0.52805	0	12.782	2.7326	0.82018	0	0	0	3.1689	0.19772	4.426	4.9107	3.8837	0.6914	20.921	0	15.895	0	0	0	11.927	8.5875	7.5233	18.726	4.5606	0	20.567	0.81259	0	1.219
0.145	9.6751	7.1891	11.137	0	17.964	5.8907	13.044	1.0373	14.766	9.8161	4.1814	12.365	0.62065	1.6029	2.1091	0	0.1547	1.9926	2.2984	0.51636	0	12.751	2.7003	0.9088	0	0	0	3.222	0.2382	4.7142	4.904	3.9295	0.62892	20.778	0	15.961	0	0	0	11.644	8.2832	7.5499	18.716	4.522	0	20.567	0.78022	0	1.1123
0.146	9.6847	7.2515	11.197	0	17.956	5.8894	13.082	1.0721	14.732	9.7035	4.1517	12.357	0.5297	1.5851	2.0937	0	0.1809	1.9352	2.2189	0.5049	0	12.72	2.6679	0.99743	0	0	0	3.2752	0.27355	5.0023	4.8972	3.9753	0.56643	20.634	0	16.027	0	0	0	11.361	7.9975	7.5765	18.706	4.4833	0	20.568	0.74785	0	1.0097
0.147	9.6943	7.314	11.245	0	17.948	5.8881	13.12	1.1068	14.697	9.5909	4.1232	12.348	0.43874	1.5672	2.0783	0	0.20711	1.8778	2.1217	0.49343	0	12.689	2.6355	1.0861	0	0	0	3.3284	0.30889	5.2548	4.8905	4.0197	0.5074	20.455	0	16.094	0	0	0	11.078	7.7117	7.5753	18.696	4.4447	0	20.568	0.71548	0	0.90715
0.148	9.704	7.3764	11.293	0	17.901	5.8783	13.158	1.1416	14.663	9.4782	4.0948	12.34	0.34778	1.555	2.063	0	0.23331	1.8204	2.0245	0.48196	0	12.658	2.607	1.1747	0	0	0	3.3816	0.34424	5.5074	4.8946	4.0641	0.44836	20.275	0	16.16	0	0	0	10.795	7.426	7.5741	18.685	4.3875	0	20.568	0.6831	0	0.80459
0.149	9.7136	7.4389	11.342	0	17.854	5.8685	13.197	1.1718	14.629	9.3656	4.0663	12.301	0.25201	1.5428	2.0476	0	0.24601	1.7629	1.9273	0.47049	0	12.618	2.5785	1.2633	0	0	0	3.4348	0.37959	5.7599	4.8987	4.1085	0.38932	20.095	0	16.226	0	0	0	10.517	7.1402	7.5729	18.651	4.3303	0	20.533	0.65073	0	0.70203
0.15	9.7232	7.4985	11.39	0	17.807	5.8587	13.235	1.2021	14.595	9.2529	4.0379	12.262	0.15625	1.5306	2.0322	0	0.25871	1.7055	1.83	0.45902	0	12.578	2.5499	1.3513	0	0	0	3.4789	0.41493	6.0124	4.9028	4.1529	0.33028	19.916	0	16.257	0	0	0	10.239	6.8545	7.5717	18.617	4.2731	0	20.497	0.61645	0	0.59947
0.151	9.7096	7.5581	11.439	0	17.76	5.849	13.267	1.2323	14.558	9.1585	4.0095	12.223	0.060484	1.5184	2.0075	0	0.27142	1.6467	1.7328	0.44826	0	12.538	2.5214	1.4393	0	0	0	3.5231	0.44499	6.2649	4.9069	4.1973	0.27125	19.736	0	16.288	0	0	0	9.9605	6.5932	7.5705	18.583	4.216	0	20.462	0.58217	0	0.5024
0.152	9.696	7.6177	11.471	0	17.713	5.8392	13.298	1.2626	14.522	9.064	3.9862	12.185	0.035281	1.5063	1.9827	0	0.28412	1.5879	1.6154	0.4375	0	12.499	2.4929	1.5273	0	0	0	3.5672	0.47506	6.477	4.911	4.2399	0.21586	19.523	0	16.318	0	0	0	9.6824	6.3319	7.5404	18.549	4.1588	0	20.426	0.54788	0	0.40532
0.153	9.6823	7.6773	11.504	0	17.626	5.8194	13.33	1.2929	14.486	8.9696	3.963	12.146	0.13105	1.4999	1.958	0	0.29682	1.5291	1.4981	0.42673	0	12.459	2.4675	1.6154	0	0	0	3.6113	0.50512	6.689	4.9255	4.2825	0.16048	19.311	0	16.349	0	0	0	9.4043	6.0706	7.5103	18.514	4.0872	0	20.39	0.5136	0	0.30824
0.154	9.6687	7.7369	11.536	0	17.538	5.7996	13.362	1.3189	14.45	8.8752	3.9398	12.078	0.23037	1.4935	1.9332	0	0.29646	1.4703	1.3807	0.41597	0	12.408	2.4422	1.7034	0	0	0	3.6555	0.53518	6.901	4.9399	4.325	0.1051	19.098	0	16.379	0	0	0	9.1372	5.8093	7.4802	18.455	4.0156	0	20.315	0.47932	0	0.21116
0.155	9.6551	7.7923	11.569	0	17.451	5.7798	13.394	1.345	14.413	8.7807	3.9165	12.011	0.32969	1.4871	1.9085	0	0.29609	1.4115	1.2633	0.40521	0	12.357	2.4168	1.7906	0	0	0	3.6895	0.56525	7.113	4.9543	4.3676	0.049716	18.885	0	16.374	0	0	0	8.8701	5.5481	7.4501	18.395	3.944	0	20.239	0.44195	0	0.11409
0.156	9.6157	7.8476	11.602	0	17.363	5.76	13.424	1.3711	14.376	8.7069	3.8933	11.944	0.42902	1.4808	1.8747	0	0.29572	1.3515	1.1459	0.39562	0	12.306	2.3915	1.8778	0	0	0	3.7235	0.59027	7.325	4.9688	4.4102	0.0056667	18.672	0	16.368	0	0	0	8.6029	5.3146	7.42	18.336	3.8724	0	20.164	0.40459	0	0.023409
0.157	9.5763	7.9029	11.613	0	17.276	5.7402	13.454	1.3972	14.339	8.633	3.8788	11.876	0.52834	1.4744	1.8409	0	0.29535	1.2915	1.0068	0.38604	0	12.255	2.3661	1.965	0	0	0	3.7575	0.61529	7.4933	4.9832	4.4505	0.057326	18.431	0	16.362	0	0	0	8.3358	5.0812	7.3606	18.276	3.8008	0	20.088	0.36723	0	0.067269
0.158	9.5369	7.9583	11.624	0	17.147	5.7088	13.484	1.4233	14.301	8.5592	3.8643	11.809	0.62766	1.4736	1.8071	0	0.29499	1.2315	0.86767	0.37646	0	12.204	2.3432	2.0523	0	0	0	3.7914	0.64031	7.6616	5.0069	4.4908	0.10898	18.19	0	16.356	0	0	0	8.0687	4.8477	7.3013	18.217	3.7192	0	20.012	0.32986	0	0.15795
0.159	9.4975	8.0136	11.636	0	17.019	5.6774	13.514	1.4456	14.264	8.4853	3.8498	11.715	0.72929	1.4729	1.7733	0	0.28288	1.1715	0.72854	0.36688	0	12.14	2.3204	2.1395	0	0	0	3.8254	0.66533	7.8298	5.0306	4.5311	0.16064	17.948	0	16.351	0	0	0	7.8172	4.6143	7.2419	18.132	3.6375	0	19.894	0.2925	0	0.24862
0.16	9.4581	8.0631	11.647	0	16.891	5.6459	13.544	1.4679	14.227	8.4115	3.8353	11.622	0.83091	1.4721	1.7396	0	0.27078	1.1115	0.58942	0.35729	0	12.075	2.2975	2.2258	0	0	0	3.8483	0.69035	7.9981	5.0543	4.5714	0.2123	17.707	0	16.309	0	0	0	7.5657	4.3808	7.1825	18.046	3.5559	0	19.776	0.25043	0	0.3393
0.161	9.3915	8.1125	11.659	0	16.762	5.6145	13.578	1.4902	14.19	8.3597	3.8208	11.528	0.93254	1.4714	1.6972	0	0.25867	1.0504	0.4503	0.34932	0	12.011	2.2747	2.3121	0	0	0	3.8712	0.71088	8.1664	5.078	4.6117	0.26396	17.466	0	16.268	0	0	0	7.3143	4.176	7.1231	17.961	3.4742	0	19.658	0.20837	0	0.42301
0.162	9.325	8.1619	11.644	0	16.634	5.583	13.611	1.5125	14.152	8.3079	3.8177	11.435	1.0342	1.4706	1.6549	0	0.24657	0.98932	0.28889	0.34135	0	11.946	2.2518	2.3984	0	0	0	3.8942	0.73141	8.2895	5.1017	4.6493	0.31194	17.201	0	16.227	0	0	0	7.0628	3.9711	7.0349	17.876	3.3925	0	19.54	0.1663	0	0.50672
0.163	9.2585	8.2114	11.629	0	16.467	5.5383	13.644	1.5348	14.115	8.2562	3.8147	11.341	1.1358	1.475	1.6125	0	0.23446	0.92821	0.12748	0.33338	0	11.881	2.2309	2.4847	0	0	0	3.9171	0.75194	8.4127	5.1334	4.6869	0.35992	16.936	0	16.186	0	0	0	6.8114	3.7663	6.9466	17.79	3.3051	0	19.421	0.12423	0	0.59043
0.164	9.192	8.2608	11.614	0	16.3	5.4936	13.677	1.5536	14.078	8.2044	3.8117	11.224	1.2385	1.4793	1.5702	0	0.21277	0.86711	0.033924	0.32541	0	11.8	2.2099	2.571	0	0	0	3.94	0.77248	8.5358	5.1651	4.7245	0.4079	16.672	0	16.145	0	0	0	6.5786	3.5614	6.8583	17.679	3.2177	0	19.259	0.082167	0	0.67414
0.165	9.1255	8.3025	11.6	0	16.132	5.4489	13.71	1.5724	14.04	8.1527	3.8087	11.106	1.3412	1.4836	1.5279	0	0.19107	0.806	0.19533	0.31744	0	11.72	2.189	2.6563	0	0	0	3.9511	0.79301	8.659	5.1967	4.7621	0.45587	16.407	0	16.071	0	0	0	6.3459	3.3565	6.7701	17.567	3.1302	0	19.097	0.033355	0	0.75785
0.166	9.0321	8.3443	11.585	0	15.965	5.4042	13.751	1.5913	14.004	8.1236	3.8056	10.989	1.4439	1.488	1.4776	0	0.16938	0.74379	0.35674	0.31143	0	11.639	2.168	2.7416	0	0	0	3.9621	0.80981	8.7821	5.2284	4.7997	0.50385	16.143	0	15.997	0	0	0	6.1132	3.1786	6.6818	17.456	3.0428	0	18.935	0.015457	0	0.83427
0.167	8.9386	8.386	11.539	0	15.798	5.3595	13.792	1.6101	13.967	8.0944	3.8157	10.872	1.5466	1.4923	1.4273	0	0.14769	0.68158	0.53979	0.30542	0	11.558	2.1471	2.8268	0	0	0	3.9732	0.8266	8.8609	5.2601	4.8342	0.54828	15.861	0	15.924	0	0	0	5.8804	3.0007	6.5657	17.344	2.9553	0	18.773	0.064269	0	0.91068
0.168	8.8452	8.4278	11.493	0	15.595	5.3002	13.833	1.6289	13.93	8.0653	3.8258	10.754	1.6494	1.5008	1.377	0	0.126	0.61937	0.72284	0.29942	0	11.477	2.1275	2.9121	0	0	0	3.9843	0.8434	8.9396	5.2986	4.8686	0.5927	15.579	0	15.85	0	0	0	5.6477	2.8228	6.4497	17.233	2.8661	0	18.611	0.11308	0	0.9871
0.169	8.7518	8.4695	11.448	0	15.392	5.241	13.874	1.6446	13.893	8.0362	3.8359	10.616	1.752	1.5092	1.3266	0	0.097566	0.55716	0.90589	0.29341	0	11.377	2.1079	2.9974	0	0	0	3.9954	0.8602	9.0184	5.337	4.9031	0.63712	15.297	0	15.776	0	0	0	5.435	2.6449	6.3336	17.095	2.7769	0	18.406	0.16189	0	1.0635
0.17	8.6584	8.5017	11.402	0	15.189	5.1817	13.915	1.6603	13.856	8.0071	3.846	10.478	1.8547	1.5177	1.2763	0	0.069136	0.49495	1.0889	0.2874	0	11.278	2.0883	3.0815	0	0	0	3.9941	0.87699	9.0971	5.3755	4.9375	0.68155	15.015	0	15.674	0	0	0	5.2223	2.467	6.2175	16.958	2.6876	0	18.201	0.21983	0	1.1399
0.171	8.5402	8.5339	11.356	0	14.986	5.1225	13.968	1.676	13.82	8.0002	3.8561	10.34	1.9574	1.5261	1.2188	0	0.040706	0.43161	1.272	0.2836	0	11.179	2.0687	3.1656	0	0	0	3.9929	0.89086	9.1759	5.4139	4.972	0.72597	14.733	0	15.571	0	0	0	5.0097	2.3125	6.1014	16.82	2.5984	0	17.995	0.27777	0	1.2089
0.172	8.4219	8.5662	11.276	0	14.783	5.0632	14.021	1.6917	13.784	7.9933	3.8797	10.201	2.0601	1.5346	1.1612	0	0.012277	0.36828	1.4748	0.27981	0	11.079	2.0491	3.2497	0	0	0	3.9916	0.90472	9.2131	5.4524	5.0028	0.76703	14.439	0	15.469	0	0	0	4.797	2.158	5.9593	16.683	2.5092	0	17.79	0.33571	0	1.2779
0.173	8.3037	8.5984	11.196	0	14.55	4.9887	14.073	1.7074	13.748	7.9864	3.9033	10.063	2.1627	1.5458	1.1037	0	0.016153	0.30495	1.6776	0.27601	0	10.98	2.0302	3.3338	0	0	0	3.9904	0.91859	9.2504	5.4965	5.0337	0.80809	14.145	0	15.367	0	0	0	4.5843	2.0035	5.8172	16.545	2.4217	0	17.585	0.39365	0	1.3468
0.174	8.1854	8.6306	11.116	0	14.317	4.9141	14.126	1.7202	13.712	7.9795	3.9268	9.9064	2.2643	1.557	1.0461	0	0.047926	0.24162	1.8804	0.27221	0	10.861	2.0114	3.4179	0	0	0	3.9891	0.93245	9.2877	5.5406	5.0645	0.84914	13.852	0	15.264	0	0	0	4.3915	1.849	5.675	16.382	2.3342	0	17.338	0.45159	0	1.4158
0.175	8.0672	8.6515	11.036	0	14.084	4.8396	14.179	1.7331	13.676	7.9726	3.9504	9.7499	2.3659	1.5682	0.98858	0	0.079699	0.17828	2.0832	0.26842	0	10.741	1.9926	3.5007	0	0	0	3.9753	0.94632	9.3249	5.5847	5.0954	0.8902	13.558	0	15.139	0	0	0	4.1986	1.6945	5.5329	16.218	2.2468	0	17.092	0.52123	0	1.4847
0.176	7.9281	8.6724	10.956	0	13.851	4.765	14.245	1.7459	13.64	7.9863	3.974	9.5933	2.4675	1.5794	0.92463	0	0.11147	0.11387	2.286	0.26694	0	10.622	1.9738	3.5834	0	0	0	3.9614	0.95795	9.3622	5.6289	5.1262	0.93126	13.264	0	15.013	0	0	0	4.0058	1.5587	5.3908	16.054	2.1593	0	16.846	0.59086	0	1.5461
0.177	7.7891	8.6933	10.839	0	13.618	4.6905	14.312	1.7588	13.604	8.0001	4.0101	9.4368	2.5691	1.5906	0.86067	0	0.14325	0.04945	2.5054	0.26546	0	10.503	1.955	3.6662	0	0	0	3.9476	0.96959	9.3631	5.673	5.1529	0.96918	12.964	0	14.888	0	0	0	3.8129	1.4229	5.225	15.891	2.0718	0	16.6	0.6605	0	1.6075
0.178	7.65	8.7143	10.722	0	13.361	4.6006	14.379	1.7716	13.569	8.0139	4.0461	9.2803	2.6707	1.6028	0.79672	0	0.17502	0.014966	2.7248	0.26399	0	10.384	1.9364	3.7489	0	0	0	3.9337	0.98122	9.364	5.7219	5.1797	1.0071	12.664	0	14.762	0	0	0	3.6201	1.2871	5.0592	15.727	1.9891	0	16.353	0.73014	0	1.6689
0.179	7.511	8.7352	10.605	0	13.104	4.5108	14.445	1.7819	13.533	8.0277	4.0822	9.1084	2.7704	1.615	0.73277	0	0.20639	0.079382	2.9442	0.26251	0	10.244	1.9179	3.8317	0	0	0	3.9198	0.99285	9.3649	5.7709	5.2064	1.045	12.364	0	14.637	0	0	0	3.4456	1.1513	4.8934	15.537	1.9064	0	16.071	0.79977	0	1.7303
0.18	7.3719	8.7433	10.487	0	12.847	4.4209	14.512	1.7921	13.497	8.0414	4.1183	8.9365	2.87	1.6272	0.66882	0	0.23776	0.1438	3.1636	0.26104	0	10.105	1.8993	3.9128	0	0	0	3.8934	1.0045	9.3657	5.8199	5.2332	1.0829	12.064	0	14.495	0	0	0	3.2711	1.0155	4.7275	15.347	1.8237	0	15.788	0.88365	0	1.7917
0.181	7.2181	8.7513	10.37	0	12.59	4.331	14.593	1.8023	13.461	8.0734	4.1544	8.7646	2.9696	1.6394	0.59945	0	0.26914	0.20915	3.383	0.26185	0	9.9655	1.8808	3.994	0	0	0	3.8669	1.0143	9.3666	5.8688	5.2599	1.1209	11.764	0	14.353	0	0	0	3.0966	0.89325	4.5617	15.158	1.7409	0	15.505	0.96752	0	1.8454
0.182	7.0642	8.7594	10.216	0	12.333	4.2412	14.673	1.8126	13.425	8.1055	4.201	8.5927	3.0692	1.6516	0.53007	0	0.30051	0.2745	3.6149	0.26265	0	9.8261	1.8622	4.0751	0	0	0	3.8404	1.0242	9.3383	5.9178	5.2821	1.1559	11.463	0	14.211	0	0	0	2.9221	0.77101	4.3752	14.968	1.6582	0	15.222	1.0514	0	1.8992
0.183	6.9103	8.7675	10.061	0	12.06	4.137	14.754	1.8228	13.389	8.1375	4.2475	8.4209	3.1688	1.6627	0.4607	0	0.33188	0.33986	3.8468	0.26346	0	9.6867	1.8435	4.1562	0	0	0	3.8139	1.0341	9.3099	5.9708	5.3042	1.191	11.162	0	14.069	0	0	0	2.7476	0.64876	4.1886	14.778	1.5826	0	14.939	1.1353	0	1.9529
0.184	6.7565	8.7755	9.907	0	11.787	4.0328	14.835	1.8307	13.353	8.1695	4.294	8.2367	3.2657	1.6738	0.39133	0	0.35897	0.40521	4.0786	0.26427	0	9.5282	1.8247	4.2373	0	0	0	3.7874	1.0439	9.2815	6.0239	5.3264	1.226	10.861	0	13.926	0	0	0	2.5892	0.52652	4.0021	14.562	1.507	0	14.626	1.2191	0	2.0067
0.185	6.6026	8.7696	9.7525	0	11.514	3.9285	14.916	1.8386	13.317	8.2015	4.3405	8.0525	3.3625	1.6849	0.32196	0	0.38606	0.47056	4.3105	0.26507	0	9.3698	1.806	4.3164	0	0	0	3.7485	1.0538	9.2532	6.077	5.3485	1.2611	10.56	0	13.775	0	0	0	2.4307	0.40428	3.8155	14.346	1.4314	0	14.312	1.3195	0	2.0604
0.186	6.4417	8.7637	9.5981	0	11.241	3.8243	15.008	1.8465	13.28	8.2485	4.387	7.8684	3.4593	1.696	0.24827	0	0.41315	0.53657	4.5423	0.26797	0	9.2113	1.7872	4.3955	0	0	0	3.7096	1.062	9.2248	6.13	5.3707	1.2961	10.258	0	13.624	0	0	0	2.2723	0.29077	3.6289	14.131	1.3558	0	13.999	1.4199	0	2.1064
0.187	6.2808	8.7577	9.4075	0	10.968	3.7201	15.1	1.8544	13.243	8.2956	4.441	7.6842	3.5561	1.7071	0.17458	0	0.44025	0.60258	4.7817	0.27087	0	9.0528	1.7685	4.4746	0	0	0	3.6707	1.0702	9.176	6.1831	5.3877	1.3286	9.9604	0	13.473	0	0	0	2.1138	0.17726	3.425	13.915	1.2802	0	13.685	1.5202	0	2.1525
0.188	6.1199	8.7518	9.217	0	10.688	3.6036	15.192	1.8622	13.206	8.3426	4.495	7.5001	3.653	1.7148	0.10089	0	0.46734	0.66858	5.0211	0.27377	0	8.8943	1.7491	4.5537	0	0	0	3.6319	1.0784	9.1273	6.2395	5.4048	1.361	9.6624	0	13.321	0	0	0	1.9554	0.063749	3.2211	13.699	1.2135	0	13.372	1.6206	0	2.1985
0.189	5.959	8.7458	9.0264	0	10.407	3.487	15.285	1.868	13.168	8.3896	4.5489	7.3071	3.7463	1.7225	0.027195	0	0.48636	0.73459	5.2604	0.27667	0	8.7191	1.7297	4.6328	0	0	0	3.593	1.0866	9.0785	6.296	5.4218	1.3935	9.3643	0	13.17	0	0	0	1.8103	0.049762	3.0172	13.457	1.1467	0	13.035	1.721	0	2.2446
0.19	5.798	8.7253	8.8359	0	10.127	3.3705	15.377	1.8737	13.131	8.4367	4.6029	7.1141	3.8396	1.7302	0.046495	0	0.50539	0.80059	5.4998	0.27957	0	8.5439	1.7104	4.7094	0	0	0	3.5422	1.0948	9.0297	6.3524	5.4389	1.426	9.0663	0	13.017	0	0	0	1.6652	0.16327	2.8133	13.216	1.08	0	12.699	1.8395	0	2.2906
0.191	5.6392	8.7047	8.6453	0	9.8461	3.2539	15.475	1.8794	13.091	8.4949	4.6568	6.921	3.9329	1.7379	0.12329	0	0.52441	0.86682	5.7391	0.28423	0	8.3687	1.691	4.7859	0	0	0	3.4914	1.1011	8.981	6.4089	5.456	1.4584	8.7683	0	12.865	0	0	0	1.5202	0.27193	2.6094	12.974	1.0133	0	12.362	1.958	0	2.3289
0.192	5.4803	8.6841	8.4222	0	9.5655	3.1374	15.573	1.8852	13.052	8.5531	4.7147	6.728	4.0263	1.7455	0.20008	0	0.54344	0.93305	5.9806	0.28888	0	8.1935	1.6716	4.8625	0	0	0	3.4405	1.1074	8.9218	6.4653	5.4674	1.4886	8.4773	0	12.712	0	0	0	1.3751	0.38059	2.3919	12.732	0.94653	0	12.026	2.0765	0	2.3672
0.193	5.3214	8.6636	8.199	0	9.2859	3.0117	15.671	1.8909	13.012	8.6113	4.7725	6.535	4.1196	1.7474	0.27687	0	0.56247	0.99928	6.2221	0.29354	0	8.0183	1.6514	4.939	0	0	0	3.3897	1.1137	8.8627	6.5242	5.4789	1.5189	8.1864	0	12.559	0	0	0	1.23	0.48925	2.1745	12.491	0.8898	0	11.689	2.1951	0	2.4055
0.194	5.1625	8.643	7.9758	0	9.0064	2.886	15.769	1.8947	12.972	8.6696	4.8303	6.337	4.2088	1.7492	0.35366	0	0.56996	1.0655	6.4636	0.2982	0	7.8301	1.6311	5.0156	0	0	0	3.3389	1.12	8.8036	6.5831	5.4904	1.5491	7.8955	0	12.407	0	0	0	1.0957	0.59792	1.957	12.224	0.83307	0	11.338	2.3136	0	2.4437
0.195	5.0036	8.6079	7.7527	0	8.7268	2.7603	15.867	1.8984	12.932	8.7278	4.8881	6.139	4.2979	1.751	0.43045	0	0.57745	1.1317	6.7051	0.30286	0	7.6419	1.6108	5.0889	0	0	0	3.2769	1.1262	8.7445	6.642	5.5019	1.5793	7.6046	0	12.26	0	0	0	0.96134	0.70658	1.7395	11.957	0.77634	0	10.987	2.4511	0	2.482
0.196	4.8565	8.5728	7.5295	0	8.4473	2.6345	15.962	1.9022	12.889	8.7931	4.946	5.941	4.3871	0	0.50903	0	0.58493	1.1977	6.9465	0.30884	0	7.4537	1.5906	5.1623	0	0	0	3.2149	1.13	8.6853	6.7009	5.5133	1.6095	7.3136	0	12.114	0	0	0	0.827	0.81287	1.5221	11.69	0.71961	0	10.635	2.5887	0	2.5125
0.197	4.7093	8.5376	7.2792	0	8.1677	2.5088	16.057	1.9059	12.845	8.8584	5.0039	5.743	4.4763	0	0.5876	0	0.59242	1.2636	7.1848	0.31482	0	7.2655	1.5703	5.2356	0	0	0	3.1529	1.1337	8.6265	6.7598	5.5187	1.6378	7.0333	0	11.968	0	0	0	0.69266	0.91917	1.2952	11.422	0.66288	0	10.284	2.7262	0	2.543
0.198	4.5622	8.5025	7.0288	0	7.8977	2.3782	16.152	1.9097	12.802	8.9237	5.0618	5.545	4.5655	0	0.66618	0	0.59991	1.3295	7.4231	0.3208	0	7.0773	1.5491	5.3089	0	0	0	3.0909	1.1375	8.5676	6.8198	5.5241	1.6661	6.753	0	11.821	0	0	0	0.55832	1.0255	1.0683	11.155	0.61678	0	9.9326	2.8637	0	2.5735
0.199	4.4151	8.4674	6.7784	0	7.6277	2.2476	16.247	1.9116	12.758	8.989	5.1197	5.3463	4.6499	0	0.74475	0	0.5929	1.3954	7.6613	0.32678	0	6.881	1.5278	5.3823	0	0	0	3.0289	1.1412	8.5087	6.8799	5.5295	1.6943	6.4726	0	11.675	0	0	0	0.43248	1.1318	0.84144	10.864	0.57068	0	9.5753	3.0013	0	2.6039
0.2	4.268	8.4185	6.5281	0	7.3577	2.117	16.343	1.9135	12.714	9.0543	5.1776	5.1476	4.7343	0	0.82333	0	0.58588	1.4613	7.8996	0.33276	0	6.6847	1.5065	5.4517	0	0	0	2.9567	1.1449	8.4498	6.9399	5.5349	1.7226	6.1923	0	11.542	0	0	0	0.30664	1.2381	0.61456	10.573	0.52458	0	9.2181	3.1576	0	2.6344
0.201	4.1422	8.3697	6.2777	0	7.0877	1.9864	16.423	1.9154	12.666	9.1225	5.2355	4.949	4.8187	0	0.9023	0	0.57886	1.5262	8.1379	0.33955	0	6.4884	1.4852	5.521	0	0	0	2.8844	1.1452	8.3909	7	5.5403	1.7509	5.9119	0	11.409	0	0	0	0.1808	1.3429	0.38768	10.281	0.47848	0	8.8608	3.3139	0	2.657
0.202	4.0165	8.3208	6.0072	0	6.8177	1.8558	16.503	1.9173	12.617	9.1906	5.2898	4.7503	4.9031	0	0.98126	0	0.57185	1.5912	8.368	0.34635	0	6.2921	1.464	5.5904	0	0	0	2.8122	1.1455	8.3426	7.06	5.5392	1.7776	5.6453	0	11.277	0	0	0	0.05496	1.4477	0.15573	9.9899	0.43238	0	8.5036	3.4703	0	2.6796
0.203	3.8908	8.272	5.7368	0	6.565	1.7255	16.584	1.9192	12.569	9.2588	5.3441	4.5517	4.9875	0	1.0602	0	0.56483	1.6561	8.5981	0.35314	0	6.0957	1.4417	5.6598	0	0	0	2.74	1.1458	8.2943	7.1194	5.5381	1.8043	5.3787	0	11.144	0	0	0	0.070881	1.5524	0.076219	9.6985	0.39706	0	8.1463	3.6266	0	2.7022
0.204	3.765	8.2232	5.4663	0	6.3124	1.5952	16.664	1.9193	12.52	9.327	5.3984	4.3571	5.0666	0	1.1392	0	0.54098	1.7211	8.8282	0.35994	0	5.897	1.4195	5.7292	0	0	0	2.6677	1.1461	8.2459	7.1789	5.537	1.831	5.1121	0	11.011	0	0	0	0.18979	1.6572	0.30817	9.3847	0.36175	0	7.7919	3.783	0	2.7248
0.205	3.6393	8.1622	5.1958	0	6.0597	1.4649	16.744	1.9194	12.472	9.3952	5.4527	4.1626	5.1456	0	1.2182	0	0.51713	1.7861	9.0583	0.36673	0	5.6983	1.3973	5.7938	0	0	0	2.5865	1.1464	8.1976	7.2383	5.5359	1.8577	4.8454	0	10.898	0	0	0	0.30871	1.762	0.54012	9.0709	0.32643	0	7.4374	3.9568	0	2.7474
0.206	3.5437	8.1012	4.9253	0	5.8071	1.3346	16.796	1.9195	12.417	9.4622	5.507	3.9681	5.2247	0	1.2961	0	0.49328	1.8494	9.2884	0.37383	0	5.4995	1.375	5.8584	0	0	0	2.5052	1.1422	8.1493	7.2977	5.5348	1.8844	4.5788	0	10.785	0	0	0	0.42762	1.8646	0.77207	8.7571	0.29112	0	7.0829	4.1306	0	2.7619
0.207	3.448	8.0403	4.643	0	5.5545	1.2043	16.848	1.9196	12.362	9.5293	5.5544	3.7736	5.3037	0	1.374	0	0.46942	1.9128	9.5062	0.38092	0	5.3008	1.3528	5.9231	0	0	0	2.4239	1.138	8.1206	7.3571	5.5267	1.9098	4.3287	0	10.673	0	0	0	0.54653	1.9671	1.0046	8.4432	0.25581	0	6.7284	4.3045	0	2.7764
0.208	3.3523	7.9793	4.3607	0	5.3258	1.0802	16.9	1.9197	12.308	9.5964	5.6017	3.5791	5.3828	0	1.4519	0	0.44557	1.9761	9.724	0.38802	0	5.1021	1.3299	5.9877	0	0	0	2.3426	1.1338	8.0919	7.4136	5.5187	1.9352	4.0786	0	10.56	0	0	0	0.66544	2.0696	1.2372	8.1294	0.23106	0	6.3739	4.4783	0	2.791
0.209	3.2567	7.9184	4.0784	0	5.0971	0.95612	16.952	1.918	12.253	9.6634	5.649	3.3938	5.4559	0	1.5298	0	0.40333	2.0395	9.9418	0.39511	0	4.9071	1.3069	6.0523	0	0	0	2.2614	1.1296	8.0633	7.47	5.5107	1.9606	3.8285	0	10.447	0	0	0	0.77817	2.1722	1.4697	7.7961	0.20632	0	6.0303	4.6521	0	2.8055
0.21	3.161	7.8476	3.7961	0	4.8684	0.83204	17.004	1.9162	12.199	9.7305	5.6963	3.2085	5.5289	0	1.6078	0	0.36109	2.1028	10.16	0.40221	0	4.7121	1.284	6.1113	0	0	0	2.1724	1.1254	0	7.5265	5.5027	1.986	3.5784	0	10.359	0	0	0	0.89089	2.2747	1.7022	7.4628	0.18158	0	5.6867	4.8411	0	2.82
0.211	3.1023	7.7768	3.5138	0	4.6397	0.70795	17.013	1.9144	12.138	9.7928	5.7436	3.0232	5.602	0	1.6832	0	0.31885	2.1639	10.377	0.40914	0	4.5171	1.2611	6.1704	0	0	0	2.0835	1.1157	0	7.583	5.4946	2.0114	3.3283	0	10.271	0	0	0	1.0036	2.3728	1.9348	7.1296	0.15684	0	5.343	5.03	0	2.8261
0.212	3.0435	7.706	3.2285	0	4.4111	0.58387	17.021	1.9127	12.077	9.8551	5.7811	2.8379	5.6751	0	1.7586	0	0.27661	2.225	10.58	0.41607	0	4.3221	1.2382	6.2294	0	0	0	1.9946	1.106	0	7.6394	5.4793	2.0358	3.0973	0	10.183	0	0	0	1.1163	2.4708	2.1634	6.7963	0.1321	0	4.9994	5.2189	0	2.8322
0.213	2.9848	7.6353	2.9433	0	4.2113	0.47222	17.03	1.9109	12.016	9.9174	5.8185	2.6526	5.7482	0	1.834	0	0.23437	2.2862	10.782	0.423	0	4.1271	1.215	6.2885	0	0	0	1.9057	1.0963	0	7.6901	5.464	2.0602	2.8662	0	10.095	0	0	0	1.2291	2.5689	2.392	6.463	0.11742	0	4.6557	5.4078	0	2.8384
0.214	2.9261	7.5645	2.658	0	4.0116	0.36058	17.039	1.9072	11.954	9.9796	5.8559	2.4817	5.8147	0	1.9095	0	0.17311	2.3473	10.984	0.42994	0	3.942	1.1918	6.3475	0	0	0	1.8168	1.0866	0	7.7407	5.4488	2.0845	2.6352	0	10.007	0	0	0	1.3355	2.667	2.6207	6.1144	0.10275	0	4.33	5.5967	0	2.8445
0.215	2.8673	7.4867	2.3728	0	3.8119	0.24893	17.048	1.9034	11.893	10.042	5.8934	2.3107	5.8812	0	1.9849	0	0.11185	2.4084	11.187	0.43687	0	3.7569	1.1686	6.4002	0	0	0	1.7218	1.077	0	7.7914	5.4335	2.1089	2.4041	0	9.9466	0	0	0	1.4418	2.765	2.8493	5.7658	0.088071	0	4.0042	5.7972	0	2.8506
0.216	2.85	7.409	2.0875	0	3.6122	0.13728	16.999	1.8997	11.826	10.096	5.9308	2.1397	5.9477	0	2.0564	0	0.050592	2.4667	11.389	0.44328	0	3.5718	1.1454	6.4529	0	0	0	1.6268	1.061	0	7.8421	5.4182	2.1333	2.1731	0	9.8866	0	0	0	1.5482	2.8554	3.0779	5.4172	0.073395	0	3.6785	5.9978	0	2.8476
0.217	2.8326	7.3312	1.8082	0	3.4124	0.025637	16.951	1.8959	11.758	10.151	5.9561	1.9688	6.0142	0	2.128	0	0.010668	2.525	11.574	0.44969	0	3.3868	1.1222	6.5056	0	0	0	1.5318	1.045	0	7.8927	5.3954	2.1567	1.9633	0	9.8265	0	0	0	1.6546	2.9457	3.2982	5.0687	0.058719	0	3.3527	6.1983	0	2.8446
0.218	2.8153	7.2535	1.5288	0	3.2447	0.067459	16.903	1.8922	11.69	10.205	5.9813	1.7978	6.0807	0	2.1995	0	0.071928	2.5833	11.759	0.45611	0	3.2017	1.0994	6.5584	0	0	0	1.4369	1.0291	0	7.9343	5.3726	2.1802	1.7536	0	9.7665	0	0	0	1.761	3.036	3.5185	4.7201	0.053377	0	3.027	6.3989	0	2.8416
0.219	2.7979	7.1757	1.2494	0	3.0769	0.16056	16.854	1.8863	11.622	10.259	6.0065	1.646	6.14	0	2.2711	0	0.1517	2.6416	11.943	0.46252	0	3.0323	1.0765	6.6111	0	0	0	1.3419	1.0131	0	7.9758	5.3498	2.2037	1.5439	0	9.7065	0	0	0	1.8601	3.1264	3.7388	4.3617	0.048036	0	2.7249	6.5994	0	2.8387
0.22	2.7805	7.0941	0.97005	0	2.9092	0.25365	16.806	1.8804	11.555	10.314	6.0318	1.4941	6.1993	0	2.3426	0	0.23147	2.6999	12.128	0.46893	0	2.863	1.0537	6.6568	0	0	0	1.2425	0.99718	0	8.0174	5.327	2.2271	1.3342	0	9.6758	0	0	0	1.9591	3.2167	3.9591	4.0033	0.042694	0	2.4228	6.8073	0	2.8357
0.221	2.8061	7.0124	0.69068	0	2.7414	0.34675	16.689	1.8744	11.481	10.357	6.057	1.3423	6.2586	0	2.409	0	0.31125	2.7549	12.313	0.47462	0	2.6936	1.0308	6.7025	0	0	0	1.1432	0.97454	0	8.059	5.3042	2.2506	1.1245	0	9.6451	0	0	0	2.0582	3.2954	4.1794	3.6449	0.037353	0	2.1207	7.0151	0	2.8227
0.222	2.8318	6.9308	0.42535	0	2.5737	0.43985	16.572	1.8685	11.407	10.401	6.0683	1.1904	6.3179	0	2.4753	0	0.39102	2.81	12.479	0.48031	0	2.5243	1.008	6.7482	0	0	0	1.0438	0.95191	0	8.1005	5.2737	2.2732	0.93818	0	9.6144	0	0	0	2.1572	3.3741	4.3872	3.2865	0.032011	0	1.8186	7.223	0	2.8096
0.223	2.8574	6.8492	0.16003	0	2.4388	0.50884	16.456	1.8626	11.333	10.445	6.0795	1.0386	6.3771	0	2.5417	0	0.47079	2.865	12.646	0.486	0	2.355	0.98613	6.794	0	0	0	0.9445	0.92928	0	8.1295	5.2432	2.2958	0.75189	0	9.5837	0	0	0	2.2563	3.4529	4.5949	2.928	0.035105	0	1.5165	7.4309	0	2.7966
0.224	2.883	6.7675	0.1053	0	2.3039	0.57783	16.339	1.8543	11.259	10.488	6.0908	0.9099	6.4286	0	2.608	0	0.56719	2.92	12.812	0.49169	0	2.2064	0.96428	6.8397	0	0	0	0.84515	0.90665	0	8.1584	5.2128	2.3184	0.5656	0	9.553	0	0	0	2.3462	3.5316	4.8027	2.5664	0.038199	0	1.2424	7.6387	0	2.7836
0.225	2.9086	6.6851	0.37063	0	2.1691	0.64683	16.222	1.846	11.185	10.532	6.1021	0.78123	6.48	0	2.6744	0	0.66358	2.9751	12.979	0.49738	0	2.0578	0.94243	6.8779	0	0	0	0.74322	0.88401	0	8.1874	5.1823	2.341	0.37931	0	9.551	0	0	0	2.4362	3.6103	5.0104	2.2047	0.041293	0	0.96832	7.849	0	2.7705
0.226	2.9758	6.6027	0.63595	0	2.0342	0.71582	16.03	1.8377	11.106	10.563	6.1133	0.65256	6.5315	0	2.7344	0	0.75997	3.0265	13.145	0.50231	0	1.9092	0.92058	6.9161	0	0	0	0.64128	0.85478	0	8.2163	5.1518	2.3636	0.19302	0	9.549	0	0	0	2.5262	3.6734	5.2182	1.843	0.044387	0	0.69426	8.0592	0	2.746
0.227	3.043	6.5203	0.88026	0	1.8993	0.78482	15.839	1.8295	11.026	10.593	6.1094	0.52389	6.5829	0	2.7945	0	0.85636	3.0779	13.293	0.50723	0	1.7606	0.89873	6.9544	0	0	0	0.53935	0.82555	0	8.2452	5.1136	2.3853	0.032069	0	9.547	0	0	0	2.6162	3.7365	5.4094	1.4813	0.047481	0	0.42019	8.2694	0	2.7215
0.228	3.1102	6.438	1.1246	0	1.7961	0.82514	15.647	1.8212	10.947	10.624	6.1055	0.39522	6.6344	0	2.8545	0	0.95276	3.1294	13.441	0.51216	0	1.612	0.87857	6.9926	0	0	0	0.43742	0.79631	0	8.258	5.0753	2.4069	0.12888	0	9.545	0	0	0	2.7061	3.7996	5.6007	1.1197	0.057978	0	0.14613	8.4796	0	2.6971
0.229	3.1774	6.3556	1.3689	0	1.6929	0.86547	15.455	1.8103	10.868	10.655	6.1016	0.2928	6.6774	0	2.9146	0	1.0622	3.1808	13.589	0.51709	0	1.4881	0.85841	7.0309	0	0	0	0.33548	0.76708	0	8.2708	5.0371	2.4286	0.28982	0	9.543	0	0	0	2.7847	3.8627	5.7919	0.76214	0.068476	0	0.0969	8.6899	0	2.6726
0.23	3.2446	6.2752	1.6132	0	1.5897	0.90579	15.263	1.7994	10.789	10.686	6.0977	0.19038	6.7204	0	2.9746	0	1.1717	3.2322	13.737	0.52202	0	1.3643	0.83825	7.0613	0	0	0	0.23276	0.73785	0	8.2836	4.9989	2.4502	0.45077	0	9.5672	0	0	0	2.8633	3.9258	5.9832	0.40463	0.078974	0	0.33993	8.8971	0	2.6481
0.231	3.3493	6.1948	1.8575	0	1.4865	0.94612	14.997	1.7886	10.706	10.702	6.0937	0.087968	6.7634	0	3.0275	0	1.2812	3.2799	13.885	0.5263	0	1.2404	0.8181	7.0917	0	0	0	0.13004	0.70262	0	8.2964	4.9607	2.4718	0.61172	0	9.5914	0	0	0	2.9419	3.9697	6.1745	0.047111	0.089472	0	0.58295	9.1043	0	2.6104
0.232	3.4539	6.1144	2.0753	0	1.3833	0.98644	14.73	1.7777	10.623	10.718	6.0739	0.014448	6.8064	0	3.0803	0	1.3907	3.3275	14.015	0.53057	0	1.1165	0.79794	7.1221	0	0	0	0.027314	0.66739	0	8.3091	4.9147	2.4923	0.74559	0	9.6156	0	0	0	3.0205	4.0137	6.3457	0.31041	0.09997	0	0.82598	9.3115	0	2.5727
0.233	3.5586	6.0341	2.2932	0	1.3087	0.99487	14.463	1.7669	10.54	10.734	6.0541	0.11686	6.8495	0	3.1332	0	1.5002	3.3751	14.146	0.53485	0	0.99264	0.78009	7.1525	0	0	0	0.075409	0.63216	0	8.3024	4.8688	2.5127	0.87947	0	9.6398	0	0	0	3.0991	4.0576	6.5169	0.66792	0.11672	0	1.069	9.5187	0	2.535
0.234	3.6633	5.9537	2.511	0	1.2341	1.0033	14.196	1.7533	10.456	10.75	6.0343	0.19118	6.8835	0	3.186	0	1.6175	3.4228	14.276	0.53913	0	0.89614	0.76224	7.183	0	0	0	0.17813	0.59692	0	8.2957	4.8229	2.5331	1.0133	0	9.664	0	0	0	3.1636	4.1015	6.6882	1.0134	0.13348	0	1.2792	9.7259	0	2.4973
0.235	3.7679	5.8775	2.7288	0	1.1595	1.0117	13.929	1.7397	10.373	10.767	6.0144	0.26549	6.9176	0	3.2389	0	1.7348	3.4704	14.407	0.54341	0	0.79964	0.74439	7.2054	0	0	0	0.27988	0.56169	0	8.289	4.777	2.5536	1.1472	0	9.7103	0	0	0	3.2281	4.1454	6.8594	1.3589	0.15023	0	1.4895	9.9246	0	2.4596
0.236	3.9036	5.8013	2.9466	0	1.0849	1.0202	13.595	1.7262	10.288	10.767	5.9946	0.3398	6.9516	0	3.2839	0	1.8522	3.5142	14.537	0.54727	0	0.70314	0.72654	7.2279	0	0	0	0.38163	0.52157	0	8.2823	4.731	2.574	1.2811	0	9.7565	0	0	0	3.2926	4.1674	7.0306	1.7044	0.16699	0	1.6997	10.123	0	2.4067
0.237	4.0392	5.725	3.1341	0	1.0103	1.0286	13.261	1.7126	10.203	10.767	5.9586	0.41411	6.9857	0	3.3289	0	1.9695	3.5579	14.651	0.55113	0	0.60664	0.70868	7.2504	0	0	0	0.48338	0.48144	0	8.2755	4.6776	2.5928	1.3865	0	9.8028	0	0	0	3.3571	4.1893	7.1787	2.0499	0.18374	0	1.91	10.322	0	2.3537
0.238	4.1748	5.6488	3.3216	0	0.95961	1.0035	12.927	1.6991	10.118	10.767	5.9225	0.48843	7.0198	0	3.3739	0	2.0868	3.6017	14.765	0.55499	0	0.51014	0.69361	7.2729	0	0	0	0.58512	0.44132	0	8.2464	4.6242	2.6115	1.4918	0	9.8491	0	0	0	3.4216	4.2113	7.3268	2.3954	0.20549	0	2.1202	10.521	0	2.3008
0.239	4.3105	5.5726	3.5091	0	0.90895	0.97837	12.593	1.6828	10.033	10.767	5.8865	0.53408	7.0444	0	3.4189	0	2.2049	3.6455	14.879	0.55885	0	0.44229	0.67853	7.2953	0	0	0	0.68687	0.40119	0	8.2174	4.5707	2.6303	1.5972	0	9.8953	0	0	0	3.4691	4.2333	7.4749	2.7211	0.22724	0	2.297	10.719	0	2.2478
0.24	4.4461	5.5019	3.6965	0	0.85829	0.95326	12.259	1.6664	9.948	10.767	5.8505	0.57974	7.0691	0	3.4639	0	2.323	3.6893	14.993	0.56271	0	0.37444	0.66346	7.3099	0	0	0	0.78596	0.36107	0	8.1883	4.5173	2.6491	1.7025	0	9.9582	0	0	0	3.5167	4.2553	7.623	3.0467	0.24898	0	2.4738	10.904	0	2.1948
0.241	4.6045	5.4311	3.884	0	0.80764	0.92815	11.874	1.6501	9.8629	10.75	5.8144	0.6254	7.0938	0	3.5008	0	2.4411	3.7292	15.107	0.56642	0	0.30659	0.64838	7.3245	0	0	0	0.88504	0.31757	0	8.1592	4.4639	2.6679	1.8079	0	10.021	0	0	0	3.5643	4.2538	7.7711	3.3724	0.27073	0	2.6506	11.089	0	2.1244
0.242	4.7629	5.3603	4.0388	0	0.75698	0.90304	11.488	1.6338	9.7777	10.733	5.7623	0.67105	7.1185	0	3.5377	0	2.5592	3.7692	15.206	0.57014	0	0.23874	0.63331	7.339	0	0	0	0.98412	0.27406	0	8.1301	4.4032	2.6844	1.8837	0	10.084	0	0	0	3.6119	4.2524	7.8935	3.698	0.29248	0	2.8274	11.274	0	2.0539
0.243	4.9212	5.2895	4.1937	0	0.72462	0.84443	11.102	1.6175	9.6926	10.716	5.7102	0.71671	7.1431	0	3.5746	0	2.6774	3.8091	15.306	0.57386	0	0.17089	0.62125	7.3536	0	0	0	1.0832	0.23056	0	8.0764	4.3426	2.701	1.9596	0	10.147	0	0	0	3.6594	4.251	8.0159	4.0237	0.31782	0	3.0042	11.459	0	1.9834
0.244	5.0796	5.2187	4.3485	0	0.69226	0.78582	10.717	1.5985	9.6075	10.7	5.6582	0.73439	7.1581	0	3.6115	0	2.7878	3.8491	15.405	0.57757	0	0.13158	0.6092	7.3682	0	0	0	1.1823	0.18706	0	8.0227	4.282	2.7176	2.0354	0	10.21	0	0	0	3.6873	4.2495	8.1383	4.3222	0.34317	0	3.1479	11.644	0	1.9129
0.245	5.238	5.1536	4.5033	0	0.6599	0.72721	10.331	1.5795	9.5223	10.683	5.6061	0.75208	7.1731	0	3.6483	0	2.8982	3.889	15.504	0.58129	0	0.092268	0.59714	7.375	0	0	0	1.2771	0.14356	0	7.969	4.2214	2.7341	2.1113	0	10.283	0	0	0	3.7152	4.2481	8.2607	4.6208	0.36851	0	3.2915	11.811	0	1.8425
0.246	5.4099	5.0884	4.6582	0	0.62754	0.6686	9.9158	1.5605	9.4391	10.648	5.554	0.76977	7.1881	0	3.6771	0	3.0086	3.9253	15.603	0.58514	0	0.052959	0.58509	7.3819	0	0	0	1.372	0.098478	0	7.9153	4.1608	2.7507	2.1871	0	10.356	0	0	0	3.7431	4.2232	8.3831	4.9194	0.39386	0	3.4351	11.978	0	1.7522
0.247	5.5819	5.0233	4.7794	0	0.59518	0.60999	9.5006	1.5415	9.356	10.614	5.4864	0.78745	7.2031	0	3.7058	0	3.119	3.9616	15.688	0.58899	0	0.01365	0.57304	7.3887	0	0	0	1.4668	0.053394	0	7.8617	4.0934	2.7642	2.2331	0	10.429	0	0	0	3.771	4.1983	8.4778	5.2179	0.4192	0	3.5787	12.144	0	1.662
0.248	5.7538	4.9581	4.9006	0	0.57499	0.51957	9.0853	1.5225	9.2728	10.579	5.4188	0.80514	7.218	0	3.7346	0	3.2294	3.9979	15.774	0.59284	0	0.02566	0.56399	7.3956	0	0	0	1.5617	0.0083111	0	7.782	4.0261	2.7778	2.2791	0	10.502	0	0	0	3.7989	4.1734	8.5725	5.5165	0.4466	0	3.7224	12.311	0	1.5718
0.249	5.9257	4.893	5.0219	0	0.55481	0.42914	8.6701	1.501	9.1896	10.545	5.3511	0.7966	7.2232	0	3.7633	0	3.3226	4.0342	15.859	0.59668	0	0.037818	0.55493	7.4025	0	0	0	1.6565	0.036772	0	7.7023	3.9588	2.7914	2.3251	0	10.575	0	0	0	3.8048	4.1485	8.6672	5.7817	0.474	0	3.8338	12.478	0	1.4815
0.25	6.0976	4.8326	5.1431	0	0.53462	0.33871	8.2549	1.4794	9.1064	10.51	5.2835	0.78806	7.2283	0	3.7921	0	3.4158	4.0705	15.945	0.60053	0	0.049975	0.54588	7.4019	0	0	0	1.7457	0.081855	0	7.6226	3.8914	2.805	2.3711	0	10.651	0	0	0	3.8107	4.1237	8.7618	6.047	0.5014	0	3.9452	12.622	0	1.3913
0.251	6.2737	4.7722	5.2644	0	0.51444	0.24828	7.8356	1.4579	9.027	10.458	5.2159	0.77953	7.2334	0	3.813	0	3.509	4.1033	16.03	0.60471	0	0.062133	0.53683	7.4014	0	0	0	1.8349	0.12663	0	7.5429	3.8241	2.8186	2.4171	0	10.728	0	0	0	3.8165	4.077	8.8565	6.3122	0.5288	0	4.0566	12.767	0	1.2793
0.252	6.4498	4.7118	5.3521	0	0.49425	0.15785	7.4164	1.4364	8.9476	10.406	5.1338	0.77099	7.2385	0	3.8339	0	3.6021	4.1361	16.103	0.6089	0	0.074291	0.52778	7.4009	0	0	0	1.9241	0.1714	0	7.4632	3.7507	2.8283	2.4338	0	10.804	0	0	0	3.8224	4.0303	8.922	6.5775	0.5562	0	4.1681	12.912	0	1.1673
0.253	6.6259	4.6514	5.4399	0	0.48024	0.038734	6.9972	1.4149	8.8682	10.353	5.0516	0.76245	7.2436	0	3.8548	0	3.6953	4.169	16.176	0.61308	0	0.086449	0.52142	7.4004	0	0	0	2.0133	0.21618	0	7.3571	3.6772	2.8381	2.4506	0	10.881	0	0	0	3.8282	3.9836	8.9876	6.8428	0.58395	0	4.2795	13.056	0	1.0553
0.254	6.802	4.591	5.5277	0	0.46623	0.080384	6.578	1.3911	8.7888	10.301	4.9695	0.73025	7.2389	0	3.8757	0	3.7613	4.2018	16.249	0.61726	0	0.073943	0.51507	7.3998	0	0	0	2.1025	0.26095	0	7.2509	3.6038	2.8478	2.4673	0	10.957	0	0	0	3.8104	3.9369	9.0531	7.07	0.6117	0	4.3603	13.201	0	0.94324
0.255	6.978	4.5334	5.6155	0	0.45222	0.1995	6.1588	1.3673	8.7095	10.249	4.8873	0.69806	7.2341	0	3.8966	0	3.8273	4.2346	16.322	0.62144	0	0.061436	0.50871	7.3923	0	0	0	2.1848	0.30573	0	7.1447	3.5304	2.8576	2.4841	0	11.031	0	0	0	3.7926	3.8903	9.1187	7.2973	0.63945	0	4.441	13.321	0	0.83123
0.256	7.1495	4.4758	5.7033	0	0.43821	0.31862	5.7618	1.3435	8.6354	10.179	4.8052	0.66586	7.2293	0	3.9101	0	3.8934	4.2642	16.395	0.62604	0	0.048929	0.50236	7.3848	0	0	0	2.267	0.3484	0	7.0386	3.457	2.8673	2.5009	0	11.104	0	0	0	3.7747	3.825	9.1842	7.5245	0.6672	0	4.5218	13.442	0	0.69595
0.257	7.321	4.4182	5.7585	0	0.42419	0.43774	5.3648	1.3198	8.5614	10.109	4.7098	0.63367	7.2245	0	3.9237	0	3.9594	4.2938	16.456	0.63064	0	0.036422	0.496	7.3773	0	0	0	2.3493	0.39107	0	6.9324	3.3782	2.8723	2.4902	0	11.177	0	0	0	3.7569	3.7597	9.2199	7.7518	0.69495	0	4.6026	13.562	0	0.56067
0.258	7.4924	4.3606	5.8138	0	0.41101	0.58128	4.9678	1.296	8.4873	10.039	4.6145	0.60147	7.2197	0	3.9373	0	4.0254	4.3234	16.517	0.63524	0	0.023916	0.49175	7.3698	0	0	0	2.4316	0.43374	0	6.8002	3.2995	2.8773	2.4795	0	11.25	0	0	0	3.739	3.6945	9.2555	7.979	0.72119	0	4.6833	13.683	0	0.42539
0.259	7.6639	4.303	5.8691	0	0.39783	0.72482	4.5707	1.2703	8.4133	9.9696	4.5192	0.54874	7.2051	0	3.9509	0	4.0548	4.3529	16.578	0.63983	0	0.0099177	0.48751	7.3623	0	0	0	2.5139	0.47641	0	6.6681	3.2208	2.8823	2.4689	0	11.323	0	0	0	3.6969	3.6292	9.2912	8.1654	0.74743	0	4.7354	13.803	0	0.29011
0.26	7.8353	4.2456	5.9243	0	0.38465	0.86836	4.1737	1.2447	8.3392	9.8998	4.4239	0.49601	7.1905	0	3.9645	0	4.0841	4.3825	16.639	0.64443	0	0.043751	0.48326	7.3483	0	0	0	2.5883	0.51908	0	6.5359	3.142	2.8872	2.4582	0	11.387	0	0	0	3.6548	3.564	9.3269	8.3518	0.77367	0	4.7875	13.899	0	0.15483
0.261	7.9947	4.1881	5.9796	0	0.37147	1.0119	3.8227	1.2191	8.2716	9.8133	4.3285	0.44328	7.1759	0	3.9715	0	4.1135	4.4091	16.7	0.64936	0	0.077584	0.47901	7.3343	0	0	0	2.6626	0.55813	0	6.4038	3.0633	2.8922	2.4475	0	11.451	0	0	0	3.6127	3.4848	9.3625	8.5382	0.7999	0	4.8396	13.994	0	0.0044077
0.262	8.1541	4.1306	6.0038	0	0.35829	1.1554	3.4718	1.1934	8.204	9.7269	4.2218	0.39055	7.1613	0	3.9785	0	4.1429	4.4356	16.749	0.65429	0	0.11142	0.47477	7.3202	0	0	0	2.737	0.59718	0	6.2716	2.9801	2.8915	2.4127	0	11.515	0	0	0	3.5705	3.4057	9.3683	8.7246	0.82614	0	4.8917	14.09	0	0.16365
0.263	8.3135	4.0731	6.028	0	0.34167	1.3184	3.1208	1.1678	8.1364	9.6404	4.115	0.33782	7.1466	0	3.9855	0	4.1722	4.4621	16.798	0.65922	0	0.14525	0.4718	7.3062	0	0	0	2.8113	0.63623	0	6.1149	2.897	2.8909	2.3778	0	11.578	0	0	0	3.5284	3.3265	9.374	8.911	0.84886	0	4.9438	14.185	0	0.32288
0.264	8.4729	4.0156	6.0522	0	0.32506	1.4814	2.7698	1.1407	8.0688	9.554	4.0082	0.26798	7.1223	0	3.9924	0	4.1568	4.4887	16.847	0.66416	0	0.19651	0.46883	7.2922	0	0	0	2.8857	0.67528	0	5.9582	2.8138	2.8902	2.3429	0	11.642	0	0	0	3.4629	3.2474	9.3798	9.0558	0.87158	0	4.9695	14.281	0	0.48212
0.265	8.6323	3.955	6.0764	0	0.30845	1.6443	2.4188	1.1137	8.0012	9.4675	3.9015	0.19815	7.098	0	3.9994	0	4.1414	4.5152	16.897	0.66909	0	0.24776	0.46586	7.2721	0	0	0	2.9513	0.71433	0	5.8016	2.7307	2.8895	2.3081	0	11.691	0	0	0	3.3973	3.1683	9.3856	9.2005	0.89429	0	4.9953	14.352	0	0.64136
0.266	8.774	3.8944	6.1006	0	0.29184	1.8073	2.1333	1.0866	7.9407	9.3657	3.7947	0.12832	7.0736	0	4.0006	0	4.126	4.5389	16.946	0.67408	0	0.29902	0.46289	7.252	0	0	0	3.0169	0.74865	0	5.6449	2.6475	2.8888	2.2732	0	11.74	0	0	0	3.3318	3.0811	9.3913	9.3453	0.91701	0	5.021	14.424	0	0.82413
0.267	8.9158	3.8338	6.0955	0	0.27523	1.9703	1.8477	0	7.8802	9.264	3.6786	0.058489	7.0493	0	4.0018	0	4.1106	4.5625	16.983	0.67908	0	0.35028	0.45993	7.2319	0	0	0	3.0825	0.78298	0	5.4882	2.5609	2.8817	2.2188	0	11.789	0	0	0	3.2662	2.9939	9.368	9.49	0.93973	0	5.0468	14.496	0	1.0069
0.268	9.0576	3.7732	6.0905	0	0.25228	2.1473	1.5622	0	7.8197	9.1623	3.5625	0.011343	7.025	0	4.0029	0	4.0951	4.5862	17.02	0.68408	0	0.40153	0.45723	7.2119	0	0	0	3.1481	0.81731	0	5.3094	2.4744	2.8746	2.1645	0	11.838	0	0	0	3.2007	2.9067	9.3446	9.6348	0.95682	0	5.0725	14.567	0	1.1897
0.269	9.1993	3.7125	6.0854	0	0.22934	2.3244	1.2766	0	7.7592	9.0605	3.4464	0.094722	6.991	0	4.0041	0	4.0292	4.6098	17.058	0.68907	0	0.46604	0.45453	7.1918	0	0	0	3.2137	0.85164	0	5.1306	2.3878	2.8674	2.1101	0	11.887	0	0	0	3.1144	2.8196	9.3213	9.7392	0.97391	0	5.0746	14.639	0	1.3725
0.27	9.3411	3.6455	6.0803	0	0.20639	2.5015	0.99108	0	7.6987	8.9588	3.3302	0.1781	6.9571	0	4.0053	0	3.9633	4.6335	17.095	0.69407	0	0.53056	0.45183	7.1661	0	0	0	3.27	0.88597	0	4.9518	2.3012	2.8603	2.0557	0	11.917	0	0	0	3.0281	2.7324	9.2979	9.8436	0.991	0	5.0766	14.689	0	1.5552
0.271	9.462	3.5784	6.0753	0	0.18344	2.6785	0.78429	0	7.6453	8.8437	3.2141	0.26148	6.9231	0	4.0014	0	3.8974	4.6543	17.132	0.69868	0	0.59507	0.44914	7.1405	0	0	0	3.3263	0.91498	0	4.7731	2.2147	2.8532	2.0014	0	11.947	0	0	0	2.9417	2.6439	9.2746	9.948	1.0081	0	5.0787	14.739	0	1.7597
0.272	9.5829	3.5113	6.0429	0	0.1605	2.8556	0.57751	0	7.592	8.7286	3.0909	0.34486	6.8892	0	3.9976	0	3.8314	4.6752	17.157	0.70328	0	0.65958	0.44644	7.1148	0	0	0	3.3826	0.94399	0	4.5943	2.1258	2.8391	1.9337	0	11.977	0	0	0	2.8554	2.5553	9.2237	10.052	1.0252	0	5.0807	14.789	0	1.9643
0.273	9.7039	3.4443	6.0106	0	0.12975	3.0416	0.37072	0	7.5386	8.6136	2.9677	0.42824	6.8553	0	3.9937	0	3.7655	4.696	17.182	0.70788	0	0.72409	0.44292	7.0891	0	0	0	3.4389	0.973	0	4.3966	2.0369	2.825	1.866	0	12.008	0	0	0	2.7691	2.4668	9.1729	10.157	1.0345	0	5.0827	14.839	0	2.1688
0.274	9.8248	3.3772	5.9782	0	0.099003	3.2275	0.16393	0	7.4853	8.4985	2.8445	0.52164	6.8117	0	3.9898	0	3.6468	4.7169	17.207	0.71249	0	0.79772	0.43939	7.0635	0	0	0	3.4951	1.002	0	4.1989	1.948	2.8109	1.7983	0	12.038	0	0	0	2.6666	2.3782	9.122	10.224	1.0438	0	5.064	14.889	0	2.3733
0.275	9.9457	3.3006	5.9459	0	0.068256	3.4135	0.042853	0	7.432	8.3834	2.7213	0.61504	6.7681	0	3.986	0	3.5281	4.7377	17.232	0.71709	0	0.87135	0.43587	7.0327	0	0	0	3.5417	1.031	0	4.0013	1.8591	2.7967	1.7306	0	12.047	0	0	0	2.5641	2.2897	9.0712	10.292	1.0532	0	5.0452	14.92	0	2.5779
0.276	10.045	3.2241	5.9135	0	0.037509	3.5994	0.16471	0	7.3854	8.2576	2.5981	0.70843	6.7246	0	3.9778	0	3.4094	4.7558	17.257	0.72067	0	0.94498	0.43235	7.0018	0	0	0	3.5883	1.0547	0	3.8036	1.7702	2.7826	1.6629	0	12.056	0	0	0	2.4616	2.2068	9.0204	10.359	1.0625	0	5.0265	14.952	0	2.8008
0.277	10.144	3.1476	5.856	0	0.0067625	3.7854	0.28656	0	7.3388	8.1318	2.4702	0.80183	6.681	0	3.9696	0	3.2907	4.7738	17.269	0.72425	0	1.0186	0.42883	6.971	0	0	0	3.6349	1.0783	0	3.606	1.68	2.7613	1.5893	0	12.065	0	0	0	2.3591	2.124	8.9445	10.426	1.0718	0	5.0077	14.984	0	3.0238
0.278	10.244	3.071	5.7985	0	0.031878	3.9754	0.40841	0	7.2923	8.0059	2.3423	0.89523	6.6374	0	3.9614	0	3.1719	4.7919	17.281	0.72782	0	1.0922	0.4234	6.9402	0	0	0	3.6815	1.1019	0	3.3934	1.5899	2.7401	1.5158	0	12.074	0	0	0	2.2566	2.0411	8.8687	10.494	1.0713	0	4.989	15.016	0	3.2467
0.279	10.343	2.9945	5.741	0	0.070519	4.1655	0.53026	0	7.2457	7.8801	2.2145	0.99524	6.5841	0	3.9532	0	3.0025	4.8099	17.292	0.7314	0	1.1711	0.41797	6.9094	0	0	0	3.7281	1.1255	0	3.1808	1.4998	2.7188	1.4422	0	12.083	0	0	0	2.1445	1.9582	8.7929	10.529	1.0708	0	4.9526	15.048	0	3.4697
0.28	10.442	2.9062	5.6835	0	0.10916	4.3555	0.65212	0	7.1991	7.7543	2.0866	1.0953	6.5307	0	3.9451	0	2.833	4.828	17.304	0.73498	0	1.25	0.41254	6.8738	0	0	0	3.7648	1.1492	0	2.9682	1.4096	2.6975	1.3687	0	12.069	0	0	0	2.0323	1.8754	8.7171	10.564	1.0702	0	4.9163	15.066	0	3.6927
0.281	10.521	2.8179	5.626	0	0.1478	4.5456	0.69024	0	7.1585	7.6207	1.9587	1.1953	6.4774	0	3.9331	0	2.6636	4.8432	17.316	0.73675	0	1.3289	0.4071	6.8382	0	0	0	3.8015	1.1678	0	2.7556	1.3195	2.6762	1.2951	0	12.056	0	0	0	1.9202	1.8052	8.6413	10.6	1.0697	0	4.88	15.083	0	3.9292
0.282	10.601	2.7296	5.5456	0	0.18644	4.7356	0.72835	0	7.1179	7.4872	1.8287	1.2953	6.424	0	3.9212	0	2.4941	4.8585	17.315	0.73853	0	1.4078	0.40167	6.8027	0	0	0	3.8382	1.1864	0	2.543	1.2292	2.648	1.2241	0	12.042	0	0	0	1.8081	1.735	8.5439	10.635	1.0692	0	4.8436	15.101	0	4.1656
0.283	10.68	2.6413	5.4653	0	0.2319	4.9256	0.76647	0	7.0772	7.3536	1.6986	1.3953	6.3706	0	3.9093	0	2.3246	4.8737	17.313	0.7403	0	1.4867	0.39338	6.7671	0	0	0	3.8749	1.2051	0	2.32	1.1389	2.6198	1.1531	0	12.029	0	0	0	1.696	1.6648	8.4465	10.67	1.0569	0	4.8073	15.119	0	4.4021
0.284	10.759	2.5531	5.3849	0	0.27735	5.1156	0.80459	0	7.0366	7.2201	1.5686	1.4987	6.307	0	3.8974	0	2.1113	4.889	17.312	0.74208	0	1.5675	0.38509	6.7315	0	0	0	3.9116	1.2237	0	2.0969	1.0486	2.5916	1.082	0	12.015	0	0	0	1.5825	1.5946	8.3491	10.68	1.0446	0	4.7569	15.136	0	4.6386
0.285	10.838	2.4518	5.3046	0	0.32281	5.3056	0.84271	0	6.9959	7.0865	1.4385	1.602	6.2435	0	3.8854	0	1.898	4.9042	17.31	0.74385	0	1.6483	0.3768	6.6915	0	0	0	3.9384	1.2423	0	1.8739	0.95827	2.5633	1.011	0	11.98	0	0	0	1.469	1.5244	8.2518	10.689	1.0323	0	4.7065	15.144	0	4.8751
0.286	10.901	2.3506	5.2243	0	0.36827	5.4956	0.80496	0	6.9599	6.9487	1.3085	1.7054	6.1799	0	3.8702	0	1.6847	4.9166	17.309	0.74296	0	1.7291	0.36851	6.6516	0	0	0	3.9651	1.2568	0	1.6509	0.86796	2.5351	0.94	0	11.944	0	0	0	1.3555	1.4735	8.1544	10.699	1.02	0	4.6561	15.151	0	5.1188
0.287	10.963	2.2493	5.1235	0	0.41373	5.6856	0.7672	0	6.924	6.811	1.1788	1.8088	6.1163	0	3.855	0	1.4713	4.929	17.293	0.74207	0	1.8099	0.36021	6.6116	0	0	0	3.9919	1.2712	0	0	0.77847	2.5007	0.88045	0	11.908	0	0	0	1.2419	1.4225	8.0395	10.709	1.0077	0	4.6057	15.159	0	5.3624
0.288	11.026	2.1481	5.0228	0	0.46402	5.8721	0.72945	0	6.888	6.6732	1.0491	1.9122	6.0527	0	3.8398	0	1.258	4.9414	17.278	0.74117	0	1.8906	0.34834	6.5716	0	0	0	4.0187	1.2856	0	0	0.68899	2.4662	0.82091	0	11.873	0	0	0	1.1284	1.3715	7.9247	10.718	0.98194	0	4.5553	15.166	0	5.6061
0.289	11.089	2.0468	4.9221	0	0.51431	6.0587	0.69169	0	6.852	6.5354	0.91941	2.0159	5.9782	0	3.8245	0	1.0125	4.9538	17.262	0.74028	0	1.9705	0.33647	6.5316	0	0	0	4.0454	1.3001	0	0	0.5995	2.4317	0.76136	0	11.837	0	0	0	1.023	1.3205	7.8099	10.709	0.95621	0	4.4946	15.174	0	5.8497
0.29	11.151	1.9327	4.8214	0	0.5646	6.2453	0.65394	0	6.816	6.3976	0.78972	2.1196	5.9038	0	3.8093	0	0.76702	4.9662	17.247	0.73939	0	2.0504	0.32459	6.4876	0	0	0	4.0623	1.3145	0	0	0.51002	2.3973	0.70181	0	11.781	0	0	0	0.91753	1.2695	7.6951	10.699	0.93047	0	4.4339	15.174	0	6.0934
0.291	11.202	1.8186	4.7207	0	0.61489	6.4318	0.55339	0	6.7831	6.2593	0.66004	2.2233	5.8293	0	3.7911	0	0.52154	4.9758	17.232	0.73494	0	2.1302	0.31272	6.4435	0	0	0	4.0791	1.3258	0	0	0.42053	2.3628	0.64226	0	11.725	0	0	0	0.81208	1.2433	7.5803	10.69	0.90473	0	4.3732	15.174	0	6.3366
0.292	11.253	1.7045	4.6023	0	0.66518	6.6184	0.45283	0	6.7502	6.1211	0.53332	2.327	5.7548	0	3.7729	0	0.27605	4.9853	17.203	0.73049	0	2.2101	0.30084	6.3995	0	0	0	4.0959	1.337	0	0	0.33273	2.3233	0.60307	0	11.668	0	0	0	0.70662	1.2172	7.4527	10.681	0.87899	0	4.3126	15.174	0	6.5799
0.293	11.304	1.5904	4.484	0	0.71772	6.7989	0.35228	0	6.7172	5.9828	0.4066	2.4307	5.6803	0	3.7546	0	0.03057	4.9949	17.173	0.72604	0	2.29	0.28499	6.3554	0	0	0	4.1127	1.3483	0	0	0.24493	2.2838	0.56389	0	11.612	0	0	0	0.60117	1.191	7.3252	10.671	0.83853	0	4.2519	15.175	0	6.8231
0.294	11.355	1.4763	4.3656	0	0.77025	6.9795	0.25172	0	6.6843	5.8445	0.27988	2.5318	5.5941	0	3.7364	0	0.23108	5.0044	17.144	0.72159	0	2.3666	0.26914	6.3114	0	0	0	4.1296	1.3595	0	0	0.15713	2.2442	0.5247	0	11.556	0	0	0	0.51366	1.1649	7.1976	10.65	0.79807	0	4.1849	15.175	0	7.0663
0.295	11.406	1.3509	4.2472	0	0.82278	7.16	0.15117	0	6.6514	5.7062	0.15316	2.633	5.5079	0	3.7182	0	0.49274	5.014	17.115	0.71714	0	2.4433	0.25329	6.2635	0	0	0	4.1365	1.3708	0	0	0.069334	2.2047	0.48551	0	11.481	0	0	0	0.42615	1.1387	7.0701	10.629	0.7576	0	4.118	15.17	0	7.3096
0.296	11.451	1.2254	4.1288	0	0.87531	7.3406	0.0042697	0	6.6197	5.5713	0.026437	2.7341	5.4217	0	3.6972	0	0.75439	5.0208	17.086	0.70828	0	2.52	0.23744	6.2157	0	0	0	4.1434	1.38	0	0	0.018465	2.1652	0.44632	0	11.406	0	0	0	0.33863	1.1417	6.9426	10.608	0.71714	0	4.051	15.165	0	7.5442
0.297	11.495	1.1	3.9957	0	0.92784	7.5212	0.14263	0	6.588	5.4364	0.094622	2.8353	5.3354	0	3.6762	0	1.016	5.0276	17.044	0.69943	0	2.5966	0.22159	6.1678	0	0	0	4.1503	1.3893	0	0	0.10386	2.1221	0.4357	0	11.331	0	0	0	0.25112	1.1447	6.8073	10.587	0.67668	0	3.9841	15.161	0	7.7788
0.298	11.54	0.97453	3.8626	0	0.97968	7.6939	0.28953	0	6.5564	5.3015	0.21568	2.9364	5.2492	0	3.6552	0	1.2777	5.0344	17.001	0.69057	0	2.6733	0.20174	6.1199	0	0	0	4.1573	1.3986	0	0	0.18926	2.0791	0.42508	0	11.256	0	0	0	0.16361	1.1478	6.6721	10.565	0.62066	0	3.9171	15.156	0	8.0133
0.299	11.585	0.84908	3.7294	0	1.0315	7.8666	0.43643	0	6.5247	5.1665	0.33674	3.0323	5.1503	0	3.6342	0	1.5364	5.0412	16.959	0.68171	0	2.7449	0.1819	6.0721	0	0	0	4.1642	1.4078	0	0	0.27466	2.036	0.41447	0	11.181	0	0	0	0.10353	1.1508	6.5369	10.539	0.56465	0	3.8481	15.151	0	8.2479
0.3	11.629	0.71513	3.5963	0	1.0834	8.0393	0.58333	0	6.493	5.0316	0.4578	3.1283	5.0513	0	3.6132	0	1.7952	5.048	16.916	0.67286	0	2.8165	0.16206	6.0207	0	0	0	4.1612	1.4171	0	0	0.36006	1.9929	0.40385	0	11.09	0	0	0	0.043444	1.1538	6.4017	10.512	0.50863	0	3.7791	15.142	0	8.4825
0.301	11.673	0.58119	3.4631	0	1.1352	8.212	0.75862	0	6.4606	4.9037	0.57886	3.2242	4.9524	0	3.5896	0	2.0539	5.0522	16.874	0.65885	0	2.8881	0.14222	5.9693	0	0	0	4.1583	1.4255	0	0	0.44546	1.9499	0.39323	0	11	0	0	0	0.016639	1.1887	6.2665	10.486	0.45262	0	3.71	15.133	0	8.7001
0.302	11.717	0.44724	3.3183	0	1.187	8.3847	0.93391	0	6.4281	4.7759	0.69148	3.3201	4.8535	0	3.566	0	2.3127	5.0564	16.819	0.64485	0	2.9598	0.12237	5.9179	0	0	0	4.1553	1.434	0	0	0.5279	1.9051	0.41808	0	10.909	0	0	0	0.076722	1.2237	6.1286	10.459	0.3966	0	3.641	15.125	0	8.9177
0.303	11.761	0.31329	3.1734	0	1.2351	8.5483	1.1092	0	6.3957	4.648	0.80411	3.416	4.7545	0	3.5423	0	2.5714	5.0606	16.764	0.63085	0	3.0314	0.098934	5.8665	0	0	0	4.1524	1.4424	0	0	0.61035	1.8604	0.44293	0	10.818	0	0	0	0.13681	1.2586	5.9908	10.433	0.32474	0	3.572	15.116	0	9.1353
0.304	11.805	0.17935	3.0286	0	1.2832	8.712	1.2845	0	6.3632	4.5202	0.91673	3.5043	4.642	0	3.5187	0	2.8067	5.0648	16.71	0.61684	0	3.0963	0.075493	5.8151	0	0	0	4.1494	1.4509	0	0	0.6928	1.8156	0.46778	0	10.727	0	0	0	0.16129	1.2935	5.8529	10.406	0.25288	0	3.5051	15.107	0	9.3529
0.305	11.849	0.040892	2.8837	0	1.3314	8.8757	1.4598	0	6.3308	4.3923	1.0294	3.5925	4.5295	0	3.4951	0	3.0421	5.069	16.655	0.60284	0	3.1611	0.052052	5.7604	0	0	0	4.1366	1.4593	0	0	0.77524	1.7708	0.49263	0	10.623	0	0	0	0.18578	1.3285	5.7151	10.38	0.18101	0	3.4383	15.093	0	9.5705
0.306	11.896	0.097563	2.7389	0	1.3795	9.0393	1.6457	0	6.2955	4.2749	1.142	3.6808	4.417	0	3.4691	0	3.2774	5.0709	16.6	0.58312	0	3.226	0.028611	5.7057	0	0	0	4.1238	1.4681	0	0	0.85769	1.7261	0.51748	0	10.519	0	0	0	0.21026	1.3961	5.5772	10.354	0.10915	0	3.3714	15.08	0	9.7634
0.307	11.944	0.23602	2.5854	0	1.4276	9.203	1.8316	0	6.2602	4.1575	1.2434	3.769	4.3045	0	3.4431	0	3.5127	5.0728	16.534	0.56341	0	3.2909	0.0051707	5.6511	0	0	0	4.111	1.4768	0	0	0.93679	1.6816	0.58274	0	10.415	0	0	0	0.23475	1.4637	5.4415	10.328	0.037285	0	3.3046	15.067	0	9.9563
0.308	11.991	0.37447	2.432	0	1.469	9.3569	2.0175	0	6.225	4.04	1.3449	3.8573	4.192	0	3.4171	0	3.748	5.0747	16.468	0.54369	0	3.3558	0.021083	5.5964	0	0	0	4.0982	1.4856	0	0	1.0159	1.6371	0.64801	0	10.311	0	0	0	0.25923	1.5314	5.3058	10.301	0.05015	0	3.2377	15.053	0	10.149
0.309	12.039	0.51293	2.2785	0	1.5105	9.5108	2.2034	0	6.1897	3.9226	1.4463	3.9357	4.0653	0	3.391	0	3.94	5.0766	16.402	0.52398	0	3.4123	0.047336	5.5417	0	0	0	4.0854	1.4944	0	0	1.095	1.5927	0.71328	0	10.208	0	0	0	0.2421	1.599	5.1701	10.28	0.13758	0	3.1773	15.04	0	10.342
0.31	12.086	0.65111	2.1251	0	1.552	9.6646	2.3893	0	6.1544	3.8052	1.5477	4.0141	3.9386	0	3.365	0	4.132	5.0785	16.336	0.50426	0	3.4688	0.073589	5.4839	0	0	0	4.0628	1.5031	0	0	1.1741	1.5482	0.77855	0	10.093	0	0	0	0.22497	1.6666	5.0344	10.258	0.22502	0	3.1168	15.021	0	10.535
0.311	12.14	0.78929	1.9716	0	1.5935	9.8185	2.5696	0	6.1143	3.701	1.6491	4.0925	3.8119	0	3.3368	0	4.324	5.0785	16.269	0.4785	0	3.5254	0.099842	5.4262	0	0	0	4.0402	1.5132	0	0	1.2532	1.5037	0.84382	0	9.9784	0	0	0	0.20784	1.7656	4.8987	10.237	0.31245	0	3.0564	15.001	0	10.697
0.312	12.195	0.92747	1.8126	0	1.6349	9.9724	2.7498	0	6.0742	3.5968	1.7368	4.1709	3.6853	0	3.3086	0	4.516	5.0785	16.194	0.45274	0	3.5819	0.1261	5.3685	0	0	0	4.0175	1.5233	0	0	1.3287	1.4615	0.95201	0	9.8638	0	0	0	0.19071	1.8646	4.7694	10.215	0.39989	0	2.9959	14.982	0	10.858
0.313	12.249	1.0656	1.6536	0	1.6672	10.116	2.9301	0	6.0341	3.4926	1.8245	4.2493	3.5586	0	3.2804	0	4.708	5.0785	16.118	0.42698	0	3.6384	0.15403	5.3107	0	0	0	3.9949	1.5334	0	0	1.4042	1.4193	1.0602	0	9.7493	0	0	0	0.17358	1.9636	4.6401	10.194	0.50204	0	2.9354	14.963	0	11.02
0.314	12.303	1.2038	1.4945	0	1.6994	10.26	3.1103	0	5.994	3.3885	1.9121	4.3161	3.4175	0	3.2522	0	4.8394	5.0785	16.042	0.40122	0	3.6849	0.18196	5.253	0	0	0	3.9723	1.5435	0	0	1.4797	1.3771	1.1684	0	9.6347	0	0	0	0.11164	2.0626	4.5108	10.18	0.60419	0	2.8854	14.944	0	11.182
0.315	12.357	1.3366	1.3355	0	1.7316	10.404	3.2906	0	5.9539	3.2843	1.9998	4.3828	3.2765	0	3.2239	0	4.9709	5.0785	15.966	0.37546	0	3.7313	0.20989	5.1925	0	0	0	3.94	1.5536	0	0	1.5552	1.3348	1.2766	0	9.5115	0	0	0	0.049701	2.1615	4.3815	10.167	0.70634	0	2.8353	14.917	0	11.344
0.316	12.419	1.4693	1.1765	0	1.7639	10.547	3.4514	0	5.9072	3.1954	2.0874	4.4496	3.1355	0	3.1938	0	5.1023	5.0772	15.89	0.34359	0	3.7778	0.23782	5.132	0	0	0	3.9077	1.5659	0	0	1.6307	1.2926	1.3848	0	9.3883	0	0	0	0.012237	2.2883	4.2522	10.153	0.80849	0	2.7852	14.89	0	11.47
0.317	12.481	1.6021	1.0146	0	1.7961	10.691	3.6122	0	5.8604	3.1066	2.1591	4.5163	2.9945	0	3.1637	0	5.2338	5.0758	15.806	0.31173	0	3.8242	0.26575	5.0716	0	0	0	3.8755	1.5782	0	0	1.7024	1.2544	1.5356	0	9.265	0	0	0	0.074175	2.415	4.1328	10.139	0.91064	0	2.7351	14.863	0	11.596
0.318	12.542	1.7348	0.8528	0	1.817	10.825	3.773	0	5.8136	3.0177	2.2308	4.5831	2.8534	0	3.1336	0	5.3653	5.0745	15.722	0.27986	0	3.8707	0.29396	5.0111	0	0	0	3.8432	1.5905	0	0	1.7741	1.2163	1.6864	0	9.1418	0	0	0	0.13611	2.5417	4.0134	10.126	1.0261	0	2.685	14.836	0	11.721
0.319	12.604	1.8675	0.69098	0	1.8378	10.958	3.9339	0	5.7668	2.9289	2.3025	4.6368	2.6985	0	3.1035	0	5.4238	5.0731	15.638	0.248	0	3.9054	0.32216	4.9506	0	0	0	3.8109	1.6028	0	0	1.8459	1.1781	1.8372	0	9.0186	0	0	0	0.24278	2.6685	3.8941	10.121	1.1415	0	2.649	14.809	0	11.847
0.32	12.666	1.9898	0.52915	0	1.8587	11.091	4.0947	0	5.72	2.84	2.3741	4.6906	2.5436	0	3.0734	0	5.4823	5.0717	15.553	0.21613	0	3.9401	0.35037	4.8878	0	0	0	3.7692	1.6151	0	0	1.9176	1.1399	1.988	0	8.8879	0	0	0	0.34945	2.7952	3.7747	10.117	1.257	0	2.6129	14.773	0	11.973
0.321	12.734	2.112	0.36732	0	1.8796	11.225	4.2253	0	5.665	2.7677	2.4458	4.7443	2.3887	0	3.0418	0	5.5408	5.0696	15.469	0.17842	0	3.9748	0.37857	4.825	0	0	0	3.7275	1.6304	0	0	1.9893	1.1018	2.1388	0	8.7572	0	0	0	0.45612	2.9439	3.6553	10.113	1.3724	0	2.5768	14.736	0	12.061
0.322	12.802	2.2343	0.20506	0	1.9005	11.358	4.3558	0	5.6099	2.6954	2.4999	4.7981	2.2338	0	3.0102	0	5.5993	5.0674	15.378	0.1407	0	4.0095	0.40677	4.7622	0	0	0	3.6859	1.6456	0	0	2.0572	1.0691	2.3289	0	8.6265	0	0	0	0.56279	3.0926	3.5486	10.109	1.4879	0	2.5408	14.699	0	12.149
0.323	12.87	2.3565	0.042803	0	1.9085	11.481	4.4864	0	5.5549	2.6231	2.554	4.8518	2.0789	0	2.9786	0	5.6578	5.0653	15.287	0.10299	0	4.0442	0.43367	4.6994	0	0	0	3.6442	1.6609	0	0	2.125	1.0365	2.5191	0	8.4957	0	0	0	0.66945	3.2413	3.4419	10.104	1.6147	0	2.5047	14.663	0	12.236
0.324	12.937	2.4788	0.11946	0	1.9166	11.604	4.617	0	5.4999	2.5508	2.6081	4.8918	1.9113	0	2.947	0	5.6373	5.0631	15.196	0.065276	0	4.0656	0.46056	4.6365	0	0	0	3.6025	1.6762	0	0	2.1929	1.0039	2.7093	0	8.365	0	0	0	0.81735	3.39	3.3352	10.11	1.7416	0	2.4857	14.626	0	12.324
0.325	13.005	2.586	0.28172	0	1.9246	11.727	4.7476	0	5.4448	2.4785	2.6622	4.9317	1.7437	0	2.9154	0	5.6169	5.0609	15.105	0.027562	0	4.087	0.48746	4.5719	0	0	0	3.552	1.6915	0	0	2.2608	0.97126	2.8994	0	8.2271	0	0	0	0.96525	3.5387	3.2285	10.116	1.8684	0	2.4666	14.577	0	12.411
0.326	13.076	2.6932	0.44398	0	1.9327	11.85	4.8403	0	5.3803	2.4231	2.7163	4.9717	1.5762	0	2.8828	0	5.5964	5.0586	15.014	0.015419	0	4.1084	0.51435	4.5073	0	0	0	3.5014	1.7104	0	0	2.3286	0.93863	3.0896	0	8.0892	0	0	0	1.1131	3.7017	3.1218	10.121	1.9952	0	2.4476	14.529	0	12.46
0.327	13.146	2.8004	0.60488	0	1.9407	11.973	4.933	0	5.3158	2.3676	2.752	5.0117	1.4086	0	2.8502	0	5.5759	5.0563	14.918	0.0584	0	4.1298	0.54125	4.4427	0	0	0	3.4509	1.7294	0	0	2.3926	0.91262	3.3131	0	7.9513	0	0	0	1.261	3.8646	3.0297	10.127	2.122	0	2.4286	14.48	0	12.51
0.328	13.216	2.9076	0.76578	0	1.9353	12.085	5.0256	0	5.2513	2.3122	2.7877	5.0516	1.241	0	2.8176	0	5.5555	5.054	14.822	0.10138	0	4.1512	0.56521	4.3781	0	0	0	3.4004	1.7483	0	0	2.4565	0.8866	3.5365	0	7.8133	0	0	0	1.4089	4.0275	2.9375	10.132	2.2579	0	2.4096	14.431	0	12.559
0.329	13.287	3.0148	0.92668	0	1.9299	12.197	5.1183	0	5.1868	2.2567	2.8234	5.0777	1.0627	0	2.785	0	5.4574	5.0516	14.725	0.14436	0	4.1582	0.58917	4.3135	0	0	0	3.3498	1.7673	0	0	2.5204	0.86059	3.76	0	7.6754	0	0	0	1.5913	4.1905	2.8454	10.147	2.3938	0	2.4099	14.383	0	12.608
0.33	13.357	3.1033	1.0876	0	1.9244	12.309	5.211	0	5.1223	2.2013	2.8591	5.1037	0.88434	0	2.7524	0	5.3594	5.0493	14.629	0.18734	0	4.1652	0.61312	4.2478	0	0	0	3.2912	1.7862	0	0	2.5843	0.83457	3.9834	0	7.5296	0	0	0	1.7736	4.3534	2.7533	10.161	2.5297	0	2.4103	14.321	0	12.657
0.331	13.423	3.1918	1.2485	0	1.919	12.422	5.2612	0	5.0477	2.1621	2.8947	5.1298	0.70602	0	2.7193	0	5.2614	5.0474	14.533	0.2347	0	4.1722	0.63708	4.1821	0	0	0	3.2326	1.8095	0	0	2.6483	0.80856	4.2069	0	7.3839	0	0	0	1.956	4.5214	2.6611	10.176	2.6655	0	2.4106	14.259	0	12.669
0.332	13.49	3.2803	1.4069	0	1.9136	12.534	5.3113	0	4.973	2.1229	2.9121	5.1558	0.5277	0	2.6863	0	5.1633	5.0455	14.432	0.28206	0	4.1792	0.66104	4.1164	0	0	0	3.1739	1.8328	0	0	2.7082	0.78972	4.4551	0	7.2381	0	0	0	2.1383	4.6893	2.5847	10.191	2.8014	0	2.4109	14.197	0	12.682
0.333	13.556	3.3689	1.5653	0	1.8949	12.635	5.3614	0	4.8984	2.0836	2.9294	5.1818	0.34938	0	2.6533	0	5.0653	5.0436	14.332	0.32941	0	4.1861	0.68052	4.0507	0	0	0	3.1153	1.8561	0	0	2.7681	0.77089	4.7033	0	7.0923	0	0	0	2.3207	4.8572	2.5084	10.205	2.9437	0	2.4112	14.134	0	12.694
0.334	13.623	3.4574	1.7237	0	1.8762	12.736	5.4116	0	4.8238	2.0444	2.9467	5.1944	0.1631	0	2.6202	0	4.8987	5.0417	14.231	0.37677	0	4.1782	0.69999	3.9851	0	0	0	3.0567	1.8795	0	0	2.828	0.75205	4.9515	0	6.9465	0	0	0	2.5279	5.0252	2.432	10.227	3.0859	0	2.4323	14.072	0	12.707
0.335	13.689	3.5247	1.8821	0	1.8575	12.837	5.4617	0	4.7491	2.0052	2.964	5.207	0.023179	0	2.5872	0	4.7321	5.0399	14.131	0.42412	0	4.1702	0.71947	3.9192	0	0	0	2.9911	1.9028	0	0	2.8879	0.73321	5.1997	0	6.7914	0	0	0	2.7351	5.1931	2.3556	10.249	3.2282	0	2.4533	13.996	0	12.719
0.336	13.744	3.5921	2.0405	0	1.8388	12.939	5.4674	0	4.6642	1.9807	2.9813	5.2196	0.20946	0	2.5543	0	4.5655	5.039	14.03	0.47469	0	4.1622	0.73895	3.8533	0	0	0	2.9254	1.9312	0	0	2.9478	0.71438	5.448	0	6.6364	0	0	0	2.9424	5.3559	2.2792	10.271	3.3704	0	2.4743	13.919	0	12.699
0.337	13.798	3.6594	2.196	0	1.8201	13.04	5.473	0	4.5792	1.9563	2.9812	5.2322	0.39574	0	2.5214	0	4.3989	5.0381	13.926	0.52525	0	4.1542	0.75842	3.7874	0	0	0	2.8598	1.9595	0	0	3.0036	0.70275	5.7106	0	6.4813	0	0	0	3.1496	5.5188	2.219	10.294	3.5127	0	2.4953	13.842	0	12.678
0.338	13.852	3.7268	2.3514	0	1.7893	13.129	5.4786	0	4.4943	1.9318	2.9812	5.2448	0.58202	0	2.4886	0	4.2323	5.0373	13.823	0.57581	0	4.1462	0.7721	3.7215	0	0	0	2.7942	1.9879	0	0	3.0594	0.69112	5.9732	0	6.3263	0	0	0	3.3568	5.6816	2.1588	10.316	3.6584	0	2.5164	13.765	0	12.658
0.339	13.907	3.7941	2.5069	0	1.7584	13.219	5.4842	0	4.4093	1.9073	2.9811	5.245	0.77275	0	2.4557	0	4.013	5.0364	13.719	0.62637	0	4.1234	0.78578	3.6556	0	0	0	2.7286	2.0163	0	0	3.1152	0.67948	6.2358	0	6.1712	0	0	0	3.5773	5.8444	2.0986	10.343	3.8042	0	2.5583	13.689	0	12.638
0.34	13.961	3.8391	2.6624	0	1.7276	13.309	5.4898	0	4.3244	1.8828	2.981	5.2452	0.96348	0	2.4228	0	3.7936	5.0355	13.615	0.67694	0	4.1007	0.79946	3.5906	0	0	0	2.6574	2.0447	0	0	3.1709	0.66785	6.4984	0	6.0049	0	0	0	3.7978	6.0073	2.0384	10.37	3.9499	0	2.6003	13.597	0	12.617
0.341	13.994	3.884	2.8178	0	1.6968	13.399	5.4511	0	4.2297	1.8708	2.981	5.2454	1.1542	0	2.3908	0	3.5742	5.0361	13.511	0.72932	0	4.0779	0.81313	3.5256	0	0	0	2.5862	2.079	0	0	3.2267	0.65622	6.761	0	5.8386	0	0	0	4.0183	6.1548	1.9782	10.397	4.0956	0	2.6423	13.505	0	12.569
0.342	14.026	3.9289	2.9704	0	1.666	13.488	5.4124	0	4.1349	1.8588	2.9654	5.2456	1.3449	0	2.3587	0	3.3548	5.0368	13.404	0.78171	0	4.0551	0.82681	3.4605	0	0	0	2.5151	2.1132	0	0	3.2782	0.6513	7.0265	0	5.6723	0	0	0	4.2388	6.3024	1.9342	10.424	4.2414	0	2.6843	13.413	0	12.521
0.343	14.058	3.9738	3.123	0	1.6252	13.566	5.3736	0	4.0402	1.8467	2.9498	5.2458	1.5357	0	2.3267	0	3.1354	5.0374	13.298	0.83409	0	4.0323	0.83372	3.3955	0	0	0	2.4439	2.1475	0	0	3.3297	0.64638	7.2921	0	5.5059	0	0	0	4.4592	6.4499	1.8901	10.451	4.3876	0	2.7263	13.321	0	12.472
0.344	14.091	4.0188	3.2756	0	1.5844	13.643	5.3349	0	3.9454	1.8347	2.9343	5.2351	1.7267	0	2.2946	0	2.8841	5.038	13.191	0.88648	0	3.9957	0.84062	3.3305	0	0	0	2.3727	2.1818	0	0	3.3812	0.64145	7.5576	0	5.3396	0	0	0	4.6803	6.5975	1.8461	10.481	4.5339	0	2.7883	13.229	0	12.424
0.345	14.123	4.0412	3.4282	0	1.5436	13.721	5.2962	0	3.8507	1.8227	2.9187	5.2244	1.9177	0	2.2626	0	2.6328	5.0386	13.085	0.93886	0	3.9591	0.84752	3.2675	0	0	0	2.2977	2.216	0	0	3.4327	0.63653	7.8231	0	5.1599	0	0	0	4.9013	6.745	1.802	10.511	4.6801	0	2.8504	13.122	0	12.376
0.346	14.123	4.0637	3.5808	0	1.5028	13.799	5.2149	0	3.7472	1.8201	2.9031	5.2136	2.1088	0	2.2319	0	2.3814	5.0411	12.978	0.99153	0	3.9225	0.85443	3.2044	0	0	0	2.2226	2.2571	0	0	3.4842	0.63161	8.0887	0	4.9801	0	0	0	5.1224	6.8681	1.758	10.541	4.8264	0	2.9124	13.015	0	12.305
0.347	14.123	4.0862	3.731	0	1.462	13.876	5.1337	0	3.6438	1.8176	2.8748	5.2029	2.2998	0	2.2013	0	2.1301	5.0436	12.87	1.0442	0	3.8859	0.86133	3.1414	0	0	0	2.1476	2.2981	0	0	3.5312	0.63243	8.3455	0	4.8004	0	0	0	5.3434	6.9911	1.7296	10.571	4.9726	0	2.9745	12.908	0	12.235
0.348	14.122	4.1087	3.8811	0	1.4142	13.941	5.0524	0	3.5404	1.815	2.8465	5.1921	2.4908	0	2.1706	0	1.8787	5.046	12.761	1.0969	0	3.8493	0.86093	3.0784	0	0	0	2.0726	2.3391	0	0	3.5782	0.63326	8.6024	0	4.6206	0	0	0	5.5645	7.1141	1.7012	10.6	5.1163	0	3.0366	12.801	0	12.164
0.349	14.122	4.1312	4.0313	0	1.3664	14.006	4.9712	0	3.4369	1.8125	2.8182	5.1722	2.6776	0	2.14	0	1.6187	5.0485	12.652	1.1495	0	3.8005	0.86052	3.0154	0	0	0	1.9975	2.3802	0	0	3.6252	0.63408	8.8592	0	4.4408	0	0	0	5.7734	7.2371	1.6728	10.63	5.26	0	3.1166	12.694	0	12.093
0.35	14.122	4.1323	4.1815	0	1.3185	14.07	4.8899	0	3.3335	1.8099	2.7899	5.1522	2.8644	0	2.1093	0	1.3587	5.051	12.544	1.2022	0	3.7517	0.86012	2.9556	0	0	0	1.9205	2.4212	0	0	3.6723	0.6349	9.116	0	4.2456	0	0	0	5.9823	7.3601	1.6444	10.66	5.4038	0	3.1966	12.573	0	12.023
0.351	14.078	4.1334	4.3317	0	1.2707	14.135	4.7691	0	3.2231	1.8133	2.7616	5.1322	3.0511	0	2.0806	0	1.0986	5.0554	12.435	1.2535	0	3.7028	0.85971	2.8959	0	0	0	1.8436	2.47	0	0	3.7193	0.63572	9.3729	0	4.0504	0	0	0	6.1912	7.4511	1.616	10.689	5.5475	0	3.2767	12.452	0	11.936
0.352	14.034	4.1344	4.4799	0	1.2229	14.2	4.6484	0	3.1127	1.8167	2.724	5.1122	3.2379	0	2.052	0	0.83862	5.0598	12.324	1.3048	0	3.654	0.85931	2.8361	0	0	0	1.7666	2.5189	0	0	3.7616	0.64096	9.61	0	3.8552	0	0	0	6.4001	7.5421	1.6025	10.719	5.6912	0	3.3567	12.331	0	11.849
0.353	13.99	4.1355	4.6282	0	1.1717	14.251	4.5276	0	3.0023	1.8201	2.6864	5.0922	3.4247	0	2.0233	0	0.57859	5.0643	12.214	1.3561	0	3.6052	0.85154	2.7763	0	0	0	1.6896	2.5677	0	0	3.804	0.6462	9.8471	0	3.66	0	0	0	6.609	7.6331	1.589	10.749	5.8294	0	3.4367	12.21	0	11.761
0.354	13.946	4.1366	4.7765	0	1.1206	14.303	4.4068	0	2.8919	1.8235	2.6488	5.0647	3.6025	0	1.9946	0	0.33267	5.0687	12.103	1.4074	0	3.5464	0.84377	2.7165	0	0	0	1.6126	2.6165	0	0	3.8464	0.65143	10.084	0	3.4648	0	0	0	6.7941	7.7241	1.5755	10.776	5.9676	0	3.5316	12.089	0	11.674
0.355	13.902	4.1183	4.9248	0	1.0694	14.354	4.286	0	2.7815	1.8269	2.6112	5.0372	3.7804	0	1.9659	0	0.086745	5.0732	11.992	1.4587	0	3.4875	0.836	2.6612	0	0	0	1.5358	2.6653	0	0	3.8887	0.65667	10.321	0	3.2527	0	0	0	6.9792	7.8151	1.562	10.803	6.1059	0	3.6264	11.955	0	11.587
0.356	13.804	4.1	5.0731	0	1.0183	14.405	4.1293	0	2.6665	1.8325	2.5735	5.0096	3.9582	0	1.9396	0	0.15917	5.0795	11.882	1.5069	0	3.4287	0.82824	2.6059	0	0	0	1.4589	2.723	0	0	3.9311	0.6619	10.558	0	3.0407	0	0	0	7.1644	7.8693	1.5485	10.831	6.2441	0	3.7212	11.821	0	11.488
0.357	13.706	4.0816	5.2197	0	0.96716	14.457	3.9726	0	2.5514	1.838	2.5305	4.9821	4.136	0	1.9133	0	0.40509	5.0859	11.77	1.5551	0	3.3698	0.82047	2.5506	0	0	0	1.382	2.7808	0	0	3.9686	0.66997	10.766	0	2.8287	0	0	0	7.3495	7.9236	1.5488	10.858	6.3823	0	3.8161	11.688	0	11.39
0.358	13.608	4.0633	5.3664	0	0.91698	14.494	3.816	0	2.4364	1.8435	2.4876	4.9546	4.3139	0	1.887	0	0.65101	5.0922	11.658	1.6033	0	3.311	0.80577	2.4953	0	0	0	1.3052	2.8385	0	0	4.006	0.67805	10.974	0	2.6166	0	0	0	7.5346	7.9778	1.5492	10.885	6.5122	0	3.9109	11.554	0	11.291
0.359	13.51	4.0449	5.5131	0	0.8668	14.531	3.6593	0	2.3214	1.849	2.4446	4.921	4.4784	0	1.8608	0	0.86331	5.0986	11.546	1.6515	0	3.2445	0.79107	2.4399	0	0	0	1.2283	2.8962	0	0	4.0435	0.68612	11.182	0	2.4046	0	0	0	7.6862	8.0321	1.5496	10.908	6.642	0	4.0164	11.42	0	11.193
0.36	13.412	4.0097	5.6597	0	0.81662	14.569	3.5026	0	2.2063	1.8545	2.4016	4.8875	4.6429	0	1.8345	0	1.0756	5.1049	11.434	1.6997	0	3.1781	0.77637	2.3902	0	0	0	1.1535	2.9539	0	0	4.081	0.69419	11.389	0	2.1754	0	0	0	7.8379	8.0863	1.55	10.93	6.7719	0	4.1218	11.275	0	11.094
0.361	13.252	3.9745	5.8064	0	0.76644	14.606	3.3141	0	2.0894	1.8581	2.3586	4.8539	4.8074	0	1.8109	0	1.2879	5.1128	11.322	1.7431	0	3.1117	0.76168	2.3404	0	0	0	1.0788	3.0218	0	0	4.1185	0.70226	11.597	0	1.9463	0	0	0	7.9895	8.1024	1.5504	10.953	6.9017	0	4.2273	11.131	0	10.989
0.362	13.091	3.9392	5.9512	0	0.71626	14.643	3.1256	0	1.9724	1.8617	2.3144	4.8203	4.9719	0	1.7873	0	1.5002	5.1207	11.209	1.7864	0	3.0452	0.74698	2.2907	0	0	0	1.004	3.0896	0	0	4.151	0.71148	11.768	0	1.7171	0	0	0	8.1411	8.1184	1.5636	10.976	7.0316	0	4.3327	10.987	0	10.883
0.363	12.931	3.904	6.096	0	0.67168	14.666	2.9371	0	1.8554	1.8653	2.2701	4.7868	5.1365	0	1.7638	0	1.7125	5.1286	11.096	1.8297	0	2.9788	0.72623	2.241	0	0	0	0.9293	3.1574	0	0	4.1834	0.7207	11.939	0	1.488	0	0	0	8.2928	8.1345	1.5767	10.999	7.1504	0	4.4382	10.842	0	10.778
0.364	12.77	3.8688	6.2409	0	0.62711	14.689	2.7485	0	1.7385	1.8689	2.2259	4.7484	5.284	0	1.7402	0	1.8771	5.1364	10.984	1.8731	0	2.9073	0.70547	2.1912	0	0	0	0.85456	3.2252	0	0	4.2159	0.72992	12.11	0	1.2589	0	0	0	8.4038	8.1505	1.5899	11.015	7.2691	0	4.5494	10.698	0	10.672
0.365	12.61	3.8196	6.3857	0	0.58253	14.712	2.56	0	1.6215	1.8725	2.1817	4.7099	5.4315	0	1.7166	0	2.0417	5.1443	10.871	1.9164	0	2.8358	0.68472	2.148	0	0	0	0.78379	3.2931	0	0	4.2484	0.73914	12.281	0	1.0137	0	0	0	8.5149	8.1666	1.6031	11.032	7.3879	0	4.6606	10.546	0	10.567
0.366	12.381	3.7703	6.5305	0	0.53795	14.735	2.3438	0	1.5057	1.8702	2.1375	4.6715	5.579	0	1.6959	0	2.2063	5.1531	10.758	1.953	0	2.7643	0.66397	2.1048	0	0	0	0.71302	3.3723	0	0	4.2808	0.74836	12.451	0	0.7686	0	0	0	8.626	8.1466	1.6163	11.049	7.5067	0	4.7718	10.393	0	10.458
0.367	12.152	3.7211	6.6725	0	0.49337	14.757	2.1275	0	1.3899	1.868	2.0961	4.6331	5.7264	0	1.6752	0	2.3708	5.1619	10.646	1.9897	0	2.6928	0.64322	2.0616	0	0	0	0.64225	3.4515	0	0	4.3082	0.75706	12.58	0	0.52347	0	0	0	8.737	8.1266	1.6412	11.065	7.6254	0	4.883	10.241	0	10.349
0.368	11.923	3.6719	6.8145	0	0.45911	14.766	1.9112	0	1.2741	1.8657	2.0547	4.5947	5.8739	0	1.6546	0	2.5354	5.1707	10.534	2.0263	0	2.6213	0.61766	2.0184	0	0	0	0.57147	3.5307	0	0	4.3355	0.76577	12.709	0	0.27834	0	0	0	8.8481	8.1066	1.666	11.082	7.7305	0	4.9942	10.089	0	10.24
0.369	11.694	3.6227	6.9565	0	0.42486	14.774	1.695	0	1.1583	1.8635	2.0133	4.5522	6.0018	0	1.6339	0	2.6447	5.1794	10.422	2.0629	0	2.5471	0.5921	1.9752	0	0	0	0.5007	3.6099	0	0	4.3629	0.77447	12.838	0	0.033218	0	0	0	8.9145	8.0867	1.6909	11.092	7.8357	0	5.1057	9.9365	0	10.131
0.37	11.465	3.5624	7.0985	0	0.3906	14.782	1.4787	0	1.0425	1.8612	1.9719	4.5098	6.1296	0	1.6132	0	2.754	5.1882	10.309	2.0996	0	2.473	0.56653	1.9393	0	0	0	0.43545	3.689	0	0	4.3902	0.78318	12.967	0	0.22514	0	0	0	8.981	8.0667	1.7158	11.102	7.9408	0	5.2173	9.7796	0	10.022
0.371	11.165	3.5022	7.2405	0	0.35634	14.79	1.2388	0	0.9311	1.8494	1.9306	4.4673	6.2575	0	1.5954	0	2.8633	5.197	10.197	2.1276	0	2.3988	0.54097	1.9034	0	0	0	0.3702	3.7809	0	0	4.4175	0.79188	13.096	0	0.48349	0	0	0	9.0474	8.0164	1.7406	11.111	8.0459	0	5.3289	9.6226	0	9.9121
0.372	10.865	3.4419	7.3777	0	0.32208	14.798	0.99881	0	0.81966	1.8376	1.8957	4.4248	6.3853	0	1.5776	0	2.9725	5.2057	10.087	2.1557	0	2.3247	0.51541	1.8674	0	0	0	0.30495	3.8727	0	0	4.4397	0.79856	13.18	0	0.74185	0	0	0	9.1139	7.9661	1.776	11.121	8.151	0	5.4405	9.4657	0	9.8024
0.373	10.564	3.3817	7.515	0	0.30265	14.792	0.75887	0	0.70822	1.8258	1.8609	4.3823	6.5131	0	1.5598	0	3.0818	5.2144	9.9767	2.1837	0	2.2505	0.48655	1.8315	0	0	0	0.23969	3.9645	0	0	4.4619	0.80523	13.265	0	1.0002	0	0	0	9.1804	7.9159	1.8114	11.131	8.2401	0	5.5521	9.3088	0	9.6927
0.374	10.264	3.3214	7.6522	0	0.28321	14.786	0.51892	0	0.59678	1.8141	1.8261	4.336	6.62	0	1.542	0	3.1348	5.2231	9.8665	2.2118	0	2.1758	0.4577	1.7956	0	0	0	0.17444	4.0563	0	0	4.4841	0.81191	13.349	0	1.2586	0	0	0	9.2014	7.8656	1.8469	11.133	8.3292	0	5.6586	9.1519	0	9.5829
0.375	9.9638	3.253	7.7895	0	0.26377	14.779	0.27898	0	0.48534	1.8023	1.7912	4.2898	6.7269	0	1.5242	0	3.1877	5.2319	9.7563	2.2399	0	2.1011	0.42884	1.7674	0	0	0	0.11582	4.1481	0	0	4.5063	0.81858	13.434	0	1.5258	0	0	0	9.2224	7.8153	1.8823	11.136	8.4183	0	5.7651	8.9939	0	9.4732
0.376	9.5933	3.1847	7.9268	0	0.24434	14.773	0.019304	0	0.38141	1.7778	1.7564	4.2435	6.8338	0	1.5091	0	3.2406	5.2393	9.6462	2.2575	0	2.0264	0.39999	1.7392	0	0	0	0.057208	4.2536	0	0	4.5284	0.82525	13.518	0	1.7931	0	0	0	9.2435	7.7436	1.9177	11.139	8.5074	0	5.8716	8.8359	0	9.3647
0.377	9.2229	3.1163	8.0565	0	0.2249	14.767	0.24037	0	0.27749	1.7533	1.7312	4.1972	6.9407	0	1.4941	0	3.2936	5.2468	9.5402	2.2751	0	1.9517	0.37113	1.711	0	0	0	0.0014079	4.3592	0	0	4.5455	0.82861	13.558	0	2.0603	0	0	0	9.2645	7.6718	1.9625	11.141	8.5965	0	5.9782	8.6779	0	9.2562
0.378	8.8524	3.0479	8.1862	0	0.22423	14.746	0.50004	0	0.17356	1.7288	1.7059	4.151	7.0475	0	1.479	0	3.3465	5.2543	9.4342	2.2927	0	1.877	0.34067	1.6828	0	0	0	0.060024	4.4647	0	0	4.5626	0.83198	13.599	0	2.3276	0	0	0	9.2855	7.6001	2.0074	11.144	8.6675	0	6.0847	8.5199	0	9.1476
0.379	8.4819	2.9795	8.3159	0	0.22355	14.726	0.75972	0	0.069632	1.7043	1.6807	4.1008	7.1336	0	1.4639	0	3.3477	5.2618	9.3282	2.3103	0	1.8035	0.3102	1.6546	0	0	0	0.11864	4.5703	0	0	4.5797	0.83534	13.639	0	2.5948	0	0	0	9.2636	7.5284	2.0523	11.139	8.7385	0	6.181	8.362	0	9.0391
0.38	8.1115	2.9056	8.4456	0	0.22288	14.705	1.0194	0	0.034294	1.6798	1.6555	4.0506	7.2196	0	1.4489	0	3.349	5.2692	9.2223	2.328	0	1.7301	0.27974	1.6344	0	0	0	0.16998	4.6758	0	0	4.5968	0.8387	13.68	0	2.8654	0	0	0	9.2416	7.4566	2.0971	11.135	8.8094	0	6.2773	8.2066	0	8.9306
0.381	7.6762	2.8316	8.5753	0	0.2222	14.685	1.2949	0	0.12779	1.64	1.6302	4.0004	7.3056	0	1.4362	0	3.3502	5.274	9.1163	2.3333	0	1.6567	0.24927	1.6141	0	0	0	0.22133	4.7959	0	0	4.6138	0.84206	13.72	0	3.1359	0	0	0	9.2197	7.3746	2.142	11.131	8.8804	0	6.3736	8.0513	0	8.825
0.382	7.241	2.7577	8.6937	0	0.22153	14.664	1.5705	0	0.22128	1.6003	1.6168	3.9502	7.3917	0	1.4235	0	3.3515	5.2788	9.017	2.3386	0	1.5832	0.2188	1.5938	0	0	0	0.27267	4.916	0	0	4.626	0.84112	13.719	0	3.4064	0	0	0	9.1977	7.2926	2.1953	11.126	8.9514	0	6.47	7.896	0	8.7193
0.383	6.8058	2.6838	8.8122	0	0.24265	14.63	1.846	0	0.31478	1.5605	1.6034	3.9	7.4777	0	1.4108	0	3.3527	5.2835	8.9178	2.3439	0	1.5098	0.18847	1.5735	0	0	0	0.32401	5.036	0	0	4.6381	0.84019	13.719	0	3.6769	0	0	0	9.1758	7.2106	2.2485	11.122	9.0024	0	6.5663	7.7407	0	8.6137
0.384	6.3706	2.6099	8.9307	0	0.26378	14.596	2.1215	0	0.40827	1.5207	1.59	3.8454	7.5444	0	1.3981	0	3.3112	5.2883	8.8185	2.3492	0	1.4391	0.15814	1.5532	0	0	0	0.37536	5.1561	0	0	4.6502	0.83926	13.718	0	3.9475	0	0	0	9.1164	7.1286	2.3018	11.111	9.0534	0	6.6479	7.5854	0	8.508
0.385	5.9353	2.5328	9.0492	0	0.2849	14.562	2.3971	0	0.50177	1.481	1.5766	3.7908	7.611	0	1.3854	0	3.2697	5.2931	8.7192	2.3545	0	1.3684	0.12781	1.5406	0	0	0	0.41928	5.2762	0	0	4.6623	0.83832	13.717	0	4.2147	0	0	0	9.0569	7.0465	2.3551	11.1	9.1044	0	6.7295	7.4364	0	8.4024
0.386	5.445	2.4557	9.1677	0	0.30602	14.528	2.6846	0	0.58234	1.4241	1.5632	3.7362	7.6776	0	1.3746	0	3.2282	5.2935	8.62	2.3458	0	1.2977	0.097484	1.528	0	0	0	0.46321	5.4111	0	0	4.6744	0.83739	13.717	0	4.482	0	0	0	8.9975	6.9668	2.4083	11.089	9.1553	0	6.8111	7.2874	0	8.3012
0.387	4.9548	2.3785	9.2706	0	0.32715	14.494	2.9721	0	0.66291	1.3672	1.5629	3.6816	7.7443	0	1.3637	0	3.1868	5.294	8.5301	2.337	0	1.227	0.067154	1.5155	0	0	0	0.50714	5.5461	0	0	4.6818	0.83151	13.68	0	4.7493	0	0	0	8.9381	6.887	2.4689	11.079	9.2063	0	6.8927	7.1384	0	8.2
0.388	4.4645	2.3014	9.3736	0	0.37186	14.447	3.2596	0	0.74349	1.3103	1.5625	3.6269	7.8109	0	1.3529	0	3.1453	5.2945	8.4402	2.3283	0	1.1563	0.038666	1.5029	0	0	0	0.55107	5.681	0	0	4.6892	0.82563	13.644	0	5.0165	0	0	0	8.8787	6.8072	2.5295	11.068	9.2358	0	6.9743	6.9893	0	8.0988
0.389	3.9742	2.2243	9.4765	0	0.41658	14.401	3.5471	0	0.82406	1.2534	1.5622	3.5671	7.8607	0	1.3421	0	3.0727	5.295	8.3504	2.3195	0	1.0896	0.010179	1.4903	0	0	0	0.595	5.816	0	0	4.6966	0.81975	13.607	0	5.2838	0	0	0	8.7901	6.7275	2.5901	11.051	9.2653	0	7.0378	6.8403	0	7.9976
0.39	3.4839	2.146	9.5795	0	0.4613	14.354	3.8347	0	0.90463	1.1966	1.5618	3.5072	7.9104	0	1.3312	0	3.0001	5.2954	8.2605	2.3108	0	1.0228	0.018309	1.485	0	0	0	0.63181	5.9509	0	0	4.7039	0.81387	13.571	0	5.541	0	0	0	8.7014	6.6477	2.6507	11.034	9.2948	0	7.1012	6.7007	0	7.8964
0.391	2.9522	2.0678	9.6824	0	0.50602	14.307	4.1302	0	0.97038	1.1215	1.5615	3.4474	7.9602	0	1.3216	0	2.9275	5.29	8.1706	2.2863	0	0.95611	0.046797	1.4797	0	0	0	0.66863	6.1004	0	0	4.7113	0.80798	13.534	0	5.7982	0	0	0	8.6128	6.5828	2.7113	11.018	9.3242	0	7.1647	6.5611	0	7.8014
0.392	2.4205	1.9895	9.7652	0	0.55073	14.26	4.4257	0	1.0361	1.0464	1.5743	3.3875	8.0099	0	1.3119	0	2.8549	5.2845	8.0927	2.2619	0	0.88939	0.075284	1.4743	0	0	0	0.70545	6.2498	0	0	4.7142	0.79683	13.469	0	6.0554	0	0	0	8.5242	6.518	2.7782	11.001	9.3537	0	7.2281	6.4215	0	7.7064
0.393	1.8888	1.9113	9.848	0	0.61932	14.202	4.7213	0	1.1019	0.97135	1.5872	3.3276	8.0597	0	1.3022	0	2.7824	5.279	8.0148	2.2374	0	0.82267	0.10036	1.469	0	0	0	0.74226	6.3992	0	0	4.7171	0.78567	13.404	0	6.3126	0	0	0	8.4356	6.4532	2.845	10.985	9.3605	0	7.2915	6.2819	0	7.6114
0.394	1.3571	1.833	9.9308	0	0.68791	14.143	5.0168	0	1.1676	0.89628	1.6001	3.2615	8.0958	0	1.2926	0	2.6913	5.2735	7.9369	2.213	0	0.76097	0.12544	1.4636	0	0	0	0.77908	6.5487	0	0	4.72	0.77451	13.339	0	6.5698	0	0	0	8.3282	6.3883	2.9119	10.963	9.3673	0	7.3346	6.1423	0	7.5164
0.395	0.82537	1.7555	10.014	0	0.7565	14.085	5.3123	0	1.2333	0.82121	1.613	3.1954	8.1319	0	1.2829	0	2.6003	5.2681	7.859	2.1886	0	0.69927	0.15051	1.4647	0	0	0	0.80944	6.6981	0	0	4.7229	0.76335	13.274	0	6.8103	0	0	0	8.2208	6.3235	2.9787	10.941	9.3741	0	7.3777	6.0143	0	7.4215
0.396	0.26914	1.678	10.096	0	0.82509	14.026	5.6117	0	1.2831	0.72762	1.6259	3.1293	8.168	0	1.2736	0	2.5093	5.2551	7.7811	2.1471	0	0.63757	0.17559	1.4657	0	0	0	0.83981	6.8608	0	0	4.7258	0.75219	13.209	0	7.0509	0	0	0	8.1134	6.2851	3.0456	10.919	9.3809	0	7.4208	5.8864	0	7.3347
0.397	0.28709	1.6005	10.154	0	0.89368	13.968	5.911	0	1.3328	0.63403	1.6513	3.0632	8.2041	0	1.2643	0	2.4183	5.2421	7.7173	2.1056	0	0.57587	0.20066	1.4668	0	0	0	0.87017	7.0234	0	0	4.7245	0.73572	13.125	0	7.2915	0	0	0	8.006	6.2468	3.1175	10.897	9.3877	0	7.4639	5.7584	0	7.2479
0.398	0.84332	1.523	10.212	0	0.98471	13.898	6.2103	0	1.3825	0.54044	1.6766	2.9971	8.2402	0	1.2549	0	2.3273	5.2292	7.6535	2.0641	0	0.51417	0.22099	1.4679	0	0	0	0.90054	7.1861	0	0	4.7232	0.71925	13.04	0	7.532	0	0	0	7.8986	6.2085	3.1894	10.875	9.3711	0	7.507	5.6305	0	7.1611
0.399	1.3995	1.4455	10.27	0	1.0757	13.829	6.5097	0	1.4322	0.44685	1.7019	2.9236	8.2661	0	1.2456	0	2.2302	5.2162	7.5897	2.0226	0	0.45842	0.24132	1.4689	0	0	0	0.9309	7.3487	0	0	4.7219	0.70278	12.955	0	7.7726	0	0	0	7.7843	6.1701	3.2613	10.849	9.3545	0	7.529	5.5025	0	7.0743
0.4	1.9558	1.3706	10.328	0	1.1668	13.759	6.809	0	1.4819	0.35325	1.7273	2.8502	8.292	0	1.2363	0	2.1331	5.2032	7.526	1.9811	0	0.40267	0.26165	1.4752	0	0	0	0.95573	7.5114	0	0	4.7206	0.68631	12.87	0	7.9908	0	0	0	7.67	6.1318	3.3332	10.822	9.3379	0	7.5509	5.3872	0	6.9876
0.401	2.5174	1.2957	10.386	0	1.2578	13.69	7.1077	0	1.5152	0.24151	1.7526	2.7767	8.318	0	1.2263	0	2.036	5.1814	7.4622	1.9215	0	0.34692	0.28198	1.4815	0	0	0	0.98055	7.6849	0	0	4.7193	0.66984	12.786	0	8.209	0	0	0	7.5557	6.1293	3.4051	10.796	9.3213	0	7.5729	5.2719	0	6.9113
0.402	3.0791	1.2209	10.415	0	1.3488	13.62	7.4063	0	1.5484	0.12977	1.7887	2.7033	8.3439	0	1.2164	0	1.9388	5.1596	7.4141	1.8619	0	0.29117	0.30231	1.4878	0	0	0	1.0054	7.8584	0	0	4.7141	0.64825	12.691	0	8.4272	0	0	0	7.4414	6.1269	3.4808	10.769	9.3047	0	7.5949	5.1567	0	6.835
0.403	3.6407	1.146	10.444	0	1.4591	13.541	7.705	0	1.5817	0.018023	1.8248	2.6299	8.3698	0	1.2064	0	1.8417	5.1378	7.3659	1.8022	0	0.23541	0.31688	1.4941	0	0	0	1.0302	8.0319	0	0	4.7089	0.62667	12.596	0	8.6455	0	0	0	7.3271	6.1244	3.5564	10.743	9.2645	0	7.6169	5.0414	0	6.7587
0.404	4.2023	1.0711	10.473	0	1.5694	13.461	8.0036	0	1.6149	0.09372	1.8609	2.5481	8.3889	0	1.1965	0	1.7493	5.116	7.3178	1.7426	0	0.18646	0.33144	1.5004	0	0	0	1.055	8.2054	0	0	4.7038	0.60509	12.501	0	8.8637	0	0	0	7.2183	6.1219	3.6321	10.712	9.2243	0	7.6184	4.9261	0	6.6824
0.405	4.764	1.0009	10.502	0	1.6797	13.381	8.3023	0	1.6482	0.20546	1.897	2.4663	8.4081	0	1.1865	0	1.6569	5.0942	7.2696	1.683	0	0.1375	0.34601	1.5105	0	0	0	1.0753	8.3789	0	0	4.6986	0.58351	12.407	0	9.055	0	0	0	7.1095	6.1194	3.7078	10.681	9.184	0	7.6199	4.8229	0	6.6061
0.406	5.3109	0.93063	10.531	0	1.7899	13.301	8.5954	0	1.6653	0.33437	1.9331	2.3845	8.4272	0	1.1749	0	1.5645	5.0627	7.2215	1.6047	0	0.088543	0.36058	1.5205	0	0	0	1.0957	8.5598	0	0	4.6934	0.56193	12.312	0	9.2464	0	0	0	7.0007	6.159	3.7835	10.65	9.1438	0	7.6214	4.7197	0	6.5427
0.407	5.8579	0.86039	10.528	0	1.9002	13.221	8.8885	0	1.6825	0.46328	1.9776	2.3027	8.4463	0	1.1633	0	1.4721	5.0311	7.1896	1.5263	0	0.039586	0.37515	1.5306	0	0	0	1.116	8.7407	0	0	4.6847	0.53562	12.217	0	9.4377	0	0	0	6.892	6.1986	3.8615	10.619	9.1035	0	7.6229	4.6165	0	6.4793
0.408	6.4049	0.79015	10.524	0	2.0248	13.131	9.1817	0	1.6996	0.59219	2.0222	2.2209	8.4654	0	1.1516	0	1.3797	4.9995	7.1577	1.448	0	0.0093706	0.38335	1.5407	0	0	0	1.1363	8.9216	0	0	4.6759	0.50931	12.122	0	9.6291	0	0	0	6.7832	6.2381	3.9395	10.588	9.0399	0	7.6244	4.5133	0	6.4159
0.409	6.9519	0.7199	10.521	0	2.1494	13.042	9.4748	0	1.7168	0.7211	2.0667	2.13	8.4806	0	1.14	0	1.3006	4.968	7.1259	1.3696	0	0.050756	0.39154	1.5508	0	0	0	1.1566	9.1025	0	0	4.6671	0.483	12.027	0	9.8204	0	0	0	6.6919	6.2777	4.0176	10.553	8.9764	0	7.6072	4.4101	0	6.3525
0.41	7.4988	0.65656	10.518	0	2.274	12.952	9.7679	0	1.7339	0.85	2.1112	2.039	8.4958	0	1.1284	0	1.2216	4.9364	7.094	1.2913	0	0.092141	0.39974	1.5629	0	0	0	1.1735	9.2833	0	0	4.6583	0.45669	11.933	0	9.9819	0	0	0	6.6006	6.3173	4.0956	10.518	8.9128	0	7.59	4.3167	0	6.289
0.411	8.0114	0.59322	10.514	0	2.3986	12.862	10.05	0	1.736	0.99456	2.1558	1.9481	8.5111	0	1.1139	0	1.1425	4.8947	7.0621	1.194	0	0.13353	0.40793	1.5749	0	0	0	1.1904	9.4669	0	0	4.6495	0.43037	11.838	0	10.143	0	0	0	6.5093	6.4014	4.1737	10.483	8.8492	0	7.5728	4.2232	0	6.2406
0.412	8.524	0.52987	10.476	0	2.5232	12.772	10.333	0	1.7381	1.1391	2.206	1.8571	8.5263	0	1.0995	0	1.0634	4.8529	7.046	1.0967	0	0.17491	0.41613	1.587	0	0	0	1.2073	9.6505	0	0	4.6374	0.39983	11.752	0	10.305	0	0	0	6.418	6.4856	4.2525	10.447	8.7856	0	7.5556	4.1298	0	6.1923
0.413	9.0366	0.46653	10.438	0	2.6558	12.672	10.615	0	1.7403	1.2837	2.2562	1.7661	8.5415	0	1.0851	0	0.98437	4.8112	7.03	0.99948	0	0.2163	0.41778	1.5991	0	0	0	1.2242	9.8341	0	0	4.6253	0.36928	11.667	0	10.466	0	0	0	6.3267	6.5698	4.3314	10.412	8.6995	0	7.5384	4.0364	0	6.1439
0.414	9.5491	0.40319	10.399	0	2.7884	12.572	10.898	0	1.7424	1.4282	2.3065	1.6655	8.555	0	1.0706	0	0.92471	4.7694	7.0139	0.90223	0	0.24942	0.41943	1.6112	0	0	0	1.2411	10.018	0	0	4.6131	0.33873	11.581	0	10.628	0	0	0	6.2634	6.6539	4.4103	10.373	8.6133	0	7.5052	3.943	0	6.0955
0.415	10.062	0.34933	10.361	0	2.921	12.472	11.18	0	1.7445	1.5728	2.3567	1.5649	8.5685	0	1.0562	0	0.86505	4.7276	6.9978	0.80497	0	0.28255	0.42109	1.6234	0	0	0	1.2556	10.201	0	0	4.601	0.30818	11.496	0	10.758	0	0	0	6.2002	6.7381	4.4892	10.334	8.5272	0	7.4719	3.8554	0	6.0471
0.416	10.522	0.29546	10.323	0	3.0536	12.372	11.447	0	1.7333	1.731	2.407	1.4642	8.582	0	1.0379	0	0.80539	4.6758	6.9818	0.68921	0	0.31568	0.42274	1.6355	0	0	0	1.2701	10.382	0	0	4.5888	0.27764	11.41	0	10.888	0	0	0	6.137	6.8658	4.568	10.294	8.4411	0	7.4387	3.7677	0	6.0154
0.417	10.982	0.2416	10.249	0	3.1862	12.272	11.714	0	1.722	1.8893	2.46	1.3636	8.5956	0	1.0195	0	0.74573	4.6241	6.98	0.57345	0	0.34881	0.42439	1.6476	0	0	0	1.2846	10.562	0	0	4.5735	0.24339	11.342	0	11.018	0	0	0	6.0737	6.9935	4.6461	10.255	8.355	0	7.4055	3.6801	0	5.9836
0.418	11.442	0.18774	10.175	0	3.3193	12.162	11.98	0	1.7108	2.0476	2.5131	1.263	8.6091	0	1.0012	0	0.68607	4.5723	6.9782	0.45769	0	0.38193	0.41978	1.6598	0	0	0	1.299	10.743	0	0	4.5581	0.20915	11.274	0	11.148	0	0	0	6.0105	7.1211	4.7243	10.216	8.2478	0	7.3723	3.5925	0	5.9519
0.419	11.902	0.13387	10.101	0	3.4524	12.051	12.247	0	1.6996	2.2058	2.5662	1.1526	8.6223	0	0.9828	0	0.64925	4.5205	6.9764	0.34193	0	0.40625	0.41518	1.6719	0	0	0	1.3135	10.924	0	0	4.5428	0.1749	11.206	0	11.279	0	0	0	5.9836	7.2488	4.8024	10.172	8.1405	0	7.3262	3.5049	0	5.9202
0.42	12.363	0.09237	10.027	0	3.5855	11.94	12.513	0	1.6883	2.3641	2.6193	1.0423	8.6356	0	0.96444	0	0.61242	4.4687	6.9746	0.22617	0	0.43057	0.41057	1.6819	0	0	0	1.3265	11.104	0	0	4.5275	0.14066	11.138	0	11.378	0	0	0	5.9567	7.3765	4.8805	0	8.0333	0	7.2801	3.4177	0	5.8884
0.421	12.755	0.050867	9.9532	0	3.7186	11.83	12.759	0	1.6658	2.5338	2.6724	0.93191	8.6488	0	0.94108	0	0.5756	4.4076	6.9728	0.092881	0	0.45488	0.40596	1.692	0	0	0	1.3394	11.275	0	0	4.5121	0.10642	11.07	0	11.477	0	0	0	5.9298	7.5434	4.9586	0	7.926	0	7.234	3.3306	0	5.874
0.422	13.148	0.0093625	9.8441	0	3.8518	11.719	13.004	0	1.6434	2.7035	2.7256	0.82156	8.662	0	0.91772	0	0.53877	4.3466	6.9825	0.040406	0	0.4792	0.40136	1.702	0	0	0	1.3524	11.446	0	0	4.4937	0.069009	11.025	0	11.576	0	0	0	5.9029	7.7103	5.0343	0	7.8188	0	7.188	3.2434	0	5.8596
0.423	13.54	0.032141	9.735	0	3.9775	11.596	13.249	0	1.6209	2.8732	2.7789	0.71121	8.6753	0	0.89436	0	0.50194	4.2856	6.9923	0.17369	0	0.50351	0.39118	1.712	0	0	0	1.3653	11.617	0	0	4.4753	0.031601	10.981	0	11.675	0	0	0	5.876	7.8772	5.1101	0	7.6923	0	7.1419	3.1562	0	5.8452
0.424	13.933	0.073645	9.6258	0	4.1032	11.474	13.495	0	1.5984	3.0429	2.8321	0.59168	8.6888	0	0.871	0	0.48894	4.2245	7.002	0.30698	0	0.51865	0.381	1.7221	0	0	0	1.3783	11.788	0	0	4.4569	0.0058067	10.937	0	11.774	0	0	0	5.8908	8.0442	5.1858	0	7.5659	0	7.0862	3.0691	0	5.8307
0.425	14.325	0.099734	9.5167	0	4.2289	11.351	13.74	0	1.576	3.2126	2.8853	0.47214	8.7023	0	0.84763	0	0.47593	4.1635	7.0118	0.44027	0	0.53379	0.37083	1.7279	0	0	0	1.3904	11.959	0	0	4.4385	0.043215	10.892	0	11.843	0	0	0	5.9056	8.2111	5.2615	0	7.4394	0	7.0306	2.9763	0	5.8163
0.426	14.639	0	9.4076	0	4.3546	11.229	13.959	0	1.5446	3.3913	2.9386	0.35261	8.7159	0	0.81826	0	0.46292	4.0946	7.0216	0.5895	0	0.54892	0.36065	1.7336	0	0	0	1.4025	12.114	0	0	4.4201	0.080622	10.848	0	11.913	0	0	0	5.9204	8.4104	5.3372	0	7.313	0	6.9749	2.8834	0	5.8186
0.427	14.952	0	9.2654	0	4.4803	11.106	14.178	0	1.5132	3.5699	2.9896	0.23307	8.7294	0	0.78889	0	0.44992	4.0258	7.0391	0.73874	0	0.56406	0.35047	1.7394	0	0	0	1.4146	12.268	0	0	4.3987	0.12072	10.83	0	11.982	0	0	0	5.9352	8.6098	5.409	0	7.1865	0	6.9193	2.7906	0	5.8209
0.428	15.265	0	9.1232	0	4.5908	10.97	14.397	0	1.4818	3.7486	3.0406	0.11354	8.7429	0	0.75952	0	0.43691	3.9569	7.0567	0.88798	0	0.5792	0.33572	1.7452	0	0	0	1.4267	12.422	0	0	4.3773	0.16081	10.813	0	12.051	0	0	0	5.95	8.8092	5.4807	0	7.0433	0	6.8637	2.6978	0	5.8231
0.429	15.579	0	8.981	0	4.7012	10.834	14.616	0	1.4505	3.9273	3.0917	0.014046	8.7566	0	0.73015	0	0.44661	3.888	7.0743	1.0372	0	0.58503	0.32097	1.751	0	0	0	1.4389	12.577	0	0	4.356	0.2009	10.796	0	12.121	0	0	0	6.0085	9.0086	5.5524	0	6.9	0	6.8016	2.605	0	5.8254
0.43	15.892	0	8.8388	0	4.8117	10.698	14.835	0	1.4191	4.1059	3.1427	0.14163	8.7702	0	0.70078	0	0.4563	3.8191	7.0918	1.1865	0	0.59086	0.30622	1.7504	0	0	0	1.4506	12.731	0	0	4.3346	0.241	10.778	0	12.163	0	0	0	6.067	9.2079	5.6241	0	6.7567	0	6.7396	2.5003	0	5.8277
0.431	16.119	0	8.6966	0	4.9222	10.562	15.023	0	1.3811	4.291	3.1937	0.26921	8.7839	0	0.66453	0	0.466	3.7444	7.1094	1.3495	0	0.5967	0.29147	1.7498	0	0	0	1.4624	12.862	0	0	4.3132	0.28109	10.761	0	12.206	0	0	0	6.1255	9.4313	5.6958	0	6.6134	0	6.6775	2.3956	0	5.8446
0.432	16.347	0	8.5248	0	5.0327	10.426	15.211	0	1.3431	4.476	3.2407	0	8.7976	0	0.62828	0	0.4757	3.6696	7.1302	1.5125	0	0.60253	0.27672	1.7492	0	0	0	1.4742	12.992	0	0	4.2889	0.32348	10.771	0	12.248	0	0	0	6.184	9.6547	5.7619	0	6.4701	0	6.6155	2.2909	0	5.8614
0.433	16.574	0	8.3531	0	5.1211	10.275	15.399	0	1.3051	4.661	3.2877	0	8.8112	0	0.59203	0	0.48539	3.5948	7.1509	1.6756	0	0.60836	0.25855	1.7486	0	0	0	1.486	13.123	0	0	4.2645	0.36588	10.782	0	12.291	0	0	0	6.2425	9.8781	5.828	0	6.3128	0	6.5534	2.1862	0	5.8783
0.434	16.801	0	8.1813	0	5.2095	10.124	15.588	0	1.2671	4.8461	3.3347	0	8.8242	0	0.55578	0	0.51503	3.5201	7.1717	1.8386	0	0.60506	0.24038	1.748	0	0	0	1.4978	13.253	0	0	4.2402	0.40827	10.792	0	12.333	0	0	0	6.3432	10.101	5.8942	0	6.1554	0	6.4878	2.0815	0	5.8951
0.435	17.028	0	8.0096	0	5.2979	9.9732	15.776	0	1.2291	5.0311	3.3817	0	8.8372	0	0.51953	0	0.54467	3.4453	7.1924	2.0017	0	0.60176	0.22222	1.7391	0	0	0	1.5095	13.384	0	0	4.2159	0.45066	10.802	0	12.353	0	0	0	6.4439	10.325	5.9603	0	5.9981	0	6.4221	1.9593	0	5.912
0.436	17.166	0	7.8379	0	5.3863	9.8221	15.929	0	1.1866	5.2199	3.4287	0	8.8502	0	0.47572	0	0.57431	3.367	7.2132	2.1759	0	0.59846	0.20405	1.7303	0	0	0	1.5212	13.484	0	0	4.1916	0.49306	10.813	0	12.372	0	0	0	6.5446	10.563	6.0264	0	5.8408	0	6.3565	1.8371	0	5.9398
0.437	17.305	0	7.6413	0	5.4746	9.671	16.082	0	1.144	5.4087	3.4703	0	8.8632	0	0.4319	0	0.60395	3.2886	7.2318	2.3501	0	0.59516	0.18588	1.7214	0	0	0	1.5329	13.584	0	0	4.1644	0.53747	10.848	0	12.391	0	0	0	6.6452	0	6.0854	0	5.6834	0	6.2908	1.7149	0	5.9676
0.438	17.443	0	7.4447	0	5.5358	9.5028	16.235	0	1.1014	5.5974	3.512	0	8.8762	0	0.38808	0	0.63359	3.2103	7.2505	2.5242	0	0.59186	0.16544	1.7126	0	0	0	1.5446	13.684	0	0	4.1372	0.58189	10.884	0	12.411	0	0	0	6.7459	0	6.1443	0	5.515	0	6.2252	1.5926	0	5.9955
0.439	17.581	0	7.2482	0	5.597	9.3346	16.389	0	1.0589	5.7862	3.5536	0	8.8873	0	0.34427	0	0.67927	3.132	7.2691	2.6984	0	0.57993	0.145	1.7037	0	0	0	1.5563	13.784	0	0	4.11	0.6263	10.919	0	12.43	0	0	0	6.8841	0	6.2033	0	5.3466	0	6.1583	1.4704	0	6.0233
0.44	17.72	0	7.0516	0	5.6582	9.1664	16.542	0	1.0163	5.975	3.5953	0	8.8983	0	0.30045	0	0.72495	3.0537	7.2878	2.8726	0	0.56801	0.12456	1.6851	0	0	0	1.5679	13.883	0	0	4.0828	0.67072	10.955	0	12.431	0	0	0	7.0222	0	6.2623	0	5.1782	0	6.0914	1.3263	0	6.0511
0.441	17.771	0	6.8551	0	5.7194	8.9983	16.657	0	0.97072	6.1649	3.637	0	8.9094	0	0.24859	0	0.77063	2.9744	7.3064	3.0549	0	0.55608	0.10411	1.6664	0	0	0	1.5796	13.946	0	0	4.0555	0.71514	10.99	0	12.431	0	0	0	7.1603	0	6.3212	0	5.0097	0	6.0245	1.1822	0	6.0849
0.442	17.823	0	6.6393	0	5.7805	8.8301	16.773	0	0.92515	6.3548	3.6726	0	8.9204	0	0.19673	0	0.81631	2.8951	7.3173	3.2371	0	0.54416	0.083673	1.6478	0	0	0	1.5912	14.009	0	0	4.0255	0.76141	11.046	0	12.432	0	0	0	7.2984	0	6.3715	0	4.8413	0	5.9576	1.0381	0	6.1187
0.443	17.874	0	6.4236	0	5.8118	8.643	16.888	0	0.87958	6.5447	3.7082	0	8.9315	0	0.14487	0	0.86198	2.8158	7.3283	3.4194	0	0.53224	0.061917	1.6291	0	0	0	1.6029	14.072	0	0	3.9955	0.80768	11.102	0	12.432	0	0	0	7.4366	0	6.4218	0	4.6649	0	5.8907	0.894	0	6.1525
0.444	17.926	0	6.2078	0	5.8431	8.4559	17.004	0	0.83401	6.7347	3.7439	0	8.939	0	0.093005	0	0.91917	2.7365	7.3392	3.6016	0	0.51257	0.04016	1.6104	0	0	0	1.6146	14.136	0	0	3.9655	0.85396	11.158	0	12.433	0	0	0	7.6046	0	6.4721	0	4.4886	0	5.8245	0.74988	0	6.1863
0.445	17.977	0	5.9921	0	5.8744	8.2689	17.119	0	0.78844	6.9246	3.7795	0	8.9466	0	0.041144	0	0.97635	2.6572	7.3501	3.7839	0	0.49291	0.018404	1.5808	0	0	0	1.626	14.199	0	0	3.9354	0.90023	11.213	0	12.42	0	0	0	7.7727	0	6.5224	0	4.3122	0	5.7582	0.5811	0	6.2201
0.446	17.948	0	5.7763	0	5.9057	8.0818	17.195	0	0.74082	7.1131	3.8151	0	8.9541	0	0.018992	0	1.0335	2.5795	7.361	3.9708	0	0.47324	0.0033525	1.5512	0	0	0	1.6375	14.22	0	0	3.9054	0.94651	0	0	12.407	0	0	0	7.9407	0	6.5727	0	4.1358	0	5.6919	0.41232	0	6.2539
0.447	17.918	0	5.5475	0	5.937	7.8948	17.271	0	0.69319	7.3017	3.8446	0	8.9617	0	0.079129	0	1.0907	2.5019	7.3586	4.1577	0	0.45358	0.025109	1.5216	0	0	0	1.6489	14.241	0	0	3.8727	0.99455	0	0	12.393	0	0	0	8.1088	0	6.6128	0	3.9594	0	5.6257	0.24354	0	6.2876
0.448	17.889	0	5.3187	0	5.9386	7.6874	17.347	0	0.64557	7.4903	3.874	0	8.9692	0	0.13927	0	1.1479	2.4242	7.3561	4.3446	0	0.43391	0.047554	1.492	0	0	0	1.6604	14.262	0	0	3.8399	1.0426	0	0	12.38	0	0	0	8.2769	0	6.6528	0	3.7781	0	5.5594	0.074759	0	6.3214
0.449	17.86	0	5.0898	0	5.9403	7.4801	17.423	0	0.59795	7.6788	3.9034	0	8.9716	0	0.1994	0	1.2119	2.3465	7.3536	4.5315	0	0.40777	0.069999	1.4624	0	0	0	1.6718	14.283	0	0	3.8072	1.0906	0	0	12.367	0	0	0	8.4654	0	6.6929	0	3.5968	0	5.4953	0.094023	0	6.3552
0.45	17.831	0	4.861	0	5.9419	7.2727	17.499	0	0.55033	7.8674	3.9329	0	8.9739	0	0.25954	0	1.2759	2.2689	7.3511	4.7184	0	0.38163	0.092444	1.4213	0	0	0	1.6827	14.305	0	0	3.7744	1.1387	0	0	12.345	0	0	0	8.6539	0	6.7329	0	3.4154	0	5.4312	0.28835	0	6.389
0.451	17.731	0	4.6321	0	5.9436	7.0653	17.534	0	0.50091	8.0522	3.9623	0	8.9762	0	0.32792	0	1.3399	2.1952	7.3486	4.9063	0	0.35549	0.11489	1.3801	0	0	0	1.6936	14.281	0	0	3.7417	1.1867	0	0	12.323	0	0	0	8.8424	0	6.773	0	3.2341	0	5.3672	0.48267	0	6.4162
0.452	17.63	0	4.3964	0	5.9452	6.858	17.57	0	0.45149	8.2369	3.9858	0	8.9786	0	0.3963	0	1.4039	2.1216	7.3274	5.0943	0	0.32935	0.13733	1.3389	0	0	0	1.7045	14.257	0	0	3.7064	1.2365	0	0	12.301	0	0	0	9.031	0	6.8011	0	3.0528	0	5.3031	0.677	0	6.4435
0.453	17.53	0	4.1606	0	5.9205	6.6295	17.606	0	0.40207	8.4217	4.0092	0	8.9809	0	0.46468	0	1.4679	2.0479	7.3061	5.2822	0	0.30321	0.16027	1.2978	0	0	0	1.7154	14.232	0	0	3.6711	1.2862	0	0	12.279	0	0	0	9.2195	0	6.8292	0	2.8694	0	5.239	0.87132	0	6.4707
0.454	17.43	0	3.9248	0	5.8959	6.4011	17.642	0	0.35265	8.6065	4.0327	0	8.9763	0	0.53306	0	1.5342	1.9743	7.2849	5.4702	0	0.27224	0.1832	1.2566	0	0	0	1.7263	14.208	0	0	3.6358	1.336	0	0	12.257	0	0	0	9.4179	0	6.8573	0	2.6859	0	5.1783	1.0656	0	6.4979
0.455	17.33	0	3.689	0	5.8712	6.1727	17.677	0	0.30323	8.7913	4.0561	0	8.9716	0	0.60144	0	1.6005	1.9006	7.2637	5.6581	0	0.24127	0.20614	1.2037	0	0	0	1.7362	14.184	0	0	3.6004	0	0	0	12.231	0	0	0	9.6163	0	6.8855	0	2.5025	0	5.1177	1.2845	0	6.5252
0.456	17.172	0	3.4533	0	5.8465	5.9442	17.673	0	0.25159	8.97	4.0796	0	8.967	0	0.67776	0	1.6669	1.833	7.2424	5.8435	0	0.2103	0.22907	1.1508	0	0	0	1.7461	14.113	0	0	3.5651	0	0	0	12.206	0	0	0	9.8148	0	6.9136	0	2.3191	0	5.057	0	0	6.5392
0.457	17.014	0	3.2164	0	5.8218	5.7158	17.669	0	0.19994	9.1487	4.0976	0	8.9624	0	0.75409	0	1.7332	1.7654	7.1977	6.0289	0	0.17933	0.25201	1.0979	0	0	0	1.756	14.042	0	0	3.5275	0	0	0	12.18	0	0	0	10.013	0	6.928	0	2.1356	0	4.9964	0	0	6.5533
0.458	16.855	0	2.9795	0	5.7769	5.4663	17.665	0	0.1483	9.3274	4.1156	0	8.9578	0	0.83041	0	1.7995	1.6978	7.1529	6.2142	0	0.14836	0.27569	1.0451	0	0	0	1.7658	13.971	0	0	3.4899	0	0	0	12.154	0	0	0	10.212	0	6.9423	0	1.9525	0	4.9357	0	0	6.5674
0.459	16.697	0	2.7426	0	5.7319	5.2169	17.661	0	0.096662	9.5061	4.1336	0	8.9447	0	0.90674	0	1.8643	1.6302	7.1082	6.3996	0	0.11458	0.29937	0.99217	0	0	0	1.7757	13.899	0	0	3.4523	0	0	0	12.129	0	0	0	10.409	0	6.9567	0	1.7694	0	4.8798	0	0	6.5815
0.46	16.539	0	2.5057	0	5.6869	4.9674	17.658	0	0.045021	9.6848	4.1516	0	8.9315	0	0.98306	0	1.929	1.5626	7.0635	6.5849	0	0.080788	0.32305	0.92787	0	0	0	1.784	13.828	0	0	3.4147	0	0	0	12.104	0	0	0	10.607	0	6.971	0	1.5862	0	4.8239	0	0	6.5956
0.461	16.338	0	2.2688	0	5.6419	4.718	17.616	0	0.00984	9.8552	4.1696	0	8.9184	0	1.0668	0	1.9938	1.5025	7.0187	6.7641	0	0.047	0.34673	0.86358	0	0	0	1.7923	13.71	0	0	3.377	0	0	0	12.079	0	0	0	10.805	0	6.9854	0	1.4031	0	4.7679	0	0	6.5904
0.462	16.137	0	2.0358	0	5.597	4.4685	17.574	0	0.064701	10.026	4.1829	0	8.9052	0	1.1505	0	2.0585	1.4424	6.9468	6.9433	0	0.013212	0.37041	0.79929	0	0	0	1.8005	13.591	0	0	3.3374	0	0	0	12.055	0	0	0	11.002	0	6.9839	0	1.22	0	4.712	0	0	6.5852
0.463	15.935	0	1.8029	0	5.5397	4.1992	17.532	0	0.11956	10.196	4.1961	0	8.8921	0	1.2342	0	2.1233	1.3823	6.8748	7.1225	0	0.020576	0.39548	0.735	0	0	0	1.8088	13.473	0	0	3.2978	0	0	0	12.03	0	0	0	11.2	0	6.9825	0	0	0	4.6561	0	0	6.58
0.464	15.734	0	1.57	0	5.4825	3.9299	17.49	0	0.17442	10.366	4.2093	0	8.8691	0	1.3179	0	2.1833	1.3222	6.8029	7.3017	0	0.054857	0.42056	0.67071	0	0	0	1.8171	13.354	0	0	3.2582	0	0	0	12.005	0	0	0	0	0	6.981	0	0	0	4.6064	0	0	6.5748
0.465	15.533	0	1.337	0	5.4252	3.6605	17.448	0	0.22929	10.537	4.2225	0	8.8461	0	1.4016	0	2.2433	1.2622	6.7309	7.4809	0	0.089138	0.44563	0.59568	0	0	0	1.8231	13.236	0	0	3.2185	0	0	0	11.985	0	0	0	0	0	6.9796	0	0	0	4.5566	0	0	6.5696
0.466	15.305	0	1.1041	0	5.368	3.3912	17.371	0	0.28874	10.697	4.2358	0	8.823	0	1.492	0	2.3032	1.2105	6.6589	7.6505	0	0.12342	0.4707	0.52066	0	0	0	1.8291	13.072	0	0	3.1789	0	0	0	11.965	0	0	0	0	0	6.9781	0	0	0	4.5069	0	0	6.5398
0.467	15.077	0	0.87923	0	5.3107	3.1219	17.294	0	0.3482	10.857	4.2449	0	8.8	0	1.5823	0	2.3632	1.1589	6.5573	7.8202	0	0.1577	0.49578	0.44563	0	0	0	1.8352	12.908	0	0	3.1377	0	0	0	11.946	0	0	0	0	0	6.9586	0	0	0	4.4572	0	0	6.5101
0.468	14.848	0	0.65435	0	5.2502	2.8351	17.217	0	0.40766	11.017	4.254	0	8.777	0	1.6726	0	2.4232	1.1072	6.4556	7.9898	0	0.19198	0.52315	0.3706	0	0	0	1.8412	12.745	0	0	3.0965	0	0	0	11.926	0	0	0	0	0	6.9391	0	0	0	4.4075	0	0	6.4803
0.469	14.62	0	0.42947	0	5.1897	2.5483	17.14	0	0.46712	11.176	4.2631	0	8.743	0	1.763	0	2.4761	1.0556	6.3539	8.1595	0	0.22417	0.55052	0.29558	0	0	0	1.8472	12.581	0	0	3.0552	0	0	0	11.906	0	0	0	0	0	6.9196	0	0	0	4.3658	0	0	6.4506
0.47	14.392	0	0.20459	0	5.1291	2.2615	17.063	0	0.52657	11.336	4.2723	0	8.709	0	1.8533	0	2.5289	1.004	6.2523	8.3291	0	0.25636	0.57789	0.21073	0	0	0	1.8504	12.417	0	0	3.014	0	0	0	11.894	0	0	0	0	0	6.9	0	0	0	4.3241	0	0	6.4208
0.471	14.153	0	0.020295	0	5.0686	1.9747	16.954	0	0.59211	11.484	4.2814	0	8.675	0	1.9493	0	2.5818	0.96112	6.1506	8.4861	0	0.28855	0.60526	0.12588	0	0	0	1.8535	12.211	0	0	2.9728	0	0	0	11.882	0	0	0	0	0	6.8805	0	0	0	4.2825	0	0	6.3625
0.472	13.914	0	0.23422	0	5.008	1.6879	16.845	0	0.65766	11.631	4.287	0	8.641	0	2.0453	0	2.6346	0.91828	6.0182	8.6431	0	0.32074	0.63263	0.041038	0	0	0	1.8566	12.005	0	0	2.9304	0	0	0	11.87	0	0	0	0	0	6.8405	0	0	0	4.2408	0	0	6.3042
0.473	13.676	0	0.44815	0	4.953	1.3873	16.736	0	0.7232	11.778	4.2926	0	8.607	0	2.1413	0	2.6875	0.87543	5.8859	8.8001	0	0.35293	0.66325	0.043808	0	0	0	1.8598	11.8	0	0	2.888	0	0	0	11.858	0	0	0	0	0	6.8006	0	0	0	4.1992	0	0	6.2459
0.474	13.437	0	0.66208	0	4.898	1.0867	16.627	0	0.78874	11.925	4.2982	0	8.5613	0	2.2373	0	2.7317	0.83259	5.7536	8.9571	0	0.38028	0.69387	0.12865	0	0	0	1.8629	11.594	0	0	2.8457	0	0	0	11.846	0	0	0	0	0	6.7606	0	0	0	4.1679	0	0	6.1875
0.475	13.198	0	0.876	0	4.843	0.78609	16.518	0	0.85428	12.072	4.3039	0	8.5156	0	2.3333	0	2.7759	0.78974	5.6212	9.1141	0	0.40762	0.72449	0.22228	0	0	0	1.8626	11.388	0	0	2.8033	0	0	0	11.843	0	0	0	0	0	6.7206	0	0	0	4.1367	0	0	6.1292
0.476	12.964	0	1.0899	0	4.7879	0.48549	16.382	0	0.92718	12.205	4.3095	0	8.47	0	2.4339	0	2.8201	0.75553	5.4889	9.2557	0	0.43497	0.75511	0.3159	0	0	0	1.8622	11.145	0	0	2.7609	0	0	0	11.841	0	0	0	0	0	6.6806	0	0	0	4.1055	0	0	6.0397
0.477	12.73	0	1.2912	0	4.7329	0.1849	16.245	0	1.0001	12.337	4.312	0	8.4243	0	2.5345	0	2.8643	0.72132	5.3266	9.3974	0	0.46232	0.78573	0.40953	0	0	0	1.8619	10.902	0	0	2.718	0	0	0	11.838	0	0	0	0	0	6.6177	0	0	0	4.0742	0	0	5.9502
0.478	12.496	0	1.4925	0	4.691	0.12447	16.108	0	1.073	12.47	4.3146	0	8.3786	0	2.635	0	2.9085	0.68711	5.1642	9.539	0	0.48966	0.82036	0.50315	0	0	0	1.8615	10.659	0	0	2.675	0	0	0	11.835	0	0	0	0	0	6.5549	0	0	0	4.043	0	0	5.8607
0.479	12.262	0	1.6938	0	4.649	0.43383	15.971	0	1.1459	12.602	4.3171	0	0	0	2.7356	0	2.9434	0.6529	5.0019	9.6807	0	0.50935	0.85498	0.59677	0	0	0	1.8611	10.416	0	0	2.6321	0	0	0	11.833	0	0	0	0	0	6.492	0	0	0	4.025	0	0	5.7712
0.48	12.028	0	1.8951	0	4.6071	0.7432	15.834	0	1.2188	12.734	4.3196	0	0	0	2.8362	0	2.9782	0.61869	4.8396	9.8223	0	0.52904	0.88961	0.69812	0	0	0	1.8567	10.173	0	0	2.5891	0	0	0	11.84	0	0	0	0	0	6.4291	0	0	0	4.0071	0	0	5.6817
0.481	11.812	0	2.0964	0	4.5652	1.0526	15.674	0	1.2998	12.85	4.3222	0	0	0	2.9402	0	3.013	0.59256	4.6773	9.9463	0	0.54874	0.92424	0.79947	0	0	0	1.8523	9.8993	0	0	2.5461	0	0	0	11.847	0	0	0	0	0	6.3663	0	0	0	3.9891	0	0	5.5599
0.482	11.596	0	2.2845	0	4.5233	1.3619	15.514	0	1.3809	12.965	4.3219	0	0	0	3.0443	0	3.0478	0.56644	4.4874	10.07	0	0.56843	0.95886	0.90082	0	0	0	1.8479	9.6252	0	0	2.5032	0	0	0	11.854	0	0	0	0	0	6.2782	0	0	0	3.9711	0	0	5.4381
0.483	11.38	0	2.4726	0	4.5	1.6738	15.353	0	1.4619	13.08	4.3216	0	0	0	3.1483	0	3.0827	0.54032	4.2975	10.194	0	0.58812	0.99783	1.0022	0	0	0	1.8435	9.3511	0	0	2.4602	0	0	0	11.861	0	0	0	0	0	6.1902	0	0	0	3.9532	0	0	5.3164
0.484	11.164	0	2.6608	0	4.4768	1.9857	15.193	0	1.5429	13.195	4.3213	0	0	0	3.2523	0	3.1081	0.51419	4.1076	10.318	0	0.59741	1.0368	1.1035	0	0	0	1.8391	9.0769	0	0	2.4172	0	0	0	11.868	0	0	0	0	0	6.1022	0	0	0	3.9517	0	0	5.1946
0.485	10.948	0	2.8489	0	4.4536	2.2976	15.033	0	1.6239	13.311	4.321	0	0	0	3.3564	0	3.1334	0.48807	3.9177	10.442	0	0.6067	1.0758	1.2116	0	0	0	1.8302	8.8028	0	0	2.3742	0	0	0	11.884	0	0	0	0	0	6.0142	0	0	0	3.9502	0	0	5.0729
0.486	10.762	0	3.037	0	4.4304	2.6095	14.853	0	1.713	13.407	4.3206	0	0	0	3.4627	0	3.1588	0.46921	3.7278	0	0	0.61599	1.1147	1.3197	0	0	0	1.8212	8.5042	0	0	2.3313	0	0	0	11.9	0	0	0	0	0	5.9261	0	0	0	3.9486	0	0	4.9193
0.487	10.575	0	3.2125	0	4.4071	2.9214	14.674	0	1.802	13.503	4.3175	0	0	0	3.569	0	3.1842	0.45036	3.5143	0	0	0.62528	1.1537	1.4278	0	0	0	1.8123	8.2056	0	0	2.2889	0	0	0	11.915	0	0	0	0	0	5.8111	0	0	0	3.9471	0	0	4.7658
0.488	10.388	0	3.3879	0	4.4057	3.2286	14.494	0	1.8911	13.599	4.3144	0	0	0	3.6754	0	3.2096	0.43151	3.3009	0	0	0.63457	1.1967	1.5359	0	0	0	1.8034	7.907	0	0	2.2465	0	0	0	11.931	0	0	0	0	0	5.696	0	0	0	3.9456	0	0	4.6122
0.489	10.201	0	3.5633	0	4.4042	3.5358	14.315	0	1.9801	13.695	4.3112	0	0	0	3.7817	0	3.226	0.41265	3.0874	0	0	0.63094	1.2397	1.644	0	0	0	1.7945	7.6083	0	0	2.2041	0	0	0	11.946	0	0	0	0	0	5.581	0	0	0	3.9638	0	0	4.4587
0.49	10.015	0	3.7388	0	4.4028	3.843	14.135	0	2.0692	13.791	4.3081	0	0	0	3.888	0	3.2424	0.3938	2.874	0	0	0.6273	1.2827	1.758	0	0	0	1.7808	7.3097	0	0	2.1617	0	0	0	11.968	0	0	0	0	0	5.4659	0	0	0	3.982	0	0	4.3051
0.491	9.8651	0	3.9142	0	4.4013	4.1502	13.941	0	2.1651	13.867	4.305	0	0	0	3.9955	0	3.2588	0.38125	2.6605	0	0	0.62366	1.3258	1.8719	0	0	0	1.767	6.9936	0	0	2.1193	0	0	0	11.989	0	0	0	0	0	5.3509	0	0	0	4.0002	0	0	4.1217
0.492	9.7155	0	4.0782	0	4.3998	4.4574	13.747	0	2.261	13.942	4.2989	0	0	0	4.1031	0	3.2752	0.36871	2.429	0	0	0.62002	1.3688	1.9859	0	0	0	1.7533	6.6775	0	0	2.0781	0	0	0	12.01	0	0	0	0	0	5.2076	0	0	0	4.0184	0	0	3.9383
0.493	9.5658	0	4.2421	0	4.4206	4.7521	13.553	0	2.3569	14.017	4.2927	0	0	0	4.2106	0	3.2916	0.35616	2.1975	0	0	0.61638	1.4149	2.0999	0	0	0	1.7396	6.3614	0	0	2.0369	0	0	0	12.031	0	0	0	0	0	5.0642	0	0	0	4.0366	0	0	3.7549
0.494	9.4162	0	4.4061	0	4.4414	5.0468	13.359	0	2.4528	14.092	4.2866	0	0	0	4.3181	0	3.2998	0.34361	1.9661	0	0	0.59765	1.461	2.2139	0	0	0	1.7258	6.0452	0	0	1.9956	0	0	0	12.053	0	0	0	0	0	4.9209	0	0	0	4.0775	0	0	3.5715
0.495	9.2666	0	4.57	0	4.4622	5.3415	13.164	0	2.5487	14.167	4.2805	0	0	0	4.4256	0	3.308	0.33106	1.7346	0	0	0.57892	1.5072	2.3331	0	0	0	1.7071	5.7291	0	0	1.9544	0	0	0	12.076	0	0	0	0	0	4.7776	0	0	0	4.1184	0	0	3.3881
0.496	9.1586	0	4.734	0	4.483	5.6362	12.96	0	2.649	14.22	4.2744	0	0	0	4.5333	0	3.3162	0.3238	1.5031	0	0	0.56019	1.5533	2.4522	0	0	0	1.6884	5.4024	0	0	1.9132	0	0	0	12.099	0	0	0	0	0	4.6343	0	0	0	4.1593	0	0	3.178
0.497	9.0506	0	4.8882	0	4.5038	5.9309	12.756	0	2.7493	14.273	4.2651	0	0	0	4.6411	0	3.3244	0.31654	1.2602	0	0	0.54146	1.5994	2.5714	0	0	0	1.6696	5.0757	0	0	1.8737	0	0	0	12.123	0	0	0	0	0	4.4624	0	0	0	4.2002	0	0	2.968
0.498	8.9427	0	5.0424	0	4.5448	6.2052	12.551	0	2.8497	14.326	4.2557	0	0	0	4.7488	0	3.3326	0.30928	1.0173	0	0	0.52273	1.647	2.6906	0	0	0	1.6509	4.749	0	0	1.8343	0	0	0	12.146	0	0	0	0	0	4.2905	0	0	0	4.2411	0	0	2.758
0.499	8.8347	0	5.1965	0	4.5858	6.4794	12.347	0	2.95	14.379	4.2463	0	0	0	4.8565	0	3.3337	0.30202	0.7744	0	0	0.48726	1.6947	2.8097	0	0	0	1.6322	4.4223	0	0	1.7948	0	0	0	12.169	0	0	0	0	0	4.1186	0	0	0	4.3069	0	0	2.5479
0.5	8.7268	0	5.3507	0	4.6269	6.7537	12.142	0	3.0504	14.432	4.237	0	0	0	4.9642	0	3.3348	0.29476	0.53151	0	0	0.45178	1.7423	2.9335	0	0	0	1.6084	4.0956	0	0	1.7553	0	0	0	12.19	0	0	0	0	0	3.9467	0	0	0	4.3728	0	0	2.3379
0.501	8.6619	0	5.5049	0	4.6679	7.0279	11.931	0	3.1515	14.462	4.2276	0	0	0	5.0711	0	3.3358	0.29175	0.28861	0	0	0.4163	1.7899	3.0573	0	0	0	1.5847	3.7646	0	0	1.7158	0	0	0	12.21	0	0	0	0	0	3.7748	0	0	0	4.4387	0	0	2.1057
0.502	8.597	0	5.6513	0	4.7089	7.3021	11.721	0	3.2526	14.493	4.2148	0	0	0	5.1781	0	3.3369	0.28875	0.041662	0	0	0.38083	1.8376	3.1811	0	0	0	1.5609	3.4337	0	0	1.6785	0	0	0	12.231	0	0	0	0	0	3.5752	0	0	0	4.5046	0	0	1.8734
0.503	8.5322	0	5.7977	0	4.7662	7.5484	11.51	0	3.3537	14.523	4.2019	0	0	0	5.285	0	3.338	0.28574	0.20529	0	0	0.34535	1.8846	3.3049	0	0	0	1.5372	3.1028	0	0	1.6412	0	0	0	12.251	0	0	0	0	0	3.3756	0	0	0	4.5704	0	0	1.6412
0.504	8.4673	0	5.944	0	4.8236	7.7947	11.3	0	3.4548	14.553	4.189	0	0	0	5.392	0	3.333	0.28274	0.45224	0	0	0.29212	1.9316	3.4287	0	0	0	1.5134	2.7719	0	0	1.604	0	0	0	12.272	0	0	0	0	0	3.176	0	0	0	4.6625	0	0	1.4089
0.505	8.4024	0	6.0904	0	4.8809	8.041	11.089	0	3.5559	14.583	4.1762	0	0	0	5.4989	0	3.3281	0.27973	0.69919	0	0	0.23889	1.9787	3.5566	0	0	0	1.4848	2.4409	0	0	1.5667	0	0	0	12.285	0	0	0	0	0	2.9764	0	0	0	4.7546	0	0	1.1767
0.506	8.379	0	6.2368	0	4.9382	8.2873	10.876	0	3.6529	14.591	4.1633	0	0	0	5.6043	0	3.3231	0.27995	0.94614	0	0	0.18565	2.0257	3.6846	0	0	0	1.4561	2.1114	0	0	1.5294	0	0	0	12.298	0	0	0	0	0	2.7768	0	0	0	4.8467	0	0	0.92769
0.507	8.3556	0	6.3772	0	4.9955	8.5336	10.663	0	3.7499	14.598	4.1467	0	0	0	5.7097	0	3.3182	0.28017	1.1896	0	0	0.13242	2.0727	3.8125	0	0	0	1.4275	1.7818	0	0	1.4947	0	0	0	12.311	0	0	0	0	0	2.5517	0	0	0	4.9387	0	0	0.67866
0.508	8.3322	0	6.5177	0	5.0638	8.7454	10.45	0	3.8469	14.606	4.1301	0	0	0	5.815	0	3.3132	0.2804	1.4331	0	0	0.079188	2.1168	3.9404	0	0	0	1.3989	1.4522	0	0	1.4601	0	0	0	12.324	0	0	0	0	0	2.3265	0	0	0	5.0308	0	0	0.42964
0.509	8.3088	0	6.6581	0	5.1321	8.9573	10.238	0	3.944	14.613	4.1135	0	0	0	5.9204	0	3.3034	0.28062	1.6766	0	0	0.0079152	2.1609	4.0684	0	0	0	1.3702	1.1227	0	0	1.4254	0	0	0	12.336	0	0	0	0	0	2.1014	0	0	0	5.1489	0	0	0.18061
0.51	0	0	6.7985	0	5.2004	9.1692	10.025	0	4.041	14.621	4.097	0	0	0	6.0258	0	3.2935	0.28084	1.9201	0	0	0.063358	2.2049	4.2	0	0	0	1.337	0.79311	0	0	1.3907	0	0	0	12.337	0	0	0	0	0	1.8763	0	0	0	5.267	0	0	0.068411
0.511	0	0	6.939	0	5.2687	9.381	9.8135	0	4.1282	14.607	4.0804	0	0	0	6.1288	0	3.2837	0.28322	2.1636	0	0	0.13463	2.249	4.3317	0	0	0	1.3037	0.46949	0	0	1.356	0	0	0	12.337	0	0	0	0	0	1.6511	0	0	0	5.3852	0	0	0.32803
0.512	0	0	7.0752	0	5.3369	9.5929	9.6023	0	4.2154	14.593	4.0601	0	0	0	6.2319	0	3.2739	0.28561	2.3966	0	0	0.2059	2.2931	4.4634	0	0	0	1.2705	0.14587	0	0	1.3242	0	0	0	12.338	0	0	0	0	0	1.4041	0	0	0	5.5033	0	0	0.58765
0.513	0	0	7.2114	0	5.4102	9.7655	9.391	0	4.3027	14.579	4.0398	0	0	0	6.3349	0	3.264	0.28799	2.6295	0	0	0.27718	2.3317	4.5951	0	0	0	1.2373	0.17776	0	0	1.2923	0	0	0	12.338	0	0	0	0	0	1.1571	0	0	0	5.6214	0	0	0.84727
0.514	0	0	7.3476	0	5.4834	9.9381	9.1798	0	4.3899	14.565	4.0196	0	0	0	6.438	0	3.2504	0.29038	2.8624	0	0	0.366	2.3704	4.7267	0	0	0	1.204	0.50138	0	0	1.2605	0	0	0	12.339	0	0	0	0	0	0.91002	0	0	0	5.7638	0	0	1.1069
0.515	0	0	7.4838	0	5.5567	10.111	8.9685	0	4.4771	14.551	3.9993	0	0	0	6.541	0	3.2367	0.29276	3.0954	0	0	0.45482	2.4091	4.8617	0	0	0	1.1666	0.82501	0	0	1.2287	0	0	0	12.323	0	0	0	0	0	0.66298	0	0	0	5.9062	0	0	1.3665
0.516	0	0	7.62	0	5.6299	10.283	8.7624	0	4.5483	14.518	3.979	0	0	0	6.641	0	3.2231	0.29615	3.3283	0	0	0.54364	2.4477	4.9967	0	0	0	1.1291	1.1391	0	0	1.1969	0	0	0	12.307	0	0	0	0	0	0.41594	0	0	0	6.0487	0	0	1.63
0.517	0	0	7.7532	0	5.7032	10.456	8.5563	0	4.6195	14.485	3.9553	0	0	0	6.741	0	3.2095	0.29955	3.5446	0	0	0.63246	2.4864	5.1317	0	0	0	1.0917	1.4533	0	0	1.168	0	0	0	12.291	0	0	0	0	0	0.15201	0	0	0	6.1911	0	0	1.8935
0.518	0	0	7.8864	0	5.7755	10.587	8.3502	0	4.6906	14.452	3.9317	0	0	0	6.8411	0	3.1959	0.30294	3.7609	0	0	0.72128	2.5174	5.2667	0	0	0	1.0542	1.7674	0	0	1.1392	0	0	0	12.275	0	0	0	0	0	0.11193	0	0	0	6.3335	0	0	2.1569
0.519	0	0	8.0196	0	5.8477	10.717	8.1441	0	4.7618	14.419	3.908	0	0	0	6.9411	0	3.1795	0.30633	3.9771	0	0	0.82639	2.5484	5.4017	0	0	0	1.0168	0	0	0	1.1103	0	0	0	12.259	0	0	0	0	0	0.37587	0	0	0	6.497	0	0	2.4204
0.52	0	0	8.1528	0	5.92	10.848	7.938	0	4.833	14.386	3.8843	0	0	0	7.0411	0	3.1632	0.30972	4.1934	0	0	0.9315	2.5793	5.5395	0	0	0	0.97567	0	0	0	1.0815	0	0	0	12.223	0	0	0	0	0	0.63981	0	0	0	6.6604	0	0	2.6839
0.521	0	0	8.286	0	5.9922	10.978	7.7405	0	4.8818	14.337	3.8606	0	0	0	7.1375	0	3.1468	0.31281	4.4097	0	0	1.0366	2.6103	5.6773	0	0	0	0.93455	0	0	0	1.0526	0	0	0	12.187	0	0	0	0	0	0.90374	0	0	0	6.8238	0	0	2.9442
0.522	0	0	8.417	0	6.0645	11.109	7.543	0	4.9306	14.287	3.8342	0	0	0	7.2339	0	3.1305	0.31589	4.6047	0	0	1.1417	2.6413	5.8151	0	0	0	0.89343	0	0	0	1.0268	0	0	0	12.152	0	0	0	0	0	1.1783	0	0	0	6.9872	0	0	3.2045
0.523	0	0	8.548	0	6.1304	11.197	7.3454	0	4.9795	14.238	3.8077	0	0	0	7.3302	0	3.1141	0.31898	4.7997	0	0	1.2468	2.6627	5.9529	0	0	0	0.8523	0	0	0	1.0009	0	0	0	12.116	0	0	0	0	0	1.4529	0	0	0	7.1506	0	0	3.4648
0.524	0	0	8.679	0	6.1963	11.286	7.1479	0	5.0283	14.189	3.7813	0	0	0	7.4266	0	3.0961	0.32207	4.9947	0	0	1.3663	2.6841	6.0907	0	0	0	0.81118	0	0	0	0.97508	0	0	0	12.081	0	0	0	0	0	1.7274	0	0	0	7.3302	0	0	3.7251
0.525	0	0	8.81	0	6.2622	11.374	6.9503	0	5.0772	14.14	3.7548	0	0	0	7.523	0	3.078	0.32515	5.1897	0	0	1.4858	2.7055	6.2307	0	0	0	0.76699	0	0	0	0.94923	0	0	0	12.024	0	0	0	0	0	2.002	0	0	0	7.5098	0	0	3.9854
0.526	0	0	8.941	0	6.328	11.462	6.7646	0	5.0979	14.079	3.7284	0	0	0	7.6151	0	3.06	0.32641	5.3847	0	0	1.6052	2.7269	6.3707	0	0	0	0.7228	0	0	0	0.92337	0	0	0	11.967	0	0	0	0	0	2.2766	0	0	0	7.6894	0	0	4.2355
0.527	0	0	9.0701	0	6.3939	11.551	6.5789	0	5.1187	14.018	3.7001	0	0	0	7.7073	0	3.042	0.32767	5.5556	0	0	1.7247	2.7483	6.5107	0	0	0	0.6786	0	0	0	0.90039	0	0	0	11.91	0	0	0	0	0	2.5545	0	0	0	7.869	0	0	4.4857
0.528	0	0	9.1991	0	0	11.599	6.3932	0	5.1394	13.956	3.6719	0	0	0	7.7994	0	3.0239	0.32893	5.7265	0	0	1.8441	2.7586	6.6507	0	0	0	0.63441	0	0	0	0.8774	0	0	0	11.854	0	0	0	0	0	2.8324	0	0	0	8.0486	0	0	4.7358
0.529	0	0	9.3281	0	0	11.647	6.2075	0	5.1602	13.895	3.6436	0	0	0	7.8915	0	3.0051	0.33019	5.8974	0	0	1.9754	2.7689	6.7907	0	0	0	0.59022	0	0	0	0.85441	0	0	0	11.797	0	0	0	0	0	3.1103	0	0	0	8.2384	0	0	4.986
0.53	0	0	9.4572	0	0	11.696	6.0218	0	5.1809	13.834	3.6153	0	0	0	7.9837	0	2.9864	0.33145	6.0683	0	0	2.1067	2.7792	6.9321	0	0	0	0.54362	0	0	0	0.83143	0	0	0	11.719	0	0	0	0	0	3.3882	0	0	0	8.4281	0	0	5.2361
0.531	0	0	9.5862	0	0	11.744	5.851	0	5.1689	13.765	3.5871	0	0	0	8.0711	0	2.9676	0.32912	6.2392	0	0	2.238	2.7895	7.0735	0	0	0	0.49702	0	0	0	0.80844	0	0	0	11.641	0	0	0	0	0	3.6661	0	0	0	8.6179	0	0	5.4695
0.532	0	0	9.713	0	0	11.792	5.6803	0	5.1569	13.696	3.5583	0	0	0	8.1585	0	2.9488	0.3268	6.3852	0	0	2.3693	2.7998	7.2149	0	0	0	0.45041	0	0	0	0.78809	0	0	0	11.563	0	0	0	0	0	3.9396	0	0	0	8.8076	0	0	5.7029
0.533	0	0	0	0	0	11.805	5.5096	0	5.1449	13.627	3.5295	0	0	0	8.2459	0	2.9301	0.32447	6.5313	0	0	2.5006	2.7981	7.3562	0	0	0	0.40381	0	0	0	0.76775	0	0	0	11.485	0	0	0	0	0	4.213	0	0	0	8.9974	0	0	5.9363
0.534	0	0	0	0	0	11.819	5.3388	0	5.1329	13.558	3.5007	0	0	0	8.3333	0	2.9113	0.32215	6.6773	0	0	2.6408	2.7964	7.4976	0	0	0	0.35721	0	0	0	0.7474	0	0	0	11.407	0	0	0	0	0	4.4864	0	0	0	9.1904	0	0	6.1697
0.535	0	0	0	0	0	11.832	5.1681	0	5.1209	13.489	3.4719	0	0	0	8.4207	0	2.8926	0.31982	6.8233	0	0	2.781	2.7947	7.6395	0	0	0	0.30888	0	0	0	0.72705	0	0	0	11.31	0	0	0	0	0	4.7598	0	0	0	0	0	0	6.4031
0.536	0	0	0	0	0	11.845	5.0152	0	5.073	13.418	3.443	0	0	0	8.5029	0	2.8739	0.31195	6.9693	0	0	2.9212	2.7929	7.7813	0	0	0	0.26055	0	0	0	0.7067	0	0	0	11.213	0	0	0	0	0	5.0332	0	0	0	0	0	0	6.6139
0.537	0	0	0	0	0	11.858	4.8624	0	5.0252	13.346	3.4151	0	0	0	8.5851	0	2.8552	0.30407	7.0915	0	0	3.0614	2.7912	7.9231	0	0	0	0.21222	0	0	0	0.68869	0	0	0	11.115	0	0	0	0	0	5.2941	0	0	0	0	0	0	6.8247
0.538	0	0	0	0	0	11.843	4.7095	0	4.9773	13.274	3.3872	0	0	0	8.6674	0	2.8365	0.29619	7.2137	0	0	3.2016	2.777	8.065	0	0	0	0.16389	0	0	0	0.67067	0	0	0	11.018	0	0	0	0	0	5.555	0	0	0	0	0	0	7.0355
0.539	0	0	0	0	0	11.828	4.5567	0	4.9295	13.203	3.3593	0	0	0	8.7496	0	2.8185	0.28832	7.3359	0	0	3.3476	2.7628	8.2068	0	0	0	0.11556	0	0	0	0.65266	0	0	0	10.92	0	0	0	0	0	5.816	0	0	0	0	0	0	7.2462
0.54	0	0	0	0	0	11.814	4.4038	0	4.8816	13.131	3.3314	0	0	0	8.8319	0	2.8004	0.28044	7.458	0	0	3.4936	2.7486	8.348	0	0	0	0.066176	0	0	0	0.63464	0	0	0	10.806	0	0	0	0	0	6.0769	0	0	0	0	0	0	7.457
0.541	0	0	0	0	0	11.799	4.2716	0	4.7968	13.061	3.3035	0	0	0	8.9087	0	2.7823	0.2649	7.5802	0	0	3.6395	2.7345	8.4891	0	0	0	0.01679	0	0	0	0.61662	0	0	0	10.693	0	0	0	0	0	6.3378	0	0	0	0	0	0	7.6404
0.542	0	0	0	0	0	11.784	4.1393	0	4.712	12.991	3.278	0	0	0	8.9855	0	2.7643	0.24936	7.6812	0	0	3.7855	2.7203	8.6303	0	0	0	0.032595	0	0	0	0.60058	0	0	0	10.579	0	0	0	0	0	6.5788	0	0	0	0	0	0	7.8237
0.543	0	0	0	0	0	11.749	4.0071	0	4.6273	12.922	3.2526	0	0	0	9.0623	0	2.7462	0.23382	7.7822	0	0	3.9315	2.6938	8.7714	0	0	0	0.08198	0	0	0	0.58454	0	0	0	10.465	0	0	0	0	0	6.8198	0	0	0	0	0	0	8.0071
0.544	0	0	0	0	0	11.715	3.8748	0	4.5425	12.852	3.2271	0	0	0	9.1391	0	2.7289	0.21828	7.8832	0	0	4.0801	2.6672	8.9126	0	0	0	0.13137	0	0	0	0.56849	0	0	0	0	0	0	0	0	0	7.0608	0	0	0	0	0	0	8.1904
0.545	0	0	0	0	0	11.68	3.7425	0	4.4577	12.782	3.2016	0	0	0	9.2159	0	2.7117	0.20274	7.9843	0	0	4.2286	2.6407	9.0518	0	0	0	0.18117	0	0	0	0.55245	0	0	0	0	0	0	0	0	0	7.3018	0	0	0	0	0	0	8.3738
0.546	0	0	0	0	0	11.646	3.6332	0	4.3371	12.719	3.1761	0	0	0	9.2871	0	2.6945	0.17742	8.0853	0	0	4.3772	2.6142	9.191	0	0	0	0.23097	0	0	0	0.5364	0	0	0	0	0	0	0	0	0	7.5428	0	0	0	0	0	0	8.5263
0.547	0	0	0	0	0	11.612	3.5238	0	4.2166	12.655	3.1544	0	0	0	9.3583	0	2.6772	0.15209	8.1689	0	0	4.5257	2.5877	9.3302	0	0	0	0.28077	0	0	0	0.52195	0	0	0	0	0	0	0	0	0	7.7574	0	0	0	0	0	0	8.6788
0.548	0	0	0	0	0	11.567	3.4144	0	4.096	12.592	3.1327	0	0	0	9.4296	0	2.66	0.12676	8.2525	0	0	4.6743	2.5495	9.4694	0	0	0	0.33057	0	0	0	0.5075	0	0	0	0	0	0	0	0	0	7.9721	0	0	0	0	0	0	8.8313
0.549	0	0	0	0	0	11.523	3.3051	0	3.9755	12.528	3.1111	0	0	0	9.5008	0	2.6434	0.10143	0	0	0	4.8223	2.5114	9.6086	0	0	0	0.38037	0	0	0	0.49305	0	0	0	0	0	0	0	0	0	8.1868	0	0	0	0	0	0	8.9838
0.55	0	0	0	0	0	11.478	3.1957	0	3.8549	12.465	3.0894	0	0	0	9.572	0	2.6268	0.076103	0	0	0	4.9704	2.4732	9.7445	0	0	0	0.43	0	0	0	0.4786	0	0	0	0	0	0	0	0	0	8.4015	0	0	0	0	0	0	9.1362
0.551	0	0	0	0	0	11.433	3.111	0	3.7021	12.412	3.0677	0	0	0	9.6378	0	2.6102	0.039013	0	0	0	5.1184	2.435	9.8803	0	0	0	0.47962	0	0	0	0.46415	0	0	0	0	0	0	0	0	0	8.6161	0	0	0	0	0	0	9.256
0.552	0	0	0	0	0	11.389	3.0264	0	3.5493	12.359	3.051	0	0	0	9.7035	0	2.5935	0.0019221	0	0	0	5.2665	2.3968	10.016	0	0	0	0.52925	0	0	0	0.45093	0	0	0	0	0	0	0	0	0	8.7998	0	0	0	0	0	0	9.3757
0.553	0	0	0	0	0	11.343	2.9417	0	3.3965	12.306	3.0342	0	0	0	9.7693	0	2.5769	0.035168	0	0	0	5.4145	2.3481	10.152	0	0	0	0.57887	0	0	0	0.43771	0	0	0	0	0	0	0	0	0	8.9835	0	0	0	0	0	0	9.4954
0.554	0	0	0	0	0	11.298	2.857	0	3.2437	12.253	3.0175	0	0	0	9.835	0	2.5603	0.072259	0	0	0	5.5591	2.2993	10.288	0	0	0	0.6285	0	0	0	0.42448	0	0	0	0	0	0	0	0	0	9.1672	0	0	0	0	0	0	9.6152
0.555	0	0	0	0	0	11.253	2.7724	0	3.0908	12.199	3.0008	0	0	0	9.9007	0	2.5436	0.10935	0	0	0	5.7038	2.2506	10.418	0	0	0	0.67741	0	0	0	0.41126	0	0	0	0	0	0	0	0	0	9.3509	0	0	0	0	0	0	9.7349
0.556	0	0	0	0	0	11.207	2.7136	0	2.9115	12.16	2.984	0	0	0	9.9612	0	2.5269	0.15982	0	0	0	5.8484	2.2018	10.549	0	0	0	0.72631	0	0	0	0.39804	0	0	0	0	0	0	0	0	0	9.5346	0	0	0	0	0	0	9.8216
0.557	0	0	0	0	0	11.162	2.6549	0	2.7321	12.12	2.9729	0	0	0	10.022	0	2.5103	0.2103	0	0	0	5.9931	2.1531	10.68	0	0	0	0.77522	0	0	0	0.38572	0	0	0	0	0	0	0	0	0	9.6848	0	0	0	0	0	0	9.9083
0.558	0	0	0	0	0	11.124	2.5961	0	2.5527	12.08	2.9618	0	0	0	10.082	0	2.4936	0.26077	0	0	0	6.1377	2.0953	10.811	0	0	0	0.82413	0	0	0	0.37341	0	0	0	0	0	0	0	0	0	9.835	0	0	0	0	0	0	9.995
0.559	0	0	0	0	0	11.086	2.5373	0	2.3733	12.04	2.9507	0	0	0	10.143	0	2.4759	0.31124	0	0	0	6.2764	2.0375	10.942	0	0	0	0.87303	0	0	0	0.3611	0	0	0	0	0	0	0	0	0	9.9852	0	0	0	0	0	0	10.082
0.56	0	0	0	0	0	11.048	2.4786	0	2.1939	12.001	2.9395	0	0	0	10.203	0	2.4581	0.36172	0	0	0	6.4151	1.9798	11.066	0	0	0	0.92073	0	0	0	0.34878	0	0	0	0	0	0	0	0	0	10.135	0	0	0	0	0	0	10.168
0.561	0	0	0	0	0	11.01	2.4461	0	1.9955	11.976	2.9284	0	0	0	10.259	0	2.4404	0.42663	0	0	0	6.5538	1.922	11.19	0	0	0	0.96842	0	0	0	0.33647	0	0	0	0	0	0	0	0	0	10.286	0	0	0	0	0	0	10.223
0.562	0	0	0	0	0	10.972	2.4137	0	1.7971	11.952	2.9231	0	0	0	10.314	0	2.4227	0.49155	0	0	0	6.6925	1.8642	11.314	0	0	0	1.0161	0	0	0	0.32481	0	0	0	0	0	0	0	0	0	10.402	0	0	0	0	0	0	10.279
0.563	0	0	0	0	0	0	2.3813	0	1.5987	11.928	2.9177	0	0	0	10.37	0	2.4049	0.55647	0	0	0	6.8312	1.7993	11.438	0	0	0	1.0638	0	0	0	0.31315	0	0	0	0	0	0	0	0	0	10.518	0	0	0	0	0	0	10.334
0.564	0	0	0	0	0	0	2.3489	0	1.4003	11.904	2.9124	0	0	0	10.425	0	2.3848	0.62139	0	0	0	6.9618	1.7343	11.562	0	0	0	1.1115	0	0	0	0.30149	0	0	0	0	0	0	0	0	0	10.635	0	0	0	0	0	0	10.389
0.565	0	0	0	0	0	0	2.3165	0	1.2019	11.879	2.907	0	0	0	10.481	0	2.3646	0.68631	0	0	0	7.0924	1.6693	11.677	0	0	0	1.1575	0	0	0	0.28983	0	0	0	0	0	0	0	0	0	10.751	0	0	0	0	0	0	10.444
0.566	0	0	0	0	0	0	2.3101	0	0.9934	11.872	2.9017	0	0	0	10.532	0	2.3445	0.76599	0	0	0	7.223	1.6044	11.792	0	0	0	1.2035	0	0	0	0.27817	0	0	0	0	0	0	0	0	0	10.868	0	0	0	0	0	0	10.47
0.567	0	0	0	0	0	0	2.3037	0	0.78486	11.864	2.9018	0	0	0	10.582	0	2.3243	0.84567	0	0	0	7.3536	1.5394	11.908	0	0	0	1.2495	0	0	0	0.267	0	0	0	0	0	0	0	0	0	10.952	0	0	0	0	0	0	10.496
0.568	0	0	0	0	0	0	2.2974	0	0.57632	11.857	2.9018	0	0	0	10.633	0	2.3041	0.92535	0	0	0	7.4842	1.4693	12.023	0	0	0	1.2956	0	0	0	0.25584	0	0	0	0	0	0	0	0	0	11.037	0	0	0	0	0	0	0
0.569	0	0	0	0	0	0	2.291	0	0.36778	11.849	0	0	0	0	10.684	0	2.2801	1.005	0	0	0	7.605	1.3992	12.138	0	0	0	1.3416	0	0	0	0.24467	0	0	0	0	0	0	0	0	0	11.122	0	0	0	0	0	0	0
0.57	0	0	0	0	0	0	2.2846	0	0.15925	11.842	0	0	0	0	10.735	0	2.2561	1.0847	0	0	0	7.7259	1.3292	12.243	0	0	0	1.3855	0	0	0	0.2335	0	0	0	0	0	0	0	0	0	11.206	0	0	0	0	0	0	0
0.571	0	0	0	0	0	0	2.3031	0	0.049855	11.851	0	0	0	0	10.782	0	2.2321	1.1786	0	0	0	7.8467	1.2591	12.347	0	0	0	1.4294	0	0	0	0.22233	0	0	0	0	0	0	0	0	0	11.291	0	0	0	0	0	0	0
0.572	0	0	0	0	0	0	2.3215	0	0.25895	11.861	0	0	0	0	10.829	0	2.2081	1.2725	0	0	0	7.9675	1.189	12.452	0	0	0	1.4732	0	0	0	0.21159	0	0	0	0	0	0	0	0	0	11.348	0	0	0	0	0	0	0
0.573	0	0	0	0	0	0	2.34	0	0.46806	11.87	0	0	0	0	10.875	0	2.1841	1.3664	0	0	0	8.0884	1.116	12.556	0	0	0	1.5171	0	0	0	0.20085	0	0	0	0	0	0	0	0	0	11.405	0	0	0	0	0	0	0
0.574	0	0	0	0	0	0	2.3585	0	0.67716	0	0	0	0	0	10.922	0	2.1549	1.4603	0	0	0	8.1984	1.0431	12.661	0	0	0	1.561	0	0	0	0.1901	0	0	0	0	0	0	0	0	0	11.462	0	0	0	0	0	0	0
0.575	0	0	0	0	0	0	2.377	0	0.88626	0	0	0	0	0	10.969	0	2.1256	1.5542	0	0	0	8.3084	0.9701	12.753	0	0	0	1.6023	0	0	0	0.17936	0	0	0	0	0	0	0	0	0	11.519	0	0	0	0	0	0	0
0.576	0	0	0	0	0	0	2.4183	0	1.0863	0	0	0	0	0	11.012	0	2.0964	1.6608	0	0	0	8.4184	0.89713	12.844	0	0	0	1.6436	0	0	0	0.16862	0	0	0	0	0	0	0	0	0	11.575	0	0	0	0	0	0	0
0.577	0	0	0	0	0	0	2.4597	0	1.2864	0	0	0	0	0	11.054	0	2.0671	1.7674	0	0	0	8.5284	0.82416	12.936	0	0	0	1.6849	0	0	0	0.15833	0	0	0	0	0	0	0	0	0	11.609	0	0	0	0	0	0	0
0.578	0	0	0	0	0	0	2.5011	0	1.4865	0	0	0	0	0	11.097	0	2.0379	1.874	0	0	0	8.6384	0.75054	13.028	0	0	0	1.7263	0	0	0	0.14804	0	0	0	0	0	0	0	0	0	11.644	0	0	0	0	0	0	0
0.579	0	0	0	0	0	0	2.5424	0	1.6866	0	0	0	0	0	11.14	0	2.0022	1.9807	0	0	0	8.7372	0.67693	13.119	0	0	0	1.7676	0	0	0	0.13775	0	0	0	0	0	0	0	0	0	11.678	0	0	0	0	0	0	0
0.58	0	0	0	0	0	0	2.5838	0	1.8867	0	0	0	0	0	11.182	0	1.9666	2.0873	0	0	0	8.8359	0.60331	13.196	0	0	0	1.8058	0	0	0	0.12746	0	0	0	0	0	0	0	0	0	11.712	0	0	0	0	0	0	0
0.581	0	0	0	0	0	0	2.6454	0	2.0689	0	0	0	0	0	11.221	0	1.931	2.2043	0	0	0	8.9347	0.52969	13.273	0	0	0	1.8441	0	0	0	0.11717	0	0	0	0	0	0	0	0	0	11.746	0	0	0	0	0	0	0
0.582	0	0	0	0	0	0	2.7069	0	2.251	0	0	0	0	0	11.26	0	1.8953	2.3213	0	0	0	9.0335	0.45608	13.35	0	0	0	1.8823	0	0	0	0.10745	0	0	0	0	0	0	0	0	0	11.763	0	0	0	0	0	0	0
0.583	0	0	0	0	0	0	2.7685	0	2.4332	0	0	0	0	0	11.298	0	1.8597	2.4382	0	0	0	9.1322	0.384	13.426	0	0	0	1.9206	0	0	0	0.097723	0	0	0	0	0	0	0	0	0	11.779	0	0	0	0	0	0	0
0.584	0	0	0	0	0	0	2.83	0	2.6154	0	0	0	0	0	11.337	0	1.8169	2.5552	0	0	0	9.22	0.31193	13.503	0	0	0	1.9588	0	0	0	0.087999	0	0	0	0	0	0	0	0	0	11.796	0	0	0	0	0	0	0
0.585	0	0	0	0	0	0	2.8916	0	2.7976	0	0	0	0	0	11.375	0	1.7742	2.6722	0	0	0	9.3077	0.23985	13.563	0	0	0	1.9935	0	0	0	0.078276	0	0	0	0	0	0	0	0	0	0	0	0	0	0	0	0	0
0.586	0	0	0	0	0	0	2.97	0	2.9543	0	0	0	0	0	11.41	0	1.7314	2.7965	0	0	0	9.3955	0.16778	13.623	0	0	0	2.0282	0	0	0	0.068552	0	0	0	0	0	0	0	0	0	0	0	0	0	0	0	0	0
0.587	0	0	0	0	0	0	3.0484	0	3.111	0	0	0	0	0	11.444	0	1.6886	2.9207	0	0	0	9.4833	0.095703	13.683	0	0	0	2.0628	0	0	0	0.059568	0	0	0	0	0	0	0	0	0	0	0	0	0	0	0	0	0
0.588	0	0	0	0	0	0	3.1268	0	3.2677	0	0	0	0	0	11.478	0	1.6459	3.045	0	0	0	9.571	0.027175	13.743	0	0	0	2.0975	0	0	0	0.050585	0	0	0	0	0	0	0	0	0	0	0	0	0	0	0	0	0
0.589	0	0	0	0	0	0	3.2051	0	3.4243	0	0	0	0	0	11.513	0	1.5957	3.1693	0	0	0	9.6487	0.041353	13.803	0	0	0	2.1322	0	0	0	0.041601	0	0	0	0	0	0	0	0	0	0	0	0	0	0	0	0	0
0.59	0	0	0	0	0	0	3.2835	0	3.581	0	0	0	0	0	11.547	0	1.5455	3.2935	0	0	0	9.7263	0.10988	13.844	0	0	0	2.1627	0	0	0	0.032618	0	0	0	0	0	0	0	0	0	0	0	0	0	0	0	0	0
0.591	0	0	0	0	0	0	3.3749	0	3.7064	0	0	0	0	0	11.576	0	1.4953	3.4215	0	0	0	9.8039	0.17841	13.885	0	0	0	2.1932	0	0	0	0.023634	0	0	0	0	0	0	0	0	0	0	0	0	0	0	0	0	0
0.592	0	0	0	0	0	0	3.4662	0	3.8318	0	0	0	0	0	11.606	0	1.4451	3.5495	0	0	0	9.8815	0.24694	13.927	0	0	0	2.2237	0	0	0	0.015597	0	0	0	0	0	0	0	0	0	0	0	0	0	0	0	0	0
0.593	0	0	0	0	0	0	3.5575	0	3.9572	0	0	0	0	0	11.635	0	1.3949	3.6774	0	0	0	9.9592	0.31021	13.968	0	0	0	2.2541	0	0	0	0.0075591	0	0	0	0	0	0	0	0	0	0	0	0	0	0	0	0	0
0.594	0	0	0	0	0	0	3.6489	0	4.0826	0	0	0	0	0	11.665	0	1.3376	3.8054	0	0	0	10.028	0.37347	14.009	0	0	0	2.2846	0	0	0	0.00047832	0	0	0	0	0	0	0	0	0	0	0	0	0	0	0	0	0
0.595	0	0	0	0	0	0	3.7402	0	4.2081	0	0	0	0	0	11.694	0	1.2803	3.9333	0	0	0	10.097	0.43674	14.031	0	0	0	2.3103	0	0	0	0.0085157	0	0	0	0	0	0	0	0	0	0	0	0	0	0	0	0	0
0.596	0	0	0	0	0	0	3.8402	0	4.2986	0	0	0	0	0	11.718	0	1.2229	4.0613	0	0	0	10.166	0.50001	14.052	0	0	0	2.3359	0	0	0	0.016553	0	0	0	0	0	0	0	0	0	0	0	0	0	0	0	0	0
0.597	0	0	0	0	0	0	3.9402	0	4.3891	0	0	0	0	0	11.742	0	1.1656	4.1892	0	0	0	10.235	0.56328	14.073	0	0	0	2.3616	0	0	0	0.023438	0	0	0	0	0	0	0	0	0	0	0	0	0	0	0	0	0
0.598	0	0	0	0	0	0	4.0402	0	4.4796	0	0	0	0	0	11.766	0	1.1083	4.3171	0	0	0	10.303	0.61998	14.095	0	0	0	2.3872	0	0	0	0.030323	0	0	0	0	0	0	0	0	0	0	0	0	0	0	0	0	0
0.599	0	0	0	0	0	0	4.1402	0	4.5701	0	0	0	0	0	11.79	0	1.0446	4.445	0	0	0	10.365	0.67668	14.116	0	0	0	2.4129	0	0	0	0.037208	0	0	0	0	0	0	0	0	0	0	0	0	0	0	0	0	0
0.6	0	0	0	0	0	0	4.2402	0	4.6606	0	0	0	0	0	11.814	0	0.98089	4.5729	0	0	0	10.427	0.73338	14.116	0	0	0	2.4329	0	0	0	0.044093	0	0	0	0	0	0	0	0	0	0	0	0	0	0	0	0	0
0.601	0	0	0	0	0	0	4.3444	0	4.715	0	0	0	0	0	11.831	0	0.9172	4.6971	0	0	0	10.488	0.79008	14.116	0	0	0	2.4529	0	0	0	0.050978	0	0	0	0	0	0	0	0	0	0	0	0	0	0	0	0	0
0.602	0	0	0	0	0	0	4.4486	0	4.7694	0	0	0	0	0	11.849	0	0.85352	4.8214	0	0	0	10.55	0.84678	14.117	0	0	0	2.473	0	0	0	0.056536	0	0	0	0	0	0	0	0	0	0	0	0	0	0	0	0	0
0.603	0	0	0	0	0	0	4.5528	0	4.8237	0	0	0	0	0	11.866	0	0.78984	4.9457	0	0	0	10.611	0.8961	14.117	0	0	0	2.493	0	0	0	0.062094	0	0	0	0	0	0	0	0	0	0	0	0	0	0	0	0	0
0.604	0	0	0	0	0	0	4.657	0	4.8781	0	0	0	0	0	11.883	0	0.72111	5.0699	0	0	0	10.667	0.94543	14.117	0	0	0	2.513	0	0	0	0.067653	0	0	0	0	0	0	0	0	0	0	0	0	0	0	0	0	0
0.605	0	0	0	0	0	0	4.7611	0	4.9325	0	0	0	0	0	11.901	0	0.65238	5.1942	0	0	0	10.723	0.99476	14.096	0	0	0	2.5265	0	0	0	0.073211	0	0	0	0	0	0	0	0	0	0	0	0	0	0	0	0	0
0.606	0	0	0	0	0	0	4.8649	0	4.952	0	0	0	0	0	11.911	0	0.58365	5.3116	0	0	0	10.779	1.0441	14.075	0	0	0	2.5401	0	0	0	0.078769	0	0	0	0	0	0	0	0	0	0	0	0	0	0	0	0	0
0.607	0	0	0	0	0	0	4.9686	0	4.9714	0	0	0	0	0	11.921	0	0.51493	5.4291	0	0	0	10.835	1.0934	14.053	0	0	0	2.5536	0	0	0	0.082886	0	0	0	0	0	0	0	0	0	0	0	0	0	0	0	0	0
0.608	0	0	0	0	0	0	5.0724	0	4.9909	0	0	0	0	0	11.931	0	0.4462	5.5466	0	0	0	10.891	1.1352	14.032	0	0	0	2.5672	0	0	0	0.087004	0	0	0	0	0	0	0	0	0	0	0	0	0	0	0	0	0
0.609	0	0	0	0	0	0	5.1761	0	5.0103	0	0	0	0	0	11.941	0	0.37417	5.6641	0	0	0	10.943	1.1769	14.01	0	0	0	2.5807	0	0	0	0.091121	0	0	0	0	0	0	0	0	0	0	0	0	0	0	0	0	0
0.61	0	0	0	0	0	0	5.2798	0	5.0298	0	0	0	0	0	11.95	0	0.30214	5.7815	0	0	0	10.994	1.2186	13.967	0	0	0	2.5868	0	0	0	0.095238	0	0	0	0	0	0	0	0	0	0	0	0	0	0	0	0	0
0.611	0	0	0	0	0	0	5.3786	0	5.0178	0	0	0	0	0	11.952	0	0.23011	5.8898	0	0	0	11.046	1.2604	13.924	0	0	0	2.593	0	0	0	0.099355	0	0	0	0	0	0	0	0	0	0	0	0	0	0	0	0	0
0.612	0	0	0	0	0	0	5.4773	0	5.0058	0	0	0	0	0	11.953	0	0.15807	5.9981	0	0	0	11.097	1.3021	13.881	0	0	0	2.5991	0	0	0	0.102	0	0	0	0	0	0	0	0	0	0	0	0	0	0	0	0	0
0.613	0	0	0	0	0	0	5.576	0	4.9939	0	0	0	0	0	11.954	0	0.086043	6.1064	0	0	0	11.149	1.3367	13.838	0	0	0	2.6052	0	0	0	0.10464	0	0	0	0	0	0	0	0	0	0	0	0	0	0	0	0	0
0.614	0	0	0	0	0	0	5.6747	0	4.9819	0	0	0	0	0	11.956	0	0.012772	6.2147	0	0	0	11.197	1.3712	13.794	0	0	0	2.6113	0	0	0	0.10728	0	0	0	0	0	0	0	0	0	0	0	0	0	0	0	0	0
0.615	0	0	0	0	0	0	5.7735	0	4.9699	0	0	0	0	0	11.957	0	0.0605	6.323	0	0	0	11.245	1.4058	13.73	0	0	0	2.6091	0	0	0	0.10992	0	0	0	0	0	0	0	0	0	0	0	0	0	0	0	0	0
0.616	0	0	0	0	0	0	5.8628	0	4.932	0	0	0	0	0	11.949	0	0.13377	6.4206	0	0	0	11.293	1.4403	13.665	0	0	0	2.6068	0	0	0	0.11256	0	0	0	0	0	0	0	0	0	0	0	0	0	0	0	0	0
0.617	0	0	0	0	0	0	5.9521	0	4.8941	0	0	0	0	0	11.94	0	0.20704	6.5182	0	0	0	11.341	1.4749	13.6	0	0	0	2.6046	0	0	0	0.11378	0	0	0	0	0	0	0	0	0	0	0	0	0	0	0	0	0
0.618	0	0	0	0	0	0	6.0414	0	4.8562	0	0	0	0	0	11.932	0	0.28031	6.6158	0	0	0	11.388	1.5033	13.535	0	0	0	2.6023	0	0	0	0.115	0	0	0	0	0	0	0	0	0	0	0	0	0	0	0	0	0
0.619	0	0	0	0	0	0	6.1307	0	4.8183	0	0	0	0	0	11.923	0	0.35259	6.7134	0	0	0	11.433	1.5318	13.471	0	0	0	2.6001	0	0	0	0.11622	0	0	0	0	0	0	0	0	0	0	0	0	0	0	0	0	0
0.62	0	0	0	0	0	0	6.2201	0	4.7803	0	0	0	0	0	11.915	0	0.42487	6.811	0	0	0	11.477	1.5602	13.385	0	0	0	2.5886	0	0	0	0.11743	0	0	0	0	0	0	0	0	0	0	0	0	0	0	0	0	0
0.621	0	0	0	0	0	0	6.2959	0	4.7235	0	0	0	0	0	11.896	0	0.49715	6.8973	0	0	0	11.521	1.5886	13.299	0	0	0	2.577	0	0	0	0.11865	0	0	0	0	0	0	0	0	0	0	0	0	0	0	0	0	0
0.622	0	0	0	0	0	0	6.3717	0	4.6666	0	0	0	0	0	11.876	0	0.56942	6.9837	0	0	0	11.566	1.6171	13.214	0	0	0	2.5655	0	0	0	0.1186	0	0	0	0	0	0	0	0	0	0	0	0	0	0	0	0	0
0.623	0	0	0	0	0	0	6.4476	0	4.6097	0	0	0	0	0	11.857	0	0.6417	7.07	0	0	0	11.61	1.641	13.128	0	0	0	2.554	0	0	0	0.11854	0	0	0	0	0	0	0	0	0	0	0	0	0	0	0	0	0
0.624	0	0	0	0	0	0	6.5234	0	4.5529	0	0	0	0	0	11.838	0	0.71076	7.1564	0	0	0	11.651	1.665	13.042	0	0	0	2.5424	0	0	0	0.11848	0	0	0	0	0	0	0	0	0	0	0	0	0	0	0	0	0
0.625	0	0	0	0	0	0	6.5993	0	4.496	0	0	0	0	0	11.818	0	0.77982	7.2427	0	0	0	11.691	1.6889	12.937	0	0	0	2.5209	0	0	0	0.11843	0	0	0	0	0	0	0	0	0	0	0	0	0	0	0	0	0
0.626	0	0	0	0	0	0	6.658	0	4.4281	0	0	0	0	0	11.787	0	0.84888	7.3182	0	0	0	11.731	1.7129	12.831	0	0	0	2.4994	0	0	0	0.11837	0	0	0	0	0	0	0	0	0	0	0	0	0	0	0	0	0
0.627	0	0	0	0	0	0	6.7168	0	4.3602	0	0	0	0	0	11.756	0	0.91794	7.3936	0	0	0	11.772	1.7369	12.726	0	0	0	2.4778	0	0	0	0.11726	0	0	0	0	0	0	0	0	0	0	0	0	0	0	0	0	0
0.628	0	0	0	0	0	0	6.7755	0	4.2922	0	0	0	0	0	11.725	0	0.987	7.4691	0	0	0	11.812	1.7585	12.62	0	0	0	2.4563	0	0	0	0.11616	0	0	0	0	0	0	0	0	0	0	0	0	0	0	0	0	0
0.629	0	0	0	0	0	0	6.8342	0	4.2243	0	0	0	0	0	11.694	0	1.0508	7.5445	0	0	0	11.847	1.7802	12.514	0	0	0	2.4348	0	0	0	0.11506	0	0	0	0	0	0	0	0	0	0	0	0	0	0	0	0	0
0.63	0	0	0	0	0	0	6.893	0	4.1564	0	0	0	0	0	11.663	0	1.1147	7.6199	0	0	0	11.883	1.8018	12.39	0	0	0	2.4028	0	0	0	0.11395	0	0	0	0	0	0	0	0	0	0	0	0	0	0	0	0	0
0.631	0	0	0	0	0	0	6.9316	0	4.0856	0	0	0	0	0	11.619	0	1.1785	7.6855	0	0	0	11.918	1.8235	12.266	0	0	0	2.3709	0	0	0	0.11285	0	0	0	0	0	0	0	0	0	0	0	0	0	0	0	0	0
0.632	0	0	0	0	0	0	6.9702	0	4.0149	0	0	0	0	0	11.576	0	1.2423	7.7511	0	0	0	11.953	1.8451	12.141	0	0	0	2.3389	0	0	0	0.11099	0	0	0	0	0	0	0	0	0	0	0	0	0	0	0	0	0
0.633	0	0	0	0	0	0	7.0088	0	3.9441	0	0	0	0	0	11.532	0	1.3062	7.8168	0	0	0	11.989	1.8669	12.017	0	0	0	2.3069	0	0	0	0.10913	0	0	0	0	0	0	0	0	0	0	0	0	0	0	0	0	0
0.634	0	0	0	0	0	0	7.0474	0	3.8733	0	0	0	0	0	11.488	0	1.3632	7.8824	0	0	0	12.018	1.8888	11.893	0	0	0	2.275	0	0	0	0.10728	0	0	0	0	0	0	0	0	0	0	0	0	0	0	0	0	0
0.635	0	0	0	0	0	0	7.086	0	3.8026	0	0	0	0	0	11.444	0	1.4201	7.948	0	0	0	12.047	1.9106	11.751	0	0	0	2.2326	0	0	0	0.10542	0	0	0	0	0	0	0	0	0	0	0	0	0	0	0	0	0
0.636	0	0	0	0	0	0	7.1021	0	3.7367	0	0	0	0	0	11.387	0	1.4771	8.0054	0	0	0	12.076	1.9324	11.61	0	0	0	2.1902	0	0	0	0.10356	0	0	0	0	0	0	0	0	0	0	0	0	0	0	0	0	0
0.637	0	0	0	0	0	0	7.1183	0	3.6709	0	0	0	0	0	0	0	1.5341	8.0628	0	0	0	12.105	1.9543	11.468	0	0	0	2.1479	0	0	0	0.1013	0	0	0	0	0	0	0	0	0	0	0	0	0	0	0	0	0
0.638	0	0	0	0	0	0	7.1344	0	3.6051	0	0	0	0	0	0	0	1.5911	8.1202	0	0	0	12.134	1.9789	11.326	0	0	0	2.1055	0	0	0	0.099031	0	0	0	0	0	0	0	0	0	0	0	0	0	0	0	0	0
0.639	0	0	0	0	0	0	7.1505	0	3.5393	0	0	0	0	0	0	0	1.6402	8.1776	0	0	0	12.155	2.0036	11.185	0	0	0	2.0631	0	0	0	0.096764	0	0	0	0	0	0	0	0	0	0	0	0	0	0	0	0	0
0.64	0	0	0	0	0	0	7.1666	0	3.4735	0	0	0	0	0	0	0	1.6893	8.235	0	0	0	12.177	2.0283	11.027	0	0	0	2.0109	0	0	0	0.094497	0	0	0	0	0	0	0	0	0	0	0	0	0	0	0	0	0
0.641	0	0	0	0	0	0	7.1586	0	3.4194	0	0	0	0	0	0	0	1.7383	8.2861	0	0	0	12.198	2.0529	10.87	0	0	0	1.9587	0	0	0	0.09223	0	0	0	0	0	0	0	0	0	0	0	0	0	0	0	0	0
0.642	0	0	0	0	0	0	7.1507	0	3.3654	0	0	0	0	0	0	0	1.7874	8.3372	0	0	0	12.219	2.0776	10.712	0	0	0	1.9065	0	0	0	0.089915	0	0	0	0	0	0	0	0	0	0	0	0	0	0	0	0	0
0.643	0	0	0	0	0	0	7.1427	0	3.3114	0	0	0	0	0	0	0	1.8365	8.3883	0	0	0	12.24	2.1077	10.555	0	0	0	1.8543	0	0	0	0.087601	0	0	0	0	0	0	0	0	0	0	0	0	0	0	0	0	0
0.644	0	0	0	0	0	0	7.1347	0	3.2574	0	0	0	0	0	0	0	1.8772	8.4394	0	0	0	12.253	2.1377	10.397	0	0	0	1.8021	0	0	0	0.085286	0	0	0	0	0	0	0	0	0	0	0	0	0	0	0	0	0
0.645	0	0	0	0	0	0	7.1267	0	3.2034	0	0	0	0	0	0	0	1.9178	8.4905	0	0	0	12.265	2.1678	10.225	0	0	0	1.7413	0	0	0	0.082971	0	0	0	0	0	0	0	0	0	0	0	0	0	0	0	0	0
0.646	0	0	0	0	0	0	7.0939	0	3.1667	0	0	0	0	0	0	0	1.9585	8.5373	0	0	0	12.277	2.1978	10.054	0	0	0	1.6805	0	0	0	0.080657	0	0	0	0	0	0	0	0	0	0	0	0	0	0	0	0	0
0.647	0	0	0	0	0	0	7.061	0	3.13	0	0	0	0	0	0	0	1.9992	8.5841	0	0	0	12.289	2.2279	9.8817	0	0	0	1.6196	0	0	0	0.078652	0	0	0	0	0	0	0	0	0	0	0	0	0	0	0	0	0
0.648	0	0	0	0	0	0	7.0282	0	3.0932	0	0	0	0	0	0	0	2.0399	8.6308	0	0	0	12.301	2.2656	9.7099	0	0	0	1.5588	0	0	0	0.076647	0	0	0	0	0	0	0	0	0	0	0	0	0	0	0	0	0
0.649	0	0	0	0	0	0	6.9953	0	3.0565	0	0	0	0	0	0	0	2.0723	8.6776	0	0	0	12.303	2.3032	9.5381	0	0	0	1.498	0	0	0	0.074642	0	0	0	0	0	0	0	0	0	0	0	0	0	0	0	0	0
0.65	0	0	0	0	0	0	6.9625	0	3.0198	0	0	0	0	0	0	0	2.1048	8.7243	0	0	0	12.305	2.3409	9.3534	0	0	0	1.4303	0	0	0	0.072636	0	0	0	0	0	0	0	0	0	0	0	0	0	0	0	0	0
0.651	0	0	0	0	0	0	6.9047	0	3.0041	0	0	0	0	0	0	0	2.1372	8.7685	0	0	0	12.306	2.3785	9.1688	0	0	0	1.3627	0	0	0	0.070631	0	0	0	0	0	0	0	0	0	0	0	0	0	0	0	0	0
0.652	0	0	0	0	0	0	6.847	0	2.9884	0	0	0	0	0	0	0	2.1696	8.8127	0	0	0	12.308	2.4162	8.9841	0	0	0	1.295	0	0	0	0.069263	0	0	0	0	0	0	0	0	0	0	0	0	0	0	0	0	0
0.653	0	0	0	0	0	0	6.7892	0	2.9726	0	0	0	0	0	0	0	2.2021	8.8569	0	0	0	12.31	2.4631	8.7995	0	0	0	1.2274	0	0	0	0.067895	0	0	0	0	0	0	0	0	0	0	0	0	0	0	0	0	0
0.654	0	0	0	0	0	0	6.7315	0	2.9569	0	0	0	0	0	0	0	2.227	8.901	0	0	0	12.301	2.5099	8.6149	0	0	0	1.1598	0	0	0	0.066526	0	0	0	0	0	0	0	0	0	0	0	0	0	0	0	0	0
0.655	0	0	0	0	0	0	6.6738	0	2.9412	0	0	0	0	0	0	0	2.2518	8.9452	0	0	0	12.291	2.5568	8.4189	0	0	0	1.0877	0	0	0	0.065158	0	0	0	0	0	0	0	0	0	0	0	0	0	0	0	0	0
0.656	0	0	0	0	0	0	6.5919	0	2.9485	0	0	0	0	0	0	0	2.2767	8.9883	0	0	0	12.282	2.6037	8.223	0	0	0	1.0157	0	0	0	0.06379	0	0	0	0	0	0	0	0	0	0	0	0	0	0	0	0	0
0.657	0	0	0	0	0	0	6.51	0	2.9557	0	0	0	0	0	0	0	2.3016	9.0313	0	0	0	12.273	2.6505	8.027	0	0	0	0.94369	0	0	0	0.063332	0	0	0	0	0	0	0	0	0	0	0	0	0	0	0	0	0
0.658	0	0	0	0	0	0	6.4282	0	2.9629	0	0	0	0	0	0	0	2.3265	9.0743	0	0	0	12.264	2.7074	7.8311	0	0	0	0.87166	0	0	0	0.062875	0	0	0	0	0	0	0	0	0	0	0	0	0	0	0	0	0
0.659	0	0	0	0	0	0	6.3463	0	2.9702	0	0	0	0	0	0	0	2.3449	9.1173	0	0	0	12.243	2.7643	7.6352	0	0	0	0.79963	0	0	0	0.062418	0	0	0	0	0	0	0	0	0	0	0	0	0	0	0	0	0
0.66	0	0	0	0	0	0	6.2644	0	2.9774	0	0	0	0	0	0	0	2.3633	9.1604	0	0	0	12.222	2.8212	0	0	0	0	0.72608	0	0	0	0.06196	0	0	0	0	0	0	0	0	0	0	0	0	0	0	0	0	0
0.661	0	0	0	0	0	0	6.1599	0	3.0077	0	0	0	0	0	0	0	2.3818	9.2032	0	0	0	12.202	2.878	0	0	0	0	0.65253	0	0	0	0.061503	0	0	0	0	0	0	0	0	0	0	0	0	0	0	0	0	0
0.662	0	0	0	0	0	0	6.0554	0	3.0379	0	0	0	0	0	0	0	2.4002	9.2461	0	0	0	12.181	2.9349	0	0	0	0	0.57898	0	0	0	0.062161	0	0	0	0	0	0	0	0	0	0	0	0	0	0	0	0	0
0.663	0	0	0	0	0	0	5.9508	0	3.0682	0	0	0	0	0	0	0	2.4186	9.2889	0	0	0	12.16	3.0016	0	0	0	0	0.50543	0	0	0	0.062818	0	0	0	0	0	0	0	0	0	0	0	0	0	0	0	0	0
0.664	0	0	0	0	0	0	5.8463	0	3.0985	0	0	0	0	0	0	0	2.4319	9.3318	0	0	0	12.129	3.0683	0	0	0	0	0.43188	0	0	0	0.063476	0	0	0	0	0	0	0	0	0	0	0	0	0	0	0	0	0
0.665	0	0	0	0	0	0	5.7418	0	3.1288	0	0	0	0	0	0	0	2.4452	9.3746	0	0	0	12.097	3.135	0	0	0	0	0.35996	0	0	0	0.064133	0	0	0	0	0	0	0	0	0	0	0	0	0	0	0	0	0
0.666	0	0	0	0	0	0	5.6166	0	3.1805	0	0	0	0	0	0	0	2.4585	9.4178	0	0	0	12.065	3.2017	0	0	0	0	0.28804	0	0	0	0.064791	0	0	0	0	0	0	0	0	0	0	0	0	0	0	0	0	0
0.667	0	0	0	0	0	0	5.4915	0	3.2323	0	0	0	0	0	0	0	2.4718	9.461	0	0	0	12.033	3.2684	0	0	0	0	0.21612	0	0	0	0.066686	0	0	0	0	0	0	0	0	0	0	0	0	0	0	0	0	0
0.668	0	0	0	0	0	0	5.3664	0	3.2841	0	0	0	0	0	0	0	2.4851	9.5042	0	0	0	12.002	3.3437	0	0	0	0	0.1442	0	0	0	0.06858	0	0	0	0	0	0	0	0	0	0	0	0	0	0	0	0	0
0.669	0	0	0	0	0	0	5.2412	0	3.3359	0	0	0	0	0	0	0	2.4947	9.5474	0	0	0	11.96	3.419	0	0	0	0	0.072282	0	0	0	0.070475	0	0	0	0	0	0	0	0	0	0	0	0	0	0	0	0	0
0.67	0	0	0	0	0	0	5.1161	0	3.3877	0	0	0	0	0	0	0	2.5044	9.5906	0	0	0	11.917	3.4943	0	0	0	0	0.0052178	0	0	0	0.072369	0	0	0	0	0	0	0	0	0	0	0	0	0	0	0	0	0
0.671	0	0	0	0	0	0	4.9729	0	3.4582	0	0	0	0	0	0	0	2.514	9.6341	0	0	0	11.875	3.5696	0	0	0	0	0.061846	0	0	0	0.074264	0	0	0	0	0	0	0	0	0	0	0	0	0	0	0	0	0
0.672	0	0	0	0	0	0	4.8297	0	3.5287	0	0	0	0	0	0	0	2.5236	9.6776	0	0	0	11.833	3.6449	0	0	0	0	0.12891	0	0	0	0.07743	0	0	0	0	0	0	0	0	0	0	0	0	0	0	0	0	0
0.673	0	0	0	0	0	0	4.6865	0	3.5992	0	0	0	0	0	0	0	2.5332	9.7211	0	0	0	11.791	3.7266	0	0	0	0	0.19597	0	0	0	0.080596	0	0	0	0	0	0	0	0	0	0	0	0	0	0	0	0	0
0.674	0	0	0	0	0	0	4.5433	0	3.6697	0	0	0	0	0	0	0	2.5404	9.7646	0	0	0	11.74	3.8084	0	0	0	0	0.26304	0	0	0	0.083762	0	0	0	0	0	0	0	0	0	0	0	0	0	0	0	0	0
0.675	0	0	0	0	0	0	4.4001	0	3.7402	0	0	0	0	0	0	0	2.5476	9.8081	0	0	0	11.689	3.8901	0	0	0	0	0.32217	0	0	0	0.086928	0	0	0	0	0	0	0	0	0	0	0	0	0	0	0	0	0
0.676	0	0	0	0	0	0	4.2418	0	3.8257	0	0	0	0	0	0	0	2.5549	9.8514	0	0	0	11.638	3.9718	0	0	0	0	0.3813	0	0	0	0.090094	0	0	0	0	0	0	0	0	0	0	0	0	0	0	0	0	0
0.677	0	0	0	0	0	0	4.0836	0	3.9112	0	0	0	0	0	0	0	2.5621	9.8947	0	0	0	11.587	4.0535	0	0	0	0	0.44043	0	0	0	0.094478	0	0	0	0	0	0	0	0	0	0	0	0	0	0	0	0	0
0.678	0	0	0	0	0	0	3.9253	0	3.9967	0	0	0	0	0	0	0	2.5693	9.938	0	0	0	11.536	4.1386	0	0	0	0	0.49957	0	0	0	0.098862	0	0	0	0	0	0	0	0	0	0	0	0	0	0	0	0	0
0.679	0	0	0	0	0	0	3.767	0	4.0822	0	0	0	0	0	0	0	2.5753	9.9813	0	0	0	11.477	4.2236	0	0	0	0	0.5587	0	0	0	0.10325	0	0	0	0	0	0	0	0	0	0	0	0	0	0	0	0	0
0.68	0	0	0	0	0	0	3.6087	0	4.1677	0	0	0	0	0	0	0	2.5812	10.025	0	0	0	11.419	4.3087	0	0	0	0	0.60718	0	0	0	0.10763	0	0	0	0	0	0	0	0	0	0	0	0	0	0	0	0	0
0.681	0	0	0	0	0	0	3.4386	0	4.2639	0	0	0	0	0	0	0	2.5872	10.067	0	0	0	11.361	4.3937	0	0	0	0	0.65567	0	0	0	0.11201	0	0	0	0	0	0	0	0	0	0	0	0	0	0	0	0	0
0.682	0	0	0	0	0	0	3.2685	0	4.3602	0	0	0	0	0	0	0	2.5931	10.109	0	0	0	11.302	4.4788	0	0	0	0	0.70415	0	0	0	0.11748	0	0	0	0	0	0	0	0	0	0	0	0	0	0	0	0	0
0.683	0	0	0	0	0	0	3.0984	0	4.4565	0	0	0	0	0	0	0	2.5991	10.151	0	0	0	11.244	4.5634	0	0	0	0	0.75263	0	0	0	0.12294	0	0	0	0	0	0	0	0	0	0	0	0	0	0	0	0	0
0.684	0	0	0	0	0	0	2.9283	0	4.5528	0	0	0	0	0	0	0	2.6045	10.193	0	0	0	11.18	4.6481	0	0	0	0	0.80112	0	0	0	0.12841	0	0	0	0	0	0	0	0	0	0	0	0	0	0	0	0	0
0.685	0	0	0	0	0	0	2.7582	0	4.649	0	0	0	0	0	0	0	2.6099	10.235	0	0	0	11.117	4.7328	0	0	0	0	0.83678	0	0	0	0.13388	0	0	0	0	0	0	0	0	0	0	0	0	0	0	0	0	0
0.686	0	0	0	0	0	0	2.5797	0	4.7519	0	0	0	0	0	0	0	2.6153	10.275	0	0	0	11.054	4.8175	0	0	0	0	0.87244	0	0	0	0.13934	0	0	0	0	0	0	0	0	0	0	0	0	0	0	0	0	0
0.687	0	0	0	0	0	0	2.4012	0	4.8548	0	0	0	0	0	0	0	2.6207	10.314	0	0	0	10.99	4.9022	0	0	0	0	0.9081	0	0	0	0.14568	0	0	0	0	0	0	0	0	0	0	0	0	0	0	0	0	0
0.688	0	0	0	0	0	0	2.2227	0	4.9577	0	0	0	0	0	0	0	2.6261	10.354	0	0	0	10.927	4.9825	0	0	0	0	0.94376	0	0	0	0.15202	0	0	0	0	0	0	0	0	0	0	0	0	0	0	0	0	0
0.689	0	0	0	0	0	0	2.0443	0	5.0605	0	0	0	0	0	0	0	2.6313	10.393	0	0	0	10.861	5.0628	0	0	0	0	0.97942	0	0	0	0.15835	0	0	0	0	0	0	0	0	0	0	0	0	0	0	0	0	0
0.69	0	0	0	0	0	0	1.8658	0	5.1634	0	0	0	0	0	0	0	2.6365	10.433	0	0	0	10.794	5.1431	0	0	0	0	1.0008	0	0	0	0.16469	0	0	0	0	0	0	0	0	0	0	0	0	0	0	0	0	0
0.691	0	0	0	0	0	0	1.6825	0	5.269	0	0	0	0	0	0	0	2.6417	10.468	0	0	0	10.728	5.2234	0	0	0	0	1.0221	0	0	0	0.17103	0	0	0	0	0	0	0	0	0	0	0	0	0	0	0	0	0
0.692	0	0	0	0	0	0	1.4991	0	5.3746	0	0	0	0	0	0	0	2.6469	10.503	0	0	0	10.662	5.3037	0	0	0	0	1.0434	0	0	0	0.17796	0	0	0	0	0	0	0	0	0	0	0	0	0	0	0	0	0
0.693	0	0	0	0	0	0	1.3158	0	5.4802	0	0	0	0	0	0	0	2.6521	10.538	0	0	0	10.596	5.3756	0	0	0	0	1.0648	0	0	0	0.18489	0	0	0	0	0	0	0	0	0	0	0	0	0	0	0	0	0
0.694	0	0	0	0	0	0	1.1325	0	5.5858	0	0	0	0	0	0	0	2.657	10.573	0	0	0	10.53	5.4476	0	0	0	0	1.0861	0	0	0	0.19183	0	0	0	0	0	0	0	0	0	0	0	0	0	0	0	0	0
0.695	0	0	0	0	0	0	0.94918	0	5.6915	0	0	0	0	0	0	0	2.662	10.608	0	0	0	10.463	5.5195	0	0	0	0	1.0923	0	0	0	0.19876	0	0	0	0	0	0	0	0	0	0	0	0	0	0	0	0	0
0.696	0	0	0	0	0	0	0.7646	0	5.7966	0	0	0	0	0	0	0	2.6669	10.636	0	0	0	10.397	5.5914	0	0	0	0	1.0986	0	0	0	0.20569	0	0	0	0	0	0	0	0	0	0	0	0	0	0	0	0	0
0.697	0	0	0	0	0	0	0.58001	0	5.9018	0	0	0	0	0	0	0	2.6719	10.665	0	0	0	10.331	5.6633	0	0	0	0	1.1048	0	0	0	0.2129	0	0	0	0	0	0	0	0	0	0	0	0	0	0	0	0	0
0.698	0	0	0	0	0	0	0.39543	0	6.0069	0	0	0	0	0	0	0	2.6768	10.693	0	0	0	10.264	5.7232	0	0	0	0	1.1111	0	0	0	0.22011	0	0	0	0	0	0	0	0	0	0	0	0	0	0	0	0	0
0.699	0	0	0	0	0	0	0.21085	0	6.1121	0	0	0	0	0	0	0	2.681	10.721	0	0	0	10.2	5.7831	0	0	0	0	1.1173	0	0	0	0.22732	0	0	0	0	0	0	0	0	0	0	0	0	0	0	0	0	0
0.7	0	0	0	0	0	0	0.026268	0	6.2173	0	0	0	0	0	0	0	2.6853	10.75	0	0	0	10.136	5.8429	0	0	0	0	1.1085	0	0	0	0.23453	0	0	0	0	0	0	0	0	0	0	0	0	0	0	0	0	0
0.701	0	0	0	0	0	0	0.15608	0	6.3196	0	0	0	0	0	0	0	2.6895	10.769	0	0	0	10.072	5.9028	0	0	0	0	1.0997	0	0	0	0.24174	0	0	0	0	0	0	0	0	0	0	0	0	0	0	0	0	0
0.702	0	0	0	0	0	0	0.33842	0	6.4219	0	0	0	0	0	0	0	2.6937	10.788	0	0	0	10.008	5.9627	0	0	0	0	1.0909	0	0	0	0.24887	0	0	0	0	0	0	0	0	0	0	0	0	0	0	0	0	0
0.703	0	0	0	0	0	0	0.52077	0	6.5243	0	0	0	0	0	0	0	2.698	10.807	0	0	0	9.944	6.0074	0	0	0	0	1.0821	0	0	0	0.256	0	0	0	0	0	0	0	0	0	0	0	0	0	0	0	0	0
0.704	0	0	0	0	0	0	0.70311	0	6.6266	0	0	0	0	0	0	0	2.7008	10.826	0	0	0	0	6.0522	0	0	0	0	1.0733	0	0	0	0.26313	0	0	0	0	0	0	0	0	0	0	0	0	0	0	0	0	0
0.705	0	0	0	0	0	0	0.88545	0	6.729	0	0	0	0	0	0	0	2.7035	10.845	0	0	0	0	6.0969	0	0	0	0	1.0502	0	0	0	0.27027	0	0	0	0	0	0	0	0	0	0	0	0	0	0	0	0	0
0.706	0	0	0	0	0	0	1.0622	0	6.827	0	0	0	0	0	0	0	2.7063	10.852	0	0	0	0	6.1417	0	0	0	0	1.0271	0	0	0	0.2774	0	0	0	0	0	0	0	0	0	0	0	0	0	0	0	0	0
0.707	0	0	0	0	0	0	1.239	0	6.9251	0	0	0	0	0	0	0	2.7091	10.859	0	0	0	0	6.1864	0	0	0	0	1.004	0	0	0	0.28408	0	0	0	0	0	0	0	0	0	0	0	0	0	0	0	0	0
0.708	0	0	0	0	0	0	1.4157	0	7.0231	0	0	0	0	0	0	0	2.7119	10.866	0	0	0	0	6.2138	0	0	0	0	0.98096	0	0	0	0.29077	0	0	0	0	0	0	0	0	0	0	0	0	0	0	0	0	0
0.709	0	0	0	0	0	0	1.5925	0	7.1212	0	0	0	0	0	0	0	2.7123	10.874	0	0	0	0	6.2412	0	0	0	0	0.95787	0	0	0	0.29746	0	0	0	0	0	0	0	0	0	0	0	0	0	0	0	0	0
0.71	0	0	0	0	0	0	1.7692	0	7.2192	0	0	0	0	0	0	0	2.7127	10.881	0	0	0	0	6.2686	0	0	0	0	0.92198	0	0	0	0.30415	0	0	0	0	0	0	0	0	0	0	0	0	0	0	0	0	0
0.711	0	0	0	0	0	0	1.9373	0	7.3123	0	0	0	0	0	0	0	2.7131	10.873	0	0	0	0	6.296	0	0	0	0	0.88609	0	0	0	0.31083	0	0	0	0	0	0	0	0	0	0	0	0	0	0	0	0	0
0.712	0	0	0	0	0	0	2.1053	0	7.4054	0	0	0	0	0	0	0	2.7136	10.866	0	0	0	0	6.3234	0	0	0	0	0.8502	0	0	0	0.31672	0	0	0	0	0	0	0	0	0	0	0	0	0	0	0	0	0
0.713	0	0	0	0	0	0	2.2733	0	7.4985	0	0	0	0	0	0	0	2.714	10.858	0	0	0	0	6.3321	0	0	0	0	0.81431	0	0	0	0.3226	0	0	0	0	0	0	0	0	0	0	0	0	0	0	0	0	0
0.714	0	0	0	0	0	0	2.4414	0	7.5916	0	0	0	0	0	0	0	2.7111	10.851	0	0	0	0	6.3408	0	0	0	0	0.77842	0	0	0	0.32849	0	0	0	0	0	0	0	0	0	0	0	0	0	0	0	0	0
0.715	0	0	0	0	0	0	2.6094	0	7.6847	0	0	0	0	0	0	0	2.7082	10.844	0	0	0	0	6.3495	0	0	0	0	0.73184	0	0	0	0.33437	0	0	0	0	0	0	0	0	0	0	0	0	0	0	0	0	0
0.716	0	0	0	0	0	0	2.7659	0	7.7728	0	0	0	0	0	0	0	2.7052	10.819	0	0	0	0	6.3582	0	0	0	0	0.68526	0	0	0	0.34026	0	0	0	0	0	0	0	0	0	0	0	0	0	0	0	0	0
0.717	0	0	0	0	0	0	2.9224	0	7.861	0	0	0	0	0	0	0	2.7023	10.794	0	0	0	0	6.3669	0	0	0	0	0.63867	0	0	0	0.34501	0	0	0	0	0	0	0	0	0	0	0	0	0	0	0	0	0
0.718	0	0	0	0	0	0	3.0789	0	7.9492	0	0	0	0	0	0	0	2.6994	10.77	0	0	0	0	6.3564	0	0	0	0	0.59209	0	0	0	0.34976	0	0	0	0	0	0	0	0	0	0	0	0	0	0	0	0	0
0.719	0	0	0	0	0	0	3.2354	0	8.0373	0	0	0	0	0	0	0	2.6923	10.745	0	0	0	0	6.346	0	0	0	0	0.5455	0	0	0	0.35451	0	0	0	0	0	0	0	0	0	0	0	0	0	0	0	0	0
0.72	0	0	0	0	0	0	3.3919	0	8.1255	0	0	0	0	0	0	0	2.6852	10.721	0	0	0	0	6.3356	0	0	0	0	0.49085	0	0	0	0.35926	0	0	0	0	0	0	0	0	0	0	0	0	0	0	0	0	0
0.721	0	0	0	0	0	0	3.5344	0	8.2091	0	0	0	0	0	0	0	2.678	10.677	0	0	0	0	6.3251	0	0	0	0	0.4362	0	0	0	0.36401	0	0	0	0	0	0	0	0	0	0	0	0	0	0	0	0	0
0.722	0	0	0	0	0	0	3.6769	0	8.2927	0	0	0	0	0	0	0	2.6709	10.632	0	0	0	0	6.3147	0	0	0	0	0.38155	0	0	0	0.36735	0	0	0	0	0	0	0	0	0	0	0	0	0	0	0	0	0
0.723	0	0	0	0	0	0	3.8194	0	8.3764	0	0	0	0	0	0	0	2.6638	10.588	0	0	0	0	6.2855	0	0	0	0	0.3269	0	0	0	0.37068	0	0	0	0	0	0	0	0	0	0	0	0	0	0	0	0	0
0.724	0	0	0	0	0	0	3.9619	0	8.46	0	0	0	0	0	0	0	2.6518	10.544	0	0	0	0	6.2563	0	0	0	0	0.27225	0	0	0	0.37401	0	0	0	0	0	0	0	0	0	0	0	0	0	0	0	0	0
0.725	0	0	0	0	0	0	4.1044	0	8.5437	0	0	0	0	0	0	0	2.6397	10.5	0	0	0	0	6.2272	0	0	0	0	0.21256	0	0	0	0.37735	0	0	0	0	0	0	0	0	0	0	0	0	0	0	0	0	0
0.726	0	0	0	0	0	0	4.2309	0	8.6234	0	0	0	0	0	0	0	2.6277	10.435	0	0	0	0	6.198	0	0	0	0	0.15287	0	0	0	0.38068	0	0	0	0	0	0	0	0	0	0	0	0	0	0	0	0	0
0.727	0	0	0	0	0	0	4.3573	0	8.7031	0	0	0	0	0	0	0	2.6157	10.369	0	0	0	0	6.1688	0	0	0	0	0.093184	0	0	0	0.38238	0	0	0	0	0	0	0	0	0	0	0	0	0	0	0	0	0
0.728	0	0	0	0	0	0	4.4838	0	8.7828	0	0	0	0	0	0	0	2.6037	10.304	0	0	0	0	6.122	0	0	0	0	0.033494	0	0	0	0.38407	0	0	0	0	0	0	0	0	0	0	0	0	0	0	0	0	0
0.729	0	0	0	0	0	0	4.6103	0	8.8625	0	0	0	0	0	0	0	2.5864	10.238	0	0	0	0	6.0751	0	0	0	0	0.026196	0	0	0	0.38577	0	0	0	0	0	0	0	0	0	0	0	0	0	0	0	0	0
0.73	0	0	0	0	0	0	4.7367	0	8.9422	0	0	0	0	0	0	0	2.5691	10.173	0	0	0	0	6.0283	0	0	0	0	0.087662	0	0	0	0.38746	0	0	0	0	0	0	0	0	0	0	0	0	0	0	0	0	0
0.731	0	0	0	0	0	0	4.8456	0	0	0	0	0	0	0	0	0	2.5519	0	0	0	0	0	5.9814	0	0	0	0	0.14913	0	0	0	0.38916	0	0	0	0	0	0	0	0	0	0	0	0	0	0	0	0	0
0.732	0	0	0	0	0	0	4.9545	0	0	0	0	0	0	0	0	0	2.5346	0	0	0	0	0	5.9346	0	0	0	0	0.21059	0	0	0	0.38908	0	0	0	0	0	0	0	0	0	0	0	0	0	0	0	0	0
0.733	0	0	0	0	0	0	5.0633	0	0	0	0	0	0	0	0	0	2.5173	0	0	0	0	0	5.8716	0	0	0	0	0.27206	0	0	0	0.38899	0	0	0	0	0	0	0	0	0	0	0	0	0	0	0	0	0
0.734	0	0	0	0	0	0	5.1722	0	0	0	0	0	0	0	0	0	2.4947	0	0	0	0	0	5.8086	0	0	0	0	0.33353	0	0	0	0.38891	0	0	0	0	0	0	0	0	0	0	0	0	0	0	0	0	0
0.735	0	0	0	0	0	0	5.2811	0	0	0	0	0	0	0	0	0	2.4722	0	0	0	0	0	5.7456	0	0	0	0	0.39346	0	0	0	0.38883	0	0	0	0	0	0	0	0	0	0	0	0	0	0	0	0	0
0.736	0	0	0	0	0	0	5.3712	0	0	0	0	0	0	0	0	0	2.4496	0	0	0	0	0	5.6826	0	0	0	0	0.45339	0	0	0	0.38874	0	0	0	0	0	0	0	0	0	0	0	0	0	0	0	0	0
0.737	0	0	0	0	0	0	5.4614	0	0	0	0	0	0	0	0	0	2.4271	0	0	0	0	0	5.6195	0	0	0	0	0.51333	0	0	0	0.38682	0	0	0	0	0	0	0	0	0	0	0	0	0	0	0	0	0
0.738	0	0	0	0	0	0	5.5515	0	0	0	0	0	0	0	0	0	2.4045	0	0	0	0	0	5.5421	0	0	0	0	0.57326	0	0	0	0.3849	0	0	0	0	0	0	0	0	0	0	0	0	0	0	0	0	0
0.739	0	0	0	0	0	0	5.6417	0	0	0	0	0	0	0	0	0	2.3771	0	0	0	0	0	5.4647	0	0	0	0	0.63319	0	0	0	0.38297	0	0	0	0	0	0	0	0	0	0	0	0	0	0	0	0	0
0.74	0	0	0	0	0	0	5.7318	0	0	0	0	0	0	0	0	0	2.3496	0	0	0	0	0	5.3873	0	0	0	0	0.68843	0	0	0	0.38105	0	0	0	0	0	0	0	0	0	0	0	0	0	0	0	0	0
0.741	0	0	0	0	0	0	5.8026	0	0	0	0	0	0	0	0	0	2.3222	0	0	0	0	0	5.3099	0	0	0	0	0.74368	0	0	0	0.37912	0	0	0	0	0	0	0	0	0	0	0	0	0	0	0	0	0
0.742	0	0	0	0	0	0	5.8735	0	0	0	0	0	0	0	0	0	2.2947	0	0	0	0	0	5.2325	0	0	0	0	0.79892	0	0	0	0.37539	0	0	0	0	0	0	0	0	0	0	0	0	0	0	0	0	0
0.743	0	0	0	0	0	0	5.9443	0	0	0	0	0	0	0	0	0	2.2673	0	0	0	0	0	5.1425	0	0	0	0	0.85417	0	0	0	0.37165	0	0	0	0	0	0	0	0	0	0	0	0	0	0	0	0	0
0.744	0	0	0	0	0	0	6.0151	0	0	0	0	0	0	0	0	0	2.2357	0	0	0	0	0	5.0525	0	0	0	0	0.90941	0	0	0	0.36791	0	0	0	0	0	0	0	0	0	0	0	0	0	0	0	0	0
0.745	0	0	0	0	0	0	6.0859	0	0	0	0	0	0	0	0	0	2.2042	0	0	0	0	0	4.9625	0	0	0	0	0.95714	0	0	0	0.36417	0	0	0	0	0	0	0	0	0	0	0	0	0	0	0	0	0
0.746	0	0	0	0	0	0	6.1373	0	0	0	0	0	0	0	0	0	2.1726	0	0	0	0	0	0	0	0	0	0	1.0049	0	0	0	0.36043	0	0	0	0	0	0	0	0	0	0	0	0	0	0	0	0	0
0.747	0	0	0	0	0	0	6.1886	0	0	0	0	0	0	0	0	0	2.141	0	0	0	0	0	0	0	0	0	0	1.0526	0	0	0	0.35498	0	0	0	0	0	0	0	0	0	0	0	0	0	0	0	0	0
0.748	0	0	0	0	0	0	6.2399	0	0	0	0	0	0	0	0	0	2.1094	0	0	0	0	0	0	0	0	0	0	1.1003	0	0	0	0.34953	0	0	0	0	0	0	0	0	0	0	0	0	0	0	0	0	0
0.749	0	0	0	0	0	0	6.2912	0	0	0	0	0	0	0	0	0	2.0748	0	0	0	0	0	0	0	0	0	0	1.1481	0	0	0	0.34407	0	0	0	0	0	0	0	0	0	0	0	0	0	0	0	0	0
0.75	0	0	0	0	0	0	6.3426	0	0	0	0	0	0	0	0	0	2.0402	0	0	0	0	0	0	0	0	0	0	1.1859	0	0	0	0.33862	0	0	0	0	0	0	0	0	0	0	0	0	0	0	0	0	0
0.751	0	0	0	0	0	0	6.3747	0	0	0	0	0	0	0	0	0	2.0056	0	0	0	0	0	0	0	0	0	0	1.2238	0	0	0	0.33317	0	0	0	0	0	0	0	0	0	0	0	0	0	0	0	0	0
0.752	0	0	0	0	0	0	6.4068	0	0	0	0	0	0	0	0	0	1.971	0	0	0	0	0	0	0	0	0	0	1.2617	0	0	0	0.32618	0	0	0	0	0	0	0	0	0	0	0	0	0	0	0	0	0
0.753	0	0	0	0	0	0	6.4389	0	0	0	0	0	0	0	0	0	1.9364	0	0	0	0	0	0	0	0	0	0	1.2995	0	0	0	0.31918	0	0	0	0	0	0	0	0	0	0	0	0	0	0	0	0	0
0.754	0	0	0	0	0	0	6.471	0	0	0	0	0	0	0	0	0	1.9001	0	0	0	0	0	0	0	0	0	0	1.3374	0	0	0	0.31219	0	0	0	0	0	0	0	0	0	0	0	0	0	0	0	0	0
0.755	0	0	0	0	0	0	6.5031	0	0	0	0	0	0	0	0	0	1.8638	0	0	0	0	0	0	0	0	0	0	1.3636	0	0	0	0.3052	0	0	0	0	0	0	0	0	0	0	0	0	0	0	0	0	0
0.756	0	0	0	0	0	0	6.5166	0	0	0	0	0	0	0	0	0	1.8275	0	0	0	0	0	0	0	0	0	0	1.3898	0	0	0	0.2982	0	0	0	0	0	0	0	0	0	0	0	0	0	0	0	0	0
0.757	0	0	0	0	0	0	6.5301	0	0	0	0	0	0	0	0	0	1.7912	0	0	0	0	0	0	0	0	0	0	1.4161	0	0	0	0.2899	0	0	0	0	0	0	0	0	0	0	0	0	0	0	0	0	0
0.758	0	0	0	0	0	0	6.5437	0	0	0	0	0	0	0	0	0	1.7549	0	0	0	0	0	0	0	0	0	0	1.4423	0	0	0	0.28159	0	0	0	0	0	0	0	0	0	0	0	0	0	0	0	0	0
0.759	0	0	0	0	0	0	6.5572	0	0	0	0	0	0	0	0	0	1.7184	0	0	0	0	0	0	0	0	0	0	1.4685	0	0	0	0.27329	0	0	0	0	0	0	0	0	0	0	0	0	0	0	0	0	0
0.76	0	0	0	0	0	0	6.5708	0	0	0	0	0	0	0	0	0	1.6819	0	0	0	0	0	0	0	0	0	0	1.4819	0	0	0	0.26498	0	0	0	0	0	0	0	0	0	0	0	0	0	0	0	0	0
0.761	0	0	0	0	0	0	6.5668	0	0	0	0	0	0	0	0	0	1.6454	0	0	0	0	0	0	0	0	0	0	1.4953	0	0	0	0.25668	0	0	0	0	0	0	0	0	0	0	0	0	0	0	0	0	0
0.762	0	0	0	0	0	0	6.5628	0	0	0	0	0	0	0	0	0	1.6088	0	0	0	0	0	0	0	0	0	0	1.5087	0	0	0	0.24733	0	0	0	0	0	0	0	0	0	0	0	0	0	0	0	0	0
0.763	0	0	0	0	0	0	6.5588	0	0	0	0	0	0	0	0	0	1.5723	0	0	0	0	0	0	0	0	0	0	1.5221	0	0	0	0.23799	0	0	0	0	0	0	0	0	0	0	0	0	0	0	0	0	0
0.764	0	0	0	0	0	0	6.5548	0	0	0	0	0	0	0	0	0	1.5371	0	0	0	0	0	0	0	0	0	0	1.5355	0	0	0	0.22865	0	0	0	0	0	0	0	0	0	0	0	0	0	0	0	0	0
0.765	0	0	0	0	0	0	6.5508	0	0	0	0	0	0	0	0	0	1.5018	0	0	0	0	0	0	0	0	0	0	1.5356	0	0	0	0.2193	0	0	0	0	0	0	0	0	0	0	0	0	0	0	0	0	0
0.766	0	0	0	0	0	0	6.5306	0	0	0	0	0	0	0	0	0	1.4666	0	0	0	0	0	0	0	0	0	0	1.5356	0	0	0	0.20996	0	0	0	0	0	0	0	0	0	0	0	0	0	0	0	0	0
0.767	0	0	0	0	0	0	6.5104	0	0	0	0	0	0	0	0	0	1.4313	0	0	0	0	0	0	0	0	0	0	1.5357	0	0	0	0.19988	0	0	0	0	0	0	0	0	0	0	0	0	0	0	0	0	0
0.768	0	0	0	0	0	0	6.4902	0	0	0	0	0	0	0	0	0	1.3961	0	0	0	0	0	0	0	0	0	0	1.5357	0	0	0	0.1898	0	0	0	0	0	0	0	0	0	0	0	0	0	0	0	0	0
0.769	0	0	0	0	0	0	6.47	0	0	0	0	0	0	0	0	0	1.3634	0	0	0	0	0	0	0	0	0	0	1.5358	0	0	0	0.17972	0	0	0	0	0	0	0	0	0	0	0	0	0	0	0	0	0
0.77	0	0	0	0	0	0	6.4498	0	0	0	0	0	0	0	0	0	1.3308	0	0	0	0	0	0	0	0	0	0	1.5225	0	0	0	0.16964	0	0	0	0	0	0	0	0	0	0	0	0	0	0	0	0	0
0.771	0	0	0	0	0	0	6.4151	0	0	0	0	0	0	0	0	0	1.2981	0	0	0	0	0	0	0	0	0	0	1.5093	0	0	0	0.15956	0	0	0	0	0	0	0	0	0	0	0	0	0	0	0	0	0
0.772	0	0	0	0	0	0	6.3803	0	0	0	0	0	0	0	0	0	1.2655	0	0	0	0	0	0	0	0	0	0	1.496	0	0	0	0.14906	0	0	0	0	0	0	0	0	0	0	0	0	0	0	0	0	0
0.773	0	0	0	0	0	0	6.3455	0	0	0	0	0	0	0	0	0	1.2329	0	0	0	0	0	0	0	0	0	0	1.4827	0	0	0	0.13856	0	0	0	0	0	0	0	0	0	0	0	0	0	0	0	0	0
0.774	0	0	0	0	0	0	6.3108	0	0	0	0	0	0	0	0	0	1.2039	0	0	0	0	0	0	0	0	0	0	1.4695	0	0	0	0.12807	0	0	0	0	0	0	0	0	0	0	0	0	0	0	0	0	0
0.775	0	0	0	0	0	0	6.276	0	0	0	0	0	0	0	0	0	1.175	0	0	0	0	0	0	0	0	0	0	1.4436	0	0	0	0.11757	0	0	0	0	0	0	0	0	0	0	0	0	0	0	0	0	0
0.776	0	0	0	0	0	0	6.2286	0	0	0	0	0	0	0	0	0	1.1461	0	0	0	0	0	0	0	0	0	0	1.4176	0	0	0	0.10707	0	0	0	0	0	0	0	0	0	0	0	0	0	0	0	0	0
0.777	0	0	0	0	0	0	6.1811	0	0	0	0	0	0	0	0	0	1.1171	0	0	0	0	0	0	0	0	0	0	1.3917	0	0	0	0.096476	0	0	0	0	0	0	0	0	0	0	0	0	0	0	0	0	0
0.778	0	0	0	0	0	0	6.1337	0	0	0	0	0	0	0	0	0	1.0882	0	0	0	0	0	0	0	0	0	0	1.3657	0	0	0	0.085883	0	0	0	0	0	0	0	0	0	0	0	0	0	0	0	0	0
0.779	0	0	0	0	0	0	6.0862	0	0	0	0	0	0	0	0	0	1.0637	0	0	0	0	0	0	0	0	0	0	1.3398	0	0	0	0.075289	0	0	0	0	0	0	0	0	0	0	0	0	0	0	0	0	0
0.78	0	0	0	0	0	0	6.0387	0	0	0	0	0	0	0	0	0	1.0392	0	0	0	0	0	0	0	0	0	0	1.3023	0	0	0	0.064696	0	0	0	0	0	0	0	0	0	0	0	0	0	0	0	0	0
0.781	0	0	0	0	0	0	5.9806	0	0	0	0	0	0	0	0	0	1.0147	0	0	0	0	0	0	0	0	0	0	1.2648	0	0	0	0.054103	0	0	0	0	0	0	0	0	0	0	0	0	0	0	0	0	0
0.782	0	0	0	0	0	0	5.9226	0	0	0	0	0	0	0	0	0	0.9902	0	0	0	0	0	0	0	0	0	0	1.2273	0	0	0	0.043733	0	0	0	0	0	0	0	0	0	0	0	0	0	0	0	0	0
0.783	0	0	0	0	0	0	5.8645	0	0	0	0	0	0	0	0	0	0.96571	0	0	0	0	0	0	0	0	0	0	1.1899	0	0	0	0.033364	0	0	0	0	0	0	0	0	0	0	0	0	0	0	0	0	0
0.784	0	0	0	0	0	0	5.8064	0	0	0	0	0	0	0	0	0	0.94596	0	0	0	0	0	0	0	0	0	0	1.1524	0	0	0	0.022995	0	0	0	0	0	0	0	0	0	0	0	0	0	0	0	0	0
0.785	0	0	0	0	0	0	5.7483	0	0	0	0	0	0	0	0	0	0.92622	0	0	0	0	0	0	0	0	0	0	1.1049	0	0	0	0.012626	0	0	0	0	0	0	0	0	0	0	0	0	0	0	0	0	0
0.786	0	0	0	0	0	0	5.6818	0	0	0	0	0	0	0	0	0	0.90647	0	0	0	0	0	0	0	0	0	0	1.0574	0	0	0	0.002257	0	0	0	0	0	0	0	0	0	0	0	0	0	0	0	0	0
0.787	0	0	0	0	0	0	5.6154	0	0	0	0	0	0	0	0	0	0.88672	0	0	0	0	0	0	0	0	0	0	1.0099	0	0	0	0.0075762	0	0	0	0	0	0	0	0	0	0	0	0	0	0	0	0	0
0.788	0	0	0	0	0	0	5.5489	0	0	0	0	0	0	0	0	0	0.86698	0	0	0	0	0	0	0	0	0	0	0.96239	0	0	0	0.017409	0	0	0	0	0	0	0	0	0	0	0	0	0	0	0	0	0
0.789	0	0	0	0	0	0	5.4824	0	0	0	0	0	0	0	0	0	0.85185	0	0	0	0	0	0	0	0	0	0	0.91489	0	0	0	0.027243	0	0	0	0	0	0	0	0	0	0	0	0	0	0	0	0	0
0.79	0	0	0	0	0	0	5.416	0	0	0	0	0	0	0	0	0	0.83672	0	0	0	0	0	0	0	0	0	0	0.85928	0	0	0	0.037076	0	0	0	0	0	0	0	0	0	0	0	0	0	0	0	0	0
0.791	0	0	0	0	0	0	5.3435	0	0	0	0	0	0	0	0	0	0.82159	0	0	0	0	0	0	0	0	0	0	0.80366	0	0	0	0.046909	0	0	0	0	0	0	0	0	0	0	0	0	0	0	0	0	0
0.792	0	0	0	0	0	0	5.271	0	0	0	0	0	0	0	0	0	0.80645	0	0	0	0	0	0	0	0	0	0	0.74804	0	0	0	0.055905	0	0	0	0	0	0	0	0	0	0	0	0	0	0	0	0	0
0.793	0	0	0	0	0	0	5.1986	0	0	0	0	0	0	0	0	0	0.79132	0	0	0	0	0	0	0	0	0	0	0.69243	0	0	0	0.064901	0	0	0	0	0	0	0	0	0	0	0	0	0	0	0	0	0
0.794	0	0	0	0	0	0	5.1261	0	0	0	0	0	0	0	0	0	0.78026	0	0	0	0	0	0	0	0	0	0	0.63681	0	0	0	0.073897	0	0	0	0	0	0	0	0	0	0	0	0	0	0	0	0	0
0.795	0	0	0	0	0	0	5.0536	0	0	0	0	0	0	0	0	0	0.7692	0	0	0	0	0	0	0	0	0	0	0.57517	0	0	0	0.082894	0	0	0	0	0	0	0	0	0	0	0	0	0	0	0	0	0
0.796	0	0	0	0	0	0	4.9776	0	0	0	0	0	0	0	0	0	0.75814	0	0	0	0	0	0	0	0	0	0	0.51354	0	0	0	0.09189	0	0	0	0	0	0	0	0	0	0	0	0	0	0	0	0	0
0.797	0	0	0	0	0	0	4.9015	0	0	0	0	0	0	0	0	0	0.74708	0	0	0	0	0	0	0	0	0	0	0.4519	0	0	0	0.099759	0	0	0	0	0	0	0	0	0	0	0	0	0	0	0	0	0
0.798	0	0	0	0	0	0	4.8255	0	0	0	0	0	0	0	0	0	0.73602	0	0	0	0	0	0	0	0	0	0	0.39026	0	0	0	0.10763	0	0	0	0	0	0	0	0	0	0	0	0	0	0	0	0	0
0.799	0	0	0	0	0	0	4.7494	0	0	0	0	0	0	0	0	0	0.72815	0	0	0	0	0	0	0	0	0	0	0.32862	0	0	0	0.1155	0	0	0	0	0	0	0	0	0	0	0	0	0	0	0	0	0
0.8	0	0	0	0	0	0	4.6734	0	0	0	0	0	0	0	0	0	0.72029	0	0	0	0	0	0	0	0	0	0	0.26317	0	0	0	0.12337	0	0	0	0	0	0	0	0	0	0	0	0	0	0	0	0	0
0.801	0	0	0	0	0	0	4.5963	0	0	0	0	0	0	0	0	0	0.71242	0	0	0	0	0	0	0	0	0	0	0.19772	0	0	0	0.13124	0	0	0	0	0	0	0	0	0	0	0	0	0	0	0	0	0
0.802	0	0	0	0	0	0	4.5191	0	0	0	0	0	0	0	0	0	0.70456	0	0	0	0	0	0	0	0	0	0	0.13227	0	0	0	0.1377	0	0	0	0	0	0	0	0	0	0	0	0	0	0	0	0	0
0.803	0	0	0	0	0	0	4.442	0	0	0	0	0	0	0	0	0	0.69669	0	0	0	0	0	0	0	0	0	0	0.066813	0	0	0	0.14417	0	0	0	0	0	0	0	0	0	0	0	0	0	0	0	0	0
0.804	0	0	0	0	0	0	4.3649	0	0	0	0	0	0	0	0	0	0.69095	0	0	0	0	0	0	0	0	0	0	0.0013604	0	0	0	0.15063	0	0	0	0	0	0	0	0	0	0	0	0	0	0	0	0	0
0.805	0	0	0	0	0	0	4.2877	0	0	0	0	0	0	0	0	0	0.6852	0	0	0	0	0	0	0	0	0	0	0.06572	0	0	0	0.1571	0	0	0	0	0	0	0	0	0	0	0	0	0	0	0	0	0
0.806	0	0	0	0	0	0	4.2119	0	0	0	0	0	0	0	0	0	0.67946	0	0	0	0	0	0	0	0	0	0	0.1328	0	0	0	0.16356	0	0	0	0	0	0	0	0	0	0	0	0	0	0	0	0	0
0.807	0	0	0	0	0	0	4.1361	0	0	0	0	0	0	0	0	0	0.67372	0	0	0	0	0	0	0	0	0	0	0.19988	0	0	0	0.16836	0	0	0	0	0	0	0	0	0	0	0	0	0	0	0	0	0
0.808	0	0	0	0	0	0	4.0603	0	0	0	0	0	0	0	0	0	0.66797	0	0	0	0	0	0	0	0	0	0	0.26696	0	0	0	0.17316	0	0	0	0	0	0	0	0	0	0	0	0	0	0	0	0	0
0.809	0	0	0	0	0	0	3.9845	0	0	0	0	0	0	0	0	0	0.66321	0	0	0	0	0	0	0	0	0	0	0.33404	0	0	0	0.17796	0	0	0	0	0	0	0	0	0	0	0	0	0	0	0	0	0
0.81	0	0	0	0	0	0	3.9088	0	0	0	0	0	0	0	0	0	0.65845	0	0	0	0	0	0	0	0	0	0	0.4007	0	0	0	0.18275	0	0	0	0	0	0	0	0	0	0	0	0	0	0	0	0	0
0.811	0	0	0	0	0	0	3.8366	0	0	0	0	0	0	0	0	0	0.65369	0	0	0	0	0	0	0	0	0	0	0.46735	0	0	0	0.18755	0	0	0	0	0	0	0	0	0	0	0	0	0	0	0	0	0
0.812	0	0	0	0	0	0	3.7645	0	0	0	0	0	0	0	0	0	0.64892	0	0	0	0	0	0	0	0	0	0	0.53401	0	0	0	0.19044	0	0	0	0	0	0	0	0	0	0	0	0	0	0	0	0	0
0.813	0	0	0	0	0	0	3.6924	0	0	0	0	0	0	0	0	0	0.64416	0	0	0	0	0	0	0	0	0	0	0.60066	0	0	0	0.19332	0	0	0	0	0	0	0	0	0	0	0	0	0	0	0	0	0
0.814	0	0	0	0	0	0	3.6203	0	0	0	0	0	0	0	0	0	0.63933	0	0	0	0	0	0	0	0	0	0	0.66732	0	0	0	0.1962	0	0	0	0	0	0	0	0	0	0	0	0	0	0	0	0	0
0.815	0	0	0	0	0	0	3.5482	0	0	0	0	0	0	0	0	0	0.63449	0	0	0	0	0	0	0	0	0	0	0.73173	0	0	0	0.19909	0	0	0	0	0	0	0	0	0	0	0	0	0	0	0	0	0
0.816	0	0	0	0	0	0	3.482	0	0	0	0	0	0	0	0	0	0.62966	0	0	0	0	0	0	0	0	0	0	0.79614	0	0	0	0.20197	0	0	0	0	0	0	0	0	0	0	0	0	0	0	0	0	0
0.817	0	0	0	0	0	0	3.4158	0	0	0	0	0	0	0	0	0	0.62483	0	0	0	0	0	0	0	0	0	0	0.86056	0	0	0	0.20272	0	0	0	0	0	0	0	0	0	0	0	0	0	0	0	0	0
0.818	0	0	0	0	0	0	3.3496	0	0	0	0	0	0	0	0	0	0.61999	0	0	0	0	0	0	0	0	0	0	0.92497	0	0	0	0.20346	0	0	0	0	0	0	0	0	0	0	0	0	0	0	0	0	0
0.819	0	0	0	0	0	0	3.2833	0	0	0	0	0	0	0	0	0	0.61423	0	0	0	0	0	0	0	0	0	0	0.98939	0	0	0	0.20421	0	0	0	0	0	0	0	0	0	0	0	0	0	0	0	0	0
0.82	0	0	0	0	0	0	3.2171	0	0	0	0	0	0	0	0	0	0.60847	0	0	0	0	0	0	0	0	0	0	1.0501	0	0	0	0.20496	0	0	0	0	0	0	0	0	0	0	0	0	0	0	0	0	0
0.821	0	0	0	0	0	0	3.1588	0	0	0	0	0	0	0	0	0	0.60271	0	0	0	0	0	0	0	0	0	0	1.1107	0	0	0	0.2057	0	0	0	0	0	0	0	0	0	0	0	0	0	0	0	0	0
0.822	0	0	0	0	0	0	3.1005	0	0	0	0	0	0	0	0	0	0.59695	0	0	0	0	0	0	0	0	0	0	1.1714	0	0	0	0.20412	0	0	0	0	0	0	0	0	0	0	0	0	0	0	0	0	0
0.823	0	0	0	0	0	0	3.0422	0	0	0	0	0	0	0	0	0	0.59119	0	0	0	0	0	0	0	0	0	0	1.2321	0	0	0	0.20253	0	0	0	0	0	0	0	0	0	0	0	0	0	0	0	0	0
0.824	0	0	0	0	0	0	2.9838	0	0	0	0	0	0	0	0	0	0.58393	0	0	0	0	0	0	0	0	0	0	1.2928	0	0	0	0.20095	0	0	0	0	0	0	0	0	0	0	0	0	0	0	0	0	0
0.825	0	0	0	0	0	0	2.9255	0	0	0	0	0	0	0	0	0	0.57666	0	0	0	0	0	0	0	0	0	0	1.3486	0	0	0	0.19936	0	0	0	0	0	0	0	0	0	0	0	0	0	0	0	0	0
0.826	0	0	0	0	0	0	2.8769	0	0	0	0	0	0	0	0	0	0.5694	0	0	0	0	0	0	0	0	0	0	1.4045	0	0	0	0.19778	0	0	0	0	0	0	0	0	0	0	0	0	0	0	0	0	0
0.827	0	0	0	0	0	0	2.8282	0	0	0	0	0	0	0	0	0	0.56214	0	0	0	0	0	0	0	0	0	0	1.4603	0	0	0	0.19371	0	0	0	0	0	0	0	0	0	0	0	0	0	0	0	0	0
0.828	0	0	0	0	0	0	2.7796	0	0	0	0	0	0	0	0	0	0.55487	0	0	0	0	0	0	0	0	0	0	1.5161	0	0	0	0.18964	0	0	0	0	0	0	0	0	0	0	0	0	0	0	0	0	0
0.829	0	0	0	0	0	0	2.7309	0	0	0	0	0	0	0	0	0	0.54583	0	0	0	0	0	0	0	0	0	0	1.572	0	0	0	0.18557	0	0	0	0	0	0	0	0	0	0	0	0	0	0	0	0	0
0.83	0	0	0	0	0	0	2.6823	0	0	0	0	0	0	0	0	0	0.53679	0	0	0	0	0	0	0	0	0	0	1.6222	0	0	0	0.1815	0	0	0	0	0	0	0	0	0	0	0	0	0	0	0	0	0
0.831	0	0	0	0	0	0	2.6448	0	0	0	0	0	0	0	0	0	0.52775	0	0	0	0	0	0	0	0	0	0	1.6725	0	0	0	0.17743	0	0	0	0	0	0	0	0	0	0	0	0	0	0	0	0	0
0.832	0	0	0	0	0	0	2.6073	0	0	0	0	0	0	0	0	0	0.51872	0	0	0	0	0	0	0	0	0	0	1.7228	0	0	0	0.17078	0	0	0	0	0	0	0	0	0	0	0	0	0	0	0	0	0
0.833	0	0	0	0	0	0	2.5698	0	0	0	0	0	0	0	0	0	0.50968	0	0	0	0	0	0	0	0	0	0	1.773	0	0	0	0.16413	0	0	0	0	0	0	0	0	0	0	0	0	0	0	0	0	0
0.834	0	0	0	0	0	0	2.5324	0	0	0	0	0	0	0	0	0	0.49887	0	0	0	0	0	0	0	0	0	0	1.8233	0	0	0	0.15748	0	0	0	0	0	0	0	0	0	0	0	0	0	0	0	0	0
0.835	0	0	0	0	0	0	2.4949	0	0	0	0	0	0	0	0	0	0.48807	0	0	0	0	0	0	0	0	0	0	1.8677	0	0	0	0.15083	0	0	0	0	0	0	0	0	0	0	0	0	0	0	0	0	0
0.836	0	0	0	0	0	0	2.4699	0	0	0	0	0	0	0	0	0	0.47727	0	0	0	0	0	0	0	0	0	0	1.9121	0	0	0	0.14418	0	0	0	0	0	0	0	0	0	0	0	0	0	0	0	0	0
0.837	0	0	0	0	0	0	2.4448	0	0	0	0	0	0	0	0	0	0.46647	0	0	0	0	0	0	0	0	0	0	1.9565	0	0	0	0.13491	0	0	0	0	0	0	0	0	0	0	0	0	0	0	0	0	0
0.838	0	0	0	0	0	0	2.4197	0	0	0	0	0	0	0	0	0	0.45567	0	0	0	0	0	0	0	0	0	0	2.0009	0	0	0	0.12565	0	0	0	0	0	0	0	0	0	0	0	0	0	0	0	0	0
0.839	0	0	0	0	0	0	2.3947	0	0	0	0	0	0	0	0	0	0.44335	0	0	0	0	0	0	0	0	0	0	2.0453	0	0	0	0.11638	0	0	0	0	0	0	0	0	0	0	0	0	0	0	0	0	0
0.84	0	0	0	0	0	0	2.3696	0	0	0	0	0	0	0	0	0	0.43103	0	0	0	0	0	0	0	0	0	0	2.0838	0	0	0	0.10712	0	0	0	0	0	0	0	0	0	0	0	0	0	0	0	0	0
0.841	0	0	0	0	0	0	2.3579	0	0	0	0	0	0	0	0	0	0.41871	0	0	0	0	0	0	0	0	0	0	2.1224	0	0	0	0.097852	0	0	0	0	0	0	0	0	0	0	0	0	0	0	0	0	0
0.842	0	0	0	0	0	0	2.3462	0	0	0	0	0	0	0	0	0	0.40639	0	0	0	0	0	0	0	0	0	0	2.161	0	0	0	0.086023	0	0	0	0	0	0	0	0	0	0	0	0	0	0	0	0	0
0.843	0	0	0	0	0	0	2.3345	0	0	0	0	0	0	0	0	0	0.39408	0	0	0	0	0	0	0	0	0	0	2.1995	0	0	0	0.074193	0	0	0	0	0	0	0	0	0	0	0	0	0	0	0	0	0
0.844	0	0	0	0	0	0	2.3227	0	0	0	0	0	0	0	0	0	0.38065	0	0	0	0	0	0	0	0	0	0	2.2381	0	0	0	0.062364	0	0	0	0	0	0	0	0	0	0	0	0	0	0	0	0	0
0.845	0	0	0	0	0	0	2.311	0	0	0	0	0	0	0	0	0	0.36722	0	0	0	0	0	0	0	0	0	0	2.2711	0	0	0	0.050534	0	0	0	0	0	0	0	0	0	0	0	0	0	0	0	0	0
0.846	0	0	0	0	0	0	2.3133	0	0	0	0	0	0	0	0	0	0.3538	0	0	0	0	0	0	0	0	0	0	2.3042	0	0	0	0.038705	0	0	0	0	0	0	0	0	0	0	0	0	0	0	0	0	0
0.847	0	0	0	0	0	0	2.3155	0	0	0	0	0	0	0	0	0	0.34037	0	0	0	0	0	0	0	0	0	0	2.3373	0	0	0	0.024449	0	0	0	0	0	0	0	0	0	0	0	0	0	0	0	0	0
0.848	0	0	0	0	0	0	2.3177	0	0	0	0	0	0	0	0	0	0.32694	0	0	0	0	0	0	0	0	0	0	2.3703	0	0	0	0.010193	0	0	0	0	0	0	0	0	0	0	0	0	0	0	0	0	0
0.849	0	0	0	0	0	0	2.3199	0	0	0	0	0	0	0	0	0	0.3129	0	0	0	0	0	0	0	0	0	0	2.4034	0	0	0	0.0040625	0	0	0	0	0	0	0	0	0	0	0	0	0	0	0	0	0
0.85	0	0	0	0	0	0	2.3222	0	0	0	0	0	0	0	0	0	0.29885	0	0	0	0	0	0	0	0	0	0	2.4315	0	0	0	0.018318	0	0	0	0	0	0	0	0	0	0	0	0	0	0	0	0	0
0.851	0	0	0	0	0	0	2.3386	0	0	0	0	0	0	0	0	0	0.2848	0	0	0	0	0	0	0	0	0	0	2.4597	0	0	0	0.032574	0	0	0	0	0	0	0	0	0	0	0	0	0	0	0	0	0
0.852	0	0	0	0	0	0	2.3551	0	0	0	0	0	0	0	0	0	0.27076	0	0	0	0	0	0	0	0	0	0	2.4878	0	0	0	0.049025	0	0	0	0	0	0	0	0	0	0	0	0	0	0	0	0	0
0.853	0	0	0	0	0	0	2.3715	0	0	0	0	0	0	0	0	0	0.25671	0	0	0	0	0	0	0	0	0	0	2.5159	0	0	0	0.065475	0	0	0	0	0	0	0	0	0	0	0	0	0	0	0	0	0
0.854	0	0	0	0	0	0	2.388	0	0	0	0	0	0	0	0	0	0.24253	0	0	0	0	0	0	0	0	0	0	2.5441	0	0	0	0.081926	0	0	0	0	0	0	0	0	0	0	0	0	0	0	0	0	0
0.855	0	0	0	0	0	0	2.4044	0	0	0	0	0	0	0	0	0	0.22836	0	0	0	0	0	0	0	0	0	0	2.568	0	0	0	0.098377	0	0	0	0	0	0	0	0	0	0	0	0	0	0	0	0	0
0.856	0	0	0	0	0	0	2.435	0	0	0	0	0	0	0	0	0	0.21418	0	0	0	0	0	0	0	0	0	0	2.5919	0	0	0	0.11483	0	0	0	0	0	0	0	0	0	0	0	0	0	0	0	0	0
0.857	0	0	0	0	0	0	2.4656	0	0	0	0	0	0	0	0	0	0.2	0	0	0	0	0	0	0	0	0	0	2.6158	0	0	0	0.13315	0	0	0	0	0	0	0	0	0	0	0	0	0	0	0	0	0
0.858	0	0	0	0	0	0	2.4962	0	0	0	0	0	0	0	0	0	0.18582	0	0	0	0	0	0	0	0	0	0	2.6397	0	0	0	0.15148	0	0	0	0	0	0	0	0	0	0	0	0	0	0	0	0	0
0.859	0	0	0	0	0	0	2.5268	0	0	0	0	0	0	0	0	0	0.17192	0	0	0	0	0	0	0	0	0	0	2.6636	0	0	0	0.1698	0	0	0	0	0	0	0	0	0	0	0	0	0	0	0	0	0
0.86	0	0	0	0	0	0	2.5574	0	0	0	0	0	0	0	0	0	0.15803	0	0	0	0	0	0	0	0	0	0	2.684	0	0	0	0.18813	0	0	0	0	0	0	0	0	0	0	0	0	0	0	0	0	0
0.861	0	0	0	0	0	0	2.6016	0	0	0	0	0	0	0	0	0	0.14413	0	0	0	0	0	0	0	0	0	0	2.7044	0	0	0	0.20645	0	0	0	0	0	0	0	0	0	0	0	0	0	0	0	0	0
0.862	0	0	0	0	0	0	2.6459	0	0	0	0	0	0	0	0	0	0.13023	0	0	0	0	0	0	0	0	0	0	2.7248	0	0	0	0.22625	0	0	0	0	0	0	0	0	0	0	0	0	0	0	0	0	0
0.863	0	0	0	0	0	0	2.6901	0	0	0	0	0	0	0	0	0	0.11633	0	0	0	0	0	0	0	0	0	0	2.7452	0	0	0	0.24605	0	0	0	0	0	0	0	0	0	0	0	0	0	0	0	0	0
0.864	0	0	0	0	0	0	2.7344	0	0	0	0	0	0	0	0	0	0.10299	0	0	0	0	0	0	0	0	0	0	2.7656	0	0	0	0.26585	0	0	0	0	0	0	0	0	0	0	0	0	0	0	0	0	0
0.865	0	0	0	0	0	0	2.7786	0	0	0	0	0	0	0	0	0	0.089638	0	0	0	0	0	0	0	0	0	0	2.7832	0	0	0	0.28565	0	0	0	0	0	0	0	0	0	0	0	0	0	0	0	0	0
0.866	0	0	0	0	0	0	2.8356	0	0	0	0	0	0	0	0	0	0.076291	0	0	0	0	0	0	0	0	0	0	2.8008	0	0	0	0.30545	0	0	0	0	0	0	0	0	0	0	0	0	0	0	0	0	0
0.867	0	0	0	0	0	0	2.8926	0	0	0	0	0	0	0	0	0	0.062944	0	0	0	0	0	0	0	0	0	0	2.8185	0	0	0	0.32626	0	0	0	0	0	0	0	0	0	0	0	0	0	0	0	0	0
0.868	0	0	0	0	0	0	2.9496	0	0	0	0	0	0	0	0	0	0.049597	0	0	0	0	0	0	0	0	0	0	2.8361	0	0	0	0.34707	0	0	0	0	0	0	0	0	0	0	0	0	0	0	0	0	0
0.869	0	0	0	0	0	0	3.0066	0	0	0	0	0	0	0	0	0	0.03688	0	0	0	0	0	0	0	0	0	0	2.8537	0	0	0	0.36788	0	0	0	0	0	0	0	0	0	0	0	0	0	0	0	0	0
0.87	0	0	0	0	0	0	3.0636	0	0	0	0	0	0	0	0	0	0.024163	0	0	0	0	0	0	0	0	0	0	2.8692	0	0	0	0.38869	0	0	0	0	0	0	0	0	0	0	0	0	0	0	0	0	0
0.871	0	0	0	0	0	0	3.1319	0	0	0	0	0	0	0	0	0	0.011446	0	0	0	0	0	0	0	0	0	0	2.8846	0	0	0	0.4095	0	0	0	0	0	0	0	0	0	0	0	0	0	0	0	0	0
0.872	0	0	0	0	0	0	3.2003	0	0	0	0	0	0	0	0	0	0.0012711	0	0	0	0	0	0	0	0	0	0	2.9	0	0	0	0.43082	0	0	0	0	0	0	0	0	0	0	0	0	0	0	0	0	0
0.873	0	0	0	0	0	0	3.2686	0	0	0	0	0	0	0	0	0	0.013988	0	0	0	0	0	0	0	0	0	0	2.9155	0	0	0	0.45213	0	0	0	0	0	0	0	0	0	0	0	0	0	0	0	0	0
0.874	0	0	0	0	0	0	3.3369	0	0	0	0	0	0	0	0	0	0.026216	0	0	0	0	0	0	0	0	0	0	2.9309	0	0	0	0.47345	0	0	0	0	0	0	0	0	0	0	0	0	0	0	0	0	0
0.875	0	0	0	0	0	0	3.4053	0	0	0	0	0	0	0	0	0	0.038444	0	0	0	0	0	0	0	0	0	0	2.9446	0	0	0	0.49477	0	0	0	0	0	0	0	0	0	0	0	0	0	0	0	0	0
0.876	0	0	0	0	0	0	3.483	0	0	0	0	0	0	0	0	0	0.050672	0	0	0	0	0	0	0	0	0	0	2.9583	0	0	0	0.51608	0	0	0	0	0	0	0	0	0	0	0	0	0	0	0	0	0
0.877	0	0	0	0	0	0	3.5608	0	0	0	0	0	0	0	0	0	0.0629	0	0	0	0	0	0	0	0	0	0	2.972	0	0	0	0.53739	0	0	0	0	0	0	0	0	0	0	0	0	0	0	0	0	0
0.878	0	0	0	0	0	0	3.6386	0	0	0	0	0	0	0	0	0	0.075128	0	0	0	0	0	0	0	0	0	0	2.9856	0	0	0	0.55869	0	0	0	0	0	0	0	0	0	0	0	0	0	0	0	0	0
0.879	0	0	0	0	0	0	3.7163	0	0	0	0	0	0	0	0	0	0.087234	0	0	0	0	0	0	0	0	0	0	2.9993	0	0	0	0.58	0	0	0	0	0	0	0	0	0	0	0	0	0	0	0	0	0
0.88	0	0	0	0	0	0	3.7941	0	0	0	0	0	0	0	0	0	0.099341	0	0	0	0	0	0	0	0	0	0	3.0115	0	0	0	0.6013	0	0	0	0	0	0	0	0	0	0	0	0	0	0	0	0	0
0.881	0	0	0	0	0	0	3.8788	0	0	0	0	0	0	0	0	0	0.11145	0	0	0	0	0	0	0	0	0	0	3.0236	0	0	0	0.62261	0	0	0	0	0	0	0	0	0	0	0	0	0	0	0	0	0
0.882	0	0	0	0	0	0	3.9636	0	0	0	0	0	0	0	0	0	0.12355	0	0	0	0	0	0	0	0	0	0	3.0357	0	0	0	0.64339	0	0	0	0	0	0	0	0	0	0	0	0	0	0	0	0	0
0.883	0	0	0	0	0	0	4.0483	0	0	0	0	0	0	0	0	0	0.13566	0	0	0	0	0	0	0	0	0	0	3.0478	0	0	0	0.66418	0	0	0	0	0	0	0	0	0	0	0	0	0	0	0	0	0
0.884	0	0	0	0	0	0	4.133	0	0	0	0	0	0	0	0	0	0.14822	0	0	0	0	0	0	0	0	0	0	3.06	0	0	0	0.68497	0	0	0	0	0	0	0	0	0	0	0	0	0	0	0	0	0
0.885	0	0	0	0	0	0	4.2177	0	0	0	0	0	0	0	0	0	0.16078	0	0	0	0	0	0	0	0	0	0	3.0705	0	0	0	0.70576	0	0	0	0	0	0	0	0	0	0	0	0	0	0	0	0	0
0.886	0	0	0	0	0	0	4.3064	0	0	0	0	0	0	0	0	0	0.17335	0	0	0	0	0	0	0	0	0	0	3.081	0	0	0	0.72655	0	0	0	0	0	0	0	0	0	0	0	0	0	0	0	0	0
0.887	0	0	0	0	0	0	4.395	0	0	0	0	0	0	0	0	0	0.18591	0	0	0	0	0	0	0	0	0	0	3.0915	0	0	0	0.74635	0	0	0	0	0	0	0	0	0	0	0	0	0	0	0	0	0
0.888	0	0	0	0	0	0	4.4837	0	0	0	0	0	0	0	0	0	0.19847	0	0	0	0	0	0	0	0	0	0	3.1021	0	0	0	0.76616	0	0	0	0	0	0	0	0	0	0	0	0	0	0	0	0	0
0.889	0	0	0	0	0	0	4.5724	0	0	0	0	0	0	0	0	0	0.21222	0	0	0	0	0	0	0	0	0	0	3.1126	0	0	0	0.78596	0	0	0	0	0	0	0	0	0	0	0	0	0	0	0	0	0
0.89	0	0	0	0	0	0	4.661	0	0	0	0	0	0	0	0	0	0.22598	0	0	0	0	0	0	0	0	0	0	3.1213	0	0	0	0.80576	0	0	0	0	0	0	0	0	0	0	0	0	0	0	0	0	0
0.891	0	0	0	0	0	0	4.7501	0	0	0	0	0	0	0	0	0	0.23973	0	0	0	0	0	0	0	0	0	0	3.1299	0	0	0	0.82557	0	0	0	0	0	0	0	0	0	0	0	0	0	0	0	0	0
0.892	0	0	0	0	0	0	4.8391	0	0	0	0	0	0	0	0	0	0.25348	0	0	0	0	0	0	0	0	0	0	3.1386	0	0	0	0.84397	0	0	0	0	0	0	0	0	0	0	0	0	0	0	0	0	0
0.893	0	0	0	0	0	0	4.9282	0	0	0	0	0	0	0	0	0	0.26723	0	0	0	0	0	0	0	0	0	0	3.1472	0	0	0	0.86237	0	0	0	0	0	0	0	0	0	0	0	0	0	0	0	0	0
0.894	0	0	0	0	0	0	5.0173	0	0	0	0	0	0	0	0	0	0.283	0	0	0	0	0	0	0	0	0	0	3.1559	0	0	0	0.88077	0	0	0	0	0	0	0	0	0	0	0	0	0	0	0	0	0
0.895	0	0	0	0	0	0	5.1063	0	0	0	0	0	0	0	0	0	0.29876	0	0	0	0	0	0	0	0	0	0	3.1621	0	0	0	0.89917	0	0	0	0	0	0	0	0	0	0	0	0	0	0	0	0	0
0.896	0	0	0	0	0	0	5.1918	0	0	0	0	0	0	0	0	0	0.31452	0	0	0	0	0	0	0	0	0	0	3.1684	0	0	0	0.91758	0	0	0	0	0	0	0	0	0	0	0	0	0	0	0	0	0
0.897	0	0	0	0	0	0	5.2774	0	0	0	0	0	0	0	0	0	0.33028	0	0	0	0	0	0	0	0	0	0	3.1746	0	0	0	0.93421	0	0	0	0	0	0	0	0	0	0	0	0	0	0	0	0	0
0.898	0	0	0	0	0	0	0	0	0	0	0	0	0	0	0	0	0.34604	0	0	0	0	0	0	0	0	0	0	3.1809	0	0	0	0.95085	0	0	0	0	0	0	0	0	0	0	0	0	0	0	0	0	0
0.899	0	0	0	0	0	0	0	0	0	0	0	0	0	0	0	0	0.3646	0	0	0	0	0	0	0	0	0	0	3.1871	0	0	0	0.96748	0	0	0	0	0	0	0	0	0	0	0	0	0	0	0	0	0
0.9	0	0	0	0	0	0	0	0	0	0	0	0	0	0	0	0	0.38316	0	0	0	0	0	0	0	0	0	0	3.1902	0	0	0	0.98411	0	0	0	0	0	0	0	0	0	0	0	0	0	0	0	0	0
0.901	0	0	0	0	0	0	0	0	0	0	0	0	0	0	0	0	0.40172	0	0	0	0	0	0	0	0	0	0	3.1933	0	0	0	1.0007	0	0	0	0	0	0	0	0	0	0	0	0	0	0	0	0	0
0.902	0	0	0	0	0	0	0	0	0	0	0	0	0	0	0	0	0.42028	0	0	0	0	0	0	0	0	0	0	3.1964	0	0	0	1.0153	0	0	0	0	0	0	0	0	0	0	0	0	0	0	0	0	0
0.903	0	0	0	0	0	0	0	0	0	0	0	0	0	0	0	0	0.43884	0	0	0	0	0	0	0	0	0	0	3.1995	0	0	0	1.0299	0	0	0	0	0	0	0	0	0	0	0	0	0	0	0	0	0
0.904	0	0	0	0	0	0	0	0	0	0	0	0	0	0	0	0	0.46085	0	0	0	0	0	0	0	0	0	0	3.2027	0	0	0	1.0444	0	0	0	0	0	0	0	0	0	0	0	0	0	0	0	0	0
0.905	0	0	0	0	0	0	0	0	0	0	0	0	0	0	0	0	0.48286	0	0	0	0	0	0	0	0	0	0	3.2018	0	0	0	1.059	0	0	0	0	0	0	0	0	0	0	0	0	0	0	0	0	0
0.906	0	0	0	0	0	0	0	0	0	0	0	0	0	0	0	0	0.50487	0	0	0	0	0	0	0	0	0	0	3.2009	0	0	0	1.0735	0	0	0	0	0	0	0	0	0	0	0	0	0	0	0	0	0
0.907	0	0	0	0	0	0	0	0	0	0	0	0	0	0	0	0	0.52688	0	0	0	0	0	0	0	0	0	0	3.2	0	0	0	1.0857	0	0	0	0	0	0	0	0	0	0	0	0	0	0	0	0	0
0.908	0	0	0	0	0	0	0	0	0	0	0	0	0	0	0	0	0.54889	0	0	0	0	0	0	0	0	0	0	3.1991	0	0	0	1.0979	0	0	0	0	0	0	0	0	0	0	0	0	0	0	0	0	0
0.909	0	0	0	0	0	0	0	0	0	0	0	0	0	0	0	0	0.57476	0	0	0	0	0	0	0	0	0	0	3.1982	0	0	0	1.1101	0	0	0	0	0	0	0	0	0	0	0	0	0	0	0	0	0
0.91	0	0	0	0	0	0	0	0	0	0	0	0	0	0	0	0	0.60063	0	0	0	0	0	0	0	0	0	0	3.1923	0	0	0	1.1223	0	0	0	0	0	0	0	0	0	0	0	0	0	0	0	0	0
0.911	0	0	0	0	0	0	0	0	0	0	0	0	0	0	0	0	0.6265	0	0	0	0	0	0	0	0	0	0	3.1865	0	0	0	1.1345	0	0	0	0	0	0	0	0	0	0	0	0	0	0	0	0	0
0.912	0	0	0	0	0	0	0	0	0	0	0	0	0	0	0	0	0.65236	0	0	0	0	0	0	0	0	0	0	3.1806	0	0	0	1.1442	0	0	0	0	0	0	0	0	0	0	0	0	0	0	0	0	0
0.913	0	0	0	0	0	0	0	0	0	0	0	0	0	0	0	0	0.67823	0	0	0	0	0	0	0	0	0	0	3.1748	0	0	0	1.1538	0	0	0	0	0	0	0	0	0	0	0	0	0	0	0	0	0
0.914	0	0	0	0	0	0	0	0	0	0	0	0	0	0	0	0	0.70803	0	0	0	0	0	0	0	0	0	0	3.1689	0	0	0	1.1634	0	0	0	0	0	0	0	0	0	0	0	0	0	0	0	0	0
0.915	0	0	0	0	0	0	0	0	0	0	0	0	0	0	0	0	0.73783	0	0	0	0	0	0	0	0	0	0	3.1572	0	0	0	1.1731	0	0	0	0	0	0	0	0	0	0	0	0	0	0	0	0	0
0.916	0	0	0	0	0	0	0	0	0	0	0	0	0	0	0	0	0.76763	0	0	0	0	0	0	0	0	0	0	3.1454	0	0	0	1.1827	0	0	0	0	0	0	0	0	0	0	0	0	0	0	0	0	0
0.917	0	0	0	0	0	0	0	0	0	0	0	0	0	0	0	0	0.79743	0	0	0	0	0	0	0	0	0	0	3.1337	0	0	0	1.1896	0	0	0	0	0	0	0	0	0	0	0	0	0	0	0	0	0
0.918	0	0	0	0	0	0	0	0	0	0	0	0	0	0	0	0	0.82723	0	0	0	0	0	0	0	0	0	0	3.1219	0	0	0	1.1965	0	0	0	0	0	0	0	0	0	0	0	0	0	0	0	0	0
0.919	0	0	0	0	0	0	0	0	0	0	0	0	0	0	0	0	0.86067	0	0	0	0	0	0	0	0	0	0	3.1102	0	0	0	1.2034	0	0	0	0	0	0	0	0	0	0	0	0	0	0	0	0	0
0.92	0	0	0	0	0	0	0	0	0	0	0	0	0	0	0	0	0.8941	0	0	0	0	0	0	0	0	0	0	3.0917	0	0	0	1.2103	0	0	0	0	0	0	0	0	0	0	0	0	0	0	0	0	0
0.921	0	0	0	0	0	0	0	0	0	0	0	0	0	0	0	0	0.92754	0	0	0	0	0	0	0	0	0	0	3.0732	0	0	0	1.2172	0	0	0	0	0	0	0	0	0	0	0	0	0	0	0	0	0
0.922	0	0	0	0	0	0	0	0	0	0	0	0	0	0	0	0	0.96097	0	0	0	0	0	0	0	0	0	0	3.0547	0	0	0	1.2212	0	0	0	0	0	0	0	0	0	0	0	0	0	0	0	0	0
0.923	0	0	0	0	0	0	0	0	0	0	0	0	0	0	0	0	0.9944	0	0	0	0	0	0	0	0	0	0	3.0362	0	0	0	1.2253	0	0	0	0	0	0	0	0	0	0	0	0	0	0	0	0	0
0.924	0	0	0	0	0	0	0	0	0	0	0	0	0	0	0	0	1.0308	0	0	0	0	0	0	0	0	0	0	3.0177	0	0	0	1.2293	0	0	0	0	0	0	0	0	0	0	0	0	0	0	0	0	0
0.925	0	0	0	0	0	0	0	0	0	0	0	0	0	0	0	0	1.0672	0	0	0	0	0	0	0	0	0	0	2.9918	0	0	0	1.2334	0	0	0	0	0	0	0	0	0	0	0	0	0	0	0	0	0
0.926	0	0	0	0	0	0	0	0	0	0	0	0	0	0	0	0	1.1036	0	0	0	0	0	0	0	0	0	0	2.9658	0	0	0	1.2374	0	0	0	0	0	0	0	0	0	0	0	0	0	0	0	0	0
0.927	0	0	0	0	0	0	0	0	0	0	0	0	0	0	0	0	1.14	0	0	0	0	0	0	0	0	0	0	2.9399	0	0	0	1.2386	0	0	0	0	0	0	0	0	0	0	0	0	0	0	0	0	0
0.928	0	0	0	0	0	0	0	0	0	0	0	0	0	0	0	0	1.1764	0	0	0	0	0	0	0	0	0	0	2.914	0	0	0	1.2397	0	0	0	0	0	0	0	0	0	0	0	0	0	0	0	0	0
0.929	0	0	0	0	0	0	0	0	0	0	0	0	0	0	0	0	1.2147	0	0	0	0	0	0	0	0	0	0	2.888	0	0	0	1.2409	0	0	0	0	0	0	0	0	0	0	0	0	0	0	0	0	0
0.93	0	0	0	0	0	0	0	0	0	0	0	0	0	0	0	0	1.253	0	0	0	0	0	0	0	0	0	0	2.8542	0	0	0	1.242	0	0	0	0	0	0	0	0	0	0	0	0	0	0	0	0	0
0.931	0	0	0	0	0	0	0	0	0	0	0	0	0	0	0	0	1.2914	0	0	0	0	0	0	0	0	0	0	2.8203	0	0	0	1.2432	0	0	0	0	0	0	0	0	0	0	0	0	0	0	0	0	0
0.932	0	0	0	0	0	0	0	0	0	0	0	0	0	0	0	0	1.3297	0	0	0	0	0	0	0	0	0	0	2.7865	0	0	0	1.2414	0	0	0	0	0	0	0	0	0	0	0	0	0	0	0	0	0
0.933	0	0	0	0	0	0	0	0	0	0	0	0	0	0	0	0	1.3681	0	0	0	0	0	0	0	0	0	0	2.7527	0	0	0	1.2397	0	0	0	0	0	0	0	0	0	0	0	0	0	0	0	0	0
0.934	0	0	0	0	0	0	0	0	0	0	0	0	0	0	0	0	1.4071	0	0	0	0	0	0	0	0	0	0	2.7188	0	0	0	1.238	0	0	0	0	0	0	0	0	0	0	0	0	0	0	0	0	0
0.935	0	0	0	0	0	0	0	0	0	0	0	0	0	0	0	0	1.4461	0	0	0	0	0	0	0	0	0	0	2.6769	0	0	0	1.2363	0	0	0	0	0	0	0	0	0	0	0	0	0	0	0	0	0
0.936	0	0	0	0	0	0	0	0	0	0	0	0	0	0	0	0	1.4851	0	0	0	0	0	0	0	0	0	0	2.6349	0	0	0	1.2345	0	0	0	0	0	0	0	0	0	0	0	0	0	0	0	0	0
0.937	0	0	0	0	0	0	0	0	0	0	0	0	0	0	0	0	1.5241	0	0	0	0	0	0	0	0	0	0	2.593	0	0	0	1.2301	0	0	0	0	0	0	0	0	0	0	0	0	0	0	0	0	0
0.938	0	0	0	0	0	0	0	0	0	0	0	0	0	0	0	0	1.5631	0	0	0	0	0	0	0	0	0	0	2.5511	0	0	0	1.2256	0	0	0	0	0	0	0	0	0	0	0	0	0	0	0	0	0
0.939	0	0	0	0	0	0	0	0	0	0	0	0	0	0	0	0	1.6014	0	0	0	0	0	0	0	0	0	0	2.5091	0	0	0	1.2211	0	0	0	0	0	0	0	0	0	0	0	0	0	0	0	0	0
0.94	0	0	0	0	0	0	0	0	0	0	0	0	0	0	0	0	1.6396	0	0	0	0	0	0	0	0	0	0	2.4592	0	0	0	1.2167	0	0	0	0	0	0	0	0	0	0	0	0	0	0	0	0	0
0.941	0	0	0	0	0	0	0	0	0	0	0	0	0	0	0	0	1.6779	0	0	0	0	0	0	0	0	0	0	2.4093	0	0	0	1.2122	0	0	0	0	0	0	0	0	0	0	0	0	0	0	0	0	0
0.942	0	0	0	0	0	0	0	0	0	0	0	0	0	0	0	0	1.7161	0	0	0	0	0	0	0	0	0	0	2.3594	0	0	0	1.2052	0	0	0	0	0	0	0	0	0	0	0	0	0	0	0	0	0
0.943	0	0	0	0	0	0	0	0	0	0	0	0	0	0	0	0	1.7544	0	0	0	0	0	0	0	0	0	0	2.3095	0	0	0	1.1982	0	0	0	0	0	0	0	0	0	0	0	0	0	0	0	0	0
0.944	0	0	0	0	0	0	0	0	0	0	0	0	0	0	0	0	1.7904	0	0	0	0	0	0	0	0	0	0	2.2596	0	0	0	1.1912	0	0	0	0	0	0	0	0	0	0	0	0	0	0	0	0	0
0.945	0	0	0	0	0	0	0	0	0	0	0	0	0	0	0	0	1.8264	0	0	0	0	0	0	0	0	0	0	2.2022	0	0	0	1.1842	0	0	0	0	0	0	0	0	0	0	0	0	0	0	0	0	0
0.946	0	0	0	0	0	0	0	0	0	0	0	0	0	0	0	0	1.8624	0	0	0	0	0	0	0	0	0	0	2.1448	0	0	0	1.1771	0	0	0	0	0	0	0	0	0	0	0	0	0	0	0	0	0
0.947	0	0	0	0	0	0	0	0	0	0	0	0	0	0	0	0	1.8984	0	0	0	0	0	0	0	0	0	0	2.0874	0	0	0	1.1679	0	0	0	0	0	0	0	0	0	0	0	0	0	0	0	0	0
0.948	0	0	0	0	0	0	0	0	0	0	0	0	0	0	0	0	1.9344	0	0	0	0	0	0	0	0	0	0	2.03	0	0	0	1.1587	0	0	0	0	0	0	0	0	0	0	0	0	0	0	0	0	0
0.949	0	0	0	0	0	0	0	0	0	0	0	0	0	0	0	0	1.9667	0	0	0	0	0	0	0	0	0	0	1.9726	0	0	0	1.1494	0	0	0	0	0	0	0	0	0	0	0	0	0	0	0	0	0
0.95	0	0	0	0	0	0	0	0	0	0	0	0	0	0	0	0	1.999	0	0	0	0	0	0	0	0	0	0	1.9086	0	0	0	1.1402	0	0	0	0	0	0	0	0	0	0	0	0	0	0	0	0	0
0.951	0	0	0	0	0	0	0	0	0	0	0	0	0	0	0	0	2.0313	0	0	0	0	0	0	0	0	0	0	1.8445	0	0	0	1.1309	0	0	0	0	0	0	0	0	0	0	0	0	0	0	0	0	0
0.952	0	0	0	0	0	0	0	0	0	0	0	0	0	0	0	0	2.0636	0	0	0	0	0	0	0	0	0	0	1.7805	0	0	0	1.1198	0	0	0	0	0	0	0	0	0	0	0	0	0	0	0	0	0
0.953	0	0	0	0	0	0	0	0	0	0	0	0	0	0	0	0	2.0959	0	0	0	0	0	0	0	0	0	0	1.7165	0	0	0	1.1087	0	0	0	0	0	0	0	0	0	0	0	0	0	0	0	0	0
0.954	0	0	0	0	0	0	0	0	0	0	0	0	0	0	0	0	2.1232	0	0	0	0	0	0	0	0	0	0	1.6524	0	0	0	1.0976	0	0	0	0	0	0	0	0	0	0	0	0	0	0	0	0	0
0.955	0	0	0	0	0	0	0	0	0	0	0	0	0	0	0	0	2.1505	0	0	0	0	0	0	0	0	0	0	1.5829	0	0	0	1.0865	0	0	0	0	0	0	0	0	0	0	0	0	0	0	0	0	0
0.956	0	0	0	0	0	0	0	0	0	0	0	0	0	0	0	0	2.1777	0	0	0	0	0	0	0	0	0	0	1.5135	0	0	0	1.0754	0	0	0	0	0	0	0	0	0	0	0	0	0	0	0	0	0
0.957	0	0	0	0	0	0	0	0	0	0	0	0	0	0	0	0	2.205	0	0	0	0	0	0	0	0	0	0	1.444	0	0	0	1.0629	0	0	0	0	0	0	0	0	0	0	0	0	0	0	0	0	0
0.958	0	0	0	0	0	0	0	0	0	0	0	0	0	0	0	0	2.2323	0	0	0	0	0	0	0	0	0	0	1.3745	0	0	0	1.0504	0	0	0	0	0	0	0	0	0	0	0	0	0	0	0	0	0
0.959	0	0	0	0	0	0	0	0	0	0	0	0	0	0	0	0	2.2535	0	0	0	0	0	0	0	0	0	0	1.305	0	0	0	1.0379	0	0	0	0	0	0	0	0	0	0	0	0	0	0	0	0	0
0.96	0	0	0	0	0	0	0	0	0	0	0	0	0	0	0	0	2.2747	0	0	0	0	0	0	0	0	0	0	1.2316	0	0	0	1.0253	0	0	0	0	0	0	0	0	0	0	0	0	0	0	0	0	0
0.961	0	0	0	0	0	0	0	0	0	0	0	0	0	0	0	0	2.2959	0	0	0	0	0	0	0	0	0	0	1.1582	0	0	0	1.0128	0	0	0	0	0	0	0	0	0	0	0	0	0	0	0	0	0
0.962	0	0	0	0	0	0	0	0	0	0	0	0	0	0	0	0	2.317	0	0	0	0	0	0	0	0	0	0	1.0847	0	0	0	0.99938	0	0	0	0	0	0	0	0	0	0	0	0	0	0	0	0	0
0.963	0	0	0	0	0	0	0	0	0	0	0	0	0	0	0	0	2.3382	0	0	0	0	0	0	0	0	0	0	1.0113	0	0	0	0.98594	0	0	0	0	0	0	0	0	0	0	0	0	0	0	0	0	0
0.964	0	0	0	0	0	0	0	0	0	0	0	0	0	0	0	0	2.3524	0	0	0	0	0	0	0	0	0	0	0.9379	0	0	0	0.97249	0	0	0	0	0	0	0	0	0	0	0	0	0	0	0	0	0
0.965	0	0	0	0	0	0	0	0	0	0	0	0	0	0	0	0	2.3667	0	0	0	0	0	0	0	0	0	0	0.8623	0	0	0	0.95904	0	0	0	0	0	0	0	0	0	0	0	0	0	0	0	0	0
0.966	0	0	0	0	0	0	0	0	0	0	0	0	0	0	0	0	2.3809	0	0	0	0	0	0	0	0	0	0	0.7867	0	0	0	0.94559	0	0	0	0	0	0	0	0	0	0	0	0	0	0	0	0	0
0.967	0	0	0	0	0	0	0	0	0	0	0	0	0	0	0	0	2.3952	0	0	0	0	0	0	0	0	0	0	0.71109	0	0	0	0.9317	0	0	0	0	0	0	0	0	0	0	0	0	0	0	0	0	0
0.968	0	0	0	0	0	0	0	0	0	0	0	0	0	0	0	0	2.4094	0	0	0	0	0	0	0	0	0	0	0.63549	0	0	0	0.91781	0	0	0	0	0	0	0	0	0	0	0	0	0	0	0	0	0
0.969	0	0	0	0	0	0	0	0	0	0	0	0	0	0	0	0	2.4162	0	0	0	0	0	0	0	0	0	0	0.55989	0	0	0	0.90392	0	0	0	0	0	0	0	0	0	0	0	0	0	0	0	0	0
0.97	0	0	0	0	0	0	0	0	0	0	0	0	0	0	0	0	2.423	0	0	0	0	0	0	0	0	0	0	0.48401	0	0	0	0.89003	0	0	0	0	0	0	0	0	0	0	0	0	0	0	0	0	0
0.971	0	0	0	0	0	0	0	0	0	0	0	0	0	0	0	0	2.4297	0	0	0	0	0	0	0	0	0	0	0.40813	0	0	0	0.87614	0	0	0	0	0	0	0	0	0	0	0	0	0	0	0	0	0
0.972	0	0	0	0	0	0	0	0	0	0	0	0	0	0	0	0	2.4365	0	0	0	0	0	0	0	0	0	0	0.33225	0	0	0	0.8623	0	0	0	0	0	0	0	0	0	0	0	0	0	0	0	0	0
0.973	0	0	0	0	0	0	0	0	0	0	0	0	0	0	0	0	2.4433	0	0	0	0	0	0	0	0	0	0	0.25637	0	0	0	0.84845	0	0	0	0	0	0	0	0	0	0	0	0	0	0	0	0	0
0.974	0	0	0	0	0	0	0	0	0	0	0	0	0	0	0	0	2.4425	0	0	0	0	0	0	0	0	0	0	0.18048	0	0	0	0.83461	0	0	0	0	0	0	0	0	0	0	0	0	0	0	0	0	0
0.975	0	0	0	0	0	0	0	0	0	0	0	0	0	0	0	0	2.4417	0	0	0	0	0	0	0	0	0	0	0.10627	0	0	0	0.82076	0	0	0	0	0	0	0	0	0	0	0	0	0	0	0	0	0
0.976	0	0	0	0	0	0	0	0	0	0	0	0	0	0	0	0	2.4408	0	0	0	0	0	0	0	0	0	0	0.032063	0	0	0	0.80692	0	0	0	0	0	0	0	0	0	0	0	0	0	0	0	0	0
0.977	0	0	0	0	0	0	0	0	0	0	0	0	0	0	0	0	2.44	0	0	0	0	0	0	0	0	0	0	0.042148	0	0	0	0.79356	0	0	0	0	0	0	0	0	0	0	0	0	0	0	0	0	0
0.978	0	0	0	0	0	0	0	0	0	0	0	0	0	0	0	0	2.4392	0	0	0	0	0	0	0	0	0	0	0.11636	0	0	0	0.7802	0	0	0	0	0	0	0	0	0	0	0	0	0	0	0	0	0
0.979	0	0	0	0	0	0	0	0	0	0	0	0	0	0	0	0	2.4309	0	0	0	0	0	0	0	0	0	0	0.19057	0	0	0	0.76685	0	0	0	0	0	0	0	0	0	0	0	0	0	0	0	0	0
0.98	0	0	0	0	0	0	0	0	0	0	0	0	0	0	0	0	2.4226	0	0	0	0	0	0	0	0	0	0	0.26124	0	0	0	0.75349	0	0	0	0	0	0	0	0	0	0	0	0	0	0	0	0	0
0.981	0	0	0	0	0	0	0	0	0	0	0	0	0	0	0	0	2.4144	0	0	0	0	0	0	0	0	0	0	0.33191	0	0	0	0.74013	0	0	0	0	0	0	0	0	0	0	0	0	0	0	0	0	0
0.982	0	0	0	0	0	0	0	0	0	0	0	0	0	0	0	0	2.4061	0	0	0	0	0	0	0	0	0	0	0.40259	0	0	0	0.72765	0	0	0	0	0	0	0	0	0	0	0	0	0	0	0	0	0
0.983	0	0	0	0	0	0	0	0	0	0	0	0	0	0	0	0	2.3979	0	0	0	0	0	0	0	0	0	0	0.47326	0	0	0	0.71517	0	0	0	0	0	0	0	0	0	0	0	0	0	0	0	0	0
0.984	0	0	0	0	0	0	0	0	0	0	0	0	0	0	0	0	2.3828	0	0	0	0	0	0	0	0	0	0	0.54393	0	0	0	0.70269	0	0	0	0	0	0	0	0	0	0	0	0	0	0	0	0	0
0.985	0	0	0	0	0	0	0	0	0	0	0	0	0	0	0	0	2.3676	0	0	0	0	0	0	0	0	0	0	0.60938	0	0	0	0.69021	0	0	0	0	0	0	0	0	0	0	0	0	0	0	0	0	0
0.986	0	0	0	0	0	0	0	0	0	0	0	0	0	0	0	0	2.3525	0	0	0	0	0	0	0	0	0	0	0.67483	0	0	0	0.67773	0	0	0	0	0	0	0	0	0	0	0	0	0	0	0	0	0
0.987	0	0	0	0	0	0	0	0	0	0	0	0	0	0	0	0	2.3374	0	0	0	0	0	0	0	0	0	0	0.74028	0	0	0	0.66643	0	0	0	0	0	0	0	0	0	0	0	0	0	0	0	0	0
0.988	0	0	0	0	0	0	0	0	0	0	0	0	0	0	0	0	2.3223	0	0	0	0	0	0	0	0	0	0	0.80573	0	0	0	0.65514	0	0	0	0	0	0	0	0	0	0	0	0	0	0	0	0	0
0.989	0	0	0	0	0	0	0	0	0	0	0	0	0	0	0	0	2.3011	0	0	0	0	0	0	0	0	0	0	0.87119	0	0	0	0.64384	0	0	0	0	0	0	0	0	0	0	0	0	0	0	0	0	0
0.99	0	0	0	0	0	0	0	0	0	0	0	0	0	0	0	0	2.28	0	0	0	0	0	0	0	0	0	0	0.93002	0	0	0	0.63255	0	0	0	0	0	0	0	0	0	0	0	0	0	0	0	0	0
0.991	0	0	0	0	0	0	0	0	0	0	0	0	0	0	0	0	2.2589	0	0	0	0	0	0	0	0	0	0	0.98885	0	0	0	0.62125	0	0	0	0	0	0	0	0	0	0	0	0	0	0	0	0	0
0.992	0	0	0	0	0	0	0	0	0	0	0	0	0	0	0	0	2.2377	0	0	0	0	0	0	0	0	0	0	1.0477	0	0	0	0.61137	0	0	0	0	0	0	0	0	0	0	0	0	0	0	0	0	0
0.993	0	0	0	0	0	0	0	0	0	0	0	0	0	0	0	0	2.2166	0	0	0	0	0	0	0	0	0	0	1.1065	0	0	0	0.60148	0	0	0	0	0	0	0	0	0	0	0	0	0	0	0	0	0
0.994	0	0	0	0	0	0	0	0	0	0	0	0	0	0	0	0	2.1906	0	0	0	0	0	0	0	0	0	0	1.1654	0	0	0	0.59159	0	0	0	0	0	0	0	0	0	0	0	0	0	0	0	0	0
0.995	0	0	0	0	0	0	0	0	0	0	0	0	0	0	0	0	2.1646	0	0	0	0	0	0	0	0	0	0	1.2165	0	0	0	0.5817	0	0	0	0	0	0	0	0	0	0	0	0	0	0	0	0	0
0.996	0	0	0	0	0	0	0	0	0	0	0	0	0	0	0	0	2.1386	0	0	0	0	0	0	0	0	0	0	1.2677	0	0	0	0.57181	0	0	0	0	0	0	0	0	0	0	0	0	0	0	0	0	0
0.997	0	0	0	0	0	0	0	0	0	0	0	0	0	0	0	0	2.1126	0	0	0	0	0	0	0	0	0	0	1.3189	0	0	0	0.56345	0	0	0	0	0	0	0	0	0	0	0	0	0	0	0	0	0
0.998	0	0	0	0	0	0	0	0	0	0	0	0	0	0	0	0	2.0866	0	0	0	0	0	0	0	0	0	0	1.37	0	0	0	0.55509	0	0	0	0	0	0	0	0	0	0	0	0	0	0	0	0	0
0.999	0	0	0	0	0	0	0	0	0	0	0	0	0	0	0	0	2.0571	0	0	0	0	0	0	0	0	0	0	1.4212	0	0	0	0.54673	0	0	0	0	0	0	0	0	0	0	0	0	0	0	0	0	0
1	0	0	0	0	0	0	0	0	0	0	0	0	0	0	0	0	2.0275	0	0	0	0	0	0	0	0	0	0	1.4641	0	0	0	0.53837	0	0	0	0	0	0	0	0	0	0	0	0	0	0	0	0	0
1.001	0	0	0	0	0	0	0	0	0	0	0	0	0	0	0	0	1.9979	0	0	0	0	0	0	0	0	0	0	1.5069	0	0	0	0.53	0	0	0	0	0	0	0	0	0	0	0	0	0	0	0	0	0
1.002	0	0	0	0	0	0	0	0	0	0	0	0	0	0	0	0	1.9683	0	0	0	0	0	0	0	0	0	0	1.5498	0	0	0	0.5232	0	0	0	0	0	0	0	0	0	0	0	0	0	0	0	0	0
1.003	0	0	0	0	0	0	0	0	0	0	0	0	0	0	0	0	1.9388	0	0	0	0	0	0	0	0	0	0	1.5927	0	0	0	0.51639	0	0	0	0	0	0	0	0	0	0	0	0	0	0	0	0	0
1.004	0	0	0	0	0	0	0	0	0	0	0	0	0	0	0	0	1.907	0	0	0	0	0	0	0	0	0	0	1.6355	0	0	0	0.50958	0	0	0	0	0	0	0	0	0	0	0	0	0	0	0	0	0
1.005	0	0	0	0	0	0	0	0	0	0	0	0	0	0	0	0	1.8752	0	0	0	0	0	0	0	0	0	0	1.6698	0	0	0	0.50278	0	0	0	0	0	0	0	0	0	0	0	0	0	0	0	0	0
1.006	0	0	0	0	0	0	0	0	0	0	0	0	0	0	0	0	1.8434	0	0	0	0	0	0	0	0	0	0	1.7041	0	0	0	0.49597	0	0	0	0	0	0	0	0	0	0	0	0	0	0	0	0	0
1.007	0	0	0	0	0	0	0	0	0	0	0	0	0	0	0	0	1.8117	0	0	0	0	0	0	0	0	0	0	1.7384	0	0	0	0.49066	0	0	0	0	0	0	0	0	0	0	0	0	0	0	0	0	0
1.008	0	0	0	0	0	0	0	0	0	0	0	0	0	0	0	0	1.7799	0	0	0	0	0	0	0	0	0	0	1.7726	0	0	0	0.48534	0	0	0	0	0	0	0	0	0	0	0	0	0	0	0	0	0
1.009	0	0	0	0	0	0	0	0	0	0	0	0	0	0	0	0	1.7472	0	0	0	0	0	0	0	0	0	0	1.8069	0	0	0	0.48003	0	0	0	0	0	0	0	0	0	0	0	0	0	0	0	0	0
1.01	0	0	0	0	0	0	0	0	0	0	0	0	0	0	0	0	1.7146	0	0	0	0	0	0	0	0	0	0	1.8327	0	0	0	0.47471	0	0	0	0	0	0	0	0	0	0	0	0	0	0	0	0	0
1.011	0	0	0	0	0	0	0	0	0	0	0	0	0	0	0	0	1.6819	0	0	0	0	0	0	0	0	0	0	1.8585	0	0	0	0.4694	0	0	0	0	0	0	0	0	0	0	0	0	0	0	0	0	0
1.012	0	0	0	0	0	0	0	0	0	0	0	0	0	0	0	0	1.6492	0	0	0	0	0	0	0	0	0	0	1.8843	0	0	0	0.46544	0	0	0	0	0	0	0	0	0	0	0	0	0	0	0	0	0
1.013	0	0	0	0	0	0	0	0	0	0	0	0	0	0	0	0	1.6166	0	0	0	0	0	0	0	0	0	0	1.9101	0	0	0	0.46148	0	0	0	0	0	0	0	0	0	0	0	0	0	0	0	0	0
1.014	0	0	0	0	0	0	0	0	0	0	0	0	0	0	0	0	1.5842	0	0	0	0	0	0	0	0	0	0	1.9359	0	0	0	0.45752	0	0	0	0	0	0	0	0	0	0	0	0	0	0	0	0	0
1.015	0	0	0	0	0	0	0	0	0	0	0	0	0	0	0	0	1.5519	0	0	0	0	0	0	0	0	0	0	1.9536	0	0	0	0.45356	0	0	0	0	0	0	0	0	0	0	0	0	0	0	0	0	0
1.016	0	0	0	0	0	0	0	0	0	0	0	0	0	0	0	0	1.5196	0	0	0	0	0	0	0	0	0	0	1.9713	0	0	0	0.4496	0	0	0	0	0	0	0	0	0	0	0	0	0	0	0	0	0
1.017	0	0	0	0	0	0	0	0	0	0	0	0	0	0	0	0	1.4873	0	0	0	0	0	0	0	0	0	0	1.9889	0	0	0	0.44681	0	0	0	0	0	0	0	0	0	0	0	0	0	0	0	0	0
1.018	0	0	0	0	0	0	0	0	0	0	0	0	0	0	0	0	1.4549	0	0	0	0	0	0	0	0	0	0	2.0066	0	0	0	0.44401	0	0	0	0	0	0	0	0	0	0	0	0	0	0	0	0	0
1.019	0	0	0	0	0	0	0	0	0	0	0	0	0	0	0	0	1.424	0	0	0	0	0	0	0	0	0	0	2.0243	0	0	0	0.44122	0	0	0	0	0	0	0	0	0	0	0	0	0	0	0	0	0
1.02	0	0	0	0	0	0	0	0	0	0	0	0	0	0	0	0	1.393	0	0	0	0	0	0	0	0	0	0	2.0345	0	0	0	0.43843	0	0	0	0	0	0	0	0	0	0	0	0	0	0	0	0	0
1.021	0	0	0	0	0	0	0	0	0	0	0	0	0	0	0	0	1.362	0	0	0	0	0	0	0	0	0	0	2.0448	0	0	0	0.43564	0	0	0	0	0	0	0	0	0	0	0	0	0	0	0	0	0
1.022	0	0	0	0	0	0	0	0	0	0	0	0	0	0	0	0	1.3311	0	0	0	0	0	0	0	0	0	0	2.055	0	0	0	0.43379	0	0	0	0	0	0	0	0	0	0	0	0	0	0	0	0	0
1.023	0	0	0	0	0	0	0	0	0	0	0	0	0	0	0	0	1.3001	0	0	0	0	0	0	0	0	0	0	2.0652	0	0	0	0.43195	0	0	0	0	0	0	0	0	0	0	0	0	0	0	0	0	0
1.024	0	0	0	0	0	0	0	0	0	0	0	0	0	0	0	0	1.2713	0	0	0	0	0	0	0	0	0	0	2.0754	0	0	0	0.4301	0	0	0	0	0	0	0	0	0	0	0	0	0	0	0	0	0
1.025	0	0	0	0	0	0	0	0	0	0	0	0	0	0	0	0	1.2425	0	0	0	0	0	0	0	0	0	0	2.0789	0	0	0	0.42826	0	0	0	0	0	0	0	0	0	0	0	0	0	0	0	0	0
1.026	0	0	0	0	0	0	0	0	0	0	0	0	0	0	0	0	1.2137	0	0	0	0	0	0	0	0	0	0	2.0824	0	0	0	0.42641	0	0	0	0	0	0	0	0	0	0	0	0	0	0	0	0	0
1.027	0	0	0	0	0	0	0	0	0	0	0	0	0	0	0	0	1.1849	0	0	0	0	0	0	0	0	0	0	2.086	0	0	0	0.42529	0	0	0	0	0	0	0	0	0	0	0	0	0	0	0	0	0
1.028	0	0	0	0	0	0	0	0	0	0	0	0	0	0	0	0	1.1562	0	0	0	0	0	0	0	0	0	0	2.0895	0	0	0	0.42417	0	0	0	0	0	0	0	0	0	0	0	0	0	0	0	0	0
1.029	0	0	0	0	0	0	0	0	0	0	0	0	0	0	0	0	1.1302	0	0	0	0	0	0	0	0	0	0	2.093	0	0	0	0.42305	0	0	0	0	0	0	0	0	0	0	0	0	0	0	0	0	0
1.03	0	0	0	0	0	0	0	0	0	0	0	0	0	0	0	0	1.1042	0	0	0	0	0	0	0	0	0	0	2.0906	0	0	0	0.42193	0	0	0	0	0	0	0	0	0	0	0	0	0	0	0	0	0
1.031	0	0	0	0	0	0	0	0	0	0	0	0	0	0	0	0	1.0782	0	0	0	0	0	0	0	0	0	0	2.0883	0	0	0	0.4208	0	0	0	0	0	0	0	0	0	0	0	0	0	0	0	0	0
1.032	0	0	0	0	0	0	0	0	0	0	0	0	0	0	0	0	1.0522	0	0	0	0	0	0	0	0	0	0	2.086	0	0	0	0.4202	0	0	0	0	0	0	0	0	0	0	0	0	0	0	0	0	0
1.033	0	0	0	0	0	0	0	0	0	0	0	0	0	0	0	0	1.0262	0	0	0	0	0	0	0	0	0	0	2.0837	0	0	0	0.4196	0	0	0	0	0	0	0	0	0	0	0	0	0	0	0	0	0
1.034	0	0	0	0	0	0	0	0	0	0	0	0	0	0	0	0	1.0034	0	0	0	0	0	0	0	0	0	0	2.0813	0	0	0	0.41899	0	0	0	0	0	0	0	0	0	0	0	0	0	0	0	0	0
1.035	0	0	0	0	0	0	0	0	0	0	0	0	0	0	0	0	0.98066	0	0	0	0	0	0	0	0	0	0	2.074	0	0	0	0.41839	0	0	0	0	0	0	0	0	0	0	0	0	0	0	0	0	0
1.036	0	0	0	0	0	0	0	0	0	0	0	0	0	0	0	0	0.95789	0	0	0	0	0	0	0	0	0	0	2.0667	0	0	0	0.41778	0	0	0	0	0	0	0	0	0	0	0	0	0	0	0	0	0
1.037	0	0	0	0	0	0	0	0	0	0	0	0	0	0	0	0	0.93512	0	0	0	0	0	0	0	0	0	0	2.0595	0	0	0	0.41753	0	0	0	0	0	0	0	0	0	0	0	0	0	0	0	0	0
1.038	0	0	0	0	0	0	0	0	0	0	0	0	0	0	0	0	0.91236	0	0	0	0	0	0	0	0	0	0	2.0522	0	0	0	0.41727	0	0	0	0	0	0	0	0	0	0	0	0	0	0	0	0	0
1.039	0	0	0	0	0	0	0	0	0	0	0	0	0	0	0	0	0.89311	0	0	0	0	0	0	0	0	0	0	2.0449	0	0	0	0.41701	0	0	0	0	0	0	0	0	0	0	0	0	0	0	0	0	0
1.04	0	0	0	0	0	0	0	0	0	0	0	0	0	0	0	0	0.87386	0	0	0	0	0	0	0	0	0	0	2.0335	0	0	0	0.41675	0	0	0	0	0	0	0	0	0	0	0	0	0	0	0	0	0
1.041	0	0	0	0	0	0	0	0	0	0	0	0	0	0	0	0	0.85462	0	0	0	0	0	0	0	0	0	0	2.0222	0	0	0	0.4165	0	0	0	0	0	0	0	0	0	0	0	0	0	0	0	0	0
1.042	0	0	0	0	0	0	0	0	0	0	0	0	0	0	0	0	0.83537	0	0	0	0	0	0	0	0	0	0	2.0108	0	0	0	0.41646	0	0	0	0	0	0	0	0	0	0	0	0	0	0	0	0	0
1.043	0	0	0	0	0	0	0	0	0	0	0	0	0	0	0	0	0.81612	0	0	0	0	0	0	0	0	0	0	1.9994	0	0	0	0.41643	0	0	0	0	0	0	0	0	0	0	0	0	0	0	0	0	0
1.044	0	0	0	0	0	0	0	0	0	0	0	0	0	0	0	0	0.80063	0	0	0	0	0	0	0	0	0	0	1.9881	0	0	0	0.41639	0	0	0	0	0	0	0	0	0	0	0	0	0	0	0	0	0
1.045	0	0	0	0	0	0	0	0	0	0	0	0	0	0	0	0	0.78513	0	0	0	0	0	0	0	0	0	0	1.9734	0	0	0	0.41636	0	0	0	0	0	0	0	0	0	0	0	0	0	0	0	0	0
1.046	0	0	0	0	0	0	0	0	0	0	0	0	0	0	0	0	0.76964	0	0	0	0	0	0	0	0	0	0	1.9588	0	0	0	0.41632	0	0	0	0	0	0	0	0	0	0	0	0	0	0	0	0	0
1.047	0	0	0	0	0	0	0	0	0	0	0	0	0	0	0	0	0.75414	0	0	0	0	0	0	0	0	0	0	1.9442	0	0	0	0.41644	0	0	0	0	0	0	0	0	0	0	0	0	0	0	0	0	0
1.048	0	0	0	0	0	0	0	0	0	0	0	0	0	0	0	0	0.73865	0	0	0	0	0	0	0	0	0	0	1.9296	0	0	0	0.41655	0	0	0	0	0	0	0	0	0	0	0	0	0	0	0	0	0
1.049	0	0	0	0	0	0	0	0	0	0	0	0	0	0	0	0	0.72713	0	0	0	0	0	0	0	0	0	0	1.915	0	0	0	0.41666	0	0	0	0	0	0	0	0	0	0	0	0	0	0	0	0	0
1.05	0	0	0	0	0	0	0	0	0	0	0	0	0	0	0	0	0.71562	0	0	0	0	0	0	0	0	0	0	1.8979	0	0	0	0.41678	0	0	0	0	0	0	0	0	0	0	0	0	0	0	0	0	0
1.051	0	0	0	0	0	0	0	0	0	0	0	0	0	0	0	0	0.70411	0	0	0	0	0	0	0	0	0	0	1.8808	0	0	0	0.41689	0	0	0	0	0	0	0	0	0	0	0	0	0	0	0	0	0
1.052	0	0	0	0	0	0	0	0	0	0	0	0	0	0	0	0	0.69259	0	0	0	0	0	0	0	0	0	0	1.8637	0	0	0	0.41712	0	0	0	0	0	0	0	0	0	0	0	0	0	0	0	0	0
1.053	0	0	0	0	0	0	0	0	0	0	0	0	0	0	0	0	0.68108	0	0	0	0	0	0	0	0	0	0	1.8467	0	0	0	0.41735	0	0	0	0	0	0	0	0	0	0	0	0	0	0	0	0	0
1.054	0	0	0	0	0	0	0	0	0	0	0	0	0	0	0	0	0.67384	0	0	0	0	0	0	0	0	0	0	1.8296	0	0	0	0.41759	0	0	0	0	0	0	0	0	0	0	0	0	0	0	0	0	0
1.055	0	0	0	0	0	0	0	0	0	0	0	0	0	0	0	0	0.66659	0	0	0	0	0	0	0	0	0	0	1.8107	0	0	0	0.41782	0	0	0	0	0	0	0	0	0	0	0	0	0	0	0	0	0
1.056	0	0	0	0	0	0	0	0	0	0	0	0	0	0	0	0	0.65935	0	0	0	0	0	0	0	0	0	0	1.7919	0	0	0	0.41805	0	0	0	0	0	0	0	0	0	0	0	0	0	0	0	0	0
1.057	0	0	0	0	0	0	0	0	0	0	0	0	0	0	0	0	0.65211	0	0	0	0	0	0	0	0	0	0	1.773	0	0	0	0.41841	0	0	0	0	0	0	0	0	0	0	0	0	0	0	0	0	0
1.058	0	0	0	0	0	0	0	0	0	0	0	0	0	0	0	0	0.64486	0	0	0	0	0	0	0	0	0	0	1.7542	0	0	0	0.41877	0	0	0	0	0	0	0	0	0	0	0	0	0	0	0	0	0
1.059	0	0	0	0	0	0	0	0	0	0	0	0	0	0	0	0	0.64228	0	0	0	0	0	0	0	0	0	0	1.7353	0	0	0	0.41913	0	0	0	0	0	0	0	0	0	0	0	0	0	0	0	0	0
1.06	0	0	0	0	0	0	0	0	0	0	0	0	0	0	0	0	0.6397	0	0	0	0	0	0	0	0	0	0	1.7153	0	0	0	0.41949	0	0	0	0	0	0	0	0	0	0	0	0	0	0	0	0	0
1.061	0	0	0	0	0	0	0	0	0	0	0	0	0	0	0	0	0.63712	0	0	0	0	0	0	0	0	0	0	1.6954	0	0	0	0.41984	0	0	0	0	0	0	0	0	0	0	0	0	0	0	0	0	0
1.062	0	0	0	0	0	0	0	0	0	0	0	0	0	0	0	0	0.63454	0	0	0	0	0	0	0	0	0	0	1.6754	0	0	0	0.42036	0	0	0	0	0	0	0	0	0	0	0	0	0	0	0	0	0
1.063	0	0	0	0	0	0	0	0	0	0	0	0	0	0	0	0	0.63195	0	0	0	0	0	0	0	0	0	0	1.6554	0	0	0	0.42087	0	0	0	0	0	0	0	0	0	0	0	0	0	0	0	0	0
1.064	0	0	0	0	0	0	0	0	0	0	0	0	0	0	0	0	0.63455	0	0	0	0	0	0	0	0	0	0	1.6355	0	0	0	0.42138	0	0	0	0	0	0	0	0	0	0	0	0	0	0	0	0	0
1.065	0	0	0	0	0	0	0	0	0	0	0	0	0	0	0	0	0.63714	0	0	0	0	0	0	0	0	0	0	1.615	0	0	0	0.42189	0	0	0	0	0	0	0	0	0	0	0	0	0	0	0	0	0
1.066	0	0	0	0	0	0	0	0	0	0	0	0	0	0	0	0	0.63973	0	0	0	0	0	0	0	0	0	0	1.5945	0	0	0	0.4224	0	0	0	0	0	0	0	0	0	0	0	0	0	0	0	0	0
1.067	0	0	0	0	0	0	0	0	0	0	0	0	0	0	0	0	0.64232	0	0	0	0	0	0	0	0	0	0	1.574	0	0	0	0.42309	0	0	0	0	0	0	0	0	0	0	0	0	0	0	0	0	0
1.068	0	0	0	0	0	0	0	0	0	0	0	0	0	0	0	0	0.64491	0	0	0	0	0	0	0	0	0	0	1.5535	0	0	0	0.42379	0	0	0	0	0	0	0	0	0	0	0	0	0	0	0	0	0
1.069	0	0	0	0	0	0	0	0	0	0	0	0	0	0	0	0	0.65329	0	0	0	0	0	0	0	0	0	0	1.533	0	0	0	0.42448	0	0	0	0	0	0	0	0	0	0	0	0	0	0	0	0	0
1.07	0	0	0	0	0	0	0	0	0	0	0	0	0	0	0	0	0.66167	0	0	0	0	0	0	0	0	0	0	1.5126	0	0	0	0.42518	0	0	0	0	0	0	0	0	0	0	0	0	0	0	0	0	0
1.071	0	0	0	0	0	0	0	0	0	0	0	0	0	0	0	0	0.67005	0	0	0	0	0	0	0	0	0	0	1.4921	0	0	0	0.42587	0	0	0	0	0	0	0	0	0	0	0	0	0	0	0	0	0
1.072	0	0	0	0	0	0	0	0	0	0	0	0	0	0	0	0	0.67844	0	0	0	0	0	0	0	0	0	0	1.4716	0	0	0	0.42677	0	0	0	0	0	0	0	0	0	0	0	0	0	0	0	0	0
1.073	0	0	0	0	0	0	0	0	0	0	0	0	0	0	0	0	0.68682	0	0	0	0	0	0	0	0	0	0	1.4511	0	0	0	0.42767	0	0	0	0	0	0	0	0	0	0	0	0	0	0	0	0	0
1.074	0	0	0	0	0	0	0	0	0	0	0	0	0	0	0	0	0.70167	0	0	0	0	0	0	0	0	0	0	1.4307	0	0	0	0.42857	0	0	0	0	0	0	0	0	0	0	0	0	0	0	0	0	0
1.075	0	0	0	0	0	0	0	0	0	0	0	0	0	0	0	0	0.71651	0	0	0	0	0	0	0	0	0	0	1.4107	0	0	0	0.42947	0	0	0	0	0	0	0	0	0	0	0	0	0	0	0	0	0
1.076	0	0	0	0	0	0	0	0	0	0	0	0	0	0	0	0	0.73136	0	0	0	0	0	0	0	0	0	0	1.3907	0	0	0	0.43037	0	0	0	0	0	0	0	0	0	0	0	0	0	0	0	0	0
1.077	0	0	0	0	0	0	0	0	0	0	0	0	0	0	0	0	0.74621	0	0	0	0	0	0	0	0	0	0	1.3708	0	0	0	0.43147	0	0	0	0	0	0	0	0	0	0	0	0	0	0	0	0	0
1.078	0	0	0	0	0	0	0	0	0	0	0	0	0	0	0	0	0.76106	0	0	0	0	0	0	0	0	0	0	1.3508	0	0	0	0.43258	0	0	0	0	0	0	0	0	0	0	0	0	0	0	0	0	0
1.079	0	0	0	0	0	0	0	0	0	0	0	0	0	0	0	0	0.78305	0	0	0	0	0	0	0	0	0	0	1.3308	0	0	0	0.43368	0	0	0	0	0	0	0	0	0	0	0	0	0	0	0	0	0
1.08	0	0	0	0	0	0	0	0	0	0	0	0	0	0	0	0	0.80503	0	0	0	0	0	0	0	0	0	0	1.3118	0	0	0	0.43478	0	0	0	0	0	0	0	0	0	0	0	0	0	0	0	0	0
1.081	0	0	0	0	0	0	0	0	0	0	0	0	0	0	0	0	0.82702	0	0	0	0	0	0	0	0	0	0	1.2928	0	0	0	0.43588	0	0	0	0	0	0	0	0	0	0	0	0	0	0	0	0	0
1.082	0	0	0	0	0	0	0	0	0	0	0	0	0	0	0	0	0.84901	0	0	0	0	0	0	0	0	0	0	1.2737	0	0	0	0.43715	0	0	0	0	0	0	0	0	0	0	0	0	0	0	0	0	0
1.083	0	0	0	0	0	0	0	0	0	0	0	0	0	0	0	0	0.87099	0	0	0	0	0	0	0	0	0	0	1.2547	0	0	0	0.43842	0	0	0	0	0	0	0	0	0	0	0	0	0	0	0	0	0
1.084	0	0	0	0	0	0	0	0	0	0	0	0	0	0	0	0	0.9007	0	0	0	0	0	0	0	0	0	0	1.2357	0	0	0	0.4397	0	0	0	0	0	0	0	0	0	0	0	0	0	0	0	0	0
1.085	0	0	0	0	0	0	0	0	0	0	0	0	0	0	0	0	0.93041	0	0	0	0	0	0	0	0	0	0	1.2179	0	0	0	0.44097	0	0	0	0	0	0	0	0	0	0	0	0	0	0	0	0	0
1.086	0	0	0	0	0	0	0	0	0	0	0	0	0	0	0	0	0.96012	0	0	0	0	0	0	0	0	0	0	1.2002	0	0	0	0.44224	0	0	0	0	0	0	0	0	0	0	0	0	0	0	0	0	0
1.087	0	0	0	0	0	0	0	0	0	0	0	0	0	0	0	0	0.98984	0	0	0	0	0	0	0	0	0	0	1.1824	0	0	0	0.44361	0	0	0	0	0	0	0	0	0	0	0	0	0	0	0	0	0
1.088	0	0	0	0	0	0	0	0	0	0	0	0	0	0	0	0	1.0195	0	0	0	0	0	0	0	0	0	0	1.1647	0	0	0	0.44499	0	0	0	0	0	0	0	0	0	0	0	0	0	0	0	0	0
1.089	0	0	0	0	0	0	0	0	0	0	0	0	0	0	0	0	1.0574	0	0	0	0	0	0	0	0	0	0	1.1469	0	0	0	0.44636	0	0	0	0	0	0	0	0	0	0	0	0	0	0	0	0	0
1.09	0	0	0	0	0	0	0	0	0	0	0	0	0	0	0	0	1.0953	0	0	0	0	0	0	0	0	0	0	1.1308	0	0	0	0.44773	0	0	0	0	0	0	0	0	0	0	0	0	0	0	0	0	0
1.091	0	0	0	0	0	0	0	0	0	0	0	0	0	0	0	0	1.1331	0	0	0	0	0	0	0	0	0	0	1.1146	0	0	0	0.44911	0	0	0	0	0	0	0	0	0	0	0	0	0	0	0	0	0
1.092	0	0	0	0	0	0	0	0	0	0	0	0	0	0	0	0	1.171	0	0	0	0	0	0	0	0	0	0	1.0984	0	0	0	0.45049	0	0	0	0	0	0	0	0	0	0	0	0	0	0	0	0	0
1.093	0	0	0	0	0	0	0	0	0	0	0	0	0	0	0	0	1.2089	0	0	0	0	0	0	0	0	0	0	1.0822	0	0	0	0.45186	0	0	0	0	0	0	0	0	0	0	0	0	0	0	0	0	0
1.094	0	0	0	0	0	0	0	0	0	0	0	0	0	0	0	0	1.2551	0	0	0	0	0	0	0	0	0	0	1.066	0	0	0	0.45324	0	0	0	0	0	0	0	0	0	0	0	0	0	0	0	0	0
1.095	0	0	0	0	0	0	0	0	0	0	0	0	0	0	0	0	1.3014	0	0	0	0	0	0	0	0	0	0	1.0516	0	0	0	0.45462	0	0	0	0	0	0	0	0	0	0	0	0	0	0	0	0	0
1.096	0	0	0	0	0	0	0	0	0	0	0	0	0	0	0	0	1.3476	0	0	0	0	0	0	0	0	0	0	1.0371	0	0	0	0.456	0	0	0	0	0	0	0	0	0	0	0	0	0	0	0	0	0
1.097	0	0	0	0	0	0	0	0	0	0	0	0	0	0	0	0	1.3938	0	0	0	0	0	0	0	0	0	0	1.0227	0	0	0	0.45727	0	0	0	0	0	0	0	0	0	0	0	0	0	0	0	0	0
1.098	0	0	0	0	0	0	0	0	0	0	0	0	0	0	0	0	1.4401	0	0	0	0	0	0	0	0	0	0	1.0082	0	0	0	0.45853	0	0	0	0	0	0	0	0	0	0	0	0	0	0	0	0	0
1.099	0	0	0	0	0	0	0	0	0	0	0	0	0	0	0	0	1.4947	0	0	0	0	0	0	0	0	0	0	0.99376	0	0	0	0.4598	0	0	0	0	0	0	0	0	0	0	0	0	0	0	0	0	0
1.1	0	0	0	0	0	0	0	0	0	0	0	0	0	0	0	0	1.5493	0	0	0	0	0	0	0	0	0	0	0.98109	0	0	0	0.46106	0	0	0	0	0	0	0	0	0	0	0	0	0	0	0	0	0
1.101	0	0	0	0	0	0	0	0	0	0	0	0	0	0	0	0	1.6039	0	0	0	0	0	0	0	0	0	0	0.96842	0	0	0	0.46233	0	0	0	0	0	0	0	0	0	0	0	0	0	0	0	0	0
1.102	0	0	0	0	0	0	0	0	0	0	0	0	0	0	0	0	1.6585	0	0	0	0	0	0	0	0	0	0	0.95575	0	0	0	0.46334	0	0	0	0	0	0	0	0	0	0	0	0	0	0	0	0	0
1.103	0	0	0	0	0	0	0	0	0	0	0	0	0	0	0	0	1.7131	0	0	0	0	0	0	0	0	0	0	0.94309	0	0	0	0.46436	0	0	0	0	0	0	0	0	0	0	0	0	0	0	0	0	0
1.104	0	0	0	0	0	0	0	0	0	0	0	0	0	0	0	0	1.7759	0	0	0	0	0	0	0	0	0	0	0.93042	0	0	0	0.46538	0	0	0	0	0	0	0	0	0	0	0	0	0	0	0	0	0
1.105	0	0	0	0	0	0	0	0	0	0	0	0	0	0	0	0	1.8386	0	0	0	0	0	0	0	0	0	0	0.9195	0	0	0	0.4664	0	0	0	0	0	0	0	0	0	0	0	0	0	0	0	0	0
1.106	0	0	0	0	0	0	0	0	0	0	0	0	0	0	0	0	1.9013	0	0	0	0	0	0	0	0	0	0	0.90858	0	0	0	0.46741	0	0	0	0	0	0	0	0	0	0	0	0	0	0	0	0	0
1.107	0	0	0	0	0	0	0	0	0	0	0	0	0	0	0	0	1.9641	0	0	0	0	0	0	0	0	0	0	0.89766	0	0	0	0.46805	0	0	0	0	0	0	0	0	0	0	0	0	0	0	0	0	0
1.108	0	0	0	0	0	0	0	0	0	0	0	0	0	0	0	0	2.0268	0	0	0	0	0	0	0	0	0	0	0.88674	0	0	0	0.46869	0	0	0	0	0	0	0	0	0	0	0	0	0	0	0	0	0
1.109	0	0	0	0	0	0	0	0	0	0	0	0	0	0	0	0	2.0972	0	0	0	0	0	0	0	0	0	0	0.87583	0	0	0	0.46933	0	0	0	0	0	0	0	0	0	0	0	0	0	0	0	0	0
1.11	0	0	0	0	0	0	0	0	0	0	0	0	0	0	0	0	2.1676	0	0	0	0	0	0	0	0	0	0	0.86654	0	0	0	0.46996	0	0	0	0	0	0	0	0	0	0	0	0	0	0	0	0	0
1.111	0	0	0	0	0	0	0	0	0	0	0	0	0	0	0	0	2.238	0	0	0	0	0	0	0	0	0	0	0.85725	0	0	0	0.4706	0	0	0	0	0	0	0	0	0	0	0	0	0	0	0	0	0
1.112	0	0	0	0	0	0	0	0	0	0	0	0	0	0	0	0	2.3085	0	0	0	0	0	0	0	0	0	0	0.84796	0	0	0	0.47074	0	0	0	0	0	0	0	0	0	0	0	0	0	0	0	0	0
1.113	0	0	0	0	0	0	0	0	0	0	0	0	0	0	0	0	2.3789	0	0	0	0	0	0	0	0	0	0	0.83867	0	0	0	0.47087	0	0	0	0	0	0	0	0	0	0	0	0	0	0	0	0	0
1.114	0	0	0	0	0	0	0	0	0	0	0	0	0	0	0	0	2.4564	0	0	0	0	0	0	0	0	0	0	0.82938	0	0	0	0.47101	0	0	0	0	0	0	0	0	0	0	0	0	0	0	0	0	0
1.115	0	0	0	0	0	0	0	0	0	0	0	0	0	0	0	0	2.5338	0	0	0	0	0	0	0	0	0	0	0.82154	0	0	0	0.47114	0	0	0	0	0	0	0	0	0	0	0	0	0	0	0	0	0
1.116	0	0	0	0	0	0	0	0	0	0	0	0	0	0	0	0	2.6113	0	0	0	0	0	0	0	0	0	0	0.81371	0	0	0	0.47128	0	0	0	0	0	0	0	0	0	0	0	0	0	0	0	0	0
1.117	0	0	0	0	0	0	0	0	0	0	0	0	0	0	0	0	2.6888	0	0	0	0	0	0	0	0	0	0	0.80587	0	0	0	0.47082	0	0	0	0	0	0	0	0	0	0	0	0	0	0	0	0	0
1.118	0	0	0	0	0	0	0	0	0	0	0	0	0	0	0	0	2.7663	0	0	0	0	0	0	0	0	0	0	0.79803	0	0	0	0.47036	0	0	0	0	0	0	0	0	0	0	0	0	0	0	0	0	0
1.119	0	0	0	0	0	0	0	0	0	0	0	0	0	0	0	0	2.8501	0	0	0	0	0	0	0	0	0	0	0.7902	0	0	0	0.46991	0	0	0	0	0	0	0	0	0	0	0	0	0	0	0	0	0
1.12	0	0	0	0	0	0	0	0	0	0	0	0	0	0	0	0	2.9339	0	0	0	0	0	0	0	0	0	0	0.78361	0	0	0	0.46945	0	0	0	0	0	0	0	0	0	0	0	0	0	0	0	0	0
1.121	0	0	0	0	0	0	0	0	0	0	0	0	0	0	0	0	3.0176	0	0	0	0	0	0	0	0	0	0	0.77702	0	0	0	0.46899	0	0	0	0	0	0	0	0	0	0	0	0	0	0	0	0	0
1.122	0	0	0	0	0	0	0	0	0	0	0	0	0	0	0	0	3.1014	0	0	0	0	0	0	0	0	0	0	0.77043	0	0	0	0.46788	0	0	0	0	0	0	0	0	0	0	0	0	0	0	0	0	0
1.123	0	0	0	0	0	0	0	0	0	0	0	0	0	0	0	0	3.1852	0	0	0	0	0	0	0	0	0	0	0.76383	0	0	0	0.46676	0	0	0	0	0	0	0	0	0	0	0	0	0	0	0	0	0
1.124	0	0	0	0	0	0	0	0	0	0	0	0	0	0	0	0	3.2744	0	0	0	0	0	0	0	0	0	0	0.75724	0	0	0	0.46565	0	0	0	0	0	0	0	0	0	0	0	0	0	0	0	0	0
1.125	0	0	0	0	0	0	0	0	0	0	0	0	0	0	0	0	3.3635	0	0	0	0	0	0	0	0	0	0	0.75169	0	0	0	0.46454	0	0	0	0	0	0	0	0	0	0	0	0	0	0	0	0	0
1.126	0	0	0	0	0	0	0	0	0	0	0	0	0	0	0	0	3.4527	0	0	0	0	0	0	0	0	0	0	0.74615	0	0	0	0.46343	0	0	0	0	0	0	0	0	0	0	0	0	0	0	0	0	0
1.127	0	0	0	0	0	0	0	0	0	0	0	0	0	0	0	0	3.5419	0	0	0	0	0	0	0	0	0	0	0.7406	0	0	0	0.46164	0	0	0	0	0	0	0	0	0	0	0	0	0	0	0	0	0
1.128	0	0	0	0	0	0	0	0	0	0	0	0	0	0	0	0	3.631	0	0	0	0	0	0	0	0	0	0	0.73505	0	0	0	0.45986	0	0	0	0	0	0	0	0	0	0	0	0	0	0	0	0	0
1.129	0	0	0	0	0	0	0	0	0	0	0	0	0	0	0	0	3.7245	0	0	0	0	0	0	0	0	0	0	0.7295	0	0	0	0.45807	0	0	0	0	0	0	0	0	0	0	0	0	0	0	0	0	0
1.13	0	0	0	0	0	0	0	0	0	0	0	0	0	0	0	0	3.8179	0	0	0	0	0	0	0	0	0	0	0.72481	0	0	0	0.45628	0	0	0	0	0	0	0	0	0	0	0	0	0	0	0	0	0
1.131	0	0	0	0	0	0	0	0	0	0	0	0	0	0	0	0	3.9114	0	0	0	0	0	0	0	0	0	0	0.72013	0	0	0	0.4545	0	0	0	0	0	0	0	0	0	0	0	0	0	0	0	0	0
1.132	0	0	0	0	0	0	0	0	0	0	0	0	0	0	0	0	4.0049	0	0	0	0	0	0	0	0	0	0	0.71545	0	0	0	0.45206	0	0	0	0	0	0	0	0	0	0	0	0	0	0	0	0	0
1.133	0	0	0	0	0	0	0	0	0	0	0	0	0	0	0	0	4.0983	0	0	0	0	0	0	0	0	0	0	0.71076	0	0	0	0.44962	0	0	0	0	0	0	0	0	0	0	0	0	0	0	0	0	0
1.134	0	0	0	0	0	0	0	0	0	0	0	0	0	0	0	0	4.1948	0	0	0	0	0	0	0	0	0	0	0.70608	0	0	0	0.44718	0	0	0	0	0	0	0	0	0	0	0	0	0	0	0	0	0
1.135	0	0	0	0	0	0	0	0	0	0	0	0	0	0	0	0	4.2913	0	0	0	0	0	0	0	0	0	0	0.70214	0	0	0	0.44474	0	0	0	0	0	0	0	0	0	0	0	0	0	0	0	0	0
1.136	0	0	0	0	0	0	0	0	0	0	0	0	0	0	0	0	4.3878	0	0	0	0	0	0	0	0	0	0	0.6982	0	0	0	0.44231	0	0	0	0	0	0	0	0	0	0	0	0	0	0	0	0	0
1.137	0	0	0	0	0	0	0	0	0	0	0	0	0	0	0	0	4.4843	0	0	0	0	0	0	0	0	0	0	0.69426	0	0	0	0.43927	0	0	0	0	0	0	0	0	0	0	0	0	0	0	0	0	0
1.138	0	0	0	0	0	0	0	0	0	0	0	0	0	0	0	0	4.5807	0	0	0	0	0	0	0	0	0	0	0.69032	0	0	0	0.43624	0	0	0	0	0	0	0	0	0	0	0	0	0	0	0	0	0
1.139	0	0	0	0	0	0	0	0	0	0	0	0	0	0	0	0	4.6788	0	0	0	0	0	0	0	0	0	0	0.68638	0	0	0	0.4332	0	0	0	0	0	0	0	0	0	0	0	0	0	0	0	0	0
1.14	0	0	0	0	0	0	0	0	0	0	0	0	0	0	0	0	4.7768	0	0	0	0	0	0	0	0	0	0	0.68314	0	0	0	0.43017	0	0	0	0	0	0	0	0	0	0	0	0	0	0	0	0	0
1.141	0	0	0	0	0	0	0	0	0	0	0	0	0	0	0	0	4.8748	0	0	0	0	0	0	0	0	0	0	0.6799	0	0	0	0.42713	0	0	0	0	0	0	0	0	0	0	0	0	0	0	0	0	0
1.142	0	0	0	0	0	0	0	0	0	0	0	0	0	0	0	0	4.9728	0	0	0	0	0	0	0	0	0	0	0.67667	0	0	0	0.42359	0	0	0	0	0	0	0	0	0	0	0	0	0	0	0	0	0
1.143	0	0	0	0	0	0	0	0	0	0	0	0	0	0	0	0	5.0708	0	0	0	0	0	0	0	0	0	0	0.67343	0	0	0	0.42004	0	0	0	0	0	0	0	0	0	0	0	0	0	0	0	0	0
1.144	0	0	0	0	0	0	0	0	0	0	0	0	0	0	0	0	5.1686	0	0	0	0	0	0	0	0	0	0	0.67019	0	0	0	0.4165	0	0	0	0	0	0	0	0	0	0	0	0	0	0	0	0	0
1.145	0	0	0	0	0	0	0	0	0	0	0	0	0	0	0	0	5.2664	0	0	0	0	0	0	0	0	0	0	0.66771	0	0	0	0.41295	0	0	0	0	0	0	0	0	0	0	0	0	0	0	0	0	0
1.146	0	0	0	0	0	0	0	0	0	0	0	0	0	0	0	0	5.3643	0	0	0	0	0	0	0	0	0	0	0.66522	0	0	0	0.40941	0	0	0	0	0	0	0	0	0	0	0	0	0	0	0	0	0
1.147	0	0	0	0	0	0	0	0	0	0	0	0	0	0	0	0	5.4621	0	0	0	0	0	0	0	0	0	0	0.66274	0	0	0	0.40546	0	0	0	0	0	0	0	0	0	0	0	0	0	0	0	0	0
1.148	0	0	0	0	0	0	0	0	0	0	0	0	0	0	0	0	5.5599	0	0	0	0	0	0	0	0	0	0	0.66025	0	0	0	0.40151	0	0	0	0	0	0	0	0	0	0	0	0	0	0	0	0	0
1.149	0	0	0	0	0	0	0	0	0	0	0	0	0	0	0	0	5.6556	0	0	0	0	0	0	0	0	0	0	0.65777	0	0	0	0.39756	0	0	0	0	0	0	0	0	0	0	0	0	0	0	0	0	0
1.15	0	0	0	0	0	0	0	0	0	0	0	0	0	0	0	0	5.7512	0	0	0	0	0	0	0	0	0	0	0.6562	0	0	0	0.39362	0	0	0	0	0	0	0	0	0	0	0	0	0	0	0	0	0
1.151	0	0	0	0	0	0	0	0	0	0	0	0	0	0	0	0	5.8469	0	0	0	0	0	0	0	0	0	0	0.65463	0	0	0	0.38967	0	0	0	0	0	0	0	0	0	0	0	0	0	0	0	0	0
1.152	0	0	0	0	0	0	0	0	0	0	0	0	0	0	0	0	5.9426	0	0	0	0	0	0	0	0	0	0	0.65306	0	0	0	0.38544	0	0	0	0	0	0	0	0	0	0	0	0	0	0	0	0	0
1.153	0	0	0	0	0	0	0	0	0	0	0	0	0	0	0	0	6.0382	0	0	0	0	0	0	0	0	0	0	0.65149	0	0	0	0.38122	0	0	0	0	0	0	0	0	0	0	0	0	0	0	0	0	0
1.154	0	0	0	0	0	0	0	0	0	0	0	0	0	0	0	0	6.1296	0	0	0	0	0	0	0	0	0	0	0.64992	0	0	0	0.377	0	0	0	0	0	0	0	0	0	0	0	0	0	0	0	0	0
1.155	0	0	0	0	0	0	0	0	0	0	0	0	0	0	0	0	6.221	0	0	0	0	0	0	0	0	0	0	0.64953	0	0	0	0.37277	0	0	0	0	0	0	0	0	0	0	0	0	0	0	0	0	0
1.156	0	0	0	0	0	0	0	0	0	0	0	0	0	0	0	0	6.3124	0	0	0	0	0	0	0	0	0	0	0.64914	0	0	0	0.36855	0	0	0	0	0	0	0	0	0	0	0	0	0	0	0	0	0
1.157	0	0	0	0	0	0	0	0	0	0	0	0	0	0	0	0	6.4038	0	0	0	0	0	0	0	0	0	0	0.64875	0	0	0	0.36418	0	0	0	0	0	0	0	0	0	0	0	0	0	0	0	0	0
1.158	0	0	0	0	0	0	0	0	0	0	0	0	0	0	0	0	6.4952	0	0	0	0	0	0	0	0	0	0	0.64836	0	0	0	0.35981	0	0	0	0	0	0	0	0	0	0	0	0	0	0	0	0	0
1.159	0	0	0	0	0	0	0	0	0	0	0	0	0	0	0	0	6.5801	0	0	0	0	0	0	0	0	0	0	0.64797	0	0	0	0.35544	0	0	0	0	0	0	0	0	0	0	0	0	0	0	0	0	0
1.16	0	0	0	0	0	0	0	0	0	0	0	0	0	0	0	0	6.665	0	0	0	0	0	0	0	0	0	0	0.64912	0	0	0	0.35107	0	0	0	0	0	0	0	0	0	0	0	0	0	0	0	0	0
1.161	0	0	0	0	0	0	0	0	0	0	0	0	0	0	0	0	6.75	0	0	0	0	0	0	0	0	0	0	0.65027	0	0	0	0.34671	0	0	0	0	0	0	0	0	0	0	0	0	0	0	0	0	0
1.162	0	0	0	0	0	0	0	0	0	0	0	0	0	0	0	0	6.8349	0	0	0	0	0	0	0	0	0	0	0.65142	0	0	0	0.34233	0	0	0	0	0	0	0	0	0	0	0	0	0	0	0	0	0
1.163	0	0	0	0	0	0	0	0	0	0	0	0	0	0	0	0	6.9198	0	0	0	0	0	0	0	0	0	0	0.65257	0	0	0	0.33796	0	0	0	0	0	0	0	0	0	0	0	0	0	0	0	0	0
1.164	0	0	0	0	0	0	0	0	0	0	0	0	0	0	0	0	6.9962	0	0	0	0	0	0	0	0	0	0	0.65372	0	0	0	0.33359	0	0	0	0	0	0	0	0	0	0	0	0	0	0	0	0	0
1.165	0	0	0	0	0	0	0	0	0	0	0	0	0	0	0	0	7.0725	0	0	0	0	0	0	0	0	0	0	0.65683	0	0	0	0.32922	0	0	0	0	0	0	0	0	0	0	0	0	0	0	0	0	0
1.166	0	0	0	0	0	0	0	0	0	0	0	0	0	0	0	0	7.1488	0	0	0	0	0	0	0	0	0	0	0.65994	0	0	0	0.32485	0	0	0	0	0	0	0	0	0	0	0	0	0	0	0	0	0
1.167	0	0	0	0	0	0	0	0	0	0	0	0	0	0	0	0	7.2252	0	0	0	0	0	0	0	0	0	0	0.66305	0	0	0	0.32061	0	0	0	0	0	0	0	0	0	0	0	0	0	0	0	0	0
1.168	0	0	0	0	0	0	0	0	0	0	0	0	0	0	0	0	7.3015	0	0	0	0	0	0	0	0	0	0	0.66617	0	0	0	0.31638	0	0	0	0	0	0	0	0	0	0	0	0	0	0	0	0	0
1.169	0	0	0	0	0	0	0	0	0	0	0	0	0	0	0	0	7.3674	0	0	0	0	0	0	0	0	0	0	0.66928	0	0	0	0.31214	0	0	0	0	0	0	0	0	0	0	0	0	0	0	0	0	0
1.17	0	0	0	0	0	0	0	0	0	0	0	0	0	0	0	0	7.4333	0	0	0	0	0	0	0	0	0	0	0.6748	0	0	0	0.30791	0	0	0	0	0	0	0	0	0	0	0	0	0	0	0	0	0
1.171	0	0	0	0	0	0	0	0	0	0	0	0	0	0	0	0	7.4992	0	0	0	0	0	0	0	0	0	0	0.68033	0	0	0	0.30367	0	0	0	0	0	0	0	0	0	0	0	0	0	0	0	0	0
1.172	0	0	0	0	0	0	0	0	0	0	0	0	0	0	0	0	7.5651	0	0	0	0	0	0	0	0	0	0	0.68585	0	0	0	0.29971	0	0	0	0	0	0	0	0	0	0	0	0	0	0	0	0	0
1.173	0	0	0	0	0	0	0	0	0	0	0	0	0	0	0	0	7.631	0	0	0	0	0	0	0	0	0	0	0.69137	0	0	0	0.29575	0	0	0	0	0	0	0	0	0	0	0	0	0	0	0	0	0
1.174	0	0	0	0	0	0	0	0	0	0	0	0	0	0	0	0	7.685	0	0	0	0	0	0	0	0	0	0	0.6969	0	0	0	0.29179	0	0	0	0	0	0	0	0	0	0	0	0	0	0	0	0	0
1.175	0	0	0	0	0	0	0	0	0	0	0	0	0	0	0	0	7.7391	0	0	0	0	0	0	0	0	0	0	0.70525	0	0	0	0.28783	0	0	0	0	0	0	0	0	0	0	0	0	0	0	0	0	0
1.176	0	0	0	0	0	0	0	0	0	0	0	0	0	0	0	0	7.7931	0	0	0	0	0	0	0	0	0	0	0.71361	0	0	0	0.28387	0	0	0	0	0	0	0	0	0	0	0	0	0	0	0	0	0
1.177	0	0	0	0	0	0	0	0	0	0	0	0	0	0	0	0	7.8471	0	0	0	0	0	0	0	0	0	0	0.72197	0	0	0	0.28031	0	0	0	0	0	0	0	0	0	0	0	0	0	0	0	0	0
1.178	0	0	0	0	0	0	0	0	0	0	0	0	0	0	0	0	7.9011	0	0	0	0	0	0	0	0	0	0	0.73033	0	0	0	0.27676	0	0	0	0	0	0	0	0	0	0	0	0	0	0	0	0	0
1.179	0	0	0	0	0	0	0	0	0	0	0	0	0	0	0	0	7.9425	0	0	0	0	0	0	0	0	0	0	0.73869	0	0	0	0.27321	0	0	0	0	0	0	0	0	0	0	0	0	0	0	0	0	0
1.18	0	0	0	0	0	0	0	0	0	0	0	0	0	0	0	0	7.9839	0	0	0	0	0	0	0	0	0	0	0.75023	0	0	0	0.26965	0	0	0	0	0	0	0	0	0	0	0	0	0	0	0	0	0
1.181	0	0	0	0	0	0	0	0	0	0	0	0	0	0	0	0	8.0253	0	0	0	0	0	0	0	0	0	0	0.76178	0	0	0	0.2661	0	0	0	0	0	0	0	0	0	0	0	0	0	0	0	0	0
1.182	0	0	0	0	0	0	0	0	0	0	0	0	0	0	0	0	8.0667	0	0	0	0	0	0	0	0	0	0	0.77333	0	0	0	0.26307	0	0	0	0	0	0	0	0	0	0	0	0	0	0	0	0	0
1.183	0	0	0	0	0	0	0	0	0	0	0	0	0	0	0	0	8.108	0	0	0	0	0	0	0	0	0	0	0.78488	0	0	0	0.26005	0	0	0	0	0	0	0	0	0	0	0	0	0	0	0	0	0
1.184	0	0	0	0	0	0	0	0	0	0	0	0	0	0	0	0	8.1367	0	0	0	0	0	0	0	0	0	0	0.79642	0	0	0	0.25702	0	0	0	0	0	0	0	0	0	0	0	0	0	0	0	0	0
1.185	0	0	0	0	0	0	0	0	0	0	0	0	0	0	0	0	8.1654	0	0	0	0	0	0	0	0	0	0	0.81139	0	0	0	0.254	0	0	0	0	0	0	0	0	0	0	0	0	0	0	0	0	0
1.186	0	0	0	0	0	0	0	0	0	0	0	0	0	0	0	0	8.1941	0	0	0	0	0	0	0	0	0	0	0.82637	0	0	0	0.25097	0	0	0	0	0	0	0	0	0	0	0	0	0	0	0	0	0
1.187	0	0	0	0	0	0	0	0	0	0	0	0	0	0	0	0	8.2227	0	0	0	0	0	0	0	0	0	0	0.84134	0	0	0	0.24858	0	0	0	0	0	0	0	0	0	0	0	0	0	0	0	0	0
1.188	0	0	0	0	0	0	0	0	0	0	0	0	0	0	0	0	8.2514	0	0	0	0	0	0	0	0	0	0	0.85631	0	0	0	0.24618	0	0	0	0	0	0	0	0	0	0	0	0	0	0	0	0	0
1.189	0	0	0	0	0	0	0	0	0	0	0	0	0	0	0	0	8.2681	0	0	0	0	0	0	0	0	0	0	0.87128	0	0	0	0.24379	0	0	0	0	0	0	0	0	0	0	0	0	0	0	0	0	0
1.19	0	0	0	0	0	0	0	0	0	0	0	0	0	0	0	0	8.2848	0	0	0	0	0	0	0	0	0	0	0.88977	0	0	0	0.24139	0	0	0	0	0	0	0	0	0	0	0	0	0	0	0	0	0
1.191	0	0	0	0	0	0	0	0	0	0	0	0	0	0	0	0	8.3015	0	0	0	0	0	0	0	0	0	0	0.90825	0	0	0	0.239	0	0	0	0	0	0	0	0	0	0	0	0	0	0	0	0	0
1.192	0	0	0	0	0	0	0	0	0	0	0	0	0	0	0	0	8.3182	0	0	0	0	0	0	0	0	0	0	0.92673	0	0	0	0.23731	0	0	0	0	0	0	0	0	0	0	0	0	0	0	0	0	0
1.193	0	0	0	0	0	0	0	0	0	0	0	0	0	0	0	0	8.3349	0	0	0	0	0	0	0	0	0	0	0.94521	0	0	0	0.23563	0	0	0	0	0	0	0	0	0	0	0	0	0	0	0	0	0
1.194	0	0	0	0	0	0	0	0	0	0	0	0	0	0	0	0	8.341	0	0	0	0	0	0	0	0	0	0	0.9637	0	0	0	0.23394	0	0	0	0	0	0	0	0	0	0	0	0	0	0	0	0	0
1.195	0	0	0	0	0	0	0	0	0	0	0	0	0	0	0	0	8.3471	0	0	0	0	0	0	0	0	0	0	0.9856	0	0	0	0.23225	0	0	0	0	0	0	0	0	0	0	0	0	0	0	0	0	0
1.196	0	0	0	0	0	0	0	0	0	0	0	0	0	0	0	0	8.3532	0	0	0	0	0	0	0	0	0	0	1.0075	0	0	0	0.23057	0	0	0	0	0	0	0	0	0	0	0	0	0	0	0	0	0
1.197	0	0	0	0	0	0	0	0	0	0	0	0	0	0	0	0	8.3593	0	0	0	0	0	0	0	0	0	0	1.0294	0	0	0	0.22964	0	0	0	0	0	0	0	0	0	0	0	0	0	0	0	0	0
1.198	0	0	0	0	0	0	0	0	0	0	0	0	0	0	0	0	8.3654	0	0	0	0	0	0	0	0	0	0	1.0513	0	0	0	0.22871	0	0	0	0	0	0	0	0	0	0	0	0	0	0	0	0	0
1.199	0	0	0	0	0	0	0	0	0	0	0	0	0	0	0	0	8.3628	0	0	0	0	0	0	0	0	0	0	1.0732	0	0	0	0.22778	0	0	0	0	0	0	0	0	0	0	0	0	0	0	0	0	0
1.2	0	0	0	0	0	0	0	0	0	0	0	0	0	0	0	0	8.3602	0	0	0	0	0	0	0	0	0	0	1.0982	0	0	0	0.22685	0	0	0	0	0	0	0	0	0	0	0	0	0	0	0	0	0
1.201	0	0	0	0	0	0	0	0	0	0	0	0	0	0	0	0	8.3577	0	0	0	0	0	0	0	0	0	0	1.1233	0	0	0	0.22592	0	0	0	0	0	0	0	0	0	0	0	0	0	0	0	0	0
1.202	0	0	0	0	0	0	0	0	0	0	0	0	0	0	0	0	8.3551	0	0	0	0	0	0	0	0	0	0	1.1483	0	0	0	0.22576	0	0	0	0	0	0	0	0	0	0	0	0	0	0	0	0	0
1.203	0	0	0	0	0	0	0	0	0	0	0	0	0	0	0	0	8.3525	0	0	0	0	0	0	0	0	0	0	1.1734	0	0	0	0.2256	0	0	0	0	0	0	0	0	0	0	0	0	0	0	0	0	0
1.204	0	0	0	0	0	0	0	0	0	0	0	0	0	0	0	0	8.3435	0	0	0	0	0	0	0	0	0	0	1.1984	0	0	0	0.22544	0	0	0	0	0	0	0	0	0	0	0	0	0	0	0	0	0
1.205	0	0	0	0	0	0	0	0	0	0	0	0	0	0	0	0	8.3344	0	0	0	0	0	0	0	0	0	0	1.2261	0	0	0	0.22528	0	0	0	0	0	0	0	0	0	0	0	0	0	0	0	0	0
1.206	0	0	0	0	0	0	0	0	0	0	0	0	0	0	0	0	8.3253	0	0	0	0	0	0	0	0	0	0	1.2538	0	0	0	0.22512	0	0	0	0	0	0	0	0	0	0	0	0	0	0	0	0	0
1.207	0	0	0	0	0	0	0	0	0	0	0	0	0	0	0	0	8.3163	0	0	0	0	0	0	0	0	0	0	1.2815	0	0	0	0.2257	0	0	0	0	0	0	0	0	0	0	0	0	0	0	0	0	0
1.208	0	0	0	0	0	0	0	0	0	0	0	0	0	0	0	0	8.3072	0	0	0	0	0	0	0	0	0	0	1.3092	0	0	0	0.22628	0	0	0	0	0	0	0	0	0	0	0	0	0	0	0	0	0
1.209	0	0	0	0	0	0	0	0	0	0	0	0	0	0	0	0	8.2938	0	0	0	0	0	0	0	0	0	0	1.3369	0	0	0	0.22686	0	0	0	0	0	0	0	0	0	0	0	0	0	0	0	0	0
1.21	0	0	0	0	0	0	0	0	0	0	0	0	0	0	0	0	8.2804	0	0	0	0	0	0	0	0	0	0	1.3666	0	0	0	0.22744	0	0	0	0	0	0	0	0	0	0	0	0	0	0	0	0	0
1.211	0	0	0	0	0	0	0	0	0	0	0	0	0	0	0	0	8.267	0	0	0	0	0	0	0	0	0	0	1.3963	0	0	0	0.22802	0	0	0	0	0	0	0	0	0	0	0	0	0	0	0	0	0
1.212	0	0	0	0	0	0	0	0	0	0	0	0	0	0	0	0	8.2536	0	0	0	0	0	0	0	0	0	0	1.426	0	0	0	0.22928	0	0	0	0	0	0	0	0	0	0	0	0	0	0	0	0	0
1.213	0	0	0	0	0	0	0	0	0	0	0	0	0	0	0	0	8.2401	0	0	0	0	0	0	0	0	0	0	1.4557	0	0	0	0.23054	0	0	0	0	0	0	0	0	0	0	0	0	0	0	0	0	0
1.214	0	0	0	0	0	0	0	0	0	0	0	0	0	0	0	0	8.2243	0	0	0	0	0	0	0	0	0	0	1.4854	0	0	0	0.2318	0	0	0	0	0	0	0	0	0	0	0	0	0	0	0	0	0
1.215	0	0	0	0	0	0	0	0	0	0	0	0	0	0	0	0	8.2084	0	0	0	0	0	0	0	0	0	0	1.5163	0	0	0	0.23306	0	0	0	0	0	0	0	0	0	0	0	0	0	0	0	0	0
1.216	0	0	0	0	0	0	0	0	0	0	0	0	0	0	0	0	8.1925	0	0	0	0	0	0	0	0	0	0	1.5472	0	0	0	0.23432	0	0	0	0	0	0	0	0	0	0	0	0	0	0	0	0	0
1.217	0	0	0	0	0	0	0	0	0	0	0	0	0	0	0	0	8.1766	0	0	0	0	0	0	0	0	0	0	1.5781	0	0	0	0.23617	0	0	0	0	0	0	0	0	0	0	0	0	0	0	0	0	0
1.218	0	0	0	0	0	0	0	0	0	0	0	0	0	0	0	0	8.1608	0	0	0	0	0	0	0	0	0	0	1.609	0	0	0	0.23801	0	0	0	0	0	0	0	0	0	0	0	0	0	0	0	0	0
1.219	0	0	0	0	0	0	0	0	0	0	0	0	0	0	0	0	8.1438	0	0	0	0	0	0	0	0	0	0	1.6398	0	0	0	0.23986	0	0	0	0	0	0	0	0	0	0	0	0	0	0	0	0	0
1.22	0	0	0	0	0	0	0	0	0	0	0	0	0	0	0	0	8.1268	0	0	0	0	0	0	0	0	0	0	1.671	0	0	0	0.24171	0	0	0	0	0	0	0	0	0	0	0	0	0	0	0	0	0
1.221	0	0	0	0	0	0	0	0	0	0	0	0	0	0	0	0	8.1098	0	0	0	0	0	0	0	0	0	0	1.7021	0	0	0	0.24356	0	0	0	0	0	0	0	0	0	0	0	0	0	0	0	0	0
1.222	0	0	0	0	0	0	0	0	0	0	0	0	0	0	0	0	8.0928	0	0	0	0	0	0	0	0	0	0	1.7332	0	0	0	0.24589	0	0	0	0	0	0	0	0	0	0	0	0	0	0	0	0	0
1.223	0	0	0	0	0	0	0	0	0	0	0	0	0	0	0	0	8.0758	0	0	0	0	0	0	0	0	0	0	1.7643	0	0	0	0.24822	0	0	0	0	0	0	0	0	0	0	0	0	0	0	0	0	0
1.224	0	0	0	0	0	0	0	0	0	0	0	0	0	0	0	0	8.0583	0	0	0	0	0	0	0	0	0	0	1.7954	0	0	0	0.25054	0	0	0	0	0	0	0	0	0	0	0	0	0	0	0	0	0
1.225	0	0	0	0	0	0	0	0	0	0	0	0	0	0	0	0	8.0408	0	0	0	0	0	0	0	0	0	0	1.8258	0	0	0	0.25287	0	0	0	0	0	0	0	0	0	0	0	0	0	0	0	0	0
1.226	0	0	0	0	0	0	0	0	0	0	0	0	0	0	0	0	8.0233	0	0	0	0	0	0	0	0	0	0	1.8561	0	0	0	0.2552	0	0	0	0	0	0	0	0	0	0	0	0	0	0	0	0	0
1.227	0	0	0	0	0	0	0	0	0	0	0	0	0	0	0	0	8.0058	0	0	0	0	0	0	0	0	0	0	1.8864	0	0	0	0.25788	0	0	0	0	0	0	0	0	0	0	0	0	0	0	0	0	0
1.228	0	0	0	0	0	0	0	0	0	0	0	0	0	0	0	0	7.9883	0	0	0	0	0	0	0	0	0	0	1.9168	0	0	0	0.26057	0	0	0	0	0	0	0	0	0	0	0	0	0	0	0	0	0
1.229	0	0	0	0	0	0	0	0	0	0	0	0	0	0	0	0	7.97	0	0	0	0	0	0	0	0	0	0	1.9471	0	0	0	0.26325	0	0	0	0	0	0	0	0	0	0	0	0	0	0	0	0	0
1.23	0	0	0	0	0	0	0	0	0	0	0	0	0	0	0	0	7.9517	0	0	0	0	0	0	0	0	0	0	1.9756	0	0	0	0.26594	0	0	0	0	0	0	0	0	0	0	0	0	0	0	0	0	0
1.231	0	0	0	0	0	0	0	0	0	0	0	0	0	0	0	0	7.9335	0	0	0	0	0	0	0	0	0	0	2.0041	0	0	0	0.26862	0	0	0	0	0	0	0	0	0	0	0	0	0	0	0	0	0
1.232	0	0	0	0	0	0	0	0	0	0	0	0	0	0	0	0	7.9152	0	0	0	0	0	0	0	0	0	0	2.0326	0	0	0	0.27154	0	0	0	0	0	0	0	0	0	0	0	0	0	0	0	0	0
1.233	0	0	0	0	0	0	0	0	0	0	0	0	0	0	0	0	7.8969	0	0	0	0	0	0	0	0	0	0	2.0611	0	0	0	0.27446	0	0	0	0	0	0	0	0	0	0	0	0	0	0	0	0	0
1.234	0	0	0	0	0	0	0	0	0	0	0	0	0	0	0	0	7.8766	0	0	0	0	0	0	0	0	0	0	2.0896	0	0	0	0.27738	0	0	0	0	0	0	0	0	0	0	0	0	0	0	0	0	0
1.235	0	0	0	0	0	0	0	0	0	0	0	0	0	0	0	0	7.8563	0	0	0	0	0	0	0	0	0	0	2.1153	0	0	0	0.2803	0	0	0	0	0	0	0	0	0	0	0	0	0	0	0	0	0
1.236	0	0	0	0	0	0	0	0	0	0	0	0	0	0	0	0	7.836	0	0	0	0	0	0	0	0	0	0	2.141	0	0	0	0.28322	0	0	0	0	0	0	0	0	0	0	0	0	0	0	0	0	0
1.237	0	0	0	0	0	0	0	0	0	0	0	0	0	0	0	0	7.8157	0	0	0	0	0	0	0	0	0	0	2.1667	0	0	0	0.28626	0	0	0	0	0	0	0	0	0	0	0	0	0	0	0	0	0
1.238	0	0	0	0	0	0	0	0	0	0	0	0	0	0	0	0	0	0	0	0	0	0	0	0	0	0	0	2.1923	0	0	0	0.2893	0	0	0	0	0	0	0	0	0	0	0	0	0	0	0	0	0
1.239	0	0	0	0	0	0	0	0	0	0	0	0	0	0	0	0	0	0	0	0	0	0	0	0	0	0	0	2.218	0	0	0	0.29235	0	0	0	0	0	0	0	0	0	0	0	0	0	0	0	0	0
1.24	0	0	0	0	0	0	0	0	0	0	0	0	0	0	0	0	0	0	0	0	0	0	0	0	0	0	0	2.2399	0	0	0	0.29539	0	0	0	0	0	0	0	0	0	0	0	0	0	0	0	0	0
1.241	0	0	0	0	0	0	0	0	0	0	0	0	0	0	0	0	0	0	0	0	0	0	0	0	0	0	0	2.2618	0	0	0	0.29844	0	0	0	0	0	0	0	0	0	0	0	0	0	0	0	0	0
1.242	0	0	0	0	0	0	0	0	0	0	0	0	0	0	0	0	0	0	0	0	0	0	0	0	0	0	0	2.2838	0	0	0	0.30151	0	0	0	0	0	0	0	0	0	0	0	0	0	0	0	0	0
1.243	0	0	0	0	0	0	0	0	0	0	0	0	0	0	0	0	0	0	0	0	0	0	0	0	0	0	0	2.3057	0	0	0	0.30459	0	0	0	0	0	0	0	0	0	0	0	0	0	0	0	0	0
1.244	0	0	0	0	0	0	0	0	0	0	0	0	0	0	0	0	0	0	0	0	0	0	0	0	0	0	0	2.3276	0	0	0	0.30767	0	0	0	0	0	0	0	0	0	0	0	0	0	0	0	0	0
1.245	0	0	0	0	0	0	0	0	0	0	0	0	0	0	0	0	0	0	0	0	0	0	0	0	0	0	0	2.3449	0	0	0	0.31074	0	0	0	0	0	0	0	0	0	0	0	0	0	0	0	0	0
1.246	0	0	0	0	0	0	0	0	0	0	0	0	0	0	0	0	0	0	0	0	0	0	0	0	0	0	0	2.3623	0	0	0	0.31382	0	0	0	0	0	0	0	0	0	0	0	0	0	0	0	0	0
1.247	0	0	0	0	0	0	0	0	0	0	0	0	0	0	0	0	0	0	0	0	0	0	0	0	0	0	0	2.3796	0	0	0	0.31686	0	0	0	0	0	0	0	0	0	0	0	0	0	0	0	0	0
1.248	0	0	0	0	0	0	0	0	0	0	0	0	0	0	0	0	0	0	0	0	0	0	0	0	0	0	0	2.3969	0	0	0	0.3199	0	0	0	0	0	0	0	0	0	0	0	0	0	0	0	0	0
1.249	0	0	0	0	0	0	0	0	0	0	0	0	0	0	0	0	0	0	0	0	0	0	0	0	0	0	0	2.4143	0	0	0	0.32295	0	0	0	0	0	0	0	0	0	0	0	0	0	0	0	0	0
1.25	0	0	0	0	0	0	0	0	0	0	0	0	0	0	0	0	0	0	0	0	0	0	0	0	0	0	0	2.4264	0	0	0	0.32599	0	0	0	0	0	0	0	0	0	0	0	0	0	0	0	0	0
1.251	0	0	0	0	0	0	0	0	0	0	0	0	0	0	0	0	0	0	0	0	0	0	0	0	0	0	0	2.4385	0	0	0	0.32903	0	0	0	0	0	0	0	0	0	0	0	0	0	0	0	0	0
1.252	0	0	0	0	0	0	0	0	0	0	0	0	0	0	0	0	0	0	0	0	0	0	0	0	0	0	0	2.4506	0	0	0	0.332	0	0	0	0	0	0	0	0	0	0	0	0	0	0	0	0	0
1.253	0	0	0	0	0	0	0	0	0	0	0	0	0	0	0	0	0	0	0	0	0	0	0	0	0	0	0	2.4626	0	0	0	0.33497	0	0	0	0	0	0	0	0	0	0	0	0	0	0	0	0	0
1.254	0	0	0	0	0	0	0	0	0	0	0	0	0	0	0	0	0	0	0	0	0	0	0	0	0	0	0	2.4747	0	0	0	0.33794	0	0	0	0	0	0	0	0	0	0	0	0	0	0	0	0	0
1.255	0	0	0	0	0	0	0	0	0	0	0	0	0	0	0	0	0	0	0	0	0	0	0	0	0	0	0	2.481	0	0	0	0.34091	0	0	0	0	0	0	0	0	0	0	0	0	0	0	0	0	0
1.256	0	0	0	0	0	0	0	0	0	0	0	0	0	0	0	0	0	0	0	0	0	0	0	0	0	0	0	2.4873	0	0	0	0.34388	0	0	0	0	0	0	0	0	0	0	0	0	0	0	0	0	0
1.257	0	0	0	0	0	0	0	0	0	0	0	0	0	0	0	0	0	0	0	0	0	0	0	0	0	0	0	2.4936	0	0	0	0.34676	0	0	0	0	0	0	0	0	0	0	0	0	0	0	0	0	0
1.258	0	0	0	0	0	0	0	0	0	0	0	0	0	0	0	0	0	0	0	0	0	0	0	0	0	0	0	2.4999	0	0	0	0.34965	0	0	0	0	0	0	0	0	0	0	0	0	0	0	0	0	0
1.259	0	0	0	0	0	0	0	0	0	0	0	0	0	0	0	0	0	0	0	0	0	0	0	0	0	0	0	2.5062	0	0	0	0.35253	0	0	0	0	0	0	0	0	0	0	0	0	0	0	0	0	0
1.26	0	0	0	0	0	0	0	0	0	0	0	0	0	0	0	0	0	0	0	0	0	0	0	0	0	0	0	2.5063	0	0	0	0.35541	0	0	0	0	0	0	0	0	0	0	0	0	0	0	0	0	0
1.261	0	0	0	0	0	0	0	0	0	0	0	0	0	0	0	0	0	0	0	0	0	0	0	0	0	0	0	2.5064	0	0	0	0.3583	0	0	0	0	0	0	0	0	0	0	0	0	0	0	0	0	0
1.262	0	0	0	0	0	0	0	0	0	0	0	0	0	0	0	0	0	0	0	0	0	0	0	0	0	0	0	2.5065	0	0	0	0.3611	0	0	0	0	0	0	0	0	0	0	0	0	0	0	0	0	0
1.263	0	0	0	0	0	0	0	0	0	0	0	0	0	0	0	0	0	0	0	0	0	0	0	0	0	0	0	2.5066	0	0	0	0.3639	0	0	0	0	0	0	0	0	0	0	0	0	0	0	0	0	0
1.264	0	0	0	0	0	0	0	0	0	0	0	0	0	0	0	0	0	0	0	0	0	0	0	0	0	0	0	2.5066	0	0	0	0.36671	0	0	0	0	0	0	0	0	0	0	0	0	0	0	0	0	0
1.265	0	0	0	0	0	0	0	0	0	0	0	0	0	0	0	0	0	0	0	0	0	0	0	0	0	0	0	2.5002	0	0	0	0.36951	0	0	0	0	0	0	0	0	0	0	0	0	0	0	0	0	0
1.266	0	0	0	0	0	0	0	0	0	0	0	0	0	0	0	0	0	0	0	0	0	0	0	0	0	0	0	2.4938	0	0	0	0.37232	0	0	0	0	0	0	0	0	0	0	0	0	0	0	0	0	0
1.267	0	0	0	0	0	0	0	0	0	0	0	0	0	0	0	0	0	0	0	0	0	0	0	0	0	0	0	2.4874	0	0	0	0.37506	0	0	0	0	0	0	0	0	0	0	0	0	0	0	0	0	0
1.268	0	0	0	0	0	0	0	0	0	0	0	0	0	0	0	0	0	0	0	0	0	0	0	0	0	0	0	2.481	0	0	0	0.3778	0	0	0	0	0	0	0	0	0	0	0	0	0	0	0	0	0
1.269	0	0	0	0	0	0	0	0	0	0	0	0	0	0	0	0	0	0	0	0	0	0	0	0	0	0	0	2.4746	0	0	0	0.38055	0	0	0	0	0	0	0	0	0	0	0	0	0	0	0	0	0
1.27	0	0	0	0	0	0	0	0	0	0	0	0	0	0	0	0	0	0	0	0	0	0	0	0	0	0	0	2.4615	0	0	0	0.38329	0	0	0	0	0	0	0	0	0	0	0	0	0	0	0	0	0
1.271	0	0	0	0	0	0	0	0	0	0	0	0	0	0	0	0	0	0	0	0	0	0	0	0	0	0	0	2.4484	0	0	0	0.38603	0	0	0	0	0	0	0	0	0	0	0	0	0	0	0	0	0
1.272	0	0	0	0	0	0	0	0	0	0	0	0	0	0	0	0	0	0	0	0	0	0	0	0	0	0	0	2.4353	0	0	0	0.38873	0	0	0	0	0	0	0	0	0	0	0	0	0	0	0	0	0
1.273	0	0	0	0	0	0	0	0	0	0	0	0	0	0	0	0	0	0	0	0	0	0	0	0	0	0	0	2.4222	0	0	0	0.39144	0	0	0	0	0	0	0	0	0	0	0	0	0	0	0	0	0
1.274	0	0	0	0	0	0	0	0	0	0	0	0	0	0	0	0	0	0	0	0	0	0	0	0	0	0	0	2.4091	0	0	0	0.39414	0	0	0	0	0	0	0	0	0	0	0	0	0	0	0	0	0
1.275	0	0	0	0	0	0	0	0	0	0	0	0	0	0	0	0	0	0	0	0	0	0	0	0	0	0	0	2.3892	0	0	0	0.39684	0	0	0	0	0	0	0	0	0	0	0	0	0	0	0	0	0
1.276	0	0	0	0	0	0	0	0	0	0	0	0	0	0	0	0	0	0	0	0	0	0	0	0	0	0	0	2.3693	0	0	0	0.39954	0	0	0	0	0	0	0	0	0	0	0	0	0	0	0	0	0
1.277	0	0	0	0	0	0	0	0	0	0	0	0	0	0	0	0	0	0	0	0	0	0	0	0	0	0	0	2.3494	0	0	0	0.40221	0	0	0	0	0	0	0	0	0	0	0	0	0	0	0	0	0
1.278	0	0	0	0	0	0	0	0	0	0	0	0	0	0	0	0	0	0	0	0	0	0	0	0	0	0	0	2.3295	0	0	0	0.40488	0	0	0	0	0	0	0	0	0	0	0	0	0	0	0	0	0
1.279	0	0	0	0	0	0	0	0	0	0	0	0	0	0	0	0	0	0	0	0	0	0	0	0	0	0	0	2.3096	0	0	0	0.40755	0	0	0	0	0	0	0	0	0	0	0	0	0	0	0	0	0
1.28	0	0	0	0	0	0	0	0	0	0	0	0	0	0	0	0	0	0	0	0	0	0	0	0	0	0	0	2.2828	0	0	0	0.41022	0	0	0	0	0	0	0	0	0	0	0	0	0	0	0	0	0
1.281	0	0	0	0	0	0	0	0	0	0	0	0	0	0	0	0	0	0	0	0	0	0	0	0	0	0	0	2.2561	0	0	0	0.41289	0	0	0	0	0	0	0	0	0	0	0	0	0	0	0	0	0
1.282	0	0	0	0	0	0	0	0	0	0	0	0	0	0	0	0	0	0	0	0	0	0	0	0	0	0	0	2.2293	0	0	0	0.41553	0	0	0	0	0	0	0	0	0	0	0	0	0	0	0	0	0
1.283	0	0	0	0	0	0	0	0	0	0	0	0	0	0	0	0	0	0	0	0	0	0	0	0	0	0	0	2.2026	0	0	0	0.41816	0	0	0	0	0	0	0	0	0	0	0	0	0	0	0	0	0
1.284	0	0	0	0	0	0	0	0	0	0	0	0	0	0	0	0	0	0	0	0	0	0	0	0	0	0	0	2.1758	0	0	0	0.4208	0	0	0	0	0	0	0	0	0	0	0	0	0	0	0	0	0
1.285	0	0	0	0	0	0	0	0	0	0	0	0	0	0	0	0	0	0	0	0	0	0	0	0	0	0	0	2.1422	0	0	0	0.42343	0	0	0	0	0	0	0	0	0	0	0	0	0	0	0	0	0
1.286	0	0	0	0	0	0	0	0	0	0	0	0	0	0	0	0	0	0	0	0	0	0	0	0	0	0	0	2.1086	0	0	0	0.42607	0	0	0	0	0	0	0	0	0	0	0	0	0	0	0	0	0
1.287	0	0	0	0	0	0	0	0	0	0	0	0	0	0	0	0	0	0	0	0	0	0	0	0	0	0	0	2.075	0	0	0	0.42864	0	0	0	0	0	0	0	0	0	0	0	0	0	0	0	0	0
1.288	0	0	0	0	0	0	0	0	0	0	0	0	0	0	0	0	0	0	0	0	0	0	0	0	0	0	0	2.0414	0	0	0	0.43122	0	0	0	0	0	0	0	0	0	0	0	0	0	0	0	0	0
1.289	0	0	0	0	0	0	0	0	0	0	0	0	0	0	0	0	0	0	0	0	0	0	0	0	0	0	0	2.0078	0	0	0	0.43379	0	0	0	0	0	0	0	0	0	0	0	0	0	0	0	0	0
1.29	0	0	0	0	0	0	0	0	0	0	0	0	0	0	0	0	0	0	0	0	0	0	0	0	0	0	0	1.9674	0	0	0	0.43637	0	0	0	0	0	0	0	0	0	0	0	0	0	0	0	0	0
1.291	0	0	0	0	0	0	0	0	0	0	0	0	0	0	0	0	0	0	0	0	0	0	0	0	0	0	0	1.9269	0	0	0	0.43894	0	0	0	0	0	0	0	0	0	0	0	0	0	0	0	0	0
1.292	0	0	0	0	0	0	0	0	0	0	0	0	0	0	0	0	0	0	0	0	0	0	0	0	0	0	0	1.8864	0	0	0	0.44141	0	0	0	0	0	0	0	0	0	0	0	0	0	0	0	0	0
1.293	0	0	0	0	0	0	0	0	0	0	0	0	0	0	0	0	0	0	0	0	0	0	0	0	0	0	0	1.846	0	0	0	0.44389	0	0	0	0	0	0	0	0	0	0	0	0	0	0	0	0	0
1.294	0	0	0	0	0	0	0	0	0	0	0	0	0	0	0	0	0	0	0	0	0	0	0	0	0	0	0	1.8055	0	0	0	0.44636	0	0	0	0	0	0	0	0	0	0	0	0	0	0	0	0	0
1.295	0	0	0	0	0	0	0	0	0	0	0	0	0	0	0	0	0	0	0	0	0	0	0	0	0	0	0	1.7582	0	0	0	0.44883	0	0	0	0	0	0	0	0	0	0	0	0	0	0	0	0	0
1.296	0	0	0	0	0	0	0	0	0	0	0	0	0	0	0	0	0	0	0	0	0	0	0	0	0	0	0	1.7109	0	0	0	0.4513	0	0	0	0	0	0	0	0	0	0	0	0	0	0	0	0	0
1.297	0	0	0	0	0	0	0	0	0	0	0	0	0	0	0	0	0	0	0	0	0	0	0	0	0	0	0	1.6636	0	0	0	0.45362	0	0	0	0	0	0	0	0	0	0	0	0	0	0	0	0	0
1.298	0	0	0	0	0	0	0	0	0	0	0	0	0	0	0	0	0	0	0	0	0	0	0	0	0	0	0	1.6163	0	0	0	0.45593	0	0	0	0	0	0	0	0	0	0	0	0	0	0	0	0	0
1.299	0	0	0	0	0	0	0	0	0	0	0	0	0	0	0	0	0	0	0	0	0	0	0	0	0	0	0	1.569	0	0	0	0.45824	0	0	0	0	0	0	0	0	0	0	0	0	0	0	0	0	0
1.3	0	0	0	0	0	0	0	0	0	0	0	0	0	0	0	0	0	0	0	0	0	0	0	0	0	0	0	1.5149	0	0	0	0.46055	0	0	0	0	0	0	0	0	0	0	0	0	0	0	0	0	0
1.301	0	0	0	0	0	0	0	0	0	0	0	0	0	0	0	0	0	0	0	0	0	0	0	0	0	0	0	1.4608	0	0	0	0.46287	0	0	0	0	0	0	0	0	0	0	0	0	0	0	0	0	0
1.302	0	0	0	0	0	0	0	0	0	0	0	0	0	0	0	0	0	0	0	0	0	0	0	0	0	0	0	1.4067	0	0	0	0.46495	0	0	0	0	0	0	0	0	0	0	0	0	0	0	0	0	0
1.303	0	0	0	0	0	0	0	0	0	0	0	0	0	0	0	0	0	0	0	0	0	0	0	0	0	0	0	1.3526	0	0	0	0.46704	0	0	0	0	0	0	0	0	0	0	0	0	0	0	0	0	0
1.304	0	0	0	0	0	0	0	0	0	0	0	0	0	0	0	0	0	0	0	0	0	0	0	0	0	0	0	1.2985	0	0	0	0.46913	0	0	0	0	0	0	0	0	0	0	0	0	0	0	0	0	0
1.305	0	0	0	0	0	0	0	0	0	0	0	0	0	0	0	0	0	0	0	0	0	0	0	0	0	0	0	1.2377	0	0	0	0.47122	0	0	0	0	0	0	0	0	0	0	0	0	0	0	0	0	0
1.306	0	0	0	0	0	0	0	0	0	0	0	0	0	0	0	0	0	0	0	0	0	0	0	0	0	0	0	1.1769	0	0	0	0.4733	0	0	0	0	0	0	0	0	0	0	0	0	0	0	0	0	0
1.307	0	0	0	0	0	0	0	0	0	0	0	0	0	0	0	0	0	0	0	0	0	0	0	0	0	0	0	1.1161	0	0	0	0.47509	0	0	0	0	0	0	0	0	0	0	0	0	0	0	0	0	0
1.308	0	0	0	0	0	0	0	0	0	0	0	0	0	0	0	0	0	0	0	0	0	0	0	0	0	0	0	1.0553	0	0	0	0.47689	0	0	0	0	0	0	0	0	0	0	0	0	0	0	0	0	0
1.309	0	0	0	0	0	0	0	0	0	0	0	0	0	0	0	0	0	0	0	0	0	0	0	0	0	0	0	0.9945	0	0	0	0.47868	0	0	0	0	0	0	0	0	0	0	0	0	0	0	0	0	0
1.31	0	0	0	0	0	0	0	0	0	0	0	0	0	0	0	0	0	0	0	0	0	0	0	0	0	0	0	0.92715	0	0	0	0.48047	0	0	0	0	0	0	0	0	0	0	0	0	0	0	0	0	0
1.311	0	0	0	0	0	0	0	0	0	0	0	0	0	0	0	0	0	0	0	0	0	0	0	0	0	0	0	0.8598	0	0	0	0.48226	0	0	0	0	0	0	0	0	0	0	0	0	0	0	0	0	0
1.312	0	0	0	0	0	0	0	0	0	0	0	0	0	0	0	0	0	0	0	0	0	0	0	0	0	0	0	0.79246	0	0	0	0.4837	0	0	0	0	0	0	0	0	0	0	0	0	0	0	0	0	0
1.313	0	0	0	0	0	0	0	0	0	0	0	0	0	0	0	0	0	0	0	0	0	0	0	0	0	0	0	0.72511	0	0	0	0.48513	0	0	0	0	0	0	0	0	0	0	0	0	0	0	0	0	0
1.314	0	0	0	0	0	0	0	0	0	0	0	0	0	0	0	0	0	0	0	0	0	0	0	0	0	0	0	0.65776	0	0	0	0.48657	0	0	0	0	0	0	0	0	0	0	0	0	0	0	0	0	0
1.315	0	0	0	0	0	0	0	0	0	0	0	0	0	0	0	0	0	0	0	0	0	0	0	0	0	0	0	0.58418	0	0	0	0.488	0	0	0	0	0	0	0	0	0	0	0	0	0	0	0	0	0
1.316	0	0	0	0	0	0	0	0	0	0	0	0	0	0	0	0	0	0	0	0	0	0	0	0	0	0	0	0.5106	0	0	0	0.48944	0	0	0	0	0	0	0	0	0	0	0	0	0	0	0	0	0
1.317	0	0	0	0	0	0	0	0	0	0	0	0	0	0	0	0	0	0	0	0	0	0	0	0	0	0	0	0.43702	0	0	0	0.49047	0	0	0	0	0	0	0	0	0	0	0	0	0	0	0	0	0
1.318	0	0	0	0	0	0	0	0	0	0	0	0	0	0	0	0	0	0	0	0	0	0	0	0	0	0	0	0.36344	0	0	0	0.49151	0	0	0	0	0	0	0	0	0	0	0	0	0	0	0	0	0
1.319	0	0	0	0	0	0	0	0	0	0	0	0	0	0	0	0	0	0	0	0	0	0	0	0	0	0	0	0.28986	0	0	0	0.49254	0	0	0	0	0	0	0	0	0	0	0	0	0	0	0	0	0
1.32	0	0	0	0	0	0	0	0	0	0	0	0	0	0	0	0	0	0	0	0	0	0	0	0	0	0	0	0.21055	0	0	0	0.49357	0	0	0	0	0	0	0	0	0	0	0	0	0	0	0	0	0
1.321	0	0	0	0	0	0	0	0	0	0	0	0	0	0	0	0	0	0	0	0	0	0	0	0	0	0	0	0.13124	0	0	0	0.49461	0	0	0	0	0	0	0	0	0	0	0	0	0	0	0	0	0
1.322	0	0	0	0	0	0	0	0	0	0	0	0	0	0	0	0	0	0	0	0	0	0	0	0	0	0	0	0.051925	0	0	0	0.49522	0	0	0	0	0	0	0	0	0	0	0	0	0	0	0	0	0
1.323	0	0	0	0	0	0	0	0	0	0	0	0	0	0	0	0	0	0	0	0	0	0	0	0	0	0	0	0.027388	0	0	0	0.49583	0	0	0	0	0	0	0	0	0	0	0	0	0	0	0	0	0
1.324	0	0	0	0	0	0	0	0	0	0	0	0	0	0	0	0	0	0	0	0	0	0	0	0	0	0	0	0.1067	0	0	0	0.49645	0	0	0	0	0	0	0	0	0	0	0	0	0	0	0	0	0
1.325	0	0	0	0	0	0	0	0	0	0	0	0	0	0	0	0	0	0	0	0	0	0	0	0	0	0	0	0.19103	0	0	0	0.49706	0	0	0	0	0	0	0	0	0	0	0	0	0	0	0	0	0
1.326	0	0	0	0	0	0	0	0	0	0	0	0	0	0	0	0	0	0	0	0	0	0	0	0	0	0	0	0.27536	0	0	0	0.49768	0	0	0	0	0	0	0	0	0	0	0	0	0	0	0	0	0
1.327	0	0	0	0	0	0	0	0	0	0	0	0	0	0	0	0	0	0	0	0	0	0	0	0	0	0	0	0.35969	0	0	0	0.49789	0	0	0	0	0	0	0	0	0	0	0	0	0	0	0	0	0
1.328	0	0	0	0	0	0	0	0	0	0	0	0	0	0	0	0	0	0	0	0	0	0	0	0	0	0	0	0.44402	0	0	0	0.4981	0	0	0	0	0	0	0	0	0	0	0	0	0	0	0	0	0
1.329	0	0	0	0	0	0	0	0	0	0	0	0	0	0	0	0	0	0	0	0	0	0	0	0	0	0	0	0.52834	0	0	0	0.49831	0	0	0	0	0	0	0	0	0	0	0	0	0	0	0	0	0
1.33	0	0	0	0	0	0	0	0	0	0	0	0	0	0	0	0	0	0	0	0	0	0	0	0	0	0	0	0.61675	0	0	0	0.49853	0	0	0	0	0	0	0	0	0	0	0	0	0	0	0	0	0
1.331	0	0	0	0	0	0	0	0	0	0	0	0	0	0	0	0	0	0	0	0	0	0	0	0	0	0	0	0.70515	0	0	0	0.49874	0	0	0	0	0	0	0	0	0	0	0	0	0	0	0	0	0
1.332	0	0	0	0	0	0	0	0	0	0	0	0	0	0	0	0	0	0	0	0	0	0	0	0	0	0	0	0.79355	0	0	0	0.49861	0	0	0	0	0	0	0	0	0	0	0	0	0	0	0	0	0
1.333	0	0	0	0	0	0	0	0	0	0	0	0	0	0	0	0	0	0	0	0	0	0	0	0	0	0	0	0.88195	0	0	0	0.49849	0	0	0	0	0	0	0	0	0	0	0	0	0	0	0	0	0
1.334	0	0	0	0	0	0	0	0	0	0	0	0	0	0	0	0	0	0	0	0	0	0	0	0	0	0	0	0.97035	0	0	0	0.49836	0	0	0	0	0	0	0	0	0	0	0	0	0	0	0	0	0
1.335	0	0	0	0	0	0	0	0	0	0	0	0	0	0	0	0	0	0	0	0	0	0	0	0	0	0	0	1.0617	0	0	0	0.49823	0	0	0	0	0	0	0	0	0	0	0	0	0	0	0	0	0
1.336	0	0	0	0	0	0	0	0	0	0	0	0	0	0	0	0	0	0	0	0	0	0	0	0	0	0	0	1.153	0	0	0	0.4981	0	0	0	0	0	0	0	0	0	0	0	0	0	0	0	0	0
1.337	0	0	0	0	0	0	0	0	0	0	0	0	0	0	0	0	0	0	0	0	0	0	0	0	0	0	0	1.2443	0	0	0	0.49774	0	0	0	0	0	0	0	0	0	0	0	0	0	0	0	0	0
1.338	0	0	0	0	0	0	0	0	0	0	0	0	0	0	0	0	0	0	0	0	0	0	0	0	0	0	0	1.3357	0	0	0	0.49737	0	0	0	0	0	0	0	0	0	0	0	0	0	0	0	0	0
1.339	0	0	0	0	0	0	0	0	0	0	0	0	0	0	0	0	0	0	0	0	0	0	0	0	0	0	0	1.427	0	0	0	0.49701	0	0	0	0	0	0	0	0	0	0	0	0	0	0	0	0	0
1.34	0	0	0	0	0	0	0	0	0	0	0	0	0	0	0	0	0	0	0	0	0	0	0	0	0	0	0	1.52	0	0	0	0.49664	0	0	0	0	0	0	0	0	0	0	0	0	0	0	0	0	0
1.341	0	0	0	0	0	0	0	0	0	0	0	0	0	0	0	0	0	0	0	0	0	0	0	0	0	0	0	1.613	0	0	0	0.49627	0	0	0	0	0	0	0	0	0	0	0	0	0	0	0	0	0
1.342	0	0	0	0	0	0	0	0	0	0	0	0	0	0	0	0	0	0	0	0	0	0	0	0	0	0	0	1.706	0	0	0	0.49581	0	0	0	0	0	0	0	0	0	0	0	0	0	0	0	0	0
1.343	0	0	0	0	0	0	0	0	0	0	0	0	0	0	0	0	0	0	0	0	0	0	0	0	0	0	0	1.799	0	0	0	0.49534	0	0	0	0	0	0	0	0	0	0	0	0	0	0	0	0	0
1.344	0	0	0	0	0	0	0	0	0	0	0	0	0	0	0	0	0	0	0	0	0	0	0	0	0	0	0	1.892	0	0	0	0.49488	0	0	0	0	0	0	0	0	0	0	0	0	0	0	0	0	0
1.345	0	0	0	0	0	0	0	0	0	0	0	0	0	0	0	0	0	0	0	0	0	0	0	0	0	0	0	1.9853	0	0	0	0.49441	0	0	0	0	0	0	0	0	0	0	0	0	0	0	0	0	0
1.346	0	0	0	0	0	0	0	0	0	0	0	0	0	0	0	0	0	0	0	0	0	0	0	0	0	0	0	2.0786	0	0	0	0.49395	0	0	0	0	0	0	0	0	0	0	0	0	0	0	0	0	0
1.347	0	0	0	0	0	0	0	0	0	0	0	0	0	0	0	0	0	0	0	0	0	0	0	0	0	0	0	2.1719	0	0	0	0.49354	0	0	0	0	0	0	0	0	0	0	0	0	0	0	0	0	0
1.348	0	0	0	0	0	0	0	0	0	0	0	0	0	0	0	0	0	0	0	0	0	0	0	0	0	0	0	2.2652	0	0	0	0.49314	0	0	0	0	0	0	0	0	0	0	0	0	0	0	0	0	0
1.349	0	0	0	0	0	0	0	0	0	0	0	0	0	0	0	0	0	0	0	0	0	0	0	0	0	0	0	2.3586	0	0	0	0.49273	0	0	0	0	0	0	0	0	0	0	0	0	0	0	0	0	0
1.35	0	0	0	0	0	0	0	0	0	0	0	0	0	0	0	0	0	0	0	0	0	0	0	0	0	0	0	2.4509	0	0	0	0.49233	0	0	0	0	0	0	0	0	0	0	0	0	0	0	0	0	0
1.351	0	0	0	0	0	0	0	0	0	0	0	0	0	0	0	0	0	0	0	0	0	0	0	0	0	0	0	2.5433	0	0	0	0.49193	0	0	0	0	0	0	0	0	0	0	0	0	0	0	0	0	0
1.352	0	0	0	0	0	0	0	0	0	0	0	0	0	0	0	0	0	0	0	0	0	0	0	0	0	0	0	2.6357	0	0	0	0.49175	0	0	0	0	0	0	0	0	0	0	0	0	0	0	0	0	0
1.353	0	0	0	0	0	0	0	0	0	0	0	0	0	0	0	0	0	0	0	0	0	0	0	0	0	0	0	2.728	0	0	0	0.49157	0	0	0	0	0	0	0	0	0	0	0	0	0	0	0	0	0
1.354	0	0	0	0	0	0	0	0	0	0	0	0	0	0	0	0	0	0	0	0	0	0	0	0	0	0	0	2.8204	0	0	0	0.4914	0	0	0	0	0	0	0	0	0	0	0	0	0	0	0	0	0
1.355	0	0	0	0	0	0	0	0	0	0	0	0	0	0	0	0	0	0	0	0	0	0	0	0	0	0	0	2.9107	0	0	0	0.49122	0	0	0	0	0	0	0	0	0	0	0	0	0	0	0	0	0
1.356	0	0	0	0	0	0	0	0	0	0	0	0	0	0	0	0	0	0	0	0	0	0	0	0	0	0	0	3.0009	0	0	0	0.49105	0	0	0	0	0	0	0	0	0	0	0	0	0	0	0	0	0
1.357	0	0	0	0	0	0	0	0	0	0	0	0	0	0	0	0	0	0	0	0	0	0	0	0	0	0	0	3.0912	0	0	0	0.49125	0	0	0	0	0	0	0	0	0	0	0	0	0	0	0	0	0
1.358	0	0	0	0	0	0	0	0	0	0	0	0	0	0	0	0	0	0	0	0	0	0	0	0	0	0	0	3.1814	0	0	0	0.49146	0	0	0	0	0	0	0	0	0	0	0	0	0	0	0	0	0
1.359	0	0	0	0	0	0	0	0	0	0	0	0	0	0	0	0	0	0	0	0	0	0	0	0	0	0	0	3.2717	0	0	0	0.49167	0	0	0	0	0	0	0	0	0	0	0	0	0	0	0	0	0
1.36	0	0	0	0	0	0	0	0	0	0	0	0	0	0	0	0	0	0	0	0	0	0	0	0	0	0	0	3.3589	0	0	0	0.49187	0	0	0	0	0	0	0	0	0	0	0	0	0	0	0	0	0
1.361	0	0	0	0	0	0	0	0	0	0	0	0	0	0	0	0	0	0	0	0	0	0	0	0	0	0	0	3.446	0	0	0	0.49208	0	0	0	0	0	0	0	0	0	0	0	0	0	0	0	0	0
1.362	0	0	0	0	0	0	0	0	0	0	0	0	0	0	0	0	0	0	0	0	0	0	0	0	0	0	0	3.5332	0	0	0	0.49279	0	0	0	0	0	0	0	0	0	0	0	0	0	0	0	0	0
1.363	0	0	0	0	0	0	0	0	0	0	0	0	0	0	0	0	0	0	0	0	0	0	0	0	0	0	0	3.6204	0	0	0	0.4935	0	0	0	0	0	0	0	0	0	0	0	0	0	0	0	0	0
1.364	0	0	0	0	0	0	0	0	0	0	0	0	0	0	0	0	0	0	0	0	0	0	0	0	0	0	0	3.7076	0	0	0	0.49421	0	0	0	0	0	0	0	0	0	0	0	0	0	0	0	0	0
1.365	0	0	0	0	0	0	0	0	0	0	0	0	0	0	0	0	0	0	0	0	0	0	0	0	0	0	0	3.7909	0	0	0	0.49493	0	0	0	0	0	0	0	0	0	0	0	0	0	0	0	0	0
1.366	0	0	0	0	0	0	0	0	0	0	0	0	0	0	0	0	0	0	0	0	0	0	0	0	0	0	0	3.8742	0	0	0	0.49564	0	0	0	0	0	0	0	0	0	0	0	0	0	0	0	0	0
1.367	0	0	0	0	0	0	0	0	0	0	0	0	0	0	0	0	0	0	0	0	0	0	0	0	0	0	0	3.9575	0	0	0	0.49694	0	0	0	0	0	0	0	0	0	0	0	0	0	0	0	0	0
1.368	0	0	0	0	0	0	0	0	0	0	0	0	0	0	0	0	0	0	0	0	0	0	0	0	0	0	0	4.0408	0	0	0	0.49824	0	0	0	0	0	0	0	0	0	0	0	0	0	0	0	0	0
1.369	0	0	0	0	0	0	0	0	0	0	0	0	0	0	0	0	0	0	0	0	0	0	0	0	0	0	0	4.1241	0	0	0	0.49954	0	0	0	0	0	0	0	0	0	0	0	0	0	0	0	0	0
1.37	0	0	0	0	0	0	0	0	0	0	0	0	0	0	0	0	0	0	0	0	0	0	0	0	0	0	0	4.2029	0	0	0	0.50084	0	0	0	0	0	0	0	0	0	0	0	0	0	0	0	0	0
1.371	0	0	0	0	0	0	0	0	0	0	0	0	0	0	0	0	0	0	0	0	0	0	0	0	0	0	0	4.2818	0	0	0	0.50214	0	0	0	0	0	0	0	0	0	0	0	0	0	0	0	0	0
1.372	0	0	0	0	0	0	0	0	0	0	0	0	0	0	0	0	0	0	0	0	0	0	0	0	0	0	0	4.3606	0	0	0	0.50408	0	0	0	0	0	0	0	0	0	0	0	0	0	0	0	0	0
1.373	0	0	0	0	0	0	0	0	0	0	0	0	0	0	0	0	0	0	0	0	0	0	0	0	0	0	0	4.4394	0	0	0	0.50602	0	0	0	0	0	0	0	0	0	0	0	0	0	0	0	0	0
1.374	0	0	0	0	0	0	0	0	0	0	0	0	0	0	0	0	0	0	0	0	0	0	0	0	0	0	0	4.5183	0	0	0	0.50796	0	0	0	0	0	0	0	0	0	0	0	0	0	0	0	0	0
1.375	0	0	0	0	0	0	0	0	0	0	0	0	0	0	0	0	0	0	0	0	0	0	0	0	0	0	0	4.5923	0	0	0	0.50989	0	0	0	0	0	0	0	0	0	0	0	0	0	0	0	0	0
1.376	0	0	0	0	0	0	0	0	0	0	0	0	0	0	0	0	0	0	0	0	0	0	0	0	0	0	0	4.6662	0	0	0	0.51183	0	0	0	0	0	0	0	0	0	0	0	0	0	0	0	0	0
1.377	0	0	0	0	0	0	0	0	0	0	0	0	0	0	0	0	0	0	0	0	0	0	0	0	0	0	0	4.7402	0	0	0	0.51442	0	0	0	0	0	0	0	0	0	0	0	0	0	0	0	0	0
1.378	0	0	0	0	0	0	0	0	0	0	0	0	0	0	0	0	0	0	0	0	0	0	0	0	0	0	0	4.8142	0	0	0	0.51702	0	0	0	0	0	0	0	0	0	0	0	0	0	0	0	0	0
1.379	0	0	0	0	0	0	0	0	0	0	0	0	0	0	0	0	0	0	0	0	0	0	0	0	0	0	0	4.8881	0	0	0	0.51961	0	0	0	0	0	0	0	0	0	0	0	0	0	0	0	0	0
1.38	0	0	0	0	0	0	0	0	0	0	0	0	0	0	0	0	0	0	0	0	0	0	0	0	0	0	0	4.9569	0	0	0	0.5222	0	0	0	0	0	0	0	0	0	0	0	0	0	0	0	0	0
1.381	0	0	0	0	0	0	0	0	0	0	0	0	0	0	0	0	0	0	0	0	0	0	0	0	0	0	0	5.0257	0	0	0	0.5248	0	0	0	0	0	0	0	0	0	0	0	0	0	0	0	0	0
1.382	0	0	0	0	0	0	0	0	0	0	0	0	0	0	0	0	0	0	0	0	0	0	0	0	0	0	0	5.0945	0	0	0	0.52805	0	0	0	0	0	0	0	0	0	0	0	0	0	0	0	0	0
1.383	0	0	0	0	0	0	0	0	0	0	0	0	0	0	0	0	0	0	0	0	0	0	0	0	0	0	0	5.1632	0	0	0	0.5313	0	0	0	0	0	0	0	0	0	0	0	0	0	0	0	0	0
1.384	0	0	0	0	0	0	0	0	0	0	0	0	0	0	0	0	0	0	0	0	0	0	0	0	0	0	0	5.232	0	0	0	0.53456	0	0	0	0	0	0	0	0	0	0	0	0	0	0	0	0	0
1.385	0	0	0	0	0	0	0	0	0	0	0	0	0	0	0	0	0	0	0	0	0	0	0	0	0	0	0	5.2953	0	0	0	0.53781	0	0	0	0	0	0	0	0	0	0	0	0	0	0	0	0	0
1.386	0	0	0	0	0	0	0	0	0	0	0	0	0	0	0	0	0	0	0	0	0	0	0	0	0	0	0	5.3587	0	0	0	0.54107	0	0	0	0	0	0	0	0	0	0	0	0	0	0	0	0	0
1.387	0	0	0	0	0	0	0	0	0	0	0	0	0	0	0	0	0	0	0	0	0	0	0	0	0	0	0	5.422	0	0	0	0.54497	0	0	0	0	0	0	0	0	0	0	0	0	0	0	0	0	0
1.388	0	0	0	0	0	0	0	0	0	0	0	0	0	0	0	0	0	0	0	0	0	0	0	0	0	0	0	5.4853	0	0	0	0.54888	0	0	0	0	0	0	0	0	0	0	0	0	0	0	0	0	0
1.389	0	0	0	0	0	0	0	0	0	0	0	0	0	0	0	0	0	0	0	0	0	0	0	0	0	0	0	5.5487	0	0	0	0.55279	0	0	0	0	0	0	0	0	0	0	0	0	0	0	0	0	0
1.39	0	0	0	0	0	0	0	0	0	0	0	0	0	0	0	0	0	0	0	0	0	0	0	0	0	0	0	5.6063	0	0	0	0.5567	0	0	0	0	0	0	0	0	0	0	0	0	0	0	0	0	0
1.391	0	0	0	0	0	0	0	0	0	0	0	0	0	0	0	0	0	0	0	0	0	0	0	0	0	0	0	5.6639	0	0	0	0.5606	0	0	0	0	0	0	0	0	0	0	0	0	0	0	0	0	0
1.392	0	0	0	0	0	0	0	0	0	0	0	0	0	0	0	0	0	0	0	0	0	0	0	0	0	0	0	5.7216	0	0	0	0.56514	0	0	0	0	0	0	0	0	0	0	0	0	0	0	0	0	0
1.393	0	0	0	0	0	0	0	0	0	0	0	0	0	0	0	0	0	0	0	0	0	0	0	0	0	0	0	5.7792	0	0	0	0.56968	0	0	0	0	0	0	0	0	0	0	0	0	0	0	0	0	0
1.394	0	0	0	0	0	0	0	0	0	0	0	0	0	0	0	0	0	0	0	0	0	0	0	0	0	0	0	5.8368	0	0	0	0.57422	0	0	0	0	0	0	0	0	0	0	0	0	0	0	0	0	0
1.395	0	0	0	0	0	0	0	0	0	0	0	0	0	0	0	0	0	0	0	0	0	0	0	0	0	0	0	5.8885	0	0	0	0.57875	0	0	0	0	0	0	0	0	0	0	0	0	0	0	0	0	0
1.396	0	0	0	0	0	0	0	0	0	0	0	0	0	0	0	0	0	0	0	0	0	0	0	0	0	0	0	5.9402	0	0	0	0.58329	0	0	0	0	0	0	0	0	0	0	0	0	0	0	0	0	0
1.397	0	0	0	0	0	0	0	0	0	0	0	0	0	0	0	0	0	0	0	0	0	0	0	0	0	0	0	5.9918	0	0	0	0.5884	0	0	0	0	0	0	0	0	0	0	0	0	0	0	0	0	0
1.398	0	0	0	0	0	0	0	0	0	0	0	0	0	0	0	0	0	0	0	0	0	0	0	0	0	0	0	6.0435	0	0	0	0.59351	0	0	0	0	0	0	0	0	0	0	0	0	0	0	0	0	0
1.399	0	0	0	0	0	0	0	0	0	0	0	0	0	0	0	0	0	0	0	0	0	0	0	0	0	0	0	6.0952	0	0	0	0.59863	0	0	0	0	0	0	0	0	0	0	0	0	0	0	0	0	0
1.4	0	0	0	0	0	0	0	0	0	0	0	0	0	0	0	0	0	0	0	0	0	0	0	0	0	0	0	6.1405	0	0	0	0.60374	0	0	0	0	0	0	0	0	0	0	0	0	0	0	0	0	0
1.401	0	0	0	0	0	0	0	0	0	0	0	0	0	0	0	0	0	0	0	0	0	0	0	0	0	0	0	6.1859	0	0	0	0.60885	0	0	0	0	0	0	0	0	0	0	0	0	0	0	0	0	0
1.402	0	0	0	0	0	0	0	0	0	0	0	0	0	0	0	0	0	0	0	0	0	0	0	0	0	0	0	6.2313	0	0	0	0.61444	0	0	0	0	0	0	0	0	0	0	0	0	0	0	0	0	0
1.403	0	0	0	0	0	0	0	0	0	0	0	0	0	0	0	0	0	0	0	0	0	0	0	0	0	0	0	6.2766	0	0	0	0.62003	0	0	0	0	0	0	0	0	0	0	0	0	0	0	0	0	0
1.404	0	0	0	0	0	0	0	0	0	0	0	0	0	0	0	0	0	0	0	0	0	0	0	0	0	0	0	6.322	0	0	0	0.62562	0	0	0	0	0	0	0	0	0	0	0	0	0	0	0	0	0
1.405	0	0	0	0	0	0	0	0	0	0	0	0	0	0	0	0	0	0	0	0	0	0	0	0	0	0	0	6.3607	0	0	0	0.63121	0	0	0	0	0	0	0	0	0	0	0	0	0	0	0	0	0
1.406	0	0	0	0	0	0	0	0	0	0	0	0	0	0	0	0	0	0	0	0	0	0	0	0	0	0	0	6.3994	0	0	0	0.6368	0	0	0	0	0	0	0	0	0	0	0	0	0	0	0	0	0
1.407	0	0	0	0	0	0	0	0	0	0	0	0	0	0	0	0	0	0	0	0	0	0	0	0	0	0	0	6.4381	0	0	0	0.64271	0	0	0	0	0	0	0	0	0	0	0	0	0	0	0	0	0
1.408	0	0	0	0	0	0	0	0	0	0	0	0	0	0	0	0	0	0	0	0	0	0	0	0	0	0	0	6.4768	0	0	0	0.64863	0	0	0	0	0	0	0	0	0	0	0	0	0	0	0	0	0
1.409	0	0	0	0	0	0	0	0	0	0	0	0	0	0	0	0	0	0	0	0	0	0	0	0	0	0	0	6.5155	0	0	0	0.65454	0	0	0	0	0	0	0	0	0	0	0	0	0	0	0	0	0
1.41	0	0	0	0	0	0	0	0	0	0	0	0	0	0	0	0	0	0	0	0	0	0	0	0	0	0	0	6.5471	0	0	0	0.66046	0	0	0	0	0	0	0	0	0	0	0	0	0	0	0	0	0
1.411	0	0	0	0	0	0	0	0	0	0	0	0	0	0	0	0	0	0	0	0	0	0	0	0	0	0	0	6.5787	0	0	0	0.66637	0	0	0	0	0	0	0	0	0	0	0	0	0	0	0	0	0
1.412	0	0	0	0	0	0	0	0	0	0	0	0	0	0	0	0	0	0	0	0	0	0	0	0	0	0	0	6.6103	0	0	0	0.6724	0	0	0	0	0	0	0	0	0	0	0	0	0	0	0	0	0
1.413	0	0	0	0	0	0	0	0	0	0	0	0	0	0	0	0	0	0	0	0	0	0	0	0	0	0	0	6.6419	0	0	0	0.67843	0	0	0	0	0	0	0	0	0	0	0	0	0	0	0	0	0
1.414	0	0	0	0	0	0	0	0	0	0	0	0	0	0	0	0	0	0	0	0	0	0	0	0	0	0	0	6.6735	0	0	0	0.68446	0	0	0	0	0	0	0	0	0	0	0	0	0	0	0	0	0
1.415	0	0	0	0	0	0	0	0	0	0	0	0	0	0	0	0	0	0	0	0	0	0	0	0	0	0	0	6.6976	0	0	0	0.69049	0	0	0	0	0	0	0	0	0	0	0	0	0	0	0	0	0
1.416	0	0	0	0	0	0	0	0	0	0	0	0	0	0	0	0	0	0	0	0	0	0	0	0	0	0	0	6.7217	0	0	0	0.69652	0	0	0	0	0	0	0	0	0	0	0	0	0	0	0	0	0
1.417	0	0	0	0	0	0	0	0	0	0	0	0	0	0	0	0	0	0	0	0	0	0	0	0	0	0	0	6.7457	0	0	0	0.7024	0	0	0	0	0	0	0	0	0	0	0	0	0	0	0	0	0
1.418	0	0	0	0	0	0	0	0	0	0	0	0	0	0	0	0	0	0	0	0	0	0	0	0	0	0	0	6.7698	0	0	0	0.70827	0	0	0	0	0	0	0	0	0	0	0	0	0	0	0	0	0
1.419	0	0	0	0	0	0	0	0	0	0	0	0	0	0	0	0	0	0	0	0	0	0	0	0	0	0	0	6.7939	0	0	0	0.71414	0	0	0	0	0	0	0	0	0	0	0	0	0	0	0	0	0
1.42	0	0	0	0	0	0	0	0	0	0	0	0	0	0	0	0	0	0	0	0	0	0	0	0	0	0	0	6.81	0	0	0	0.72002	0	0	0	0	0	0	0	0	0	0	0	0	0	0	0	0	0
1.421	0	0	0	0	0	0	0	0	0	0	0	0	0	0	0	0	0	0	0	0	0	0	0	0	0	0	0	6.8261	0	0	0	0.72589	0	0	0	0	0	0	0	0	0	0	0	0	0	0	0	0	0
1.422	0	0	0	0	0	0	0	0	0	0	0	0	0	0	0	0	0	0	0	0	0	0	0	0	0	0	0	6.8422	0	0	0	0.73128	0	0	0	0	0	0	0	0	0	0	0	0	0	0	0	0	0
1.423	0	0	0	0	0	0	0	0	0	0	0	0	0	0	0	0	0	0	0	0	0	0	0	0	0	0	0	6.8583	0	0	0	0.73666	0	0	0	0	0	0	0	0	0	0	0	0	0	0	0	0	0
1.424	0	0	0	0	0	0	0	0	0	0	0	0	0	0	0	0	0	0	0	0	0	0	0	0	0	0	0	6.8744	0	0	0	0.74205	0	0	0	0	0	0	0	0	0	0	0	0	0	0	0	0	0
1.425	0	0	0	0	0	0	0	0	0	0	0	0	0	0	0	0	0	0	0	0	0	0	0	0	0	0	0	6.8821	0	0	0	0.74744	0	0	0	0	0	0	0	0	0	0	0	0	0	0	0	0	0
1.426	0	0	0	0	0	0	0	0	0	0	0	0	0	0	0	0	0	0	0	0	0	0	0	0	0	0	0	6.8899	0	0	0	0.75283	0	0	0	0	0	0	0	0	0	0	0	0	0	0	0	0	0
1.427	0	0	0	0	0	0	0	0	0	0	0	0	0	0	0	0	0	0	0	0	0	0	0	0	0	0	0	6.8976	0	0	0	0.75735	0	0	0	0	0	0	0	0	0	0	0	0	0	0	0	0	0
1.428	0	0	0	0	0	0	0	0	0	0	0	0	0	0	0	0	0	0	0	0	0	0	0	0	0	0	0	6.9053	0	0	0	0.76187	0	0	0	0	0	0	0	0	0	0	0	0	0	0	0	0	0
1.429	0	0	0	0	0	0	0	0	0	0	0	0	0	0	0	0	0	0	0	0	0	0	0	0	0	0	0	6.9131	0	0	0	0.7664	0	0	0	0	0	0	0	0	0	0	0	0	0	0	0	0	0
1.43	0	0	0	0	0	0	0	0	0	0	0	0	0	0	0	0	0	0	0	0	0	0	0	0	0	0	0	6.9121	0	0	0	0.77092	0	0	0	0	0	0	0	0	0	0	0	0	0	0	0	0	0
1.431	0	0	0	0	0	0	0	0	0	0	0	0	0	0	0	0	0	0	0	0	0	0	0	0	0	0	0	6.9111	0	0	0	0.77544	0	0	0	0	0	0	0	0	0	0	0	0	0	0	0	0	0
1.432	0	0	0	0	0	0	0	0	0	0	0	0	0	0	0	0	0	0	0	0	0	0	0	0	0	0	0	6.9102	0	0	0	0.77869	0	0	0	0	0	0	0	0	0	0	0	0	0	0	0	0	0
1.433	0	0	0	0	0	0	0	0	0	0	0	0	0	0	0	0	0	0	0	0	0	0	0	0	0	0	0	6.9092	0	0	0	0.78193	0	0	0	0	0	0	0	0	0	0	0	0	0	0	0	0	0
1.434	0	0	0	0	0	0	0	0	0	0	0	0	0	0	0	0	0	0	0	0	0	0	0	0	0	0	0	6.9082	0	0	0	0.78518	0	0	0	0	0	0	0	0	0	0	0	0	0	0	0	0	0
1.435	0	0	0	0	0	0	0	0	0	0	0	0	0	0	0	0	0	0	0	0	0	0	0	0	0	0	0	6.8983	0	0	0	0.78842	0	0	0	0	0	0	0	0	0	0	0	0	0	0	0	0	0
1.436	0	0	0	0	0	0	0	0	0	0	0	0	0	0	0	0	0	0	0	0	0	0	0	0	0	0	0	6.8883	0	0	0	0.79167	0	0	0	0	0	0	0	0	0	0	0	0	0	0	0	0	0
1.437	0	0	0	0	0	0	0	0	0	0	0	0	0	0	0	0	0	0	0	0	0	0	0	0	0	0	0	6.8784	0	0	0	0.7932	0	0	0	0	0	0	0	0	0	0	0	0	0	0	0	0	0
1.438	0	0	0	0	0	0	0	0	0	0	0	0	0	0	0	0	0	0	0	0	0	0	0	0	0	0	0	6.8685	0	0	0	0.79473	0	0	0	0	0	0	0	0	0	0	0	0	0	0	0	0	0
1.439	0	0	0	0	0	0	0	0	0	0	0	0	0	0	0	0	0	0	0	0	0	0	0	0	0	0	0	6.8585	0	0	0	0.79626	0	0	0	0	0	0	0	0	0	0	0	0	0	0	0	0	0
1.44	0	0	0	0	0	0	0	0	0	0	0	0	0	0	0	0	0	0	0	0	0	0	0	0	0	0	0	6.8394	0	0	0	0.79779	0	0	0	0	0	0	0	0	0	0	0	0	0	0	0	0	0
1.441	0	0	0	0	0	0	0	0	0	0	0	0	0	0	0	0	0	0	0	0	0	0	0	0	0	0	0	6.8204	0	0	0	0.79932	0	0	0	0	0	0	0	0	0	0	0	0	0	0	0	0	0
1.442	0	0	0	0	0	0	0	0	0	0	0	0	0	0	0	0	0	0	0	0	0	0	0	0	0	0	0	6.8013	0	0	0	0.7987	0	0	0	0	0	0	0	0	0	0	0	0	0	0	0	0	0
1.443	0	0	0	0	0	0	0	0	0	0	0	0	0	0	0	0	0	0	0	0	0	0	0	0	0	0	0	6.7822	0	0	0	0.79808	0	0	0	0	0	0	0	0	0	0	0	0	0	0	0	0	0
1.444	0	0	0	0	0	0	0	0	0	0	0	0	0	0	0	0	0	0	0	0	0	0	0	0	0	0	0	6.7631	0	0	0	0.79746	0	0	0	0	0	0	0	0	0	0	0	0	0	0	0	0	0
1.445	0	0	0	0	0	0	0	0	0	0	0	0	0	0	0	0	0	0	0	0	0	0	0	0	0	0	0	6.7348	0	0	0	0.79685	0	0	0	0	0	0	0	0	0	0	0	0	0	0	0	0	0
1.446	0	0	0	0	0	0	0	0	0	0	0	0	0	0	0	0	0	0	0	0	0	0	0	0	0	0	0	6.7065	0	0	0	0.79623	0	0	0	0	0	0	0	0	0	0	0	0	0	0	0	0	0
1.447	0	0	0	0	0	0	0	0	0	0	0	0	0	0	0	0	0	0	0	0	0	0	0	0	0	0	0	6.6782	0	0	0	0.79304	0	0	0	0	0	0	0	0	0	0	0	0	0	0	0	0	0
1.448	0	0	0	0	0	0	0	0	0	0	0	0	0	0	0	0	0	0	0	0	0	0	0	0	0	0	0	6.6499	0	0	0	0.78985	0	0	0	0	0	0	0	0	0	0	0	0	0	0	0	0	0
1.449	0	0	0	0	0	0	0	0	0	0	0	0	0	0	0	0	0	0	0	0	0	0	0	0	0	0	0	6.6216	0	0	0	0.78666	0	0	0	0	0	0	0	0	0	0	0	0	0	0	0	0	0
1.45	0	0	0	0	0	0	0	0	0	0	0	0	0	0	0	0	0	0	0	0	0	0	0	0	0	0	0	6.5841	0	0	0	0.78348	0	0	0	0	0	0	0	0	0	0	0	0	0	0	0	0	0
1.451	0	0	0	0	0	0	0	0	0	0	0	0	0	0	0	0	0	0	0	0	0	0	0	0	0	0	0	6.5467	0	0	0	0.78029	0	0	0	0	0	0	0	0	0	0	0	0	0	0	0	0	0
1.452	0	0	0	0	0	0	0	0	0	0	0	0	0	0	0	0	0	0	0	0	0	0	0	0	0	0	0	6.5092	0	0	0	0.77415	0	0	0	0	0	0	0	0	0	0	0	0	0	0	0	0	0
1.453	0	0	0	0	0	0	0	0	0	0	0	0	0	0	0	0	0	0	0	0	0	0	0	0	0	0	0	6.4717	0	0	0	0.76802	0	0	0	0	0	0	0	0	0	0	0	0	0	0	0	0	0
1.454	0	0	0	0	0	0	0	0	0	0	0	0	0	0	0	0	0	0	0	0	0	0	0	0	0	0	0	6.4342	0	0	0	0.76189	0	0	0	0	0	0	0	0	0	0	0	0	0	0	0	0	0
1.455	0	0	0	0	0	0	0	0	0	0	0	0	0	0	0	0	0	0	0	0	0	0	0	0	0	0	0	6.3877	0	0	0	0.75575	0	0	0	0	0	0	0	0	0	0	0	0	0	0	0	0	0
1.456	0	0	0	0	0	0	0	0	0	0	0	0	0	0	0	0	0	0	0	0	0	0	0	0	0	0	0	6.3412	0	0	0	0.74962	0	0	0	0	0	0	0	0	0	0	0	0	0	0	0	0	0
1.457	0	0	0	0	0	0	0	0	0	0	0	0	0	0	0	0	0	0	0	0	0	0	0	0	0	0	0	6.2946	0	0	0	0.74022	0	0	0	0	0	0	0	0	0	0	0	0	0	0	0	0	0
1.458	0	0	0	0	0	0	0	0	0	0	0	0	0	0	0	0	0	0	0	0	0	0	0	0	0	0	0	6.2481	0	0	0	0.73082	0	0	0	0	0	0	0	0	0	0	0	0	0	0	0	0	0
1.459	0	0	0	0	0	0	0	0	0	0	0	0	0	0	0	0	0	0	0	0	0	0	0	0	0	0	0	6.2016	0	0	0	0.72142	0	0	0	0	0	0	0	0	0	0	0	0	0	0	0	0	0
1.46	0	0	0	0	0	0	0	0	0	0	0	0	0	0	0	0	0	0	0	0	0	0	0	0	0	0	0	6.1463	0	0	0	0.71202	0	0	0	0	0	0	0	0	0	0	0	0	0	0	0	0	0
1.461	0	0	0	0	0	0	0	0	0	0	0	0	0	0	0	0	0	0	0	0	0	0	0	0	0	0	0	6.091	0	0	0	0.70262	0	0	0	0	0	0	0	0	0	0	0	0	0	0	0	0	0
1.462	0	0	0	0	0	0	0	0	0	0	0	0	0	0	0	0	0	0	0	0	0	0	0	0	0	0	0	6.0358	0	0	0	0.68973	0	0	0	0	0	0	0	0	0	0	0	0	0	0	0	0	0
1.463	0	0	0	0	0	0	0	0	0	0	0	0	0	0	0	0	0	0	0	0	0	0	0	0	0	0	0	5.9805	0	0	0	0.67683	0	0	0	0	0	0	0	0	0	0	0	0	0	0	0	0	0
1.464	0	0	0	0	0	0	0	0	0	0	0	0	0	0	0	0	0	0	0	0	0	0	0	0	0	0	0	5.9252	0	0	0	0.66394	0	0	0	0	0	0	0	0	0	0	0	0	0	0	0	0	0
1.465	0	0	0	0	0	0	0	0	0	0	0	0	0	0	0	0	0	0	0	0	0	0	0	0	0	0	0	5.8615	0	0	0	0.65104	0	0	0	0	0	0	0	0	0	0	0	0	0	0	0	0	0
1.466	0	0	0	0	0	0	0	0	0	0	0	0	0	0	0	0	0	0	0	0	0	0	0	0	0	0	0	5.7979	0	0	0	0.63815	0	0	0	0	0	0	0	0	0	0	0	0	0	0	0	0	0
1.467	0	0	0	0	0	0	0	0	0	0	0	0	0	0	0	0	0	0	0	0	0	0	0	0	0	0	0	5.7342	0	0	0	0.62163	0	0	0	0	0	0	0	0	0	0	0	0	0	0	0	0	0
1.468	0	0	0	0	0	0	0	0	0	0	0	0	0	0	0	0	0	0	0	0	0	0	0	0	0	0	0	5.6705	0	0	0	0.60511	0	0	0	0	0	0	0	0	0	0	0	0	0	0	0	0	0
1.469	0	0	0	0	0	0	0	0	0	0	0	0	0	0	0	0	0	0	0	0	0	0	0	0	0	0	0	5.6069	0	0	0	0.58858	0	0	0	0	0	0	0	0	0	0	0	0	0	0	0	0	0
1.47	0	0	0	0	0	0	0	0	0	0	0	0	0	0	0	0	0	0	0	0	0	0	0	0	0	0	0	5.5354	0	0	0	0.57206	0	0	0	0	0	0	0	0	0	0	0	0	0	0	0	0	0
1.471	0	0	0	0	0	0	0	0	0	0	0	0	0	0	0	0	0	0	0	0	0	0	0	0	0	0	0	5.4639	0	0	0	0.55554	0	0	0	0	0	0	0	0	0	0	0	0	0	0	0	0	0
1.472	0	0	0	0	0	0	0	0	0	0	0	0	0	0	0	0	0	0	0	0	0	0	0	0	0	0	0	5.3923	0	0	0	0.53538	0	0	0	0	0	0	0	0	0	0	0	0	0	0	0	0	0
1.473	0	0	0	0	0	0	0	0	0	0	0	0	0	0	0	0	0	0	0	0	0	0	0	0	0	0	0	5.3208	0	0	0	0.51522	0	0	0	0	0	0	0	0	0	0	0	0	0	0	0	0	0
1.474	0	0	0	0	0	0	0	0	0	0	0	0	0	0	0	0	0	0	0	0	0	0	0	0	0	0	0	5.2493	0	0	0	0.49506	0	0	0	0	0	0	0	0	0	0	0	0	0	0	0	0	0
1.475	0	0	0	0	0	0	0	0	0	0	0	0	0	0	0	0	0	0	0	0	0	0	0	0	0	0	0	5.1706	0	0	0	0.4749	0	0	0	0	0	0	0	0	0	0	0	0	0	0	0	0	0
1.476	0	0	0	0	0	0	0	0	0	0	0	0	0	0	0	0	0	0	0	0	0	0	0	0	0	0	0	5.092	0	0	0	0.45474	0	0	0	0	0	0	0	0	0	0	0	0	0	0	0	0	0
1.477	0	0	0	0	0	0	0	0	0	0	0	0	0	0	0	0	0	0	0	0	0	0	0	0	0	0	0	5.0133	0	0	0	0.43105	0	0	0	0	0	0	0	0	0	0	0	0	0	0	0	0	0
1.478	0	0	0	0	0	0	0	0	0	0	0	0	0	0	0	0	0	0	0	0	0	0	0	0	0	0	0	4.9346	0	0	0	0.40736	0	0	0	0	0	0	0	0	0	0	0	0	0	0	0	0	0
1.479	0	0	0	0	0	0	0	0	0	0	0	0	0	0	0	0	0	0	0	0	0	0	0	0	0	0	0	4.8559	0	0	0	0.38367	0	0	0	0	0	0	0	0	0	0	0	0	0	0	0	0	0
1.48	0	0	0	0	0	0	0	0	0	0	0	0	0	0	0	0	0	0	0	0	0	0	0	0	0	0	0	4.7708	0	0	0	0.35998	0	0	0	0	0	0	0	0	0	0	0	0	0	0	0	0	0
1.481	0	0	0	0	0	0	0	0	0	0	0	0	0	0	0	0	0	0	0	0	0	0	0	0	0	0	0	4.6858	0	0	0	0.33629	0	0	0	0	0	0	0	0	0	0	0	0	0	0	0	0	0
1.482	0	0	0	0	0	0	0	0	0	0	0	0	0	0	0	0	0	0	0	0	0	0	0	0	0	0	0	4.6007	0	0	0	0.3093	0	0	0	0	0	0	0	0	0	0	0	0	0	0	0	0	0
1.483	0	0	0	0	0	0	0	0	0	0	0	0	0	0	0	0	0	0	0	0	0	0	0	0	0	0	0	4.5156	0	0	0	0.28231	0	0	0	0	0	0	0	0	0	0	0	0	0	0	0	0	0
1.484	0	0	0	0	0	0	0	0	0	0	0	0	0	0	0	0	0	0	0	0	0	0	0	0	0	0	0	4.4306	0	0	0	0.25531	0	0	0	0	0	0	0	0	0	0	0	0	0	0	0	0	0
1.485	0	0	0	0	0	0	0	0	0	0	0	0	0	0	0	0	0	0	0	0	0	0	0	0	0	0	0	4.3401	0	0	0	0.22832	0	0	0	0	0	0	0	0	0	0	0	0	0	0	0	0	0
1.486	0	0	0	0	0	0	0	0	0	0	0	0	0	0	0	0	0	0	0	0	0	0	0	0	0	0	0	4.2496	0	0	0	0.20133	0	0	0	0	0	0	0	0	0	0	0	0	0	0	0	0	0
1.487	0	0	0	0	0	0	0	0	0	0	0	0	0	0	0	0	0	0	0	0	0	0	0	0	0	0	0	4.1591	0	0	0	0.17136	0	0	0	0	0	0	0	0	0	0	0	0	0	0	0	0	0
1.488	0	0	0	0	0	0	0	0	0	0	0	0	0	0	0	0	0	0	0	0	0	0	0	0	0	0	0	4.0686	0	0	0	0.1414	0	0	0	0	0	0	0	0	0	0	0	0	0	0	0	0	0
1.489	0	0	0	0	0	0	0	0	0	0	0	0	0	0	0	0	0	0	0	0	0	0	0	0	0	0	0	3.9781	0	0	0	0.11144	0	0	0	0	0	0	0	0	0	0	0	0	0	0	0	0	0
1.49	0	0	0	0	0	0	0	0	0	0	0	0	0	0	0	0	0	0	0	0	0	0	0	0	0	0	0	3.8832	0	0	0	0.081477	0	0	0	0	0	0	0	0	0	0	0	0	0	0	0	0	0
1.491	0	0	0	0	0	0	0	0	0	0	0	0	0	0	0	0	0	0	0	0	0	0	0	0	0	0	0	3.7883	0	0	0	0.051514	0	0	0	0	0	0	0	0	0	0	0	0	0	0	0	0	0
1.492	0	0	0	0	0	0	0	0	0	0	0	0	0	0	0	0	0	0	0	0	0	0	0	0	0	0	0	3.6934	0	0	0	0.019004	0	0	0	0	0	0	0	0	0	0	0	0	0	0	0	0	0
1.493	0	0	0	0	0	0	0	0	0	0	0	0	0	0	0	0	0	0	0	0	0	0	0	0	0	0	0	3.5985	0	0	0	0.013505	0	0	0	0	0	0	0	0	0	0	0	0	0	0	0	0	0
1.494	0	0	0	0	0	0	0	0	0	0	0	0	0	0	0	0	0	0	0	0	0	0	0	0	0	0	0	3.5037	0	0	0	0.046015	0	0	0	0	0	0	0	0	0	0	0	0	0	0	0	0	0
1.495	0	0	0	0	0	0	0	0	0	0	0	0	0	0	0	0	0	0	0	0	0	0	0	0	0	0	0	3.4055	0	0	0	0.078524	0	0	0	0	0	0	0	0	0	0	0	0	0	0	0	0	0
1.496	0	0	0	0	0	0	0	0	0	0	0	0	0	0	0	0	0	0	0	0	0	0	0	0	0	0	0	3.3074	0	0	0	0.11103	0	0	0	0	0	0	0	0	0	0	0	0	0	0	0	0	0
1.497	0	0	0	0	0	0	0	0	0	0	0	0	0	0	0	0	0	0	0	0	0	0	0	0	0	0	0	3.2093	0	0	0	0.14559	0	0	0	0	0	0	0	0	0	0	0	0	0	0	0	0	0
1.498	0	0	0	0	0	0	0	0	0	0	0	0	0	0	0	0	0	0	0	0	0	0	0	0	0	0	0	3.1112	0	0	0	0.18016	0	0	0	0	0	0	0	0	0	0	0	0	0	0	0	0	0
1.499	0	0	0	0	0	0	0	0	0	0	0	0	0	0	0	0	0	0	0	0	0	0	0	0	0	0	0	3.0131	0	0	0	0.21472	0	0	0	0	0	0	0	0	0	0	0	0	0	0	0	0	0
1.5	0	0	0	0	0	0	0	0	0	0	0	0	0	0	0	0	0	0	0	0	0	0	0	0	0	0	0	2.913	0	0	0	0.24928	0	0	0	0	0	0	0	0	0	0	0	0	0	0	0	0	0
1.501	0	0	0	0	0	0	0	0	0	0	0	0	0	0	0	0	0	0	0	0	0	0	0	0	0	0	0	2.8128	0	0	0	0.28384	0	0	0	0	0	0	0	0	0	0	0	0	0	0	0	0	0
1.502	0	0	0	0	0	0	0	0	0	0	0	0	0	0	0	0	0	0	0	0	0	0	0	0	0	0	0	2.7127	0	0	0	0.31989	0	0	0	0	0	0	0	0	0	0	0	0	0	0	0	0	0
1.503	0	0	0	0	0	0	0	0	0	0	0	0	0	0	0	0	0	0	0	0	0	0	0	0	0	0	0	2.6126	0	0	0	0.35595	0	0	0	0	0	0	0	0	0	0	0	0	0	0	0	0	0
1.504	0	0	0	0	0	0	0	0	0	0	0	0	0	0	0	0	0	0	0	0	0	0	0	0	0	0	0	2.5125	0	0	0	0.392	0	0	0	0	0	0	0	0	0	0	0	0	0	0	0	0	0
1.505	0	0	0	0	0	0	0	0	0	0	0	0	0	0	0	0	0	0	0	0	0	0	0	0	0	0	0	2.4116	0	0	0	0.42806	0	0	0	0	0	0	0	0	0	0	0	0	0	0	0	0	0
1.506	0	0	0	0	0	0	0	0	0	0	0	0	0	0	0	0	0	0	0	0	0	0	0	0	0	0	0	2.3107	0	0	0	0.46411	0	0	0	0	0	0	0	0	0	0	0	0	0	0	0	0	0
1.507	0	0	0	0	0	0	0	0	0	0	0	0	0	0	0	0	0	0	0	0	0	0	0	0	0	0	0	2.2098	0	0	0	0.50105	0	0	0	0	0	0	0	0	0	0	0	0	0	0	0	0	0
1.508	0	0	0	0	0	0	0	0	0	0	0	0	0	0	0	0	0	0	0	0	0	0	0	0	0	0	0	2.1089	0	0	0	0.53798	0	0	0	0	0	0	0	0	0	0	0	0	0	0	0	0	0
1.509	0	0	0	0	0	0	0	0	0	0	0	0	0	0	0	0	0	0	0	0	0	0	0	0	0	0	0	2.008	0	0	0	0.57492	0	0	0	0	0	0	0	0	0	0	0	0	0	0	0	0	0
1.51	0	0	0	0	0	0	0	0	0	0	0	0	0	0	0	0	0	0	0	0	0	0	0	0	0	0	0	1.9076	0	0	0	0.61185	0	0	0	0	0	0	0	0	0	0	0	0	0	0	0	0	0
1.511	0	0	0	0	0	0	0	0	0	0	0	0	0	0	0	0	0	0	0	0	0	0	0	0	0	0	0	1.8072	0	0	0	0.64878	0	0	0	0	0	0	0	0	0	0	0	0	0	0	0	0	0
1.512	0	0	0	0	0	0	0	0	0	0	0	0	0	0	0	0	0	0	0	0	0	0	0	0	0	0	0	1.7068	0	0	0	0.68592	0	0	0	0	0	0	0	0	0	0	0	0	0	0	0	0	0
1.513	0	0	0	0	0	0	0	0	0	0	0	0	0	0	0	0	0	0	0	0	0	0	0	0	0	0	0	1.6064	0	0	0	0.72306	0	0	0	0	0	0	0	0	0	0	0	0	0	0	0	0	0
1.514	0	0	0	0	0	0	0	0	0	0	0	0	0	0	0	0	0	0	0	0	0	0	0	0	0	0	0	1.5059	0	0	0	0.76019	0	0	0	0	0	0	0	0	0	0	0	0	0	0	0	0	0
1.515	0	0	0	0	0	0	0	0	0	0	0	0	0	0	0	0	0	0	0	0	0	0	0	0	0	0	0	1.4072	0	0	0	0.79733	0	0	0	0	0	0	0	0	0	0	0	0	0	0	0	0	0
1.516	0	0	0	0	0	0	0	0	0	0	0	0	0	0	0	0	0	0	0	0	0	0	0	0	0	0	0	1.3084	0	0	0	0.83446	0	0	0	0	0	0	0	0	0	0	0	0	0	0	0	0	0
1.517	0	0	0	0	0	0	0	0	0	0	0	0	0	0	0	0	0	0	0	0	0	0	0	0	0	0	0	1.2096	0	0	0	0.87106	0	0	0	0	0	0	0	0	0	0	0	0	0	0	0	0	0
1.518	0	0	0	0	0	0	0	0	0	0	0	0	0	0	0	0	0	0	0	0	0	0	0	0	0	0	0	1.1108	0	0	0	0.90765	0	0	0	0	0	0	0	0	0	0	0	0	0	0	0	0	0
1.519	0	0	0	0	0	0	0	0	0	0	0	0	0	0	0	0	0	0	0	0	0	0	0	0	0	0	0	1.0121	0	0	0	0.94424	0	0	0	0	0	0	0	0	0	0	0	0	0	0	0	0	0
1.52	0	0	0	0	0	0	0	0	0	0	0	0	0	0	0	0	0	0	0	0	0	0	0	0	0	0	0	0.916	0	0	0	0.98083	0	0	0	0	0	0	0	0	0	0	0	0	0	0	0	0	0
1.521	0	0	0	0	0	0	0	0	0	0	0	0	0	0	0	0	0	0	0	0	0	0	0	0	0	0	0	0.81993	0	0	0	1.0174	0	0	0	0	0	0	0	0	0	0	0	0	0	0	0	0	0
1.522	0	0	0	0	0	0	0	0	0	0	0	0	0	0	0	0	0	0	0	0	0	0	0	0	0	0	0	0.72385	0	0	0	1.0527	0	0	0	0	0	0	0	0	0	0	0	0	0	0	0	0	0
1.523	0	0	0	0	0	0	0	0	0	0	0	0	0	0	0	0	0	0	0	0	0	0	0	0	0	0	0	0.62778	0	0	0	1.0879	0	0	0	0	0	0	0	0	0	0	0	0	0	0	0	0	0
1.524	0	0	0	0	0	0	0	0	0	0	0	0	0	0	0	0	0	0	0	0	0	0	0	0	0	0	0	0.53171	0	0	0	1.1231	0	0	0	0	0	0	0	0	0	0	0	0	0	0	0	0	0
1.525	0	0	0	0	0	0	0	0	0	0	0	0	0	0	0	0	0	0	0	0	0	0	0	0	0	0	0	0.43925	0	0	0	1.1583	0	0	0	0	0	0	0	0	0	0	0	0	0	0	0	0	0
1.526	0	0	0	0	0	0	0	0	0	0	0	0	0	0	0	0	0	0	0	0	0	0	0	0	0	0	0	0.34679	0	0	0	1.1936	0	0	0	0	0	0	0	0	0	0	0	0	0	0	0	0	0
1.527	0	0	0	0	0	0	0	0	0	0	0	0	0	0	0	0	0	0	0	0	0	0	0	0	0	0	0	0.25433	0	0	0	1.2265	0	0	0	0	0	0	0	0	0	0	0	0	0	0	0	0	0
1.528	0	0	0	0	0	0	0	0	0	0	0	0	0	0	0	0	0	0	0	0	0	0	0	0	0	0	0	0.16187	0	0	0	1.2595	0	0	0	0	0	0	0	0	0	0	0	0	0	0	0	0	0
1.529	0	0	0	0	0	0	0	0	0	0	0	0	0	0	0	0	0	0	0	0	0	0	0	0	0	0	0	0.069405	0	0	0	1.2925	0	0	0	0	0	0	0	0	0	0	0	0	0	0	0	0	0
1.53	0	0	0	0	0	0	0	0	0	0	0	0	0	0	0	0	0	0	0	0	0	0	0	0	0	0	0	0.018726	0	0	0	1.3255	0	0	0	0	0	0	0	0	0	0	0	0	0	0	0	0	0
1.531	0	0	0	0	0	0	0	0	0	0	0	0	0	0	0	0	0	0	0	0	0	0	0	0	0	0	0	0.10686	0	0	0	1.3585	0	0	0	0	0	0	0	0	0	0	0	0	0	0	0	0	0
1.532	0	0	0	0	0	0	0	0	0	0	0	0	0	0	0	0	0	0	0	0	0	0	0	0	0	0	0	0.19499	0	0	0	1.3883	0	0	0	0	0	0	0	0	0	0	0	0	0	0	0	0	0
1.533	0	0	0	0	0	0	0	0	0	0	0	0	0	0	0	0	0	0	0	0	0	0	0	0	0	0	0	0.28312	0	0	0	1.4181	0	0	0	0	0	0	0	0	0	0	0	0	0	0	0	0	0
1.534	0	0	0	0	0	0	0	0	0	0	0	0	0	0	0	0	0	0	0	0	0	0	0	0	0	0	0	0.37125	0	0	0	1.448	0	0	0	0	0	0	0	0	0	0	0	0	0	0	0	0	0
1.535	0	0	0	0	0	0	0	0	0	0	0	0	0	0	0	0	0	0	0	0	0	0	0	0	0	0	0	0.45456	0	0	0	1.4778	0	0	0	0	0	0	0	0	0	0	0	0	0	0	0	0	0
1.536	0	0	0	0	0	0	0	0	0	0	0	0	0	0	0	0	0	0	0	0	0	0	0	0	0	0	0	0.53788	0	0	0	1.5076	0	0	0	0	0	0	0	0	0	0	0	0	0	0	0	0	0
1.537	0	0	0	0	0	0	0	0	0	0	0	0	0	0	0	0	0	0	0	0	0	0	0	0	0	0	0	0.62119	0	0	0	1.5334	0	0	0	0	0	0	0	0	0	0	0	0	0	0	0	0	0
1.538	0	0	0	0	0	0	0	0	0	0	0	0	0	0	0	0	0	0	0	0	0	0	0	0	0	0	0	0.70451	0	0	0	1.5592	0	0	0	0	0	0	0	0	0	0	0	0	0	0	0	0	0
1.539	0	0	0	0	0	0	0	0	0	0	0	0	0	0	0	0	0	0	0	0	0	0	0	0	0	0	0	0.78782	0	0	0	1.5849	0	0	0	0	0	0	0	0	0	0	0	0	0	0	0	0	0
1.54	0	0	0	0	0	0	0	0	0	0	0	0	0	0	0	0	0	0	0	0	0	0	0	0	0	0	0	0.8661	0	0	0	1.6107	0	0	0	0	0	0	0	0	0	0	0	0	0	0	0	0	0
1.541	0	0	0	0	0	0	0	0	0	0	0	0	0	0	0	0	0	0	0	0	0	0	0	0	0	0	0	0.94437	0	0	0	1.6365	0	0	0	0	0	0	0	0	0	0	0	0	0	0	0	0	0
1.542	0	0	0	0	0	0	0	0	0	0	0	0	0	0	0	0	0	0	0	0	0	0	0	0	0	0	0	1.0226	0	0	0	1.6574	0	0	0	0	0	0	0	0	0	0	0	0	0	0	0	0	0
1.543	0	0	0	0	0	0	0	0	0	0	0	0	0	0	0	0	0	0	0	0	0	0	0	0	0	0	0	1.1009	0	0	0	1.6783	0	0	0	0	0	0	0	0	0	0	0	0	0	0	0	0	0
1.544	0	0	0	0	0	0	0	0	0	0	0	0	0	0	0	0	0	0	0	0	0	0	0	0	0	0	0	1.1792	0	0	0	1.6992	0	0	0	0	0	0	0	0	0	0	0	0	0	0	0	0	0
1.545	0	0	0	0	0	0	0	0	0	0	0	0	0	0	0	0	0	0	0	0	0	0	0	0	0	0	0	1.2525	0	0	0	1.7201	0	0	0	0	0	0	0	0	0	0	0	0	0	0	0	0	0
1.546	0	0	0	0	0	0	0	0	0	0	0	0	0	0	0	0	0	0	0	0	0	0	0	0	0	0	0	1.3258	0	0	0	1.7411	0	0	0	0	0	0	0	0	0	0	0	0	0	0	0	0	0
1.547	0	0	0	0	0	0	0	0	0	0	0	0	0	0	0	0	0	0	0	0	0	0	0	0	0	0	0	1.3991	0	0	0	1.7565	0	0	0	0	0	0	0	0	0	0	0	0	0	0	0	0	0
1.548	0	0	0	0	0	0	0	0	0	0	0	0	0	0	0	0	0	0	0	0	0	0	0	0	0	0	0	1.4724	0	0	0	1.7719	0	0	0	0	0	0	0	0	0	0	0	0	0	0	0	0	0
1.549	0	0	0	0	0	0	0	0	0	0	0	0	0	0	0	0	0	0	0	0	0	0	0	0	0	0	0	1.5456	0	0	0	1.7873	0	0	0	0	0	0	0	0	0	0	0	0	0	0	0	0	0
1.55	0	0	0	0	0	0	0	0	0	0	0	0	0	0	0	0	0	0	0	0	0	0	0	0	0	0	0	1.6143	0	0	0	1.8027	0	0	0	0	0	0	0	0	0	0	0	0	0	0	0	0	0
1.551	0	0	0	0	0	0	0	0	0	0	0	0	0	0	0	0	0	0	0	0	0	0	0	0	0	0	0	1.683	0	0	0	1.8181	0	0	0	0	0	0	0	0	0	0	0	0	0	0	0	0	0
1.552	0	0	0	0	0	0	0	0	0	0	0	0	0	0	0	0	0	0	0	0	0	0	0	0	0	0	0	1.7516	0	0	0	1.8276	0	0	0	0	0	0	0	0	0	0	0	0	0	0	0	0	0
1.553	0	0	0	0	0	0	0	0	0	0	0	0	0	0	0	0	0	0	0	0	0	0	0	0	0	0	0	1.8203	0	0	0	1.8371	0	0	0	0	0	0	0	0	0	0	0	0	0	0	0	0	0
1.554	0	0	0	0	0	0	0	0	0	0	0	0	0	0	0	0	0	0	0	0	0	0	0	0	0	0	0	1.889	0	0	0	1.8466	0	0	0	0	0	0	0	0	0	0	0	0	0	0	0	0	0
1.555	0	0	0	0	0	0	0	0	0	0	0	0	0	0	0	0	0	0	0	0	0	0	0	0	0	0	0	1.9537	0	0	0	1.8561	0	0	0	0	0	0	0	0	0	0	0	0	0	0	0	0	0
1.556	0	0	0	0	0	0	0	0	0	0	0	0	0	0	0	0	0	0	0	0	0	0	0	0	0	0	0	2.0184	0	0	0	1.8656	0	0	0	0	0	0	0	0	0	0	0	0	0	0	0	0	0
1.557	0	0	0	0	0	0	0	0	0	0	0	0	0	0	0	0	0	0	0	0	0	0	0	0	0	0	0	2.0831	0	0	0	1.869	0	0	0	0	0	0	0	0	0	0	0	0	0	0	0	0	0
1.558	0	0	0	0	0	0	0	0	0	0	0	0	0	0	0	0	0	0	0	0	0	0	0	0	0	0	0	2.1477	0	0	0	1.8724	0	0	0	0	0	0	0	0	0	0	0	0	0	0	0	0	0
1.559	0	0	0	0	0	0	0	0	0	0	0	0	0	0	0	0	0	0	0	0	0	0	0	0	0	0	0	2.2124	0	0	0	1.8758	0	0	0	0	0	0	0	0	0	0	0	0	0	0	0	0	0
1.56	0	0	0	0	0	0	0	0	0	0	0	0	0	0	0	0	0	0	0	0	0	0	0	0	0	0	0	2.2741	0	0	0	1.8791	0	0	0	0	0	0	0	0	0	0	0	0	0	0	0	0	0
1.561	0	0	0	0	0	0	0	0	0	0	0	0	0	0	0	0	0	0	0	0	0	0	0	0	0	0	0	2.3357	0	0	0	1.8825	0	0	0	0	0	0	0	0	0	0	0	0	0	0	0	0	0
1.562	0	0	0	0	0	0	0	0	0	0	0	0	0	0	0	0	0	0	0	0	0	0	0	0	0	0	0	2.3973	0	0	0	1.8799	0	0	0	0	0	0	0	0	0	0	0	0	0	0	0	0	0
1.563	0	0	0	0	0	0	0	0	0	0	0	0	0	0	0	0	0	0	0	0	0	0	0	0	0	0	0	2.4589	0	0	0	1.8773	0	0	0	0	0	0	0	0	0	0	0	0	0	0	0	0	0
1.564	0	0	0	0	0	0	0	0	0	0	0	0	0	0	0	0	0	0	0	0	0	0	0	0	0	0	0	2.5206	0	0	0	1.8748	0	0	0	0	0	0	0	0	0	0	0	0	0	0	0	0	0
1.565	0	0	0	0	0	0	0	0	0	0	0	0	0	0	0	0	0	0	0	0	0	0	0	0	0	0	0	2.5802	0	0	0	1.8722	0	0	0	0	0	0	0	0	0	0	0	0	0	0	0	0	0
1.566	0	0	0	0	0	0	0	0	0	0	0	0	0	0	0	0	0	0	0	0	0	0	0	0	0	0	0	0	0	0	0	1.8696	0	0	0	0	0	0	0	0	0	0	0	0	0	0	0	0	0
1.567	0	0	0	0	0	0	0	0	0	0	0	0	0	0	0	0	0	0	0	0	0	0	0	0	0	0	0	0	0	0	0	1.8613	0	0	0	0	0	0	0	0	0	0	0	0	0	0	0	0	0
1.568	0	0	0	0	0	0	0	0	0	0	0	0	0	0	0	0	0	0	0	0	0	0	0	0	0	0	0	0	0	0	0	1.8531	0	0	0	0	0	0	0	0	0	0	0	0	0	0	0	0	0
1.569	0	0	0	0	0	0	0	0	0	0	0	0	0	0	0	0	0	0	0	0	0	0	0	0	0	0	0	0	0	0	0	1.8449	0	0	0	0	0	0	0	0	0	0	0	0	0	0	0	0	0
1.57	0	0	0	0	0	0	0	0	0	0	0	0	0	0	0	0	0	0	0	0	0	0	0	0	0	0	0	0	0	0	0	1.8366	0	0	0	0	0	0	0	0	0	0	0	0	0	0	0	0	0
1.571	0	0	0	0	0	0	0	0	0	0	0	0	0	0	0	0	0	0	0	0	0	0	0	0	0	0	0	0	0	0	0	1.8284	0	0	0	0	0	0	0	0	0	0	0	0	0	0	0	0	0
1.572	0	0	0	0	0	0	0	0	0	0	0	0	0	0	0	0	0	0	0	0	0	0	0	0	0	0	0	0	0	0	0	1.8151	0	0	0	0	0	0	0	0	0	0	0	0	0	0	0	0	0
1.573	0	0	0	0	0	0	0	0	0	0	0	0	0	0	0	0	0	0	0	0	0	0	0	0	0	0	0	0	0	0	0	1.8018	0	0	0	0	0	0	0	0	0	0	0	0	0	0	0	0	0
1.574	0	0	0	0	0	0	0	0	0	0	0	0	0	0	0	0	0	0	0	0	0	0	0	0	0	0	0	0	0	0	0	1.7885	0	0	0	0	0	0	0	0	0	0	0	0	0	0	0	0	0
1.575	0	0	0	0	0	0	0	0	0	0	0	0	0	0	0	0	0	0	0	0	0	0	0	0	0	0	0	0	0	0	0	1.7752	0	0	0	0	0	0	0	0	0	0	0	0	0	0	0	0	0
1.576	0	0	0	0	0	0	0	0	0	0	0	0	0	0	0	0	0	0	0	0	0	0	0	0	0	0	0	0	0	0	0	1.7619	0	0	0	0	0	0	0	0	0	0	0	0	0	0	0	0	0
1.577	0	0	0	0	0	0	0	0	0	0	0	0	0	0	0	0	0	0	0	0	0	0	0	0	0	0	0	0	0	0	0	1.7442	0	0	0	0	0	0	0	0	0	0	0	0	0	0	0	0	0
1.578	0	0	0	0	0	0	0	0	0	0	0	0	0	0	0	0	0	0	0	0	0	0	0	0	0	0	0	0	0	0	0	1.7266	0	0	0	0	0	0	0	0	0	0	0	0	0	0	0	0	0
1.579	0	0	0	0	0	0	0	0	0	0	0	0	0	0	0	0	0	0	0	0	0	0	0	0	0	0	0	0	0	0	0	1.7089	0	0	0	0	0	0	0	0	0	0	0	0	0	0	0	0	0
1.58	0	0	0	0	0	0	0	0	0	0	0	0	0	0	0	0	0	0	0	0	0	0	0	0	0	0	0	0	0	0	0	1.6913	0	0	0	0	0	0	0	0	0	0	0	0	0	0	0	0	0
1.581	0	0	0	0	0	0	0	0	0	0	0	0	0	0	0	0	0	0	0	0	0	0	0	0	0	0	0	0	0	0	0	1.6737	0	0	0	0	0	0	0	0	0	0	0	0	0	0	0	0	0
1.582	0	0	0	0	0	0	0	0	0	0	0	0	0	0	0	0	0	0	0	0	0	0	0	0	0	0	0	0	0	0	0	1.6525	0	0	0	0	0	0	0	0	0	0	0	0	0	0	0	0	0
1.583	0	0	0	0	0	0	0	0	0	0	0	0	0	0	0	0	0	0	0	0	0	0	0	0	0	0	0	0	0	0	0	1.6314	0	0	0	0	0	0	0	0	0	0	0	0	0	0	0	0	0
1.584	0	0	0	0	0	0	0	0	0	0	0	0	0	0	0	0	0	0	0	0	0	0	0	0	0	0	0	0	0	0	0	1.6102	0	0	0	0	0	0	0	0	0	0	0	0	0	0	0	0	0
1.585	0	0	0	0	0	0	0	0	0	0	0	0	0	0	0	0	0	0	0	0	0	0	0	0	0	0	0	0	0	0	0	1.5891	0	0	0	0	0	0	0	0	0	0	0	0	0	0	0	0	0
1.586	0	0	0	0	0	0	0	0	0	0	0	0	0	0	0	0	0	0	0	0	0	0	0	0	0	0	0	0	0	0	0	1.5679	0	0	0	0	0	0	0	0	0	0	0	0	0	0	0	0	0
1.587	0	0	0	0	0	0	0	0	0	0	0	0	0	0	0	0	0	0	0	0	0	0	0	0	0	0	0	0	0	0	0	1.5442	0	0	0	0	0	0	0	0	0	0	0	0	0	0	0	0	0
1.588	0	0	0	0	0	0	0	0	0	0	0	0	0	0	0	0	0	0	0	0	0	0	0	0	0	0	0	0	0	0	0	1.5204	0	0	0	0	0	0	0	0	0	0	0	0	0	0	0	0	0
1.589	0	0	0	0	0	0	0	0	0	0	0	0	0	0	0	0	0	0	0	0	0	0	0	0	0	0	0	0	0	0	0	1.4967	0	0	0	0	0	0	0	0	0	0	0	0	0	0	0	0	0
1.59	0	0	0	0	0	0	0	0	0	0	0	0	0	0	0	0	0	0	0	0	0	0	0	0	0	0	0	0	0	0	0	1.4729	0	0	0	0	0	0	0	0	0	0	0	0	0	0	0	0	0
1.591	0	0	0	0	0	0	0	0	0	0	0	0	0	0	0	0	0	0	0	0	0	0	0	0	0	0	0	0	0	0	0	1.4491	0	0	0	0	0	0	0	0	0	0	0	0	0	0	0	0	0
1.592	0	0	0	0	0	0	0	0	0	0	0	0	0	0	0	0	0	0	0	0	0	0	0	0	0	0	0	0	0	0	0	1.4237	0	0	0	0	0	0	0	0	0	0	0	0	0	0	0	0	0
1.593	0	0	0	0	0	0	0	0	0	0	0	0	0	0	0	0	0	0	0	0	0	0	0	0	0	0	0	0	0	0	0	1.3982	0	0	0	0	0	0	0	0	0	0	0	0	0	0	0	0	0
1.594	0	0	0	0	0	0	0	0	0	0	0	0	0	0	0	0	0	0	0	0	0	0	0	0	0	0	0	0	0	0	0	1.3727	0	0	0	0	0	0	0	0	0	0	0	0	0	0	0	0	0
1.595	0	0	0	0	0	0	0	0	0	0	0	0	0	0	0	0	0	0	0	0	0	0	0	0	0	0	0	0	0	0	0	1.3472	0	0	0	0	0	0	0	0	0	0	0	0	0	0	0	0	0
1.596	0	0	0	0	0	0	0	0	0	0	0	0	0	0	0	0	0	0	0	0	0	0	0	0	0	0	0	0	0	0	0	1.3217	0	0	0	0	0	0	0	0	0	0	0	0	0	0	0	0	0
1.597	0	0	0	0	0	0	0	0	0	0	0	0	0	0	0	0	0	0	0	0	0	0	0	0	0	0	0	0	0	0	0	1.2953	0	0	0	0	0	0	0	0	0	0	0	0	0	0	0	0	0
1.598	0	0	0	0	0	0	0	0	0	0	0	0	0	0	0	0	0	0	0	0	0	0	0	0	0	0	0	0	0	0	0	1.2689	0	0	0	0	0	0	0	0	0	0	0	0	0	0	0	0	0
1.599	0	0	0	0	0	0	0	0	0	0	0	0	0	0	0	0	0	0	0	0	0	0	0	0	0	0	0	0	0	0	0	1.2425	0	0	0	0	0	0	0	0	0	0	0	0	0	0	0	0	0
1.6	0	0	0	0	0	0	0	0	0	0	0	0	0	0	0	0	0	0	0	0	0	0	0	0	0	0	0	0	0	0	0	1.2161	0	0	0	0	0	0	0	0	0	0	0	0	0	0	0	0	0
1.601	0	0	0	0	0	0	0	0	0	0	0	0	0	0	0	0	0	0	0	0	0	0	0	0	0	0	0	0	0	0	0	1.1897	0	0	0	0	0	0	0	0	0	0	0	0	0	0	0	0	0
1.602	0	0	0	0	0	0	0	0	0	0	0	0	0	0	0	0	0	0	0	0	0	0	0	0	0	0	0	0	0	0	0	1.1632	0	0	0	0	0	0	0	0	0	0	0	0	0	0	0	0	0
1.603	0	0	0	0	0	0	0	0	0	0	0	0	0	0	0	0	0	0	0	0	0	0	0	0	0	0	0	0	0	0	0	1.1367	0	0	0	0	0	0	0	0	0	0	0	0	0	0	0	0	0
1.604	0	0	0	0	0	0	0	0	0	0	0	0	0	0	0	0	0	0	0	0	0	0	0	0	0	0	0	0	0	0	0	1.1101	0	0	0	0	0	0	0	0	0	0	0	0	0	0	0	0	0
1.605	0	0	0	0	0	0	0	0	0	0	0	0	0	0	0	0	0	0	0	0	0	0	0	0	0	0	0	0	0	0	0	1.0836	0	0	0	0	0	0	0	0	0	0	0	0	0	0	0	0	0
1.606	0	0	0	0	0	0	0	0	0	0	0	0	0	0	0	0	0	0	0	0	0	0	0	0	0	0	0	0	0	0	0	1.0571	0	0	0	0	0	0	0	0	0	0	0	0	0	0	0	0	0
1.607	0	0	0	0	0	0	0	0	0	0	0	0	0	0	0	0	0	0	0	0	0	0	0	0	0	0	0	0	0	0	0	1.0311	0	0	0	0	0	0	0	0	0	0	0	0	0	0	0	0	0
1.608	0	0	0	0	0	0	0	0	0	0	0	0	0	0	0	0	0	0	0	0	0	0	0	0	0	0	0	0	0	0	0	1.0051	0	0	0	0	0	0	0	0	0	0	0	0	0	0	0	0	0
1.609	0	0	0	0	0	0	0	0	0	0	0	0	0	0	0	0	0	0	0	0	0	0	0	0	0	0	0	0	0	0	0	0.97912	0	0	0	0	0	0	0	0	0	0	0	0	0	0	0	0	0
1.61	0	0	0	0	0	0	0	0	0	0	0	0	0	0	0	0	0	0	0	0	0	0	0	0	0	0	0	0	0	0	0	0.95314	0	0	0	0	0	0	0	0	0	0	0	0	0	0	0	0	0
1.611	0	0	0	0	0	0	0	0	0	0	0	0	0	0	0	0	0	0	0	0	0	0	0	0	0	0	0	0	0	0	0	0.92715	0	0	0	0	0	0	0	0	0	0	0	0	0	0	0	0	0
1.612	0	0	0	0	0	0	0	0	0	0	0	0	0	0	0	0	0	0	0	0	0	0	0	0	0	0	0	0	0	0	0	0.90227	0	0	0	0	0	0	0	0	0	0	0	0	0	0	0	0	0
1.613	0	0	0	0	0	0	0	0	0	0	0	0	0	0	0	0	0	0	0	0	0	0	0	0	0	0	0	0	0	0	0	0.87739	0	0	0	0	0	0	0	0	0	0	0	0	0	0	0	0	0
1.614	0	0	0	0	0	0	0	0	0	0	0	0	0	0	0	0	0	0	0	0	0	0	0	0	0	0	0	0	0	0	0	0.85251	0	0	0	0	0	0	0	0	0	0	0	0	0	0	0	0	0
1.615	0	0	0	0	0	0	0	0	0	0	0	0	0	0	0	0	0	0	0	0	0	0	0	0	0	0	0	0	0	0	0	0.82763	0	0	0	0	0	0	0	0	0	0	0	0	0	0	0	0	0
1.616	0	0	0	0	0	0	0	0	0	0	0	0	0	0	0	0	0	0	0	0	0	0	0	0	0	0	0	0	0	0	0	0.80275	0	0	0	0	0	0	0	0	0	0	0	0	0	0	0	0	0
1.617	0	0	0	0	0	0	0	0	0	0	0	0	0	0	0	0	0	0	0	0	0	0	0	0	0	0	0	0	0	0	0	0.77944	0	0	0	0	0	0	0	0	0	0	0	0	0	0	0	0	0
1.618	0	0	0	0	0	0	0	0	0	0	0	0	0	0	0	0	0	0	0	0	0	0	0	0	0	0	0	0	0	0	0	0.75613	0	0	0	0	0	0	0	0	0	0	0	0	0	0	0	0	0
1.619	0	0	0	0	0	0	0	0	0	0	0	0	0	0	0	0	0	0	0	0	0	0	0	0	0	0	0	0	0	0	0	0.73282	0	0	0	0	0	0	0	0	0	0	0	0	0	0	0	0	0
1.62	0	0	0	0	0	0	0	0	0	0	0	0	0	0	0	0	0	0	0	0	0	0	0	0	0	0	0	0	0	0	0	0.70952	0	0	0	0	0	0	0	0	0	0	0	0	0	0	0	0	0
1.621	0	0	0	0	0	0	0	0	0	0	0	0	0	0	0	0	0	0	0	0	0	0	0	0	0	0	0	0	0	0	0	0.68621	0	0	0	0	0	0	0	0	0	0	0	0	0	0	0	0	0
1.622	0	0	0	0	0	0	0	0	0	0	0	0	0	0	0	0	0	0	0	0	0	0	0	0	0	0	0	0	0	0	0	0.66484	0	0	0	0	0	0	0	0	0	0	0	0	0	0	0	0	0
1.623	0	0	0	0	0	0	0	0	0	0	0	0	0	0	0	0	0	0	0	0	0	0	0	0	0	0	0	0	0	0	0	0.64348	0	0	0	0	0	0	0	0	0	0	0	0	0	0	0	0	0
1.624	0	0	0	0	0	0	0	0	0	0	0	0	0	0	0	0	0	0	0	0	0	0	0	0	0	0	0	0	0	0	0	0.62211	0	0	0	0	0	0	0	0	0	0	0	0	0	0	0	0	0
1.625	0	0	0	0	0	0	0	0	0	0	0	0	0	0	0	0	0	0	0	0	0	0	0	0	0	0	0	0	0	0	0	0.60074	0	0	0	0	0	0	0	0	0	0	0	0	0	0	0	0	0
1.626	0	0	0	0	0	0	0	0	0	0	0	0	0	0	0	0	0	0	0	0	0	0	0	0	0	0	0	0	0	0	0	0.57938	0	0	0	0	0	0	0	0	0	0	0	0	0	0	0	0	0
1.627	0	0	0	0	0	0	0	0	0	0	0	0	0	0	0	0	0	0	0	0	0	0	0	0	0	0	0	0	0	0	0	0.56023	0	0	0	0	0	0	0	0	0	0	0	0	0	0	0	0	0
1.628	0	0	0	0	0	0	0	0	0	0	0	0	0	0	0	0	0	0	0	0	0	0	0	0	0	0	0	0	0	0	0	0.54107	0	0	0	0	0	0	0	0	0	0	0	0	0	0	0	0	0
1.629	0	0	0	0	0	0	0	0	0	0	0	0	0	0	0	0	0	0	0	0	0	0	0	0	0	0	0	0	0	0	0	0.52192	0	0	0	0	0	0	0	0	0	0	0	0	0	0	0	0	0
1.63	0	0	0	0	0	0	0	0	0	0	0	0	0	0	0	0	0	0	0	0	0	0	0	0	0	0	0	0	0	0	0	0.50277	0	0	0	0	0	0	0	0	0	0	0	0	0	0	0	0	0
1.631	0	0	0	0	0	0	0	0	0	0	0	0	0	0	0	0	0	0	0	0	0	0	0	0	0	0	0	0	0	0	0	0.48362	0	0	0	0	0	0	0	0	0	0	0	0	0	0	0	0	0
1.632	0	0	0	0	0	0	0	0	0	0	0	0	0	0	0	0	0	0	0	0	0	0	0	0	0	0	0	0	0	0	0	0.46687	0	0	0	0	0	0	0	0	0	0	0	0	0	0	0	0	0
1.633	0	0	0	0	0	0	0	0	0	0	0	0	0	0	0	0	0	0	0	0	0	0	0	0	0	0	0	0	0	0	0	0.45011	0	0	0	0	0	0	0	0	0	0	0	0	0	0	0	0	0
1.634	0	0	0	0	0	0	0	0	0	0	0	0	0	0	0	0	0	0	0	0	0	0	0	0	0	0	0	0	0	0	0	0.43336	0	0	0	0	0	0	0	0	0	0	0	0	0	0	0	0	0
1.635	0	0	0	0	0	0	0	0	0	0	0	0	0	0	0	0	0	0	0	0	0	0	0	0	0	0	0	0	0	0	0	0.41661	0	0	0	0	0	0	0	0	0	0	0	0	0	0	0	0	0
1.636	0	0	0	0	0	0	0	0	0	0	0	0	0	0	0	0	0	0	0	0	0	0	0	0	0	0	0	0	0	0	0	0.39986	0	0	0	0	0	0	0	0	0	0	0	0	0	0	0	0	0
1.637	0	0	0	0	0	0	0	0	0	0	0	0	0	0	0	0	0	0	0	0	0	0	0	0	0	0	0	0	0	0	0	0.3856	0	0	0	0	0	0	0	0	0	0	0	0	0	0	0	0	0
1.638	0	0	0	0	0	0	0	0	0	0	0	0	0	0	0	0	0	0	0	0	0	0	0	0	0	0	0	0	0	0	0	0.37134	0	0	0	0	0	0	0	0	0	0	0	0	0	0	0	0	0
1.639	0	0	0	0	0	0	0	0	0	0	0	0	0	0	0	0	0	0	0	0	0	0	0	0	0	0	0	0	0	0	0	0.35708	0	0	0	0	0	0	0	0	0	0	0	0	0	0	0	0	0
1.64	0	0	0	0	0	0	0	0	0	0	0	0	0	0	0	0	0	0	0	0	0	0	0	0	0	0	0	0	0	0	0	0.34283	0	0	0	0	0	0	0	0	0	0	0	0	0	0	0	0	0
1.641	0	0	0	0	0	0	0	0	0	0	0	0	0	0	0	0	0	0	0	0	0	0	0	0	0	0	0	0	0	0	0	0.32857	0	0	0	0	0	0	0	0	0	0	0	0	0	0	0	0	0
1.642	0	0	0	0	0	0	0	0	0	0	0	0	0	0	0	0	0	0	0	0	0	0	0	0	0	0	0	0	0	0	0	0.31681	0	0	0	0	0	0	0	0	0	0	0	0	0	0	0	0	0
1.643	0	0	0	0	0	0	0	0	0	0	0	0	0	0	0	0	0	0	0	0	0	0	0	0	0	0	0	0	0	0	0	0.30505	0	0	0	0	0	0	0	0	0	0	0	0	0	0	0	0	0
1.644	0	0	0	0	0	0	0	0	0	0	0	0	0	0	0	0	0	0	0	0	0	0	0	0	0	0	0	0	0	0	0	0.29329	0	0	0	0	0	0	0	0	0	0	0	0	0	0	0	0	0
1.645	0	0	0	0	0	0	0	0	0	0	0	0	0	0	0	0	0	0	0	0	0	0	0	0	0	0	0	0	0	0	0	0.28153	0	0	0	0	0	0	0	0	0	0	0	0	0	0	0	0	0
1.646	0	0	0	0	0	0	0	0	0	0	0	0	0	0	0	0	0	0	0	0	0	0	0	0	0	0	0	0	0	0	0	0.26977	0	0	0	0	0	0	0	0	0	0	0	0	0	0	0	0	0
1.647	0	0	0	0	0	0	0	0	0	0	0	0	0	0	0	0	0	0	0	0	0	0	0	0	0	0	0	0	0	0	0	0.2604	0	0	0	0	0	0	0	0	0	0	0	0	0	0	0	0	0
1.648	0	0	0	0	0	0	0	0	0	0	0	0	0	0	0	0	0	0	0	0	0	0	0	0	0	0	0	0	0	0	0	0.25104	0	0	0	0	0	0	0	0	0	0	0	0	0	0	0	0	0
1.649	0	0	0	0	0	0	0	0	0	0	0	0	0	0	0	0	0	0	0	0	0	0	0	0	0	0	0	0	0	0	0	0.24168	0	0	0	0	0	0	0	0	0	0	0	0	0	0	0	0	0
1.65	0	0	0	0	0	0	0	0	0	0	0	0	0	0	0	0	0	0	0	0	0	0	0	0	0	0	0	0	0	0	0	0.23232	0	0	0	0	0	0	0	0	0	0	0	0	0	0	0	0	0
1.651	0	0	0	0	0	0	0	0	0	0	0	0	0	0	0	0	0	0	0	0	0	0	0	0	0	0	0	0	0	0	0	0.22296	0	0	0	0	0	0	0	0	0	0	0	0	0	0	0	0	0
1.652	0	0	0	0	0	0	0	0	0	0	0	0	0	0	0	0	0	0	0	0	0	0	0	0	0	0	0	0	0	0	0	0.21579	0	0	0	0	0	0	0	0	0	0	0	0	0	0	0	0	0
1.653	0	0	0	0	0	0	0	0	0	0	0	0	0	0	0	0	0	0	0	0	0	0	0	0	0	0	0	0	0	0	0	0.20863	0	0	0	0	0	0	0	0	0	0	0	0	0	0	0	0	0
1.654	0	0	0	0	0	0	0	0	0	0	0	0	0	0	0	0	0	0	0	0	0	0	0	0	0	0	0	0	0	0	0	0.20146	0	0	0	0	0	0	0	0	0	0	0	0	0	0	0	0	0
1.655	0	0	0	0	0	0	0	0	0	0	0	0	0	0	0	0	0	0	0	0	0	0	0	0	0	0	0	0	0	0	0	0.1943	0	0	0	0	0	0	0	0	0	0	0	0	0	0	0	0	0
1.656	0	0	0	0	0	0	0	0	0	0	0	0	0	0	0	0	0	0	0	0	0	0	0	0	0	0	0	0	0	0	0	0.18713	0	0	0	0	0	0	0	0	0	0	0	0	0	0	0	0	0
1.657	0	0	0	0	0	0	0	0	0	0	0	0	0	0	0	0	0	0	0	0	0	0	0	0	0	0	0	0	0	0	0	0.18186	0	0	0	0	0	0	0	0	0	0	0	0	0	0	0	0	0
1.658	0	0	0	0	0	0	0	0	0	0	0	0	0	0	0	0	0	0	0	0	0	0	0	0	0	0	0	0	0	0	0	0.17659	0	0	0	0	0	0	0	0	0	0	0	0	0	0	0	0	0
1.659	0	0	0	0	0	0	0	0	0	0	0	0	0	0	0	0	0	0	0	0	0	0	0	0	0	0	0	0	0	0	0	0.17131	0	0	0	0	0	0	0	0	0	0	0	0	0	0	0	0	0
1.66	0	0	0	0	0	0	0	0	0	0	0	0	0	0	0	0	0	0	0	0	0	0	0	0	0	0	0	0	0	0	0	0.16604	0	0	0	0	0	0	0	0	0	0	0	0	0	0	0	0	0
1.661	0	0	0	0	0	0	0	0	0	0	0	0	0	0	0	0	0	0	0	0	0	0	0	0	0	0	0	0	0	0	0	0.16077	0	0	0	0	0	0	0	0	0	0	0	0	0	0	0	0	0
1.662	0	0	0	0	0	0	0	0	0	0	0	0	0	0	0	0	0	0	0	0	0	0	0	0	0	0	0	0	0	0	0	0.15699	0	0	0	0	0	0	0	0	0	0	0	0	0	0	0	0	0
1.663	0	0	0	0	0	0	0	0	0	0	0	0	0	0	0	0	0	0	0	0	0	0	0	0	0	0	0	0	0	0	0	0.15321	0	0	0	0	0	0	0	0	0	0	0	0	0	0	0	0	0
1.664	0	0	0	0	0	0	0	0	0	0	0	0	0	0	0	0	0	0	0	0	0	0	0	0	0	0	0	0	0	0	0	0.14943	0	0	0	0	0	0	0	0	0	0	0	0	0	0	0	0	0
1.665	0	0	0	0	0	0	0	0	0	0	0	0	0	0	0	0	0	0	0	0	0	0	0	0	0	0	0	0	0	0	0	0.14565	0	0	0	0	0	0	0	0	0	0	0	0	0	0	0	0	0
1.666	0	0	0	0	0	0	0	0	0	0	0	0	0	0	0	0	0	0	0	0	0	0	0	0	0	0	0	0	0	0	0	0.14187	0	0	0	0	0	0	0	0	0	0	0	0	0	0	0	0	0
1.667	0	0	0	0	0	0	0	0	0	0	0	0	0	0	0	0	0	0	0	0	0	0	0	0	0	0	0	0	0	0	0	0.13912	0	0	0	0	0	0	0	0	0	0	0	0	0	0	0	0	0
1.668	0	0	0	0	0	0	0	0	0	0	0	0	0	0	0	0	0	0	0	0	0	0	0	0	0	0	0	0	0	0	0	0.13636	0	0	0	0	0	0	0	0	0	0	0	0	0	0	0	0	0
1.669	0	0	0	0	0	0	0	0	0	0	0	0	0	0	0	0	0	0	0	0	0	0	0	0	0	0	0	0	0	0	0	0.13361	0	0	0	0	0	0	0	0	0	0	0	0	0	0	0	0	0
1.67	0	0	0	0	0	0	0	0	0	0	0	0	0	0	0	0	0	0	0	0	0	0	0	0	0	0	0	0	0	0	0	0.13085	0	0	0	0	0	0	0	0	0	0	0	0	0	0	0	0	0
1.671	0	0	0	0	0	0	0	0	0	0	0	0	0	0	0	0	0	0	0	0	0	0	0	0	0	0	0	0	0	0	0	0.12809	0	0	0	0	0	0	0	0	0	0	0	0	0	0	0	0	0
1.672	0	0	0	0	0	0	0	0	0	0	0	0	0	0	0	0	0	0	0	0	0	0	0	0	0	0	0	0	0	0	0	0.12584	0	0	0	0	0	0	0	0	0	0	0	0	0	0	0	0	0
1.673	0	0	0	0	0	0	0	0	0	0	0	0	0	0	0	0	0	0	0	0	0	0	0	0	0	0	0	0	0	0	0	0.12359	0	0	0	0	0	0	0	0	0	0	0	0	0	0	0	0	0
1.674	0	0	0	0	0	0	0	0	0	0	0	0	0	0	0	0	0	0	0	0	0	0	0	0	0	0	0	0	0	0	0	0.12134	0	0	0	0	0	0	0	0	0	0	0	0	0	0	0	0	0
1.675	0	0	0	0	0	0	0	0	0	0	0	0	0	0	0	0	0	0	0	0	0	0	0	0	0	0	0	0	0	0	0	0.11909	0	0	0	0	0	0	0	0	0	0	0	0	0	0	0	0	0
1.676	0	0	0	0	0	0	0	0	0	0	0	0	0	0	0	0	0	0	0	0	0	0	0	0	0	0	0	0	0	0	0	0.11684	0	0	0	0	0	0	0	0	0	0	0	0	0	0	0	0	0
1.677	0	0	0	0	0	0	0	0	0	0	0	0	0	0	0	0	0	0	0	0	0	0	0	0	0	0	0	0	0	0	0	0.11457	0	0	0	0	0	0	0	0	0	0	0	0	0	0	0	0	0
1.678	0	0	0	0	0	0	0	0	0	0	0	0	0	0	0	0	0	0	0	0	0	0	0	0	0	0	0	0	0	0	0	0.1123	0	0	0	0	0	0	0	0	0	0	0	0	0	0	0	0	0
1.679	0	0	0	0	0	0	0	0	0	0	0	0	0	0	0	0	0	0	0	0	0	0	0	0	0	0	0	0	0	0	0	0.11003	0	0	0	0	0	0	0	0	0	0	0	0	0	0	0	0	0
1.68	0	0	0	0	0	0	0	0	0	0	0	0	0	0	0	0	0	0	0	0	0	0	0	0	0	0	0	0	0	0	0	0.10776	0	0	0	0	0	0	0	0	0	0	0	0	0	0	0	0	0
1.681	0	0	0	0	0	0	0	0	0	0	0	0	0	0	0	0	0	0	0	0	0	0	0	0	0	0	0	0	0	0	0	0.10548	0	0	0	0	0	0	0	0	0	0	0	0	0	0	0	0	0
1.682	0	0	0	0	0	0	0	0	0	0	0	0	0	0	0	0	0	0	0	0	0	0	0	0	0	0	0	0	0	0	0	0.10269	0	0	0	0	0	0	0	0	0	0	0	0	0	0	0	0	0
1.683	0	0	0	0	0	0	0	0	0	0	0	0	0	0	0	0	0	0	0	0	0	0	0	0	0	0	0	0	0	0	0	0.099901	0	0	0	0	0	0	0	0	0	0	0	0	0	0	0	0	0
1.684	0	0	0	0	0	0	0	0	0	0	0	0	0	0	0	0	0	0	0	0	0	0	0	0	0	0	0	0	0	0	0	0.097109	0	0	0	0	0	0	0	0	0	0	0	0	0	0	0	0	0
1.685	0	0	0	0	0	0	0	0	0	0	0	0	0	0	0	0	0	0	0	0	0	0	0	0	0	0	0	0	0	0	0	0.094318	0	0	0	0	0	0	0	0	0	0	0	0	0	0	0	0	0
1.686	0	0	0	0	0	0	0	0	0	0	0	0	0	0	0	0	0	0	0	0	0	0	0	0	0	0	0	0	0	0	0	0.091526	0	0	0	0	0	0	0	0	0	0	0	0	0	0	0	0	0
1.687	0	0	0	0	0	0	0	0	0	0	0	0	0	0	0	0	0	0	0	0	0	0	0	0	0	0	0	0	0	0	0	0.087785	0	0	0	0	0	0	0	0	0	0	0	0	0	0	0	0	0
1.688	0	0	0	0	0	0	0	0	0	0	0	0	0	0	0	0	0	0	0	0	0	0	0	0	0	0	0	0	0	0	0	0.084044	0	0	0	0	0	0	0	0	0	0	0	0	0	0	0	0	0
1.689	0	0	0	0	0	0	0	0	0	0	0	0	0	0	0	0	0	0	0	0	0	0	0	0	0	0	0	0	0	0	0	0.080303	0	0	0	0	0	0	0	0	0	0	0	0	0	0	0	0	0
1.69	0	0	0	0	0	0	0	0	0	0	0	0	0	0	0	0	0	0	0	0	0	0	0	0	0	0	0	0	0	0	0	0.076563	0	0	0	0	0	0	0	0	0	0	0	0	0	0	0	0	0
1.691	0	0	0	0	0	0	0	0	0	0	0	0	0	0	0	0	0	0	0	0	0	0	0	0	0	0	0	0	0	0	0	0.072822	0	0	0	0	0	0	0	0	0	0	0	0	0	0	0	0	0
1.692	0	0	0	0	0	0	0	0	0	0	0	0	0	0	0	0	0	0	0	0	0	0	0	0	0	0	0	0	0	0	0	0.067805	0	0	0	0	0	0	0	0	0	0	0	0	0	0	0	0	0
1.693	0	0	0	0	0	0	0	0	0	0	0	0	0	0	0	0	0	0	0	0	0	0	0	0	0	0	0	0	0	0	0	0.062788	0	0	0	0	0	0	0	0	0	0	0	0	0	0	0	0	0
1.694	0	0	0	0	0	0	0	0	0	0	0	0	0	0	0	0	0	0	0	0	0	0	0	0	0	0	0	0	0	0	0	0.057771	0	0	0	0	0	0	0	0	0	0	0	0	0	0	0	0	0
1.695	0	0	0	0	0	0	0	0	0	0	0	0	0	0	0	0	0	0	0	0	0	0	0	0	0	0	0	0	0	0	0	0.052754	0	0	0	0	0	0	0	0	0	0	0	0	0	0	0	0	0
1.696	0	0	0	0	0	0	0	0	0	0	0	0	0	0	0	0	0	0	0	0	0	0	0	0	0	0	0	0	0	0	0	0.047738	0	0	0	0	0	0	0	0	0	0	0	0	0	0	0	0	0
1.697	0	0	0	0	0	0	0	0	0	0	0	0	0	0	0	0	0	0	0	0	0	0	0	0	0	0	0	0	0	0	0	0.041247	0	0	0	0	0	0	0	0	0	0	0	0	0	0	0	0	0
1.698	0	0	0	0	0	0	0	0	0	0	0	0	0	0	0	0	0	0	0	0	0	0	0	0	0	0	0	0	0	0	0	0.034756	0	0	0	0	0	0	0	0	0	0	0	0	0	0	0	0	0
1.699	0	0	0	0	0	0	0	0	0	0	0	0	0	0	0	0	0	0	0	0	0	0	0	0	0	0	0	0	0	0	0	0.028266	0	0	0	0	0	0	0	0	0	0	0	0	0	0	0	0	0
1.7	0	0	0	0	0	0	0	0	0	0	0	0	0	0	0	0	0	0	0	0	0	0	0	0	0	0	0	0	0	0	0	0.021775	0	0	0	0	0	0	0	0	0	0	0	0	0	0	0	0	0
1.701	0	0	0	0	0	0	0	0	0	0	0	0	0	0	0	0	0	0	0	0	0	0	0	0	0	0	0	0	0	0	0	0.015284	0	0	0	0	0	0	0	0	0	0	0	0	0	0	0	0	0
1.702	0	0	0	0	0	0	0	0	0	0	0	0	0	0	0	0	0	0	0	0	0	0	0	0	0	0	0	0	0	0	0	0.0072625	0	0	0	0	0	0	0	0	0	0	0	0	0	0	0	0	0
1.703	0	0	0	0	0	0	0	0	0	0	0	0	0	0	0	0	0	0	0	0	0	0	0	0	0	0	0	0	0	0	0	0.00075935	0	0	0	0	0	0	0	0	0	0	0	0	0	0	0	0	0
1.704	0	0	0	0	0	0	0	0	0	0	0	0	0	0	0	0	0	0	0	0	0	0	0	0	0	0	0	0	0	0	0	0.0087812	0	0	0	0	0	0	0	0	0	0	0	0	0	0	0	0	0
1.705	0	0	0	0	0	0	0	0	0	0	0	0	0	0	0	0	0	0	0	0	0	0	0	0	0	0	0	0	0	0	0	0.016803	0	0	0	0	0	0	0	0	0	0	0	0	0	0	0	0	0
1.706	0	0	0	0	0	0	0	0	0	0	0	0	0	0	0	0	0	0	0	0	0	0	0	0	0	0	0	0	0	0	0	0.024825	0	0	0	0	0	0	0	0	0	0	0	0	0	0	0	0	0
1.707	0	0	0	0	0	0	0	0	0	0	0	0	0	0	0	0	0	0	0	0	0	0	0	0	0	0	0	0	0	0	0	0.034296	0	0	0	0	0	0	0	0	0	0	0	0	0	0	0	0	0
1.708	0	0	0	0	0	0	0	0	0	0	0	0	0	0	0	0	0	0	0	0	0	0	0	0	0	0	0	0	0	0	0	0.043768	0	0	0	0	0	0	0	0	0	0	0	0	0	0	0	0	0
1.709	0	0	0	0	0	0	0	0	0	0	0	0	0	0	0	0	0	0	0	0	0	0	0	0	0	0	0	0	0	0	0	0.053239	0	0	0	0	0	0	0	0	0	0	0	0	0	0	0	0	0
1.71	0	0	0	0	0	0	0	0	0	0	0	0	0	0	0	0	0	0	0	0	0	0	0	0	0	0	0	0	0	0	0	0.062711	0	0	0	0	0	0	0	0	0	0	0	0	0	0	0	0	0
1.711	0	0	0	0	0	0	0	0	0	0	0	0	0	0	0	0	0	0	0	0	0	0	0	0	0	0	0	0	0	0	0	0.072182	0	0	0	0	0	0	0	0	0	0	0	0	0	0	0	0	0
1.712	0	0	0	0	0	0	0	0	0	0	0	0	0	0	0	0	0	0	0	0	0	0	0	0	0	0	0	0	0	0	0	0.082896	0	0	0	0	0	0	0	0	0	0	0	0	0	0	0	0	0
1.713	0	0	0	0	0	0	0	0	0	0	0	0	0	0	0	0	0	0	0	0	0	0	0	0	0	0	0	0	0	0	0	0.09361	0	0	0	0	0	0	0	0	0	0	0	0	0	0	0	0	0
1.714	0	0	0	0	0	0	0	0	0	0	0	0	0	0	0	0	0	0	0	0	0	0	0	0	0	0	0	0	0	0	0	0.10432	0	0	0	0	0	0	0	0	0	0	0	0	0	0	0	0	0
1.715	0	0	0	0	0	0	0	0	0	0	0	0	0	0	0	0	0	0	0	0	0	0	0	0	0	0	0	0	0	0	0	0.11504	0	0	0	0	0	0	0	0	0	0	0	0	0	0	0	0	0
1.716	0	0	0	0	0	0	0	0	0	0	0	0	0	0	0	0	0	0	0	0	0	0	0	0	0	0	0	0	0	0	0	0.12575	0	0	0	0	0	0	0	0	0	0	0	0	0	0	0	0	0
1.717	0	0	0	0	0	0	0	0	0	0	0	0	0	0	0	0	0	0	0	0	0	0	0	0	0	0	0	0	0	0	0	0.13739	0	0	0	0	0	0	0	0	0	0	0	0	0	0	0	0	0
1.718	0	0	0	0	0	0	0	0	0	0	0	0	0	0	0	0	0	0	0	0	0	0	0	0	0	0	0	0	0	0	0	0.14904	0	0	0	0	0	0	0	0	0	0	0	0	0	0	0	0	0
1.719	0	0	0	0	0	0	0	0	0	0	0	0	0	0	0	0	0	0	0	0	0	0	0	0	0	0	0	0	0	0	0	0.16068	0	0	0	0	0	0	0	0	0	0	0	0	0	0	0	0	0
1.72	0	0	0	0	0	0	0	0	0	0	0	0	0	0	0	0	0	0	0	0	0	0	0	0	0	0	0	0	0	0	0	0.17233	0	0	0	0	0	0	0	0	0	0	0	0	0	0	0	0	0
1.721	0	0	0	0	0	0	0	0	0	0	0	0	0	0	0	0	0	0	0	0	0	0	0	0	0	0	0	0	0	0	0	0.18397	0	0	0	0	0	0	0	0	0	0	0	0	0	0	0	0	0
1.722	0	0	0	0	0	0	0	0	0	0	0	0	0	0	0	0	0	0	0	0	0	0	0	0	0	0	0	0	0	0	0	0.19615	0	0	0	0	0	0	0	0	0	0	0	0	0	0	0	0	0
1.723	0	0	0	0	0	0	0	0	0	0	0	0	0	0	0	0	0	0	0	0	0	0	0	0	0	0	0	0	0	0	0	0.20834	0	0	0	0	0	0	0	0	0	0	0	0	0	0	0	0	0
1.724	0	0	0	0	0	0	0	0	0	0	0	0	0	0	0	0	0	0	0	0	0	0	0	0	0	0	0	0	0	0	0	0.22052	0	0	0	0	0	0	0	0	0	0	0	0	0	0	0	0	0
1.725	0	0	0	0	0	0	0	0	0	0	0	0	0	0	0	0	0	0	0	0	0	0	0	0	0	0	0	0	0	0	0	0.2327	0	0	0	0	0	0	0	0	0	0	0	0	0	0	0	0	0
1.726	0	0	0	0	0	0	0	0	0	0	0	0	0	0	0	0	0	0	0	0	0	0	0	0	0	0	0	0	0	0	0	0.24489	0	0	0	0	0	0	0	0	0	0	0	0	0	0	0	0	0
1.727	0	0	0	0	0	0	0	0	0	0	0	0	0	0	0	0	0	0	0	0	0	0	0	0	0	0	0	0	0	0	0	0.25717	0	0	0	0	0	0	0	0	0	0	0	0	0	0	0	0	0
1.728	0	0	0	0	0	0	0	0	0	0	0	0	0	0	0	0	0	0	0	0	0	0	0	0	0	0	0	0	0	0	0	0.26945	0	0	0	0	0	0	0	0	0	0	0	0	0	0	0	0	0
1.729	0	0	0	0	0	0	0	0	0	0	0	0	0	0	0	0	0	0	0	0	0	0	0	0	0	0	0	0	0	0	0	0.28174	0	0	0	0	0	0	0	0	0	0	0	0	0	0	0	0	0
1.73	0	0	0	0	0	0	0	0	0	0	0	0	0	0	0	0	0	0	0	0	0	0	0	0	0	0	0	0	0	0	0	0.29402	0	0	0	0	0	0	0	0	0	0	0	0	0	0	0	0	0
1.731	0	0	0	0	0	0	0	0	0	0	0	0	0	0	0	0	0	0	0	0	0	0	0	0	0	0	0	0	0	0	0	0.3063	0	0	0	0	0	0	0	0	0	0	0	0	0	0	0	0	0
1.732	0	0	0	0	0	0	0	0	0	0	0	0	0	0	0	0	0	0	0	0	0	0	0	0	0	0	0	0	0	0	0	0.31823	0	0	0	0	0	0	0	0	0	0	0	0	0	0	0	0	0
1.733	0	0	0	0	0	0	0	0	0	0	0	0	0	0	0	0	0	0	0	0	0	0	0	0	0	0	0	0	0	0	0	0.33015	0	0	0	0	0	0	0	0	0	0	0	0	0	0	0	0	0
1.734	0	0	0	0	0	0	0	0	0	0	0	0	0	0	0	0	0	0	0	0	0	0	0	0	0	0	0	0	0	0	0	0.34208	0	0	0	0	0	0	0	0	0	0	0	0	0	0	0	0	0
1.735	0	0	0	0	0	0	0	0	0	0	0	0	0	0	0	0	0	0	0	0	0	0	0	0	0	0	0	0	0	0	0	0.35401	0	0	0	0	0	0	0	0	0	0	0	0	0	0	0	0	0
1.736	0	0	0	0	0	0	0	0	0	0	0	0	0	0	0	0	0	0	0	0	0	0	0	0	0	0	0	0	0	0	0	0.36593	0	0	0	0	0	0	0	0	0	0	0	0	0	0	0	0	0
1.737	0	0	0	0	0	0	0	0	0	0	0	0	0	0	0	0	0	0	0	0	0	0	0	0	0	0	0	0	0	0	0	0.37706	0	0	0	0	0	0	0	0	0	0	0	0	0	0	0	0	0
1.738	0	0	0	0	0	0	0	0	0	0	0	0	0	0	0	0	0	0	0	0	0	0	0	0	0	0	0	0	0	0	0	0.38818	0	0	0	0	0	0	0	0	0	0	0	0	0	0	0	0	0
1.739	0	0	0	0	0	0	0	0	0	0	0	0	0	0	0	0	0	0	0	0	0	0	0	0	0	0	0	0	0	0	0	0.39931	0	0	0	0	0	0	0	0	0	0	0	0	0	0	0	0	0
1.74	0	0	0	0	0	0	0	0	0	0	0	0	0	0	0	0	0	0	0	0	0	0	0	0	0	0	0	0	0	0	0	0.41043	0	0	0	0	0	0	0	0	0	0	0	0	0	0	0	0	0
1.741	0	0	0	0	0	0	0	0	0	0	0	0	0	0	0	0	0	0	0	0	0	0	0	0	0	0	0	0	0	0	0	0.42156	0	0	0	0	0	0	0	0	0	0	0	0	0	0	0	0	0
1.742	0	0	0	0	0	0	0	0	0	0	0	0	0	0	0	0	0	0	0	0	0	0	0	0	0	0	0	0	0	0	0	0.43148	0	0	0	0	0	0	0	0	0	0	0	0	0	0	0	0	0
1.743	0	0	0	0	0	0	0	0	0	0	0	0	0	0	0	0	0	0	0	0	0	0	0	0	0	0	0	0	0	0	0	0.4414	0	0	0	0	0	0	0	0	0	0	0	0	0	0	0	0	0
1.744	0	0	0	0	0	0	0	0	0	0	0	0	0	0	0	0	0	0	0	0	0	0	0	0	0	0	0	0	0	0	0	0.45132	0	0	0	0	0	0	0	0	0	0	0	0	0	0	0	0	0
1.745	0	0	0	0	0	0	0	0	0	0	0	0	0	0	0	0	0	0	0	0	0	0	0	0	0	0	0	0	0	0	0	0.46124	0	0	0	0	0	0	0	0	0	0	0	0	0	0	0	0	0
1.746	0	0	0	0	0	0	0	0	0	0	0	0	0	0	0	0	0	0	0	0	0	0	0	0	0	0	0	0	0	0	0	0.47116	0	0	0	0	0	0	0	0	0	0	0	0	0	0	0	0	0
1.747	0	0	0	0	0	0	0	0	0	0	0	0	0	0	0	0	0	0	0	0	0	0	0	0	0	0	0	0	0	0	0	0.47955	0	0	0	0	0	0	0	0	0	0	0	0	0	0	0	0	0
1.748	0	0	0	0	0	0	0	0	0	0	0	0	0	0	0	0	0	0	0	0	0	0	0	0	0	0	0	0	0	0	0	0.48793	0	0	0	0	0	0	0	0	0	0	0	0	0	0	0	0	0
1.749	0	0	0	0	0	0	0	0	0	0	0	0	0	0	0	0	0	0	0	0	0	0	0	0	0	0	0	0	0	0	0	0.49631	0	0	0	0	0	0	0	0	0	0	0	0	0	0	0	0	0
1.75	0	0	0	0	0	0	0	0	0	0	0	0	0	0	0	0	0	0	0	0	0	0	0	0	0	0	0	0	0	0	0	0.50469	0	0	0	0	0	0	0	0	0	0	0	0	0	0	0	0	0
1.751	0	0	0	0	0	0	0	0	0	0	0	0	0	0	0	0	0	0	0	0	0	0	0	0	0	0	0	0	0	0	0	0.51307	0	0	0	0	0	0	0	0	0	0	0	0	0	0	0	0	0
1.752	0	0	0	0	0	0	0	0	0	0	0	0	0	0	0	0	0	0	0	0	0	0	0	0	0	0	0	0	0	0	0	0.51966	0	0	0	0	0	0	0	0	0	0	0	0	0	0	0	0	0
1.753	0	0	0	0	0	0	0	0	0	0	0	0	0	0	0	0	0	0	0	0	0	0	0	0	0	0	0	0	0	0	0	0.52625	0	0	0	0	0	0	0	0	0	0	0	0	0	0	0	0	0
1.754	0	0	0	0	0	0	0	0	0	0	0	0	0	0	0	0	0	0	0	0	0	0	0	0	0	0	0	0	0	0	0	0.53284	0	0	0	0	0	0	0	0	0	0	0	0	0	0	0	0	0
1.755	0	0	0	0	0	0	0	0	0	0	0	0	0	0	0	0	0	0	0	0	0	0	0	0	0	0	0	0	0	0	0	0.53943	0	0	0	0	0	0	0	0	0	0	0	0	0	0	0	0	0
1.756	0	0	0	0	0	0	0	0	0	0	0	0	0	0	0	0	0	0	0	0	0	0	0	0	0	0	0	0	0	0	0	0.54602	0	0	0	0	0	0	0	0	0	0	0	0	0	0	0	0	0
1.757	0	0	0	0	0	0	0	0	0	0	0	0	0	0	0	0	0	0	0	0	0	0	0	0	0	0	0	0	0	0	0	0.55066	0	0	0	0	0	0	0	0	0	0	0	0	0	0	0	0	0
1.758	0	0	0	0	0	0	0	0	0	0	0	0	0	0	0	0	0	0	0	0	0	0	0	0	0	0	0	0	0	0	0	0.5553	0	0	0	0	0	0	0	0	0	0	0	0	0	0	0	0	0
1.759	0	0	0	0	0	0	0	0	0	0	0	0	0	0	0	0	0	0	0	0	0	0	0	0	0	0	0	0	0	0	0	0.55994	0	0	0	0	0	0	0	0	0	0	0	0	0	0	0	0	0
1.76	0	0	0	0	0	0	0	0	0	0	0	0	0	0	0	0	0	0	0	0	0	0	0	0	0	0	0	0	0	0	0	0.56458	0	0	0	0	0	0	0	0	0	0	0	0	0	0	0	0	0
1.761	0	0	0	0	0	0	0	0	0	0	0	0	0	0	0	0	0	0	0	0	0	0	0	0	0	0	0	0	0	0	0	0.56922	0	0	0	0	0	0	0	0	0	0	0	0	0	0	0	0	0
1.762	0	0	0	0	0	0	0	0	0	0	0	0	0	0	0	0	0	0	0	0	0	0	0	0	0	0	0	0	0	0	0	0.57184	0	0	0	0	0	0	0	0	0	0	0	0	0	0	0	0	0
1.763	0	0	0	0	0	0	0	0	0	0	0	0	0	0	0	0	0	0	0	0	0	0	0	0	0	0	0	0	0	0	0	0.57447	0	0	0	0	0	0	0	0	0	0	0	0	0	0	0	0	0
1.764	0	0	0	0	0	0	0	0	0	0	0	0	0	0	0	0	0	0	0	0	0	0	0	0	0	0	0	0	0	0	0	0.57709	0	0	0	0	0	0	0	0	0	0	0	0	0	0	0	0	0
1.765	0	0	0	0	0	0	0	0	0	0	0	0	0	0	0	0	0	0	0	0	0	0	0	0	0	0	0	0	0	0	0	0.57971	0	0	0	0	0	0	0	0	0	0	0	0	0	0	0	0	0
1.766	0	0	0	0	0	0	0	0	0	0	0	0	0	0	0	0	0	0	0	0	0	0	0	0	0	0	0	0	0	0	0	0.58234	0	0	0	0	0	0	0	0	0	0	0	0	0	0	0	0	0
1.767	0	0	0	0	0	0	0	0	0	0	0	0	0	0	0	0	0	0	0	0	0	0	0	0	0	0	0	0	0	0	0	0.58297	0	0	0	0	0	0	0	0	0	0	0	0	0	0	0	0	0
1.768	0	0	0	0	0	0	0	0	0	0	0	0	0	0	0	0	0	0	0	0	0	0	0	0	0	0	0	0	0	0	0	0.5836	0	0	0	0	0	0	0	0	0	0	0	0	0	0	0	0	0
1.769	0	0	0	0	0	0	0	0	0	0	0	0	0	0	0	0	0	0	0	0	0	0	0	0	0	0	0	0	0	0	0	0.58424	0	0	0	0	0	0	0	0	0	0	0	0	0	0	0	0	0
1.77	0	0	0	0	0	0	0	0	0	0	0	0	0	0	0	0	0	0	0	0	0	0	0	0	0	0	0	0	0	0	0	0.58487	0	0	0	0	0	0	0	0	0	0	0	0	0	0	0	0	0
1.771	0	0	0	0	0	0	0	0	0	0	0	0	0	0	0	0	0	0	0	0	0	0	0	0	0	0	0	0	0	0	0	0.5855	0	0	0	0	0	0	0	0	0	0	0	0	0	0	0	0	0
1.772	0	0	0	0	0	0	0	0	0	0	0	0	0	0	0	0	0	0	0	0	0	0	0	0	0	0	0	0	0	0	0	0.58425	0	0	0	0	0	0	0	0	0	0	0	0	0	0	0	0	0
1.773	0	0	0	0	0	0	0	0	0	0	0	0	0	0	0	0	0	0	0	0	0	0	0	0	0	0	0	0	0	0	0	0.58299	0	0	0	0	0	0	0	0	0	0	0	0	0	0	0	0	0
1.774	0	0	0	0	0	0	0	0	0	0	0	0	0	0	0	0	0	0	0	0	0	0	0	0	0	0	0	0	0	0	0	0.58174	0	0	0	0	0	0	0	0	0	0	0	0	0	0	0	0	0
1.775	0	0	0	0	0	0	0	0	0	0	0	0	0	0	0	0	0	0	0	0	0	0	0	0	0	0	0	0	0	0	0	0.58048	0	0	0	0	0	0	0	0	0	0	0	0	0	0	0	0	0
1.776	0	0	0	0	0	0	0	0	0	0	0	0	0	0	0	0	0	0	0	0	0	0	0	0	0	0	0	0	0	0	0	0.57923	0	0	0	0	0	0	0	0	0	0	0	0	0	0	0	0	0
1.777	0	0	0	0	0	0	0	0	0	0	0	0	0	0	0	0	0	0	0	0	0	0	0	0	0	0	0	0	0	0	0	0.57625	0	0	0	0	0	0	0	0	0	0	0	0	0	0	0	0	0
1.778	0	0	0	0	0	0	0	0	0	0	0	0	0	0	0	0	0	0	0	0	0	0	0	0	0	0	0	0	0	0	0	0.57327	0	0	0	0	0	0	0	0	0	0	0	0	0	0	0	0	0
1.779	0	0	0	0	0	0	0	0	0	0	0	0	0	0	0	0	0	0	0	0	0	0	0	0	0	0	0	0	0	0	0	0.57029	0	0	0	0	0	0	0	0	0	0	0	0	0	0	0	0	0
1.78	0	0	0	0	0	0	0	0	0	0	0	0	0	0	0	0	0	0	0	0	0	0	0	0	0	0	0	0	0	0	0	0.56731	0	0	0	0	0	0	0	0	0	0	0	0	0	0	0	0	0
1.781	0	0	0	0	0	0	0	0	0	0	0	0	0	0	0	0	0	0	0	0	0	0	0	0	0	0	0	0	0	0	0	0.56433	0	0	0	0	0	0	0	0	0	0	0	0	0	0	0	0	0
1.782	0	0	0	0	0	0	0	0	0	0	0	0	0	0	0	0	0	0	0	0	0	0	0	0	0	0	0	0	0	0	0	0.55984	0	0	0	0	0	0	0	0	0	0	0	0	0	0	0	0	0
1.783	0	0	0	0	0	0	0	0	0	0	0	0	0	0	0	0	0	0	0	0	0	0	0	0	0	0	0	0	0	0	0	0.55534	0	0	0	0	0	0	0	0	0	0	0	0	0	0	0	0	0
1.784	0	0	0	0	0	0	0	0	0	0	0	0	0	0	0	0	0	0	0	0	0	0	0	0	0	0	0	0	0	0	0	0.55085	0	0	0	0	0	0	0	0	0	0	0	0	0	0	0	0	0
1.785	0	0	0	0	0	0	0	0	0	0	0	0	0	0	0	0	0	0	0	0	0	0	0	0	0	0	0	0	0	0	0	0.54636	0	0	0	0	0	0	0	0	0	0	0	0	0	0	0	0	0
1.786	0	0	0	0	0	0	0	0	0	0	0	0	0	0	0	0	0	0	0	0	0	0	0	0	0	0	0	0	0	0	0	0.54186	0	0	0	0	0	0	0	0	0	0	0	0	0	0	0	0	0
1.787	0	0	0	0	0	0	0	0	0	0	0	0	0	0	0	0	0	0	0	0	0	0	0	0	0	0	0	0	0	0	0	0.53609	0	0	0	0	0	0	0	0	0	0	0	0	0	0	0	0	0
1.788	0	0	0	0	0	0	0	0	0	0	0	0	0	0	0	0	0	0	0	0	0	0	0	0	0	0	0	0	0	0	0	0.53032	0	0	0	0	0	0	0	0	0	0	0	0	0	0	0	0	0
1.789	0	0	0	0	0	0	0	0	0	0	0	0	0	0	0	0	0	0	0	0	0	0	0	0	0	0	0	0	0	0	0	0.52455	0	0	0	0	0	0	0	0	0	0	0	0	0	0	0	0	0
1.79	0	0	0	0	0	0	0	0	0	0	0	0	0	0	0	0	0	0	0	0	0	0	0	0	0	0	0	0	0	0	0	0.51878	0	0	0	0	0	0	0	0	0	0	0	0	0	0	0	0	0
1.791	0	0	0	0	0	0	0	0	0	0	0	0	0	0	0	0	0	0	0	0	0	0	0	0	0	0	0	0	0	0	0	0.513	0	0	0	0	0	0	0	0	0	0	0	0	0	0	0	0	0
1.792	0	0	0	0	0	0	0	0	0	0	0	0	0	0	0	0	0	0	0	0	0	0	0	0	0	0	0	0	0	0	0	0.5062	0	0	0	0	0	0	0	0	0	0	0	0	0	0	0	0	0
1.793	0	0	0	0	0	0	0	0	0	0	0	0	0	0	0	0	0	0	0	0	0	0	0	0	0	0	0	0	0	0	0	0.4994	0	0	0	0	0	0	0	0	0	0	0	0	0	0	0	0	0
1.794	0	0	0	0	0	0	0	0	0	0	0	0	0	0	0	0	0	0	0	0	0	0	0	0	0	0	0	0	0	0	0	0.4926	0	0	0	0	0	0	0	0	0	0	0	0	0	0	0	0	0
1.795	0	0	0	0	0	0	0	0	0	0	0	0	0	0	0	0	0	0	0	0	0	0	0	0	0	0	0	0	0	0	0	0.4858	0	0	0	0	0	0	0	0	0	0	0	0	0	0	0	0	0
1.796	0	0	0	0	0	0	0	0	0	0	0	0	0	0	0	0	0	0	0	0	0	0	0	0	0	0	0	0	0	0	0	0.479	0	0	0	0	0	0	0	0	0	0	0	0	0	0	0	0	0
1.797	0	0	0	0	0	0	0	0	0	0	0	0	0	0	0	0	0	0	0	0	0	0	0	0	0	0	0	0	0	0	0	0.47141	0	0	0	0	0	0	0	0	0	0	0	0	0	0	0	0	0
1.798	0	0	0	0	0	0	0	0	0	0	0	0	0	0	0	0	0	0	0	0	0	0	0	0	0	0	0	0	0	0	0	0.46383	0	0	0	0	0	0	0	0	0	0	0	0	0	0	0	0	0
1.799	0	0	0	0	0	0	0	0	0	0	0	0	0	0	0	0	0	0	0	0	0	0	0	0	0	0	0	0	0	0	0	0.45624	0	0	0	0	0	0	0	0	0	0	0	0	0	0	0	0	0
1.8	0	0	0	0	0	0	0	0	0	0	0	0	0	0	0	0	0	0	0	0	0	0	0	0	0	0	0	0	0	0	0	0.44866	0	0	0	0	0	0	0	0	0	0	0	0	0	0	0	0	0
1.801	0	0	0	0	0	0	0	0	0	0	0	0	0	0	0	0	0	0	0	0	0	0	0	0	0	0	0	0	0	0	0	0.44107	0	0	0	0	0	0	0	0	0	0	0	0	0	0	0	0	0
1.802	0	0	0	0	0	0	0	0	0	0	0	0	0	0	0	0	0	0	0	0	0	0	0	0	0	0	0	0	0	0	0	0.43295	0	0	0	0	0	0	0	0	0	0	0	0	0	0	0	0	0
1.803	0	0	0	0	0	0	0	0	0	0	0	0	0	0	0	0	0	0	0	0	0	0	0	0	0	0	0	0	0	0	0	0.42482	0	0	0	0	0	0	0	0	0	0	0	0	0	0	0	0	0
1.804	0	0	0	0	0	0	0	0	0	0	0	0	0	0	0	0	0	0	0	0	0	0	0	0	0	0	0	0	0	0	0	0.41669	0	0	0	0	0	0	0	0	0	0	0	0	0	0	0	0	0
1.805	0	0	0	0	0	0	0	0	0	0	0	0	0	0	0	0	0	0	0	0	0	0	0	0	0	0	0	0	0	0	0	0.40856	0	0	0	0	0	0	0	0	0	0	0	0	0	0	0	0	0
1.806	0	0	0	0	0	0	0	0	0	0	0	0	0	0	0	0	0	0	0	0	0	0	0	0	0	0	0	0	0	0	0	0.40043	0	0	0	0	0	0	0	0	0	0	0	0	0	0	0	0	0
1.807	0	0	0	0	0	0	0	0	0	0	0	0	0	0	0	0	0	0	0	0	0	0	0	0	0	0	0	0	0	0	0	0.39199	0	0	0	0	0	0	0	0	0	0	0	0	0	0	0	0	0
1.808	0	0	0	0	0	0	0	0	0	0	0	0	0	0	0	0	0	0	0	0	0	0	0	0	0	0	0	0	0	0	0	0.38354	0	0	0	0	0	0	0	0	0	0	0	0	0	0	0	0	0
1.809	0	0	0	0	0	0	0	0	0	0	0	0	0	0	0	0	0	0	0	0	0	0	0	0	0	0	0	0	0	0	0	0.3751	0	0	0	0	0	0	0	0	0	0	0	0	0	0	0	0	0
1.81	0	0	0	0	0	0	0	0	0	0	0	0	0	0	0	0	0	0	0	0	0	0	0	0	0	0	0	0	0	0	0	0.36666	0	0	0	0	0	0	0	0	0	0	0	0	0	0	0	0	0
1.811	0	0	0	0	0	0	0	0	0	0	0	0	0	0	0	0	0	0	0	0	0	0	0	0	0	0	0	0	0	0	0	0.35821	0	0	0	0	0	0	0	0	0	0	0	0	0	0	0	0	0
1.812	0	0	0	0	0	0	0	0	0	0	0	0	0	0	0	0	0	0	0	0	0	0	0	0	0	0	0	0	0	0	0	0.34967	0	0	0	0	0	0	0	0	0	0	0	0	0	0	0	0	0
1.813	0	0	0	0	0	0	0	0	0	0	0	0	0	0	0	0	0	0	0	0	0	0	0	0	0	0	0	0	0	0	0	0.34114	0	0	0	0	0	0	0	0	0	0	0	0	0	0	0	0	0
1.814	0	0	0	0	0	0	0	0	0	0	0	0	0	0	0	0	0	0	0	0	0	0	0	0	0	0	0	0	0	0	0	0.3326	0	0	0	0	0	0	0	0	0	0	0	0	0	0	0	0	0
1.815	0	0	0	0	0	0	0	0	0	0	0	0	0	0	0	0	0	0	0	0	0	0	0	0	0	0	0	0	0	0	0	0.32406	0	0	0	0	0	0	0	0	0	0	0	0	0	0	0	0	0
1.816	0	0	0	0	0	0	0	0	0	0	0	0	0	0	0	0	0	0	0	0	0	0	0	0	0	0	0	0	0	0	0	0.31552	0	0	0	0	0	0	0	0	0	0	0	0	0	0	0	0	0
1.817	0	0	0	0	0	0	0	0	0	0	0	0	0	0	0	0	0	0	0	0	0	0	0	0	0	0	0	0	0	0	0	0.30712	0	0	0	0	0	0	0	0	0	0	0	0	0	0	0	0	0
1.818	0	0	0	0	0	0	0	0	0	0	0	0	0	0	0	0	0	0	0	0	0	0	0	0	0	0	0	0	0	0	0	0.29872	0	0	0	0	0	0	0	0	0	0	0	0	0	0	0	0	0
1.819	0	0	0	0	0	0	0	0	0	0	0	0	0	0	0	0	0	0	0	0	0	0	0	0	0	0	0	0	0	0	0	0.29032	0	0	0	0	0	0	0	0	0	0	0	0	0	0	0	0	0
1.82	0	0	0	0	0	0	0	0	0	0	0	0	0	0	0	0	0	0	0	0	0	0	0	0	0	0	0	0	0	0	0	0.28192	0	0	0	0	0	0	0	0	0	0	0	0	0	0	0	0	0
1.821	0	0	0	0	0	0	0	0	0	0	0	0	0	0	0	0	0	0	0	0	0	0	0	0	0	0	0	0	0	0	0	0.27351	0	0	0	0	0	0	0	0	0	0	0	0	0	0	0	0	0
1.822	0	0	0	0	0	0	0	0	0	0	0	0	0	0	0	0	0	0	0	0	0	0	0	0	0	0	0	0	0	0	0	0.26549	0	0	0	0	0	0	0	0	0	0	0	0	0	0	0	0	0
1.823	0	0	0	0	0	0	0	0	0	0	0	0	0	0	0	0	0	0	0	0	0	0	0	0	0	0	0	0	0	0	0	0.25748	0	0	0	0	0	0	0	0	0	0	0	0	0	0	0	0	0
1.824	0	0	0	0	0	0	0	0	0	0	0	0	0	0	0	0	0	0	0	0	0	0	0	0	0	0	0	0	0	0	0	0.24946	0	0	0	0	0	0	0	0	0	0	0	0	0	0	0	0	0
1.825	0	0	0	0	0	0	0	0	0	0	0	0	0	0	0	0	0	0	0	0	0	0	0	0	0	0	0	0	0	0	0	0.24144	0	0	0	0	0	0	0	0	0	0	0	0	0	0	0	0	0
1.826	0	0	0	0	0	0	0	0	0	0	0	0	0	0	0	0	0	0	0	0	0	0	0	0	0	0	0	0	0	0	0	0.23342	0	0	0	0	0	0	0	0	0	0	0	0	0	0	0	0	0
1.827	0	0	0	0	0	0	0	0	0	0	0	0	0	0	0	0	0	0	0	0	0	0	0	0	0	0	0	0	0	0	0	0.22607	0	0	0	0	0	0	0	0	0	0	0	0	0	0	0	0	0
1.828	0	0	0	0	0	0	0	0	0	0	0	0	0	0	0	0	0	0	0	0	0	0	0	0	0	0	0	0	0	0	0	0.21871	0	0	0	0	0	0	0	0	0	0	0	0	0	0	0	0	0
1.829	0	0	0	0	0	0	0	0	0	0	0	0	0	0	0	0	0	0	0	0	0	0	0	0	0	0	0	0	0	0	0	0.21136	0	0	0	0	0	0	0	0	0	0	0	0	0	0	0	0	0
1.83	0	0	0	0	0	0	0	0	0	0	0	0	0	0	0	0	0	0	0	0	0	0	0	0	0	0	0	0	0	0	0	0.20401	0	0	0	0	0	0	0	0	0	0	0	0	0	0	0	0	0
1.831	0	0	0	0	0	0	0	0	0	0	0	0	0	0	0	0	0	0	0	0	0	0	0	0	0	0	0	0	0	0	0	0.19665	0	0	0	0	0	0	0	0	0	0	0	0	0	0	0	0	0
1.832	0	0	0	0	0	0	0	0	0	0	0	0	0	0	0	0	0	0	0	0	0	0	0	0	0	0	0	0	0	0	0	0.19029	0	0	0	0	0	0	0	0	0	0	0	0	0	0	0	0	0
1.833	0	0	0	0	0	0	0	0	0	0	0	0	0	0	0	0	0	0	0	0	0	0	0	0	0	0	0	0	0	0	0	0.18393	0	0	0	0	0	0	0	0	0	0	0	0	0	0	0	0	0
1.834	0	0	0	0	0	0	0	0	0	0	0	0	0	0	0	0	0	0	0	0	0	0	0	0	0	0	0	0	0	0	0	0.17757	0	0	0	0	0	0	0	0	0	0	0	0	0	0	0	0	0
1.835	0	0	0	0	0	0	0	0	0	0	0	0	0	0	0	0	0	0	0	0	0	0	0	0	0	0	0	0	0	0	0	0.17121	0	0	0	0	0	0	0	0	0	0	0	0	0	0	0	0	0
1.836	0	0	0	0	0	0	0	0	0	0	0	0	0	0	0	0	0	0	0	0	0	0	0	0	0	0	0	0	0	0	0	0.16484	0	0	0	0	0	0	0	0	0	0	0	0	0	0	0	0	0
1.837	0	0	0	0	0	0	0	0	0	0	0	0	0	0	0	0	0	0	0	0	0	0	0	0	0	0	0	0	0	0	0	0.15984	0	0	0	0	0	0	0	0	0	0	0	0	0	0	0	0	0
1.838	0	0	0	0	0	0	0	0	0	0	0	0	0	0	0	0	0	0	0	0	0	0	0	0	0	0	0	0	0	0	0	0.15484	0	0	0	0	0	0	0	0	0	0	0	0	0	0	0	0	0
1.839	0	0	0	0	0	0	0	0	0	0	0	0	0	0	0	0	0	0	0	0	0	0	0	0	0	0	0	0	0	0	0	0.14984	0	0	0	0	0	0	0	0	0	0	0	0	0	0	0	0	0
1.84	0	0	0	0	0	0	0	0	0	0	0	0	0	0	0	0	0	0	0	0	0	0	0	0	0	0	0	0	0	0	0	0.14483	0	0	0	0	0	0	0	0	0	0	0	0	0	0	0	0	0
1.841	0	0	0	0	0	0	0	0	0	0	0	0	0	0	0	0	0	0	0	0	0	0	0	0	0	0	0	0	0	0	0	0.13983	0	0	0	0	0	0	0	0	0	0	0	0	0	0	0	0	0
1.842	0	0	0	0	0	0	0	0	0	0	0	0	0	0	0	0	0	0	0	0	0	0	0	0	0	0	0	0	0	0	0	0.13659	0	0	0	0	0	0	0	0	0	0	0	0	0	0	0	0	0
1.843	0	0	0	0	0	0	0	0	0	0	0	0	0	0	0	0	0	0	0	0	0	0	0	0	0	0	0	0	0	0	0	0.13335	0	0	0	0	0	0	0	0	0	0	0	0	0	0	0	0	0
1.844	0	0	0	0	0	0	0	0	0	0	0	0	0	0	0	0	0	0	0	0	0	0	0	0	0	0	0	0	0	0	0	0.13011	0	0	0	0	0	0	0	0	0	0	0	0	0	0	0	0	0
1.845	0	0	0	0	0	0	0	0	0	0	0	0	0	0	0	0	0	0	0	0	0	0	0	0	0	0	0	0	0	0	0	0.12687	0	0	0	0	0	0	0	0	0	0	0	0	0	0	0	0	0
1.846	0	0	0	0	0	0	0	0	0	0	0	0	0	0	0	0	0	0	0	0	0	0	0	0	0	0	0	0	0	0	0	0.12363	0	0	0	0	0	0	0	0	0	0	0	0	0	0	0	0	0
1.847	0	0	0	0	0	0	0	0	0	0	0	0	0	0	0	0	0	0	0	0	0	0	0	0	0	0	0	0	0	0	0	0.12256	0	0	0	0	0	0	0	0	0	0	0	0	0	0	0	0	0
1.848	0	0	0	0	0	0	0	0	0	0	0	0	0	0	0	0	0	0	0	0	0	0	0	0	0	0	0	0	0	0	0	0.1215	0	0	0	0	0	0	0	0	0	0	0	0	0	0	0	0	0
1.849	0	0	0	0	0	0	0	0	0	0	0	0	0	0	0	0	0	0	0	0	0	0	0	0	0	0	0	0	0	0	0	0.12043	0	0	0	0	0	0	0	0	0	0	0	0	0	0	0	0	0
1.85	0	0	0	0	0	0	0	0	0	0	0	0	0	0	0	0	0	0	0	0	0	0	0	0	0	0	0	0	0	0	0	0.11936	0	0	0	0	0	0	0	0	0	0	0	0	0	0	0	0	0
1.851	0	0	0	0	0	0	0	0	0	0	0	0	0	0	0	0	0	0	0	0	0	0	0	0	0	0	0	0	0	0	0	0.1183	0	0	0	0	0	0	0	0	0	0	0	0	0	0	0	0	0
1.852	0	0	0	0	0	0	0	0	0	0	0	0	0	0	0	0	0	0	0	0	0	0	0	0	0	0	0	0	0	0	0	0.1198	0	0	0	0	0	0	0	0	0	0	0	0	0	0	0	0	0
1.853	0	0	0	0	0	0	0	0	0	0	0	0	0	0	0	0	0	0	0	0	0	0	0	0	0	0	0	0	0	0	0	0.12129	0	0	0	0	0	0	0	0	0	0	0	0	0	0	0	0	0
1.854	0	0	0	0	0	0	0	0	0	0	0	0	0	0	0	0	0	0	0	0	0	0	0	0	0	0	0	0	0	0	0	0.12279	0	0	0	0	0	0	0	0	0	0	0	0	0	0	0	0	0
1.855	0	0	0	0	0	0	0	0	0	0	0	0	0	0	0	0	0	0	0	0	0	0	0	0	0	0	0	0	0	0	0	0.12429	0	0	0	0	0	0	0	0	0	0	0	0	0	0	0	0	0
1.856	0	0	0	0	0	0	0	0	0	0	0	0	0	0	0	0	0	0	0	0	0	0	0	0	0	0	0	0	0	0	0	0.12579	0	0	0	0	0	0	0	0	0	0	0	0	0	0	0	0	0
1.857	0	0	0	0	0	0	0	0	0	0	0	0	0	0	0	0	0	0	0	0	0	0	0	0	0	0	0	0	0	0	0	0.13019	0	0	0	0	0	0	0	0	0	0	0	0	0	0	0	0	0
1.858	0	0	0	0	0	0	0	0	0	0	0	0	0	0	0	0	0	0	0	0	0	0	0	0	0	0	0	0	0	0	0	0.13459	0	0	0	0	0	0	0	0	0	0	0	0	0	0	0	0	0
1.859	0	0	0	0	0	0	0	0	0	0	0	0	0	0	0	0	0	0	0	0	0	0	0	0	0	0	0	0	0	0	0	0.139	0	0	0	0	0	0	0	0	0	0	0	0	0	0	0	0	0
1.86	0	0	0	0	0	0	0	0	0	0	0	0	0	0	0	0	0	0	0	0	0	0	0	0	0	0	0	0	0	0	0	0.1434	0	0	0	0	0	0	0	0	0	0	0	0	0	0	0	0	0
1.861	0	0	0	0	0	0	0	0	0	0	0	0	0	0	0	0	0	0	0	0	0	0	0	0	0	0	0	0	0	0	0	0.1478	0	0	0	0	0	0	0	0	0	0	0	0	0	0	0	0	0
1.862	0	0	0	0	0	0	0	0	0	0	0	0	0	0	0	0	0	0	0	0	0	0	0	0	0	0	0	0	0	0	0	0.15536	0	0	0	0	0	0	0	0	0	0	0	0	0	0	0	0	0
1.863	0	0	0	0	0	0	0	0	0	0	0	0	0	0	0	0	0	0	0	0	0	0	0	0	0	0	0	0	0	0	0	0.16292	0	0	0	0	0	0	0	0	0	0	0	0	0	0	0	0	0
1.864	0	0	0	0	0	0	0	0	0	0	0	0	0	0	0	0	0	0	0	0	0	0	0	0	0	0	0	0	0	0	0	0.17049	0	0	0	0	0	0	0	0	0	0	0	0	0	0	0	0	0
1.865	0	0	0	0	0	0	0	0	0	0	0	0	0	0	0	0	0	0	0	0	0	0	0	0	0	0	0	0	0	0	0	0.17805	0	0	0	0	0	0	0	0	0	0	0	0	0	0	0	0	0
1.866	0	0	0	0	0	0	0	0	0	0	0	0	0	0	0	0	0	0	0	0	0	0	0	0	0	0	0	0	0	0	0	0.18561	0	0	0	0	0	0	0	0	0	0	0	0	0	0	0	0	0
1.867	0	0	0	0	0	0	0	0	0	0	0	0	0	0	0	0	0	0	0	0	0	0	0	0	0	0	0	0	0	0	0	0.19648	0	0	0	0	0	0	0	0	0	0	0	0	0	0	0	0	0
1.868	0	0	0	0	0	0	0	0	0	0	0	0	0	0	0	0	0	0	0	0	0	0	0	0	0	0	0	0	0	0	0	0.20735	0	0	0	0	0	0	0	0	0	0	0	0	0	0	0	0	0
1.869	0	0	0	0	0	0	0	0	0	0	0	0	0	0	0	0	0	0	0	0	0	0	0	0	0	0	0	0	0	0	0	0.21822	0	0	0	0	0	0	0	0	0	0	0	0	0	0	0	0	0
1.87	0	0	0	0	0	0	0	0	0	0	0	0	0	0	0	0	0	0	0	0	0	0	0	0	0	0	0	0	0	0	0	0.22909	0	0	0	0	0	0	0	0	0	0	0	0	0	0	0	0	0
1.871	0	0	0	0	0	0	0	0	0	0	0	0	0	0	0	0	0	0	0	0	0	0	0	0	0	0	0	0	0	0	0	0.23996	0	0	0	0	0	0	0	0	0	0	0	0	0	0	0	0	0
1.872	0	0	0	0	0	0	0	0	0	0	0	0	0	0	0	0	0	0	0	0	0	0	0	0	0	0	0	0	0	0	0	0.25416	0	0	0	0	0	0	0	0	0	0	0	0	0	0	0	0	0
1.873	0	0	0	0	0	0	0	0	0	0	0	0	0	0	0	0	0	0	0	0	0	0	0	0	0	0	0	0	0	0	0	0.26836	0	0	0	0	0	0	0	0	0	0	0	0	0	0	0	0	0
1.874	0	0	0	0	0	0	0	0	0	0	0	0	0	0	0	0	0	0	0	0	0	0	0	0	0	0	0	0	0	0	0	0.28256	0	0	0	0	0	0	0	0	0	0	0	0	0	0	0	0	0
1.875	0	0	0	0	0	0	0	0	0	0	0	0	0	0	0	0	0	0	0	0	0	0	0	0	0	0	0	0	0	0	0	0.29676	0	0	0	0	0	0	0	0	0	0	0	0	0	0	0	0	0
1.876	0	0	0	0	0	0	0	0	0	0	0	0	0	0	0	0	0	0	0	0	0	0	0	0	0	0	0	0	0	0	0	0.31096	0	0	0	0	0	0	0	0	0	0	0	0	0	0	0	0	0
1.877	0	0	0	0	0	0	0	0	0	0	0	0	0	0	0	0	0	0	0	0	0	0	0	0	0	0	0	0	0	0	0	0.32838	0	0	0	0	0	0	0	0	0	0	0	0	0	0	0	0	0
1.878	0	0	0	0	0	0	0	0	0	0	0	0	0	0	0	0	0	0	0	0	0	0	0	0	0	0	0	0	0	0	0	0.34579	0	0	0	0	0	0	0	0	0	0	0	0	0	0	0	0	0
1.879	0	0	0	0	0	0	0	0	0	0	0	0	0	0	0	0	0	0	0	0	0	0	0	0	0	0	0	0	0	0	0	0.36321	0	0	0	0	0	0	0	0	0	0	0	0	0	0	0	0	0
1.88	0	0	0	0	0	0	0	0	0	0	0	0	0	0	0	0	0	0	0	0	0	0	0	0	0	0	0	0	0	0	0	0.38062	0	0	0	0	0	0	0	0	0	0	0	0	0	0	0	0	0
1.881	0	0	0	0	0	0	0	0	0	0	0	0	0	0	0	0	0	0	0	0	0	0	0	0	0	0	0	0	0	0	0	0.39804	0	0	0	0	0	0	0	0	0	0	0	0	0	0	0	0	0
1.882	0	0	0	0	0	0	0	0	0	0	0	0	0	0	0	0	0	0	0	0	0	0	0	0	0	0	0	0	0	0	0	0.41841	0	0	0	0	0	0	0	0	0	0	0	0	0	0	0	0	0
1.883	0	0	0	0	0	0	0	0	0	0	0	0	0	0	0	0	0	0	0	0	0	0	0	0	0	0	0	0	0	0	0	0.43878	0	0	0	0	0	0	0	0	0	0	0	0	0	0	0	0	0
1.884	0	0	0	0	0	0	0	0	0	0	0	0	0	0	0	0	0	0	0	0	0	0	0	0	0	0	0	0	0	0	0	0.45916	0	0	0	0	0	0	0	0	0	0	0	0	0	0	0	0	0
1.885	0	0	0	0	0	0	0	0	0	0	0	0	0	0	0	0	0	0	0	0	0	0	0	0	0	0	0	0	0	0	0	0.47953	0	0	0	0	0	0	0	0	0	0	0	0	0	0	0	0	0
1.886	0	0	0	0	0	0	0	0	0	0	0	0	0	0	0	0	0	0	0	0	0	0	0	0	0	0	0	0	0	0	0	0.49991	0	0	0	0	0	0	0	0	0	0	0	0	0	0	0	0	0
1.887	0	0	0	0	0	0	0	0	0	0	0	0	0	0	0	0	0	0	0	0	0	0	0	0	0	0	0	0	0	0	0	0.52286	0	0	0	0	0	0	0	0	0	0	0	0	0	0	0	0	0
1.888	0	0	0	0	0	0	0	0	0	0	0	0	0	0	0	0	0	0	0	0	0	0	0	0	0	0	0	0	0	0	0	0.54581	0	0	0	0	0	0	0	0	0	0	0	0	0	0	0	0	0
1.889	0	0	0	0	0	0	0	0	0	0	0	0	0	0	0	0	0	0	0	0	0	0	0	0	0	0	0	0	0	0	0	0.56876	0	0	0	0	0	0	0	0	0	0	0	0	0	0	0	0	0
1.89	0	0	0	0	0	0	0	0	0	0	0	0	0	0	0	0	0	0	0	0	0	0	0	0	0	0	0	0	0	0	0	0.59172	0	0	0	0	0	0	0	0	0	0	0	0	0	0	0	0	0
1.891	0	0	0	0	0	0	0	0	0	0	0	0	0	0	0	0	0	0	0	0	0	0	0	0	0	0	0	0	0	0	0	0.61467	0	0	0	0	0	0	0	0	0	0	0	0	0	0	0	0	0
1.892	0	0	0	0	0	0	0	0	0	0	0	0	0	0	0	0	0	0	0	0	0	0	0	0	0	0	0	0	0	0	0	0.63971	0	0	0	0	0	0	0	0	0	0	0	0	0	0	0	0	0
1.893	0	0	0	0	0	0	0	0	0	0	0	0	0	0	0	0	0	0	0	0	0	0	0	0	0	0	0	0	0	0	0	0.66475	0	0	0	0	0	0	0	0	0	0	0	0	0	0	0	0	0
1.894	0	0	0	0	0	0	0	0	0	0	0	0	0	0	0	0	0	0	0	0	0	0	0	0	0	0	0	0	0	0	0	0.68979	0	0	0	0	0	0	0	0	0	0	0	0	0	0	0	0	0
1.895	0	0	0	0	0	0	0	0	0	0	0	0	0	0	0	0	0	0	0	0	0	0	0	0	0	0	0	0	0	0	0	0.71483	0	0	0	0	0	0	0	0	0	0	0	0	0	0	0	0	0
1.896	0	0	0	0	0	0	0	0	0	0	0	0	0	0	0	0	0	0	0	0	0	0	0	0	0	0	0	0	0	0	0	0.73987	0	0	0	0	0	0	0	0	0	0	0	0	0	0	0	0	0
1.897	0	0	0	0	0	0	0	0	0	0	0	0	0	0	0	0	0	0	0	0	0	0	0	0	0	0	0	0	0	0	0	0.76643	0	0	0	0	0	0	0	0	0	0	0	0	0	0	0	0	0
1.898	0	0	0	0	0	0	0	0	0	0	0	0	0	0	0	0	0	0	0	0	0	0	0	0	0	0	0	0	0	0	0	0.79299	0	0	0	0	0	0	0	0	0	0	0	0	0	0	0	0	0
1.899	0	0	0	0	0	0	0	0	0	0	0	0	0	0	0	0	0	0	0	0	0	0	0	0	0	0	0	0	0	0	0	0.81955	0	0	0	0	0	0	0	0	0	0	0	0	0	0	0	0	0
1.9	0	0	0	0	0	0	0	0	0	0	0	0	0	0	0	0	0	0	0	0	0	0	0	0	0	0	0	0	0	0	0	0.84611	0	0	0	0	0	0	0	0	0	0	0	0	0	0	0	0	0
1.901	0	0	0	0	0	0	0	0	0	0	0	0	0	0	0	0	0	0	0	0	0	0	0	0	0	0	0	0	0	0	0	0.87267	0	0	0	0	0	0	0	0	0	0	0	0	0	0	0	0	0
1.902	0	0	0	0	0	0	0	0	0	0	0	0	0	0	0	0	0	0	0	0	0	0	0	0	0	0	0	0	0	0	0	0.90013	0	0	0	0	0	0	0	0	0	0	0	0	0	0	0	0	0
1.903	0	0	0	0	0	0	0	0	0	0	0	0	0	0	0	0	0	0	0	0	0	0	0	0	0	0	0	0	0	0	0	0.92759	0	0	0	0	0	0	0	0	0	0	0	0	0	0	0	0	0
1.904	0	0	0	0	0	0	0	0	0	0	0	0	0	0	0	0	0	0	0	0	0	0	0	0	0	0	0	0	0	0	0	0.95506	0	0	0	0	0	0	0	0	0	0	0	0	0	0	0	0	0
1.905	0	0	0	0	0	0	0	0	0	0	0	0	0	0	0	0	0	0	0	0	0	0	0	0	0	0	0	0	0	0	0	0.98252	0	0	0	0	0	0	0	0	0	0	0	0	0	0	0	0	0
1.906	0	0	0	0	0	0	0	0	0	0	0	0	0	0	0	0	0	0	0	0	0	0	0	0	0	0	0	0	0	0	0	1.01	0	0	0	0	0	0	0	0	0	0	0	0	0	0	0	0	0
1.907	0	0	0	0	0	0	0	0	0	0	0	0	0	0	0	0	0	0	0	0	0	0	0	0	0	0	0	0	0	0	0	1.0377	0	0	0	0	0	0	0	0	0	0	0	0	0	0	0	0	0
1.908	0	0	0	0	0	0	0	0	0	0	0	0	0	0	0	0	0	0	0	0	0	0	0	0	0	0	0	0	0	0	0	1.0655	0	0	0	0	0	0	0	0	0	0	0	0	0	0	0	0	0
1.909	0	0	0	0	0	0	0	0	0	0	0	0	0	0	0	0	0	0	0	0	0	0	0	0	0	0	0	0	0	0	0	1.0932	0	0	0	0	0	0	0	0	0	0	0	0	0	0	0	0	0
1.91	0	0	0	0	0	0	0	0	0	0	0	0	0	0	0	0	0	0	0	0	0	0	0	0	0	0	0	0	0	0	0	1.1209	0	0	0	0	0	0	0	0	0	0	0	0	0	0	0	0	0
1.911	0	0	0	0	0	0	0	0	0	0	0	0	0	0	0	0	0	0	0	0	0	0	0	0	0	0	0	0	0	0	0	1.1487	0	0	0	0	0	0	0	0	0	0	0	0	0	0	0	0	0
1.912	0	0	0	0	0	0	0	0	0	0	0	0	0	0	0	0	0	0	0	0	0	0	0	0	0	0	0	0	0	0	0	1.1761	0	0	0	0	0	0	0	0	0	0	0	0	0	0	0	0	0
1.913	0	0	0	0	0	0	0	0	0	0	0	0	0	0	0	0	0	0	0	0	0	0	0	0	0	0	0	0	0	0	0	1.2035	0	0	0	0	0	0	0	0	0	0	0	0	0	0	0	0	0
1.914	0	0	0	0	0	0	0	0	0	0	0	0	0	0	0	0	0	0	0	0	0	0	0	0	0	0	0	0	0	0	0	1.2309	0	0	0	0	0	0	0	0	0	0	0	0	0	0	0	0	0
1.915	0	0	0	0	0	0	0	0	0	0	0	0	0	0	0	0	0	0	0	0	0	0	0	0	0	0	0	0	0	0	0	1.2583	0	0	0	0	0	0	0	0	0	0	0	0	0	0	0	0	0
1.916	0	0	0	0	0	0	0	0	0	0	0	0	0	0	0	0	0	0	0	0	0	0	0	0	0	0	0	0	0	0	0	1.2857	0	0	0	0	0	0	0	0	0	0	0	0	0	0	0	0	0
1.917	0	0	0	0	0	0	0	0	0	0	0	0	0	0	0	0	0	0	0	0	0	0	0	0	0	0	0	0	0	0	0	1.3122	0	0	0	0	0	0	0	0	0	0	0	0	0	0	0	0	0
1.918	0	0	0	0	0	0	0	0	0	0	0	0	0	0	0	0	0	0	0	0	0	0	0	0	0	0	0	0	0	0	0	1.3387	0	0	0	0	0	0	0	0	0	0	0	0	0	0	0	0	0
1.919	0	0	0	0	0	0	0	0	0	0	0	0	0	0	0	0	0	0	0	0	0	0	0	0	0	0	0	0	0	0	0	1.3653	0	0	0	0	0	0	0	0	0	0	0	0	0	0	0	0	0
1.92	0	0	0	0	0	0	0	0	0	0	0	0	0	0	0	0	0	0	0	0	0	0	0	0	0	0	0	0	0	0	0	1.3918	0	0	0	0	0	0	0	0	0	0	0	0	0	0	0	0	0
1.921	0	0	0	0	0	0	0	0	0	0	0	0	0	0	0	0	0	0	0	0	0	0	0	0	0	0	0	0	0	0	0	1.4183	0	0	0	0	0	0	0	0	0	0	0	0	0	0	0	0	0
1.922	0	0	0	0	0	0	0	0	0	0	0	0	0	0	0	0	0	0	0	0	0	0	0	0	0	0	0	0	0	0	0	1.4434	0	0	0	0	0	0	0	0	0	0	0	0	0	0	0	0	0
1.923	0	0	0	0	0	0	0	0	0	0	0	0	0	0	0	0	0	0	0	0	0	0	0	0	0	0	0	0	0	0	0	1.4686	0	0	0	0	0	0	0	0	0	0	0	0	0	0	0	0	0
1.924	0	0	0	0	0	0	0	0	0	0	0	0	0	0	0	0	0	0	0	0	0	0	0	0	0	0	0	0	0	0	0	1.4938	0	0	0	0	0	0	0	0	0	0	0	0	0	0	0	0	0
1.925	0	0	0	0	0	0	0	0	0	0	0	0	0	0	0	0	0	0	0	0	0	0	0	0	0	0	0	0	0	0	0	1.5189	0	0	0	0	0	0	0	0	0	0	0	0	0	0	0	0	0
1.926	0	0	0	0	0	0	0	0	0	0	0	0	0	0	0	0	0	0	0	0	0	0	0	0	0	0	0	0	0	0	0	1.5441	0	0	0	0	0	0	0	0	0	0	0	0	0	0	0	0	0
1.927	0	0	0	0	0	0	0	0	0	0	0	0	0	0	0	0	0	0	0	0	0	0	0	0	0	0	0	0	0	0	0	1.5675	0	0	0	0	0	0	0	0	0	0	0	0	0	0	0	0	0
1.928	0	0	0	0	0	0	0	0	0	0	0	0	0	0	0	0	0	0	0	0	0	0	0	0	0	0	0	0	0	0	0	1.5909	0	0	0	0	0	0	0	0	0	0	0	0	0	0	0	0	0
1.929	0	0	0	0	0	0	0	0	0	0	0	0	0	0	0	0	0	0	0	0	0	0	0	0	0	0	0	0	0	0	0	1.6143	0	0	0	0	0	0	0	0	0	0	0	0	0	0	0	0	0
1.93	0	0	0	0	0	0	0	0	0	0	0	0	0	0	0	0	0	0	0	0	0	0	0	0	0	0	0	0	0	0	0	1.6377	0	0	0	0	0	0	0	0	0	0	0	0	0	0	0	0	0
1.931	0	0	0	0	0	0	0	0	0	0	0	0	0	0	0	0	0	0	0	0	0	0	0	0	0	0	0	0	0	0	0	1.6611	0	0	0	0	0	0	0	0	0	0	0	0	0	0	0	0	0
1.932	0	0	0	0	0	0	0	0	0	0	0	0	0	0	0	0	0	0	0	0	0	0	0	0	0	0	0	0	0	0	0	1.6825	0	0	0	0	0	0	0	0	0	0	0	0	0	0	0	0	0
1.933	0	0	0	0	0	0	0	0	0	0	0	0	0	0	0	0	0	0	0	0	0	0	0	0	0	0	0	0	0	0	0	1.7039	0	0	0	0	0	0	0	0	0	0	0	0	0	0	0	0	0
1.934	0	0	0	0	0	0	0	0	0	0	0	0	0	0	0	0	0	0	0	0	0	0	0	0	0	0	0	0	0	0	0	1.7253	0	0	0	0	0	0	0	0	0	0	0	0	0	0	0	0	0
1.935	0	0	0	0	0	0	0	0	0	0	0	0	0	0	0	0	0	0	0	0	0	0	0	0	0	0	0	0	0	0	0	1.7467	0	0	0	0	0	0	0	0	0	0	0	0	0	0	0	0	0
1.936	0	0	0	0	0	0	0	0	0	0	0	0	0	0	0	0	0	0	0	0	0	0	0	0	0	0	0	0	0	0	0	1.768	0	0	0	0	0	0	0	0	0	0	0	0	0	0	0	0	0
1.937	0	0	0	0	0	0	0	0	0	0	0	0	0	0	0	0	0	0	0	0	0	0	0	0	0	0	0	0	0	0	0	1.7873	0	0	0	0	0	0	0	0	0	0	0	0	0	0	0	0	0
1.938	0	0	0	0	0	0	0	0	0	0	0	0	0	0	0	0	0	0	0	0	0	0	0	0	0	0	0	0	0	0	0	1.8065	0	0	0	0	0	0	0	0	0	0	0	0	0	0	0	0	0
1.939	0	0	0	0	0	0	0	0	0	0	0	0	0	0	0	0	0	0	0	0	0	0	0	0	0	0	0	0	0	0	0	1.8257	0	0	0	0	0	0	0	0	0	0	0	0	0	0	0	0	0
1.94	0	0	0	0	0	0	0	0	0	0	0	0	0	0	0	0	0	0	0	0	0	0	0	0	0	0	0	0	0	0	0	1.8449	0	0	0	0	0	0	0	0	0	0	0	0	0	0	0	0	0
1.941	0	0	0	0	0	0	0	0	0	0	0	0	0	0	0	0	0	0	0	0	0	0	0	0	0	0	0	0	0	0	0	1.8641	0	0	0	0	0	0	0	0	0	0	0	0	0	0	0	0	0
1.942	0	0	0	0	0	0	0	0	0	0	0	0	0	0	0	0	0	0	0	0	0	0	0	0	0	0	0	0	0	0	0	1.8812	0	0	0	0	0	0	0	0	0	0	0	0	0	0	0	0	0
1.943	0	0	0	0	0	0	0	0	0	0	0	0	0	0	0	0	0	0	0	0	0	0	0	0	0	0	0	0	0	0	0	1.8982	0	0	0	0	0	0	0	0	0	0	0	0	0	0	0	0	0
1.944	0	0	0	0	0	0	0	0	0	0	0	0	0	0	0	0	0	0	0	0	0	0	0	0	0	0	0	0	0	0	0	1.9152	0	0	0	0	0	0	0	0	0	0	0	0	0	0	0	0	0
1.945	0	0	0	0	0	0	0	0	0	0	0	0	0	0	0	0	0	0	0	0	0	0	0	0	0	0	0	0	0	0	0	1.9322	0	0	0	0	0	0	0	0	0	0	0	0	0	0	0	0	0
1.946	0	0	0	0	0	0	0	0	0	0	0	0	0	0	0	0	0	0	0	0	0	0	0	0	0	0	0	0	0	0	0	1.9492	0	0	0	0	0	0	0	0	0	0	0	0	0	0	0	0	0
1.947	0	0	0	0	0	0	0	0	0	0	0	0	0	0	0	0	0	0	0	0	0	0	0	0	0	0	0	0	0	0	0	1.9641	0	0	0	0	0	0	0	0	0	0	0	0	0	0	0	0	0
1.948	0	0	0	0	0	0	0	0	0	0	0	0	0	0	0	0	0	0	0	0	0	0	0	0	0	0	0	0	0	0	0	1.979	0	0	0	0	0	0	0	0	0	0	0	0	0	0	0	0	0
1.949	0	0	0	0	0	0	0	0	0	0	0	0	0	0	0	0	0	0	0	0	0	0	0	0	0	0	0	0	0	0	0	1.9939	0	0	0	0	0	0	0	0	0	0	0	0	0	0	0	0	0
1.95	0	0	0	0	0	0	0	0	0	0	0	0	0	0	0	0	0	0	0	0	0	0	0	0	0	0	0	0	0	0	0	2.0088	0	0	0	0	0	0	0	0	0	0	0	0	0	0	0	0	0
1.951	0	0	0	0	0	0	0	0	0	0	0	0	0	0	0	0	0	0	0	0	0	0	0	0	0	0	0	0	0	0	0	2.0236	0	0	0	0	0	0	0	0	0	0	0	0	0	0	0	0	0
1.952	0	0	0	0	0	0	0	0	0	0	0	0	0	0	0	0	0	0	0	0	0	0	0	0	0	0	0	0	0	0	0	2.0365	0	0	0	0	0	0	0	0	0	0	0	0	0	0	0	0	0
1.953	0	0	0	0	0	0	0	0	0	0	0	0	0	0	0	0	0	0	0	0	0	0	0	0	0	0	0	0	0	0	0	2.0495	0	0	0	0	0	0	0	0	0	0	0	0	0	0	0	0	0
1.954	0	0	0	0	0	0	0	0	0	0	0	0	0	0	0	0	0	0	0	0	0	0	0	0	0	0	0	0	0	0	0	2.0624	0	0	0	0	0	0	0	0	0	0	0	0	0	0	0	0	0
1.955	0	0	0	0	0	0	0	0	0	0	0	0	0	0	0	0	0	0	0	0	0	0	0	0	0	0	0	0	0	0	0	2.0753	0	0	0	0	0	0	0	0	0	0	0	0	0	0	0	0	0
1.956	0	0	0	0	0	0	0	0	0	0	0	0	0	0	0	0	0	0	0	0	0	0	0	0	0	0	0	0	0	0	0	2.0882	0	0	0	0	0	0	0	0	0	0	0	0	0	0	0	0	0
1.957	0	0	0	0	0	0	0	0	0	0	0	0	0	0	0	0	0	0	0	0	0	0	0	0	0	0	0	0	0	0	0	2.0994	0	0	0	0	0	0	0	0	0	0	0	0	0	0	0	0	0
1.958	0	0	0	0	0	0	0	0	0	0	0	0	0	0	0	0	0	0	0	0	0	0	0	0	0	0	0	0	0	0	0	2.1106	0	0	0	0	0	0	0	0	0	0	0	0	0	0	0	0	0
1.959	0	0	0	0	0	0	0	0	0	0	0	0	0	0	0	0	0	0	0	0	0	0	0	0	0	0	0	0	0	0	0	2.1218	0	0	0	0	0	0	0	0	0	0	0	0	0	0	0	0	0
1.96	0	0	0	0	0	0	0	0	0	0	0	0	0	0	0	0	0	0	0	0	0	0	0	0	0	0	0	0	0	0	0	2.1329	0	0	0	0	0	0	0	0	0	0	0	0	0	0	0	0	0
1.961	0	0	0	0	0	0	0	0	0	0	0	0	0	0	0	0	0	0	0	0	0	0	0	0	0	0	0	0	0	0	0	2.1441	0	0	0	0	0	0	0	0	0	0	0	0	0	0	0	0	0
1.962	0	0	0	0	0	0	0	0	0	0	0	0	0	0	0	0	0	0	0	0	0	0	0	0	0	0	0	0	0	0	0	2.1539	0	0	0	0	0	0	0	0	0	0	0	0	0	0	0	0	0
1.963	0	0	0	0	0	0	0	0	0	0	0	0	0	0	0	0	0	0	0	0	0	0	0	0	0	0	0	0	0	0	0	2.1636	0	0	0	0	0	0	0	0	0	0	0	0	0	0	0	0	0
1.964	0	0	0	0	0	0	0	0	0	0	0	0	0	0	0	0	0	0	0	0	0	0	0	0	0	0	0	0	0	0	0	2.1733	0	0	0	0	0	0	0	0	0	0	0	0	0	0	0	0	0
1.965	0	0	0	0	0	0	0	0	0	0	0	0	0	0	0	0	0	0	0	0	0	0	0	0	0	0	0	0	0	0	0	2.1831	0	0	0	0	0	0	0	0	0	0	0	0	0	0	0	0	0
1.966	0	0	0	0	0	0	0	0	0	0	0	0	0	0	0	0	0	0	0	0	0	0	0	0	0	0	0	0	0	0	0	2.1928	0	0	0	0	0	0	0	0	0	0	0	0	0	0	0	0	0
1.967	0	0	0	0	0	0	0	0	0	0	0	0	0	0	0	0	0	0	0	0	0	0	0	0	0	0	0	0	0	0	0	2.2014	0	0	0	0	0	0	0	0	0	0	0	0	0	0	0	0	0
1.968	0	0	0	0	0	0	0	0	0	0	0	0	0	0	0	0	0	0	0	0	0	0	0	0	0	0	0	0	0	0	0	2.21	0	0	0	0	0	0	0	0	0	0	0	0	0	0	0	0	0
1.969	0	0	0	0	0	0	0	0	0	0	0	0	0	0	0	0	0	0	0	0	0	0	0	0	0	0	0	0	0	0	0	2.2186	0	0	0	0	0	0	0	0	0	0	0	0	0	0	0	0	0
1.97	0	0	0	0	0	0	0	0	0	0	0	0	0	0	0	0	0	0	0	0	0	0	0	0	0	0	0	0	0	0	0	2.2272	0	0	0	0	0	0	0	0	0	0	0	0	0	0	0	0	0
1.971	0	0	0	0	0	0	0	0	0	0	0	0	0	0	0	0	0	0	0	0	0	0	0	0	0	0	0	0	0	0	0	2.2358	0	0	0	0	0	0	0	0	0	0	0	0	0	0	0	0	0
1.972	0	0	0	0	0	0	0	0	0	0	0	0	0	0	0	0	0	0	0	0	0	0	0	0	0	0	0	0	0	0	0	2.2435	0	0	0	0	0	0	0	0	0	0	0	0	0	0	0	0	0
1.973	0	0	0	0	0	0	0	0	0	0	0	0	0	0	0	0	0	0	0	0	0	0	0	0	0	0	0	0	0	0	0	2.2512	0	0	0	0	0	0	0	0	0	0	0	0	0	0	0	0	0
1.974	0	0	0	0	0	0	0	0	0	0	0	0	0	0	0	0	0	0	0	0	0	0	0	0	0	0	0	0	0	0	0	2.259	0	0	0	0	0	0	0	0	0	0	0	0	0	0	0	0	0
1.975	0	0	0	0	0	0	0	0	0	0	0	0	0	0	0	0	0	0	0	0	0	0	0	0	0	0	0	0	0	0	0	2.2667	0	0	0	0	0	0	0	0	0	0	0	0	0	0	0	0	0
1.976	0	0	0	0	0	0	0	0	0	0	0	0	0	0	0	0	0	0	0	0	0	0	0	0	0	0	0	0	0	0	0	2.2744	0	0	0	0	0	0	0	0	0	0	0	0	0	0	0	0	0
1.977	0	0	0	0	0	0	0	0	0	0	0	0	0	0	0	0	0	0	0	0	0	0	0	0	0	0	0	0	0	0	0	2.2815	0	0	0	0	0	0	0	0	0	0	0	0	0	0	0	0	0
1.978	0	0	0	0	0	0	0	0	0	0	0	0	0	0	0	0	0	0	0	0	0	0	0	0	0	0	0	0	0	0	0	2.2886	0	0	0	0	0	0	0	0	0	0	0	0	0	0	0	0	0
1.979	0	0	0	0	0	0	0	0	0	0	0	0	0	0	0	0	0	0	0	0	0	0	0	0	0	0	0	0	0	0	0	2.2957	0	0	0	0	0	0	0	0	0	0	0	0	0	0	0	0	0
1.98	0	0	0	0	0	0	0	0	0	0	0	0	0	0	0	0	0	0	0	0	0	0	0	0	0	0	0	0	0	0	0	2.3028	0	0	0	0	0	0	0	0	0	0	0	0	0	0	0	0	0
1.981	0	0	0	0	0	0	0	0	0	0	0	0	0	0	0	0	0	0	0	0	0	0	0	0	0	0	0	0	0	0	0	2.3099	0	0	0	0	0	0	0	0	0	0	0	0	0	0	0	0	0
1.982	0	0	0	0	0	0	0	0	0	0	0	0	0	0	0	0	0	0	0	0	0	0	0	0	0	0	0	0	0	0	0	2.3165	0	0	0	0	0	0	0	0	0	0	0	0	0	0	0	0	0
1.983	0	0	0	0	0	0	0	0	0	0	0	0	0	0	0	0	0	0	0	0	0	0	0	0	0	0	0	0	0	0	0	2.3231	0	0	0	0	0	0	0	0	0	0	0	0	0	0	0	0	0
1.984	0	0	0	0	0	0	0	0	0	0	0	0	0	0	0	0	0	0	0	0	0	0	0	0	0	0	0	0	0	0	0	2.3297	0	0	0	0	0	0	0	0	0	0	0	0	0	0	0	0	0
1.985	0	0	0	0	0	0	0	0	0	0	0	0	0	0	0	0	0	0	0	0	0	0	0	0	0	0	0	0	0	0	0	2.3363	0	0	0	0	0	0	0	0	0	0	0	0	0	0	0	0	0
1.986	0	0	0	0	0	0	0	0	0	0	0	0	0	0	0	0	0	0	0	0	0	0	0	0	0	0	0	0	0	0	0	2.3428	0	0	0	0	0	0	0	0	0	0	0	0	0	0	0	0	0
1.987	0	0	0	0	0	0	0	0	0	0	0	0	0	0	0	0	0	0	0	0	0	0	0	0	0	0	0	0	0	0	0	2.349	0	0	0	0	0	0	0	0	0	0	0	0	0	0	0	0	0
1.988	0	0	0	0	0	0	0	0	0	0	0	0	0	0	0	0	0	0	0	0	0	0	0	0	0	0	0	0	0	0	0	2.3551	0	0	0	0	0	0	0	0	0	0	0	0	0	0	0	0	0
1.989	0	0	0	0	0	0	0	0	0	0	0	0	0	0	0	0	0	0	0	0	0	0	0	0	0	0	0	0	0	0	0	2.3612	0	0	0	0	0	0	0	0	0	0	0	0	0	0	0	0	0
1.99	0	0	0	0	0	0	0	0	0	0	0	0	0	0	0	0	0	0	0	0	0	0	0	0	0	0	0	0	0	0	0	2.3673	0	0	0	0	0	0	0	0	0	0	0	0	0	0	0	0	0
1.991	0	0	0	0	0	0	0	0	0	0	0	0	0	0	0	0	0	0	0	0	0	0	0	0	0	0	0	0	0	0	0	2.3734	0	0	0	0	0	0	0	0	0	0	0	0	0	0	0	0	0
1.992	0	0	0	0	0	0	0	0	0	0	0	0	0	0	0	0	0	0	0	0	0	0	0	0	0	0	0	0	0	0	0	2.379	0	0	0	0	0	0	0	0	0	0	0	0	0	0	0	0	0
1.993	0	0	0	0	0	0	0	0	0	0	0	0	0	0	0	0	0	0	0	0	0	0	0	0	0	0	0	0	0	0	0	2.3845	0	0	0	0	0	0	0	0	0	0	0	0	0	0	0	0	0
1.994	0	0	0	0	0	0	0	0	0	0	0	0	0	0	0	0	0	0	0	0	0	0	0	0	0	0	0	0	0	0	0	2.39	0	0	0	0	0	0	0	0	0	0	0	0	0	0	0	0	0
1.995	0	0	0	0	0	0	0	0	0	0	0	0	0	0	0	0	0	0	0	0	0	0	0	0	0	0	0	0	0	0	0	2.3955	0	0	0	0	0	0	0	0	0	0	0	0	0	0	0	0	0
1.996	0	0	0	0	0	0	0	0	0	0	0	0	0	0	0	0	0	0	0	0	0	0	0	0	0	0	0	0	0	0	0	2.401	0	0	0	0	0	0	0	0	0	0	0	0	0	0	0	0	0
1.997	0	0	0	0	0	0	0	0	0	0	0	0	0	0	0	0	0	0	0	0	0	0	0	0	0	0	0	0	0	0	0	2.4056	0	0	0	0	0	0	0	0	0	0	0	0	0	0	0	0	0
[truncated: 197 more rows]
[truncated: 55 more columns]
